# Supplementary material for: MIPHENO: data normalization for high throughput metabolite analysis
Source: BMC Bioinformatics. 2012 Jan 13;13:10. doi: 10.1186/1471-2105-13-10 (PMC3278354; doi:10.1186/1471-2105-13-10)
Supplement: Additional file 1 — This file contains two folders (Code and Data) along with a README file with a brief description of the contents in each folder as well as instructions for execution of code. The 'Data' folder contains six files representing all the data used in the biological analyses presented, including the Aracyc and Gene Ontology files. The 'Code' folder contains three files representing all the code used to carry out the analyses as well as a Sweave file (MIPHENO.pdf) which illustrates how to carry out the analysis on the Chloroplast 2010 dataset presented in the manuscript. [file 1471-2105-13-10-S1.ZIP]

Archive with 13 entries (10 files):
- Additional Files/
- Additional Files/Code/
- Additional Files/Code/MIPHENO.pdf
- Additional Files/Code/MIPHENO_Functions.R
- Additional Files/Code/Synthetic_Functions.R
- Additional Files/Data/
- Additional Files/Data/aracyc_pathways.20100621edt.txt
- Additional Files/Data/ATH_GO_GOSLIM100811edt.txt
- Additional Files/Data/leafabsolute100811.txt
- Additional Files/Data/leafmolper100811.txt
- Additional Files/Data/seedabsolute100811.txt
- Additional Files/Data/seedmolper100811.txt
- Additional Files/README.txt
