# Supplementary material for: MIPHENO: data normalization for high throughput metabolite analysis
Source: BMC Bioinformatics. 2012 Jan 13;13:10. doi: 10.1186/1471-2105-13-10 (PMC3278354; doi:10.1186/1471-2105-13-10)
Supplement: Additional file 1 — This file contains two folders (Code and Data) along with a README file with a brief description of the contents in each folder as well as instructions for execution of code. The 'Data' folder contains six files representing all the data used in the biological analyses presented, including the Aracyc and Gene Ontology files. The 'Code' folder contains three files representing all the code used to carry out the analyses as well as a Sweave file (MIPHENO.pdf) which illustrates how to carry out the analysis on the Chloroplast 2010 dataset presented in the manuscript. [file 1471-2105-13-10-S1.ZIP › Additional Files/Code/MIPHENO_Functions.R]

#################################
##Name: MIPHENO_Functions
##Description: Method to process C2010 data (metabolite), aka MIPHENO methods,
##also includes functions for processing the Zscore data (mad_scores)
##O/S: for R 2.11.0
##Date: 2/17/2010
##Author: Shannon M. Bell
##Company: Michigan State University
###################################
#these are the functions needed to process the seed and leaf data
#detailed information of the flow can be found in the SWEAVE file 

##################
#Libraries needed#
##################
library(gdata)
library(doBy)
########################################################
#Internal Functions for processing MIPHENO and Zscores#
########################################################
###################################################
##Name: both.tail
##Description: takes the output of MIPHENO process (emperical pvalues) and
##calculates the probabiltity of that value or one more extreem...essentaily putting both extreems at 0
##with wildtype values at/near 1
##O/S: for R
##Date: 2/17/2010
##Author: Shannon M. Bell
##Company: Michigan State University
##notes:
#results in a matrix if applied to a data.frame like structure
#
both.tail<-function(x, ...){
	n<-2*(0.5-abs(0.5-x))
}
#############

##################################
##Name: cdf.pval
##Description: calculates the pvalue based on cdf of input data
##O/S: for R
##Date: 2/17/2010
##Author: Shannon M. Bell
##Company: Michigan State University
##notes:
#cdf.data refers to data used to make the CDF (ie a null distribution)
#sample.data is the data for which the pvalue is to be determined
#note that data should be presorted prior and cannot contain labels
#also note that the pvalue returned is the prob of that value or one more extreem (lower)
#so high pval ->1 are also rare, but 1-pval or 1-F will give you a better estimate
cdf.pval<-function(cdf.data, sample.data=NULL, ...){
	new.cdf.data<-NULL
	header<-NULL
	#First check that there are observations (numeric) 
	#this checks each column (ie phenotype) creating new dataframe
	#cdf.data is the data from the NULL ie to make the distribution
	for(i in 1:ncol(cdf.data)){
		if(is.na(median(cdf.data[,i], na.rm=T)) == 0){
			new.cdf.data<-cbind(new.cdf.data, cdf.data[,i])
			header<-c(header, colnames(cdf.data[i]))
		}
	}
	colnames(new.cdf.data)<-header
	#this creates the cdf of the null data
	sample.cdf<-apply(new.cdf.data,2,ecdf)
	#check to see of user supplied test data,
	#if not assumes data supplied is for both cdf and test
	if(is.null(sample.data)== 1){
		sample.data<-cdf.data
	}
	pden<-NULL
	#sample.cdf is attached so column names can be used to call function
	#NOTE that error handleing here is an issue, must detach if error here
	#not sure how to address issue
	attach(sample.cdf)
	for(i in 1:ncol(sample.data)){
		#for each phenotype if there is num data, the cdf function is run
		#sample.cdf is a collection of sample cdfs
		if(is.na(median(sample.data[,i], na.rm=T)) == 0){
		    temp<-do.call(paste(colnames(sample.data[i])), list(sample.data[,i]))
		    pden<-cbind(pden, temp)
		}
		#if the data is not suitable for calculate cdf then it is just pasted in
		else{
		    pden<-cbind(pden, sample.data[,i])
		}
	}
	detach(sample.cdf)
	colnames(pden)<-colnames(sample.data)
	as.data.frame(pden)
}
################
##################################
##Name: mad.scores
##Description: calculates the mad score (zscore) based on the C2010 method published in Lu 2008
##O/S: for R
##Date: 2/17/2010
##Author: Shannon M. Bell
##Company: Michigan State University
##notes:
#made to reflect the C2010 method which calculates the a 'zscore'
#based on MAD of individual w/in flat
#note that there data for pipeline includes different ecotypes
#NOTE:data must be sorted by flatcode prior, as well as by identifier to maintain order
#n is the amount of difference before considered mutant, C2010 uses 3
#out parameter of 'Zscore' will give the MAD score of the individual, 'label' uses n and clasifies as high, low, or wt
#note: 11/11 updated function to accept any input column lable into parameter, verified consistency with prior version
mad.scores<-function(data, parameter='FLATCODE', n=3, out=c('Zscore', 'label'), ...){
	#this is just borrowing from another function, with the idea this could be expanded to include other groupings
	#calculates the median and mad for each flat
	if(! is.null(parameter)){
		form<-as.formula(paste('.~', parameter))
		initial.median<-summaryBy(form, data=data, FUN=median, na.rm=TRUE, keep.names=TRUE)
                initial.mad<-summaryBy(form, data=data, FUN=mad, na.rm=TRUE, keep.names=TRUE)
	}
   	r<-ncol(initial.median)
        flats<-unique(data[[parameter]])
        temp.cat<-NULL
        temp.cat<-as.data.frame(temp.cat)
	#this calculates the 'zscore' as per 2010 method
	#this is done by subtracting each value in a flat by the median of that flat
	#that difference is divided by the MAD for the flat
        for (i in 1:length(flats)){
		temp.d<-subset(data, data[[parameter]] == flats[i])
		temp.dif<-temp.d[,2:r]-initial.median[rep(i, nrow(temp.d)),2:r]
		temp.mad<-temp.dif/ initial.mad[rep(i, nrow(temp.dif)), 2:r]
		temp.cat<-rbind(temp.cat, temp.mad)
        }
        temp.lab<-temp.cat
        #this part gives the factor call if wanted
	temp.lab[][temp.lab[] > -n] <-'wt'
        temp.lab[][temp.cat[] <= -n] <-'low'
        temp.lab[][temp.cat[] >= n] <-'high'
        temp.lab2<-apply(temp.lab, 2, as.factor)
        cat2<-cbind(data[[parameter]], temp.cat)
        colnames(cat2)<-colnames(data)
        lab2<-cbind(data[[parameter]], temp.lab2)
        colnames(lab2)<-colnames(data)
        if(out =='Zscore'){
		cat2
        }
        else{
		lab2
        }       
}


#####################
##################################
##Name: rm.outliers
##Description: removes outling sample groups based on their distance from the mean of sample groups
##O/S: for R
##Date: 2/17/2010
##Author: Shannon M. Bell
##Company: Michigan State University
##notes:
#this function removes the outlier groups for Quality Control purposes
#the removal is based on whatever attribute is assigned, input data is expected to have a specific format
#first column is the 'parameter' the subsequent are all data to be evaluated
#this will remove only the data where the median value of the group is > n*MAD of the all group medians
#very important that data is ordered based on parameter and that parameter is the first column of the dataframe
#updated 11/11 to permit use of any column label as parameter, validated to ensure same result as with prior version
rm.outliers<-function(data, parameter='FLATCODE', n=3, ...){
	#first calculate the median of the each value by the grouping parameter to get initial.median
	#times is the number of observations made for each grouping parameter obtaitained by cal length,
	#this is used later on to maintain dimension
	if(! is.null(parameter)){
		form<-as.formula(paste('.~', parameter))
		initial.median<-summaryBy(form, data=data, FUN=median, na.rm=TRUE, keep.names=TRUE)
		times<-summaryBy(form, data=data, FUN=length, keep.names=TRUE)
	}
	r<-ncol(initial.median)
	#this is the median of the parameter medians
	pre.median<-apply(initial.median[,2:r], 2, median, na.rm=T)
	#this is the MAD for the parameter medians (so like the stdev)
	pre.mad<-apply(initial.median[,2:r], 2, mad, na.rm=T)
	#this is the difference between the paramter median and the median of the parameter medians
	pdiff<-sweep(initial.median[,2:r],2,FUN='-', pre.median)
	#adding back on the label for parameter to the df of differences
	fpdiff<-cbind(initial.median[,1], pdiff)
	#This goes through and looks to see if the difference b/w the parameter median and median of parameter medians
	#is beyound the tollerance n
	#for example, less than n=3*MAD or ~ 3 stddev 
	#this is eq to saying that I am considering  groups outside ~99.6% confidence interval as faulty samples.
	#by setting value for indivuduals w/in cutoff to 1 it will retain the value in the multiplication step later on
	#if missing data or median is outside the cutoff (ie 3MAD), the value will be NA (droped) in multiplication
	listing2<-NULL
	for (i in 1:nrow(pdiff)){
		calls<-NULL
		for (j in 1:ncol(pdiff)){
		#3 stdevis is ~99.6%; 95%~1.98 stdev
		#note the correction for if the value is na
			if(abs(pdiff[i,j]) <= n*pre.mad[j] && is.na(pdiff[i,j]) != 1){
				calls<-cbind(calls, 1)
			}
			else{
				calls<-cbind(calls, NA)
			}
		}
		temp<-cbind(fpdiff[i,1], as.data.frame(calls))
		listing2<-rbind(listing2, temp)
	}
	colnames(listing2)<-colnames(fpdiff)
	#repeat the rows in median info to the same dimensions as the input data based on labels
	#the output is a df with the same dimensions but just 1 and na for values
	f.listing2<-listing2[rep(1:nrow(listing2),times[,2]),]
	#this makes the values for any sample group deemed outside the cutoffs equal to NA and wont be used for further analysis
	#this is by attribute so a sample group can be outside the bounds in just one feature (e.g. assay)
	ps.flats<-data[,2:r] * f.listing2[,2:r]
	#adding back on labels
	ps.flats<-cbind(data[,1], as.data.frame(ps.flats))
	colnames(ps.flats)<-colnames(data)
	ps.flats
}


###############
#note that this function (rm.mid) was not used in generating the data for MIPHENO paper but is available
#as an option to define a NULL distribution
##################################
##Name: rm.mid
##Description: removes outling samples based on their distance from the sample mean;
##generates a popultion based on the middle part of the input data
##O/S: for R
##Date: 2/17/2010
##Author: Shannon M. Bell
##Company: Michigan State University
##notes:
##used for creating a NULL distribution with assumption that most data is wt
##first column of data needs to have factor by which to identify subgroupsing (ie plantgroup)
##subsequent columns must be numeric. order prior based on identifying factor
##the remove is % (total) fromboth ends to remove.
##expand takes the resulting values and 'expands' them to increase the overall range
##this is useful if the data is rather uniform as it will help extend tails for CDF NULL
##amount is the amount of jitter to add if expand=TRUE
rm.mid<-function(data, remove=0.10, expand=FALSE, amount=0.10, ...){
	r<-ncol(data)
	num.d<-data[,2:r]
	#this gets the list of levels to iterate through
	fid<-unique(data[,1])
	#so this will take the middle data 
	midout<-NULL
	#note that it is by quantile
	n=remove/2
	for (i in 1:length(fid)){
	#to address the case where there is na for the identifier
		post<-NULL
		if(is.na(fid[i]) != TRUE){
			td<-subset(data, data[,1]==fid[i])
			dum<-td[,2:r]
			for (j in 1:ncol(dum)){
				temp<-dum[,j]
				#this is to make sure that there are enough data points
				#the determine the upper and lower limit
				if(length(na.omit(dum[,j])) >3){
				    top<-quantile(temp, (1-n), na.rm=T) 
				    bot<-quantile(temp, n, na.rm=T)
				}
				temp2<-NULL
				#this part just subsets out the data for each data selection that is w/in cutoff
				for (k in 1:length(temp)){
					if (is.na(temp[k])==FALSE && (bot< temp[k] & temp[k]< top)){
						temp2=c(temp2, temp[k])
					}
					else{
						temp2=c(temp2, NA)
					}
				}
				post<-cbind(post, temp2)
			}
			midout<-rbind(midout, cbind(td[,1],post))
		}#moved to fix closure error
	}
	#this is for adding extra noise to extend 'null' range
	#this could be replaced with runif maybe
	#dont normally use but could be useful in additon to adding noise to the output data
	if(expand == TRUE){
		a.min<-(1 - amount)*apply(midout[,2:r],2,min, na.rm=T)
		a.max<-(1 + amount)*apply(midout[,2:r],2,max, na.rm=T)
		hl<-cbind(c(NA, NA), rbind(a.min, a.max))
		l<-NULL
		#r is #col in data
		#this step determins how many samples for each phenotype
		for(m in 2:r){
			l<-c(l,length(na.omit(midout[,m])))
		}
		#this calculates number of extra samples to add
		#based on med # observations acorss phenotypes
		l<-round(median(l)*.0025)
		hlr<-apply(hl,2,rep,l)
		#just to add some noise
		hlr<-cbind(hlr[,1], apply(hlr[,2:r], 2, jitter, factor=1, amount=0))
		midout<-rbind(midout,hlr)
	}
	colnames(midout)<-colnames(data)
	as.data.frame(midout)
}

###########################################################################
##Name: find_hits
##Description: function that returns list of putative hits, using Zvalues or MIPHENO emperical pvalues
##O/S: for R x64 v 2.11.0
##Date: 09/27/2010
##Author: Shannon M. Bell
##Company: Michigan State University
#This function takes a data set either with values from MIPHENO (0-1 range) Zscore method (zero centered)
#and returns a list where >2 or 50% of the observations have an observation more extreem than a threshold
#data=a dataframe containing the data and a column named 'LOCUS' where values to sort on exist
#source=a list of loci to iterate over, if NULL will iterate over all loci
#values= the columns (start->stop) in the dataframe to process
#var.cuts=will variable cutoffs be used? If TRUE give vectors low.cut and high.cut for the low and high pvalue cutoffs
#this shoudl be the same length as the number of columns
#if var.cuts=FALSE, supply a Z, which is the absolute value Zscore that is considered a hit
#eg if Z=2 then values <=-2 and values >= 2 will be considered putative hits
#if var.cuts=FALSE, and Z=NULL you must supply a cutoff,
#which is the total from both ends that is considered a hit
#eg if cutoff=0.05 then values <=0.025 and values >= 0.975 will be considered putative hits
#note that so long is the data has zero (and values close to it) and 'normal',
#and hits are away from it, you can use the 'Z' parameter, even if you only have positive values
#and the ones you are interested in are say >=1
#updated 11/11 to include parameter 'ID' which is the Identification column....should correspond to 'source' input and defaults to LOCUS
###############################################################################
find_hits<-function(data=byassay, ID= 'LOCUS', source=NULL, values=list(start=11, stop=21), var.cuts=FALSE, low.cut=NULL, high.cut=NULL, cutoff=0.05, Z=NULL, ...){
    if(is.null(source)){
	source<-as.vector(unique(data[[ID]]))
    }
    ll<-length(values$start:values$stop)
    nc<-ncol(data)
    #if using variable cuts, need to get the cutoff points
    if(var.cuts==TRUE){
	l<-low.cut[1,]
	h<-high.cut[1,]
    }
    #cutoff needs to be length of phenotypes to check
    if(is.null(Z) == FALSE){
	l<-rep(-1*abs(Z), nc)
	h<-rep(abs(Z), nc)
    }
    else{
    	l<-rep(cutoff/2, nc)
	h<-rep((1-cutoff/2), nc)
    }
    hi.temp<-NULL
    hi.temp<-as.data.frame(hi.temp)
    low.temp<-NULL
    low.temp<-as.data.frame(low.temp)
    #First go through each locus
    for (i in 1:length(source)){
	temp.data<-subset(data, data[[ID]] == source[i])
	if(nrow(temp.data)>=2){
	    ph<-nrow(hi.temp)
	    pl<-nrow(low.temp)
	    #check each phenotype subseting data which is as or more extreem than cut
	    for (j in values$start:values$stop){
		#note the [j-10] is for the 10 colums with labels in the input set
		#this makes the h.cut aling with the input dataset
		#may need to be changed to make fit a given set
		htemp<-subset(temp.data, temp.data[j] >= h[j-2])
		ltemp<-subset(temp.data, temp.data[j] <= l[j-2])
		ar<-length(na.omit(temp.data[,j]))
		#if the number of samples more extreem is > 1/2 total observations
		#then data is added and the loop breaks...
		#do not itter through rest for that loci, data are added
		#note that data has to be same measure (high or low)
		if(nrow(htemp) > ar/2 & nrow(htemp) >= 2){
		    hi.temp<-rbind(hi.temp, temp.data)
		    break
		}
		if(nrow(ltemp) > ar/2 & nrow(ltemp) >= 2){
		    low.temp<-rbind(low.temp, temp.data)
		    break
		}
	    }
	    hit<-rbind(hi.temp, low.temp)
	}
    }
	#this just checks to make sure that there was data, dont need it to be 30
	#prob should change this to check rows instead....
    if(nrow(hit) >1){
        hit<-hit[do.call(order, subset(hit, hit[[ID]])),]
        unique(hit)
    }
    else{
        print('No hits found')
    }
}
 


###############################################################################
