# Supplementary material for: MIPHENO: data normalization for high throughput metabolite analysis
Source: BMC Bioinformatics. 2012 Jan 13;13:10. doi: 10.1186/1471-2105-13-10 (PMC3278354; doi:10.1186/1471-2105-13-10)
Supplement: Additional file 1 — This file contains two folders (Code and Data) along with a README file with a brief description of the contents in each folder as well as instructions for execution of code. The 'Data' folder contains six files representing all the data used in the biological analyses presented, including the Aracyc and Gene Ontology files. The 'Code' folder contains three files representing all the code used to carry out the analyses as well as a Sweave file (MIPHENO.pdf) which illustrates how to carry out the analysis on the Chloroplast 2010 dataset presented in the manuscript. [file 1471-2105-13-10-S1.ZIP › Additional Files/Code/Synthetic_Functions.R]

#################################
##Name: Synthetic_Functions
##Description: Method to validate method developed for analyzing 2010 quant data. MIPHENO
##and comparison of output to that of other techniques
##O/S: for R
##Date: 2/17/2010
##Author: Shannon M. Bell
##Company: Michigan State University
###################################
#this is the code to test effectiveness of my processing and detect method
#the output is the median of 10 samples from the given population, with each line one iteration
#the values calculated are the accuracy of correctly classifying an observation
#the false discovery and false non-discover rates
#the 3 methods/populations are the method developed for C2010 (MIPHENO), raw data, and the Zscore method
#the test being conducted is to see if my method removes biological variance and if it gives
#higher FNDR than the Zscore and raw.
#having higher ACC and loser FDR/FNDR vs the other 2 methods means that it outpreforms them.
#requires functions in the MIPHENO_Functions.R file in addition to the ones here
###################
#loading all required libraries
library(accuracy, verbose=FALSE)
library(doBy, verbose=FALSE)
library(gdata, verbose=FALSE)
############################################

##################################
##Name: new_auc_tool
##Description: calculates the acc, fdr, fndr for given cutoff
##O/S: for R
##Date: 2/17/2010,modified 3/10/10 to include TPR and FPR for calculating auc
##Author: Shannon M. Bell
##Company: Michigan State University
##notes:
#a new version with modified output for additional needs
#x is the data (numeric), labels is actuall class  , both as a vector and only 2 classes supported!
#mut.class is the class label for mutants. should accomidate others besides high and low
#mut.range is the data range where mutants will be found. Must be one of upper or lower
#ex if i am using pvalues, the mutants are ones iwth small values so mut.class= 'low' and mut.range='lower'
#output is a dataframe with the acc, fdr, fndr for a given cutoff across a range of cutoffs
new_auc_tool<-function(x, labels, mut.class=c('high', 'low'), mut.range=c('upper', 'lower'),...){
    #so this is to make sure that the mutant class is the one that is ranking lower
    #in general wt will be at end but to make sure....
    #I am letting the lower be the default
    lab.new<-as.character(labels)
    if(mut.class > levels(labels)[1]){
        lab.new[][labels ==levels(labels)[2]]<-'a'
        lab.new[][labels ==levels(labels)[1]]<-'z'
    }
    else{
        lab.new[][labels ==levels(labels)[1]]<-'a'
        lab.new[][labels ==levels(labels)[2]]<-'z'
    }
    #this makes all the points at which to calculate the fdr etc
    #basically i will make points from 0->1 or w/e dimension the data is in
    #this is for when we are talking zscores
    t.cuts<-seq(min(c(0, min(x, na.rm=T))), max(c(1, max(x, na.rm=T))), length.out=100)
    fdr<-NULL
    fndr<-NULL
    acc<-NULL
    tpr<-NULL
    fpr<-NULL
    for(i in 1:length(t.cuts)){
    #for(i in 1:20){
        #this is for ease in setting the codes
        dat<-as.character(x)
        #double check that this is how we want it
        #wt for label class will always be at end. the first column
        #the assumption is that the lower the value the higher likely that it is a hit
        #a 'hit' is a 1, a 'miss' is a 0
       #now I need to address what end of the data spectrum we are looking at.
        #im making the default be the lower end, just cause
        if(mut.range=='upper'){
            dat[][x < t.cuts[i]]<-0
            dat[][x >= t.cuts[i]]<-1
        }
        else{
            dat[][x <= t.cuts[i]]<-1
            dat[][x > t.cuts[i]]<-0  
        }
        
        t.tab<-table(dat, labels)
        #need to catch when there arnt any of the 'hit' class
        if(max(dat, na.rm=TRUE) == 0){
            fp<-0
            tp<-0
            fn<-t.tab[1,1]
            tn<-t.tab[1,2]
        }
        #this is if everything is taken to be a hit
        #structure here will be a table with 1row,
        #again, the hit class is the higher ranking (alpha) one
        else if(min(dat, na.rm=TRUE) == 1){
            fp<-t.tab[1,2]
            tp<-t.tab[1,1]
            fn<-0
            tn<-0
        }
        #here is where we actuall have both, misses will be in 1st row
        else{
            fp<-t.tab[2,2]
            tp<-t.tab[2,1]
            fn<-t.tab[1,1]
            tn<-t.tab[1,2]
        }
        #calculating the stats of interest
        #fix on 3/10/10 to remove NaN resulting form no denominator
        if ((fp+tp)== 0){
            fdr <-c(fdr, 0)
        }
        else{
            fdr<-c(fdr, fp/(fp+tp)) #false pos/all pos  
        }
        #fix on 3/10/10 to remove NaN resulting form no denominator
        if ((tn+fn) == 0){
            fndr <-c(fndr, 0)
        }
        else{
            fndr<-c(fndr, fn/(tn+fn)) #false neg/all neg  
        }
        acc<-c(acc, (tp+tn)/(tp+tn+fp+fn))
        tpr<-c(tpr, (tp/(tp+fn)))
        fpr<-c(fpr, (fp/(fp+tn)))
        
    }
    as.data.frame(cbind(fdr, fndr, acc, cuts=t.cuts, tpr, fpr))
}
########
##################################
##Name: samp_gen2
##Description: Generates random sample populations for testing 2010 analysis method. 
##O/S: for R
##Date: 3/7/2010
##Author: Shannon M. Bell
##Company: Michigan State University
##notes:
#function takes the classes to sample from, with the respective popultion parameters
#prob: the probablility that a given individual would be from the populations described
#n: the number of indivudal per group
#s: the number of groups to make (ie the number of flats)
#note that s means i sample from a specif population s times with each going into a different group
#output: a data frame with the first column (calls) being the population distribution the sample came from
#the subsequent columns are independant samples from the distribution defined in the first column
##############
samp_gen2<-function(classes=c('wt', 'high', 'low'), means=c(20,15,25), devs=c(4,4,4), prob=c(0.93, 0.04, 0.03), n=32, s=3, ...){
	#this creates a vector of what populations the n samples in a group will come from
	calls<-sample(classes, n, replace=TRUE, prob=prob)
	samples<-NULL
	#this section iterates through the vector of classes, generating s samples from the class distribution.
	#this is the most time consuming step due to randomly generating the distribution each time;
	#it may be faster to create 3 populations (or whatever) upfront and then sample
	#this does mean that each 'row' of S samples is not sampled from the same populations,
	#only that it came from a population with the same given parameters
	#to speed this up I am making the populations ahead of time, then sampling from them
	#this means that the same distribution is used but if they are larger should be ok
	pops<-NULL
	for(i in 1:length(classes)){
		temp<-rnorm(10000, mean=means[i], sd=devs[i])
		pops<-cbind(pops, temp)
	}
	for(j in 1:length(calls)){
		for(i in 1:length(classes)){
			if(calls[j] == classes[i]){
				val<-sample(pops[,i], s)
				samples<-rbind(samples, val)
			}
		}
	}
	samples<-as.data.frame(samples)
	samples<-cbind(calls, samples, row.names=NULL)
	#nameing the columns appropriatly
	colnames(samples)<-c('CALL', paste('VAL', 1:s, sep=''))
	samples
}
######################
##################################
##Name: dist_call
##Description: estimates the population an observation came from given mean and sd of 'normal' distribution
##O/S: for R
##Date: 2/17/2010
##Author: Shannon M. Bell
##Company: Michigan State University
##notes:
#the function calls a value based on its separation from wt
#x=list of data (no NA allowed currently)
#m=mean of WT distribution
#d=standard deviation of WT distribution
#s=number of deviations from the mean to consider
#if a value is outside of m +/- s*d is is considered high/low respectivls
#generally 2 stdev would be a good indicator of outlier/something to follow up on
dist_call<-function(x, m=20, d=4, s=2, ...){
	d.call<-NULL
	for (i in 1:length(x)){
		if(x[i] <= (m-(s*d))){
			c<-'low'
		}
		else if(x[i] >= (m+(s*d))){
				c<-'high'
		}
		else{
				c<-'wt'
		}
		d.call<-c(d.call, c)
	}
	as.factor(d.call)
}
###################
########################################################################
# trap_auc.R
#
# Author:       Lyle D. Burgoon, Ph.D.
#                       Team Leader, Biostatistics and Bioinformatics Core
#                       Research Cores Unit
#                       NHEERL
#                       US EPA
#
# Version: 1.0  2-26-2010
#
# Description: This code will calculate the Area Under the Curve (AUC)
#               using a trapezoidal method. This function should be used
#               in place of the other standard functions b/c they make
#               unannounced assumptions.
#
# Notes: This code is based on the trapz {caTools} and trapezint {ROC}
#        functions.
#
# Potential Issues: None known
#
##########################################################################

trap_auc <- function(x, y, smooth = TRUE){
    combined_data <- cbind(x = x,y = y)
    #Combine the x and y vectors
    ordered_combined_data <- combined_data[order(x,y), ]
    #order the data based on x
    if(smooth == TRUE){
        #if they requested the data be smoothed out
        #then lowess smooth it
        ordered_combined_data <- lowess(ordered_combined_data)
    }
    diff_x <- diff(ordered_combined_data$x)#calculate the running difference in each element of x
    length_x <- length(ordered_combined_data$x)#calculate the length of the x vector
    #calculate the integrationbased on the trapezoidal rule
    0.5 * (diff_x %*% (ordered_combined_data$y[-1] + ordered_combined_data$y[-length_x]))
}
################################
################################
##Name: opt_acc_v2
##Description: finds the acc, fdr, fndr, cutoff based on a set point for any one parameter
##O/S: for R
##Date: 4/8/2010, modified from opt_acc to add in variable cuts
##Author: Shannon M. Bell
##Company: Michigan State University
##notes:
#I want to get a way to find the output given a sp parameter
#for example, what is the acc or cutoff to get fdr=0.2
#parameters needed are data (x), labels, mut.class, mut.range (all for new_auc_tool)
#at is the xout for spline; the value of the paramter (p) you want the other parameter evald at
opt_acc_v2<-function(x, labels,p=c('fdr', 'acc','cuts','fndr'), at=c(0.01,0.05,0.1,0.20), mut.class=NULL, mut.range=NULL, ...){
    results2<-rep('NA', ncol(x))
    for(k in 1:length(at)){
        acc<-NULL
        fdr<-NULL
        fndr<-NULL
        cuts<-NULL
        auc<-NULL
    #cause I couldnt figure out how else to combind the data 
        for(i in 1:ncol(x)){
            #first get the values for the acc, fdr, ect across all cutoffs    
            temp<-new_auc_tool(x[,i], labels[,i], mut.class, mut.range)
            #next estimate the values vs a given paratmeter at given cutoff
            #note that bc of interpollation they could be outside of reasonable range
            #2/22/10 changed method to natural, i think fmm was default
            #2/22/10 changed to add ties=mean to get rid of warnings
            t.acc<-spline(temp[,paste(p)], temp$acc, method='natural',ties=mean, xout=at[k])$y
            t.fdr<-spline(temp[,paste(p)], temp$fdr, method='natural',ties=mean, xout=at[k])$y
            t.fndr<-spline(temp[,paste(p)], temp$fndr, method='natural',ties=mean,xout=at[k])$y
            t.cuts<-spline(temp[,paste(p)], temp$cuts, method='natural',ties=mean,xout=at[k])$y
            #to correct for cutoffs outside possible range
            #on 2/19/10 added in the check for NA
            if(is.na(t.cuts)){
                t.cuts<-t.cuts
            }   
            else if(t.cuts < min(x[,i], na.rm=T)){
                t.cuts<-min(x[,i], na.rm=T)
            }
            else if(t.cuts > max(x[,i], na.rm=T)){
                t.cuts<-max(x[,i], na.rm=T)
            }
            t.auc<-trap_auc(temp$fpr, temp$tpr, smooth = TRUE)
            acc<-c(acc, t.acc)
            fdr<-c(fdr, t.fdr)
            fndr<-c(fndr, t.fndr)
            cuts<-c(cuts, t.cuts)
            auc<-c(auc, t.auc)
        }
        results<-as.data.frame(cbind(acc, fdr, fndr, cuts, auc))
        colnames(results)<-paste(colnames(results),at[k], sep='.')
         #to correct for issues with acc, fdr, and fndr outside of reasonable range (percentage is [0,1])
        results[,1:3][results[,1:3] < 0]<-0
        results[,1:3][results[,1:3] > 1]<-1
        results2<-cbind(results2, results)
    }
    #this will remove the dummy column
    results.fin<-results2[,2:ncol(results2)]
    results.fin
}
###################################################
###################################################
##Name: both.tail
##Description: takes the output of MIPHENO process (emperical pvalues) and
##calculates the probabiltity of that value or one more extreem...essentaily putting both extreems at 0
##with wildtype values at/near 1. Used to facilitate identification of putative hits.
##This is a short cut to estimating F(x) AND 1-F(x) with the ecdf (ie P(X < x) or  P(X > x))
##
##O/S: for R
##Date: 2/17/2010
##Author: Shannon M. Bell
##Company: Michigan State University
##notes:
#results in a matrix if applied to a data.frame like structure
#
both.tail<-function(x, ...){
	n<-2*(0.5-abs(0.5-x))
}
#############

##Name: synthetic_analysis
##Description: goes through the process of generating synthetic data and calculating the summary statistics
##to compare MIPHENO to raw and zscore methogs
##O/S: for R
##Date: 10/31/10 (wrapped up origional code from 8/10 into function for ease in documentation)
##Author: Shannon M. Bell
##Company: Michigan State University
##notes:
#note that for comparing things it is important to mind ordering
#sorting by ID will eliminate most of the issues as this automatically puts the other things in order
#these are for each different dataset, using the opt_acc
#the format is mean, standard deviation, probability for wr.specs, high.specs, low.specs
#reps=number of times to repeat (ie itterations)
#will return 3 dataframes containg the results of the analysis along with a summary of conditions ran.
#It is reccomended that they all be saved in the same object
synthetic_analysis<-function(wt.specs=c(25, 5,0.4), high.specs=c(35, 5,0.3),low.specs=c(15, 5,0.3), reps=500, ...){
	#creating 3 dataframes to store output
	opt.ar<-NULL
	opt.ar<-as.data.frame(opt.ar)
	opt.z<-NULL
	opt.z<-as.data.frame(opt.z)
	opt.raw<-NULL
	opt.raw<-as.data.frame(opt.raw)
	#for consistancy in ensuring that proper labels get used:
	#the format is mean, standard deviation, probability
	wt.specs<-c(25, 5,0.4)
	high.specs<-c(35, 5,0.3)
	low.specs<-c(15, 5,0.3)
	#this loop takes care of the bagging. so adjust it up, but note it takes a while
	for(y in 1:reps){
		#generating the input data to be reflective of C2010 data
		#getting the sample populations where f=#flats 
		testset<-NULL
		testset<-as.data.frame(testset)
		f<-60
		#the following code calls samp_gen f times to create f flats of data
		#the designation of flat is to parallel the 2010 data
		for(i in 1:f){
			#providing 10 samples, so 10 reps going into the summary statistic
			#as a test change from 93,4,3 to 40, 30, 30
			#ref fiehn 2000, suing a cv of 35
			#samples<-samp_gen2(classes=c('wt','high','low'), means=c(20,25,15), devs=c(7,8.75,5.25), prob=c(0.97,0.04, 0.03), n=32, s=20)
			#8-4-10 changed the base population. Need to have 2 stdev between wt and mutant to consider them mutant
			#it may be better to deliver all the population parameters into a variable so that changes are better distributed.
			#samples<-samp_gen2(classes=c('wt','high','low'), means=c(25,35,15), devs=c(5,5,5), prob=c(0.4,0.3, 0.3), n=32, s=20)	
			samples<-samp_gen2(classes=c('wt','high','low'), means=c(wt.specs[1],high.specs[1],low.specs[1]), devs=c(wt.specs[2],high.specs[2],low.specs[2]), prob=c(wt.specs[3],high.specs[3],low.specs[3]), n=32, s=20)	
			spl2<-cbind(paste('Flat',i, sep=''), samples)
			testset<-rbind(testset, spl2)
		}
		colnames(testset)<-c('FLATCODE', colnames(samples))
		testset<-testset[do.call(order, subset(testset, select=FLATCODE)),]
		#for assay groups, where 1 assay = 3 flats
		#HERE IS PROBLEM
		#the numbers need to be 10xx for ordering purposes
		#problem is with assay and planting date, flatcode too im sure
		assays<-NULL
		for(a in 1:(f/3)){
			#change on 2/10/10 to try and problem solve
			assays<-c(assays, a)
		}
		ASSAY<-rep(assays, each=96)
		#for planting groups, where 1 plantgroup=6 flats
		plants<-NULL
		for(p in 1:(f/6)){
			plants<-c(plants, p)
		}
		PD<-rep(plants, each= 192)
		rid<-c(1:nrow(testset))
		testset<-cbind("CALL"=testset[,2],"ID"=rid, "P_DATE"=as.factor(PD),"FLATCODE"=testset[,1], "PLATE_ID"=as.factor(ASSAY),  testset[,3:ncol(testset)])
		testset<-testset[do.call(order, subset(testset, select=c(ID, FLATCODE, P_DATE))),]
		rm(f, a, p,i, ASSAY, PD, plants, assays, spl2,rid)
		###
		#this gets the calls (wt/low/high) based on distribution
		#this will help identiy
		####
		#NOTE make sure distribution is that of wt!!
		set.calls<-apply(testset[,6:ncol(testset)],2,dist_call, wt.specs[1], wt.specs[2], 2)
		colnames(set.calls)<-colnames(testset[,6:ncol(testset)])
		set.calls<-cbind(testset[,2:5], set.calls)
		#to add in noise
		#Noise gets added in at the planting group level as well as assay level
		plants<-unique(testset$P_DATE)
		plates<-unique(testset$PLATE_ID)
		testset<-testset[do.call(order, subset(testset, select=c(ID, P_DATE))),]
		#this is for planting group
		#this is more the growth condition noise, which should be lower than the assay noise
		plants<-unique(testset$P_DATE)
		plates<-unique(testset$PLATE_ID)
		l<-ncol(testset)
		fp.adj<-NULL
		fp.adj<-as.data.frame(fp.adj)
		for(j in 1:length(plants)){
		    temp<-subset(testset, P_DATE == plants[j])
		    p.adj<-NULL
		    for(c in 6:l){
				#f is a scaling factor, so most values should be 0.5-1.5
				f<-rnorm(1,1,0.5)
				#these are to prevent the really extreem ones
				#negative #'s arnt allowed either, zero bound data
				if(f<=0){
					f<-0.5
				}
				if(f>=2.1){
					f<-1.5
				}
				t2<-temp[,c]*f
				#this addes on additional noise via accuracy package
				#PTBu adds uniform noise of magnitude siz-> porportional to the existing variation in data
			    t3<-PTBu(t2, size=0.5*mad(t2, na.rm=TRUE))
			    p.adj<-cbind(p.adj, t3)
		    }
		    fp.adj<-rbind(fp.adj, p.adj)
		}
		p.tset<-cbind(testset[,1:5], fp.adj)
		colnames(p.tset)<-colnames(testset)
		rm(temp, p.adj, fp.adj, f, t2, t3,c,j)
		#now for the assay noise, order again
		#this noise is generalyl more so than planting group b/c process error
		#for 2010 this would have to do with handeling of samples
		p.tset<-p.tset[do.call(order, subset(p.tset, select=c(ID, PLATE_ID))),]
		fa.adj<-NULL
		fa.adj<-as.data.frame(fa.adj)
		for( k in 1:length(plates)){
			temp<-subset(p.tset, PLATE_ID == plates[k])
			a.adj<-NULL
			for(c in 6:l){
				f<-rnorm(1,1,0.5)
				#this is to prevent the really extreem ones
				if(f<=0){
					f<-0.5
				}
				if(f>=2.1){
					f<-1.5
				}
				t2<-temp[,c]*f
				#this adds on additional noise via accuracy package
				#noise added is same to that for planting date,
				#as data is already perturbed, the mad will be different (likely greater)
				#thus will often have more noise
				t3<-PTBu(t2, size=0.5*mad(t2, na.rm=TRUE))
				a.adj<-cbind(a.adj, t3)
			}
			fa.adj<-rbind(fa.adj, a.adj)
		}
		new.tset<-cbind(p.tset[,1:5], fa.adj)
		colnames(new.tset)<-colnames(testset)
		new.tset<-new.tset[do.call(order, subset(new.tset, select=c(ID, P_DATE))),]
		rm(temp, a.adj, fa.adj, f, t2, t3,c,k,l, plants, plates)
		gc(verbose=FALSE)
		#here we have new.tset which is the dataset+non-biological noise
		#this is meant to rep data that would be obtained along course of experiment
		##########
		#Now to remove the noise as per method developed for C2010 data
		#note that lots of the variable names are from actual pipeline analysis
		#fist step is to remove all outlier groups
		#these groups are potential idicators of a gross assay error
		o.aa<-new.tset[do.call(order, subset(new.tset, select=c(ID,PLATE_ID, FLATCODE))),]
		#outlier groups are defined as ones that are >3 MAD from rest
		rm.aa<-rm.outliers(o.aa[,c(5,6:ncol(o.aa))], parameter='PLATE_ID', n=3)
		assay.rm<-cbind(o.aa[,1:5], rm.aa[,2:ncol(rm.aa)])
		rm(o.aa, rm.aa)
		#the next step is to scale the data with the outliers removed.
		#this operates on the assumption that the majority of the data are coming from the wildtyp population
		#thus wach subgroup should be similarily distributed (as all contain mostly wt)
		o.fas<-assay.rm[do.call(order, subset(assay.rm, select=c(ID, PLATE_ID, FLATCODE))),]
		#the median of each assay group is determined
		aa.med<-cbind(summaryBy(.~PLATE_ID, data=o.fas[,c(5:ncol(o.fas))], FUN=median, na.rm=T, keep.names=T))
		#the global median (median across all values)
		g.aamed<-apply(o.fas[,6:ncol(o.fas)],2,median, na.rm=T)
		aa.length<-cbind(summaryBy(.~PLATE_ID, data=o.fas[,c(5:ncol(o.fas))], FUN=length, keep.names=T))
		#this calculates a scaling factor that brings the group median inline with overall medain
		#similar to normalizing by the invariant set or housekeeping in array/qPCR
		aabet<-sweep(1/aa.med[,2:ncol(aa.med)],2,FUN='*', g.aamed)
		#scaling factor is expanded the length of the observations for each grouping
		ex.aabet<-aabet[rep(1:nrow(aabet),aa.length[,3]),]
		aa.scale<-o.fas[,6:ncol(o.fas)]*ex.aabet
		#the scaled data, which is representative of the data-outliers
		#and with non-biological noise removed (idealy)
		assay.scale<-cbind(o.fas[,1:5], as.data.frame(aa.scale))
		rm(aa.length, aa.med, aa.scale, aabet, ex.aabet, g.aamed, o.fas)
		gc(verbose=FALSE)
		############################
		#Now generating basis for comparing the data
		#This is just using everything
		#one note is that there is a weighting to the upper side, eg no 0's should be expected
		ar.all<-cdf.pval(assay.scale[,6:ncol(assay.scale)])
		ar.all.full<-cbind(assay.scale[,1:5], as.data.frame(ar.all))
		################
		#Here I compare results for data without any processing
		#this uses new.tset, the data resembling experimental data
		#note that the same methods as in the above section for generating a NULL would work
		#get the pvalues for the 'raw' data
		#using all data to make CDF
		raw.all<-cdf.pval(new.tset[,6:ncol(new.tset)])
		raw.all.full<-cbind(new.tset[,1:5], as.data.frame(raw.all))
		##################
		########################################
		#now using the new method with opt_auc
		#trying to make it just in 1 direction, for simplicity the lower as mutant class
		#################
		#get the labels
		#first make sure things are properly ordered
		#this is for the 'called data'
		bin.calls<-set.calls[do.call(order, subset(set.calls, select=c(ID, P_DATE))),][,5:ncol(set.calls)]
		#reduces down to 1 mutant class
		bin.calls[][bin.calls[]=='high']<-'low'
		bin.calls<-drop.levels(bin.calls)
		###########
		#now for the data. first the zmethod
		new.tset<-new.tset[do.call(order, subset(new.tset, select=c(ID, P_DATE))),]
		zscore.num<-mad.scores(new.tset[,c(4,6:ncol(new.tset))], parameter='FLATCODE', n=3, out='Zscore')
		#now i need to get them both in the same direction, in this case all will be POS so need UPPER
		zscore.num.1<-apply(zscore.num[,2:ncol(zscore.num)],2, abs)
		#note that the range is upper but the mut class (just cause) is low as all the mutants were relabeld 'low'
		#to get the info at all the levels I want to do the calculations at FDR= 0.01, 0.05, 0.1, and 0.2
		t.opt.z<-opt_acc_v2(zscore.num.1, bin.calls, p='fdr', at=c(0.01, 0.05, 0.1, 0.20), mut.class='low', mut.range='upper')
		#now to work with the raw data, resort raw.all.ful and make mutants of lower class
		raw.all.1<-raw.all.full[do.call(order, subset(raw.all.full, select=c(ID, P_DATE))),][,6:ncol(raw.all.full)]
		raw.all.1<-apply(raw.all.1, 2, FUN=both.tail)
		#to get the info at all the levels I want to do the calculations at FDR= 0.01, 0.05, 0.1, and 0.2
		t.opt.raw<-opt_acc_v2(raw.all.1, bin.calls, p='fdr', at=c(0.01, 0.05, 0.1, 0.20), mut.class='low', mut.range='lower')
		#now to work with the processed data, resort ar.all.ful and make mutants of lower class
		ar.all.1<-ar.all.full[do.call(order, subset(ar.all.full, select=c(ID, P_DATE))),][,6:ncol(ar.all.full)]
		ar.all.1<-apply(ar.all.1, 2, FUN=both.tail)
		#to get the info at all the levels I want to do the calculations at FDR= 0.01, 0.05, 0.1, and 0.2
		t.opt.ar<-opt_acc_v2(ar.all.1, bin.calls, p='fdr', at=c(0.01, 0.05, 0.1, 0.20), mut.class='low', mut.range='lower')
		#now get the median for all of them
		opt.z<-rbind(opt.z, apply(t.opt.z,2, mean))
		opt.raw<-rbind(opt.raw, apply(t.opt.raw,2, mean))
		opt.ar<-rbind(opt.ar, apply(t.opt.ar,2, mean))
		###########################
		rm(ar.all.1, raw.all.1, zscore.num.1)
		gc(verbose=FALSE)
	}
	colnames(opt.z)<-paste(c('ACC', 'FDR', 'FNDR','CUT', 'AUC'), rep(c(0.01, 0.05, 0.1, 0.2), each=5), sep='-')
	colnames(opt.raw)<-paste(c('ACC', 'FDR', 'FNDR','CUT', 'AUC'), rep(c(0.01, 0.05, 0.1, 0.2), each=5), sep='-')
	colnames(opt.ar)<-paste(c('ACC', 'FDR', 'FNDR','CUT', 'AUC'), rep(c(0.01, 0.05, 0.1, 0.2), each=5), sep='-')
	ls()
	opt.z<<-opt.z
	opt.raw<<-opt.raw
	opt.mipheno<<-opt.ar
	exp.summary<<-paste('This is a run of', reps, 'runs with wildtype=',paste(wt.specs,collapse=','), ', low=', paste(low.specs, collapse=','), 'and high=', paste(high.specs, collapse=','), 'for mean, SD, and probability, respectively')
}
