# Supplementary material for: MIPHENO: data normalization for high throughput metabolite analysis
Source: BMC Bioinformatics. 2012 Jan 13;13:10. doi: 10.1186/1471-2105-13-10 (PMC3278354; doi:10.1186/1471-2105-13-10)
Supplement: Additional file 1 — This file contains two folders (Code and Data) along with a README file with a brief description of the contents in each folder as well as instructions for execution of code. The 'Data' folder contains six files representing all the data used in the biological analyses presented, including the Aracyc and Gene Ontology files. The 'Code' folder contains three files representing all the code used to carry out the analyses as well as a Sweave file (MIPHENO.pdf) which illustrates how to carry out the analysis on the Chloroplast 2010 dataset presented in the manuscript. [file 1471-2105-13-10-S1.ZIP › Additional Files/Data/aracyc_pathways.20100621edt.txt]

Pathway	Reaction	Enzyme	LOCUS
UDP-glucose biosynthesis (from glucose 6-phosphate)	3.6.1.1	inorganic pyrophosphatase	At1g01050
acetyl-CoA biosynthesis (from pyruvate)	1.2.4.1	pyruvate dehydrogenase (acetyl-transferring)	At1g01090
very long chain fatty acid biosynthesis	2.3.1.-	3-ketoacyl-CoA synthase||fatty acid elongase||fatty acid elongase	At1g01120
molybdenum cofactor biosynthesis	3.5.4.-	molybderin biosynthesis protein	At1g01290
quercetin glucoside biosynthesis (Arabidopsis)	2.4.1.91	UDP-glycosyltransferase	At1g01420
methionine salvage pathway	4.4.1.14	1-aminocyclopropane-1-carboxylate synthase	At1g01480
ethylene biosynthesis from methionine	4.4.1.14	1-aminocyclopropane-1-carboxylate synthase	At1g01480
Fe(III)-reduction and Fe(II) transport	1.16.1.7	ferric-chelate reductase	At1g01580
Fe(III)-reduction and Fe(II) transport	1.16.1.7	ferric-chelate reductase	At1g01590
triacylglycerol biosynthesis	2.3.1.51	1-acylglycerol-3-phosphate O-acyltransferase||1-acylglycerol-3-phosphate O-acyltransferase||glycerol-3-phosphate O-acyltransferase	At1g01610
triacylglycerol biosynthesis	2.3.1.15	1-acylglycerol-3-phosphate O-acyltransferase||1-acylglycerol-3-phosphate O-acyltransferase||glycerol-3-phosphate O-acyltransferase	At1g01610
CDP-diacylglycerol biosynthesis I	2.3.1.15	1-acylglycerol-3-phosphate O-acyltransferase||1-acylglycerol-3-phosphate O-acyltransferase||glycerol-3-phosphate O-acyltransferase	At1g01610
CDP-diacylglycerol biosynthesis I	2.3.1.51	1-acylglycerol-3-phosphate O-acyltransferase||1-acylglycerol-3-phosphate O-acyltransferase||glycerol-3-phosphate O-acyltransferase	At1g01610
CDP-diacylglycerol biosynthesis II	2.3.1.51	1-acylglycerol-3-phosphate O-acyltransferase||1-acylglycerol-3-phosphate O-acyltransferase||glycerol-3-phosphate O-acyltransferase	At1g01610
acyl-CoA hydrolysis	3.1.2.2	palmitoyl-CoA hydrolase||palmitoyl-CoA hydrolase||palmitoyl-CoA hydrolase||acyl-CoA thioesterase||acyl-CoA thioesterase||acyl-CoA thioesterase||acyl-CoA thioesterase||acyl-CoA thioesterase||acyl-CoA thioesterase	At1g01710
UDP-D-galacturonate biosynthesis I (from UDP-D-glucuronate)	5.1.3.6	UDP-glucuronate 4-epimerase	At1g02000
cuticular wax biosynthesis	4.1.99.5	catalytic	At1g02190
cuticular wax biosynthesis	4.1.99.5	fatty aldehyde decarbonylase	At1g02205
triacylglycerol biosynthesis	2.3.1.51	acyltransferase	At1g02390
CDP-diacylglycerol biosynthesis I	2.3.1.51	acyltransferase	At1g02390
CDP-diacylglycerol biosynthesis II	2.3.1.51	acyltransferase	At1g02390
gibberellin inactivation	1.14.11.-	gibberellin 2-beta-dioxygenase	At1g02400
gibberellin inactivation	1.14.11.-	gibberellin 2-beta-dioxygenase	At1g02400
gibberellin inactivation	1.14.11.13	gibberellin 2-beta-dioxygenase	At1g02400
gibberellin inactivation	1.14.11.-	gibberellin 2-beta-dioxygenase	At1g02400
methionine salvage pathway	2.5.1.6	methionine adenosyltransferase	At1g02500
<i>S</i>-adenosyl-L-methionine cycle II	2.5.1.6	methionine adenosyltransferase	At1g02500
S-adenosylmethionine biosynthesis	2.5.1.6	methionine adenosyltransferase	At1g02500
ethylene biosynthesis from methionine	2.5.1.6	methionine adenosyltransferase	At1g02500
salvage pathways of purine nucleosides II (plant)	1.17.1.4	aldehyde oxidase	At1g02590
urate biosynthesis	1.17.1.4	aldehyde oxidase	At1g02590
purine degradation I (aerobic)	1.17.1.4	aldehyde oxidase	At1g02590
purine degradation I (aerobic)	1.17.1.4	aldehyde oxidase	At1g02590
cellulose biosynthesis	2.4.1.12	non-crystalline &beta;-glucan synthase	At1g02730
homogalacturonan degradation	3.2.1.15	polygalacturonase	At1g02790
cellulose biosynthesis	3.2.1.4	cellulase	At1g02800
homogalacturonan degradation	3.1.1.11	pectinesterase	At1g02810
urate degradation to allantoin	3.5.2.17	hydrolase, hydrolyzing O-glycosyl compounds//glucosidase	At1g02850
thiamine biosynthesis II	2.7.6.2	thiamin pyrophosphokinase	At1g02880
leucine degradation I	6.4.1.4	3-methylcrotonyl-CoA carboxylase	At1g03090
photosynthesis light reactions	RXN-924	PSI-D subunit	At1g03130
chlorophyllide <i>a</i> biosynthesis I	1.3.3.3	coproporphyrinogen oxidase	At1g03475
heme biosynthesis from uroporphyrinogen-III I	1.3.3.3	coproporphyrinogen oxidase	At1g03475
chlorophyllide <i>a</i> biosynthesis I	1.3.1.33	protochlorophyllide reductase//NADPH dehydrogenase	At1g03630
IAA biosynthesis I	RXN-1405	tryptamine monooxygenase	At1g04180
very long chain fatty acid biosynthesis	2.3.1.-	fatty acid elongase	At1g04220
glyoxylate cycle	1.1.1.37	malate dehydrogenase	At1g04410
TCA cycle variation III (eukaryotic)	1.1.1.37	malate dehydrogenase	At1g04410
aldehyde oxidation I	1.2.3.9	benzaldehyde oxidase||benzaldehyde dehydrogenase	At1g04580
benzoate biosynthesis II (CoA-independent, non-&beta;-oxidative)	1.2.1.28	benzaldehyde oxidase||benzaldehyde dehydrogenase	At1g04580
IAA biosynthesis I	RXN-1405	tryptamine monooxygenase||flavin-containing monooxygenase||flavin-containing monooxygenase	At1g04610
jasmonic acid biosynthesis	2.3.1.16	3-ketoacyl-CoA thiolase	At1g04710
jasmonic acid biosynthesis	2.3.1.16	3-ketoacyl-CoA thiolase	At1g04710
jasmonic acid biosynthesis	2.3.1.16	3-ketoacyl-CoA thiolase	At1g04710
fatty acid &beta;-oxidation II (core pathway)	2.3.1.16	3-ketoacyl-CoA thiolase	At1g04710
sucrose biosynthesis	2.4.1.14	sucrose-phosphate synthase//transferase, transferring glycosyl groups	At1g04920
ethylene biosynthesis from methionine	1.14.17.4	1-aminocyclopropane-1-carboxylate oxidase	At1g05010
GA<sub>12</sub> biosynthesis	1.14.13.79	ent-kaurenoate oxidase||<i>ent</i>-kaurenoate oxidase||<i>ent</i>-kaurenoate oxidase||<i>ent</i>-kaurenoate oxidase	At1g05160
GA<sub>12</sub> biosynthesis	1.14.13.79	ent-kaurenoate oxidase||<i>ent</i>-kaurenoate oxidase||<i>ent</i>-kaurenoate oxidase||<i>ent</i>-kaurenoate oxidase	At1g05160
GA<sub>12</sub> biosynthesis	1.14.13.79	ent-kaurenoate oxidase||<i>ent</i>-kaurenoate oxidase||<i>ent</i>-kaurenoate oxidase||<i>ent</i>-kaurenoate oxidase	At1g05160
homogalacturonan degradation	3.1.1.11	pectinesterase	At1g05310
abscisic acid glucose ester biosynthesis	2.4.1.-	UDP-glucosyltransferase//abscisic acid glucosyltransferase	At1g05530
abscisic acid glucose ester biosynthesis	2.4.1.-	UDP-glucosyltransferase//abscisic acid glucosyltransferase//UDP-glucose:4-aminobenzoate acylglucosyltransferase	At1g05560
starch biosynthesis	2.7.7.27	ADP-glucose pyrophosphorylase	At1g05610
pyrimidine salvage pathway	3.2.2.3	hydrolase	At1g05620
homogalacturonan degradation	3.2.1.15	polygalacturonase	At1g05650
homogalacturonan degradation	3.2.1.15	polygalacturonase	At1g05660
2,4,6-trinitrotoluene degradation	RXN-9752	UDP-glucosyltransferase	At1g05680
2,4,6-trinitrotoluene degradation	RXN-9751	UDP-glucosyltransferase	At1g05680
2,4,6-trinitrotoluene degradation	RXN-9749	UDP-glucosyltransferase	At1g05680
2,4,6-trinitrotoluene degradation	RXN-9748	UDP-glucosyltransferase	At1g05680
2,4,6-trinitrotoluene degradation	RXN-9745	UDP-glucosyltransferase	At1g05680
2,4,6-trinitrotoluene degradation	RXN-9743	UDP-glucosyltransferase	At1g05680
triacylglycerol degradation	3.1.1.3	phospholipase A1||triacylglycerol lipase	At1g05800
phospholipases	3.1.1.32	phospholipase A1||triacylglycerol lipase	At1g05800
kaempferol glucoside biosynthesis (Arabidopsis)	2.4.1.-	flavonol 7-O-rhamnosyltransferase	At1g06000
kaempferol glucoside biosynthesis (Arabidopsis)	2.4.1.-	flavonol 7-O-rhamnosyltransferase	At1g06000
quercetin glucoside biosynthesis (Arabidopsis)	2.4.1.-	flavonol 7-O-rhamnosyltransferase	At1g06000
quercetin glucoside biosynthesis (Arabidopsis)	2.4.1.-	flavonol 7-O-rhamnosyltransferase	At1g06000
sucrose degradation III	2.7.1.4	kinase	At1g06020
sucrose degradation III	2.7.1.4	kinase	At1g06030
glycolipid desaturation	1.14.99.-	oxidoreductase	At1g06080
glycolipid desaturation	1.14.99.-	oxidoreductase	At1g06090
glycolipid desaturation	1.14.99.-	oxidoreductase	At1g06100
glycolipid desaturation	1.14.99.-	oxidoreductase	At1g06120
methylglyoxal degradation I	3.1.2.6	hydroxyacylglutathione hydrolase	At1g06130
triacylglycerol degradation	3.1.1.3	triacylglycerol lipase	At1g06250
fatty acid &beta;-oxidation II (core pathway)	1.3.3.6	acyl-CoA oxidase	At1g06290
fatty acid &beta;-oxidation II (core pathway)	1.3.3.6	acyl-CoA oxidase	At1g06310
glycolipid desaturation	1.14.99.-	oxidoreductase	At1g06350
glycolipid desaturation	1.14.99.-	oxidoreductase	At1g06360
triacylglycerol biosynthesis	2.3.1.51	1-acylglycerol-3-phosphate O-acyltransferase||1-acylglycerol-3-phosphate O-acyltransferase||glycerol-3-phosphate O-acyltransferase	At1g06520
triacylglycerol biosynthesis	2.3.1.15	1-acylglycerol-3-phosphate O-acyltransferase||1-acylglycerol-3-phosphate O-acyltransferase||glycerol-3-phosphate O-acyltransferase	At1g06520
CDP-diacylglycerol biosynthesis I	2.3.1.15	1-acylglycerol-3-phosphate O-acyltransferase||1-acylglycerol-3-phosphate O-acyltransferase||glycerol-3-phosphate O-acyltransferase	At1g06520
CDP-diacylglycerol biosynthesis I	2.3.1.51	1-acylglycerol-3-phosphate O-acyltransferase||1-acylglycerol-3-phosphate O-acyltransferase||glycerol-3-phosphate O-acyltransferase	At1g06520
CDP-diacylglycerol biosynthesis II	2.3.1.51	1-acylglycerol-3-phosphate O-acyltransferase||1-acylglycerol-3-phosphate O-acyltransferase||glycerol-3-phosphate O-acyltransferase	At1g06520
&beta;-alanine biosynthesis II	3.1.2.4	3-hydroxyisobutyryl-CoA hydrolase	At1g06550
valine degradation I	3.1.2.4	3-hydroxyisobutyryl-CoA hydrolase	At1g06550
vitamin E biosynthesis	1.13.11.27	4-hydroxyphenylpyruvate dioxygenase	At1g06570
plastoquinone-<i>9</i> biosynthesis	1.13.11.27	4-hydroxyphenylpyruvate dioxygenase	At1g06570
tyrosine degradation I	1.13.11.27	4-hydroxyphenylpyruvate dioxygenase	At1g06570
photosynthesis light reactions	PSII-RXN	photosystem II	At1g06680
sucrose degradation III	2.7.1.4	kinase	At1g06730
homogalacturonan biosynthesis	2.4.1.43	polygalacturonate 4-&alpha;-galacturonosyltransferase	At1g06780
triacylglycerol degradation	3.1.1.3	triacylglycerol lipase	At1g06800
<i>trans</i>-lycopene biosynthesis II (plants)	5.2.1.-	carotene isomerase	At1g06820
<i>trans</i>-lycopene biosynthesis II (plants)	5.2.1.-	carotene isomerase	At1g06820
<i>trans</i>-lycopene biosynthesis II (plants)	5.2.1.-	carotene isomerase	At1g06820
phospholipases	3.1.4.3	hydrolase, acting on ester bonds	At1g07230
abscisic acid glucose ester biosynthesis	2.4.1.-	UDP-glycosyltransferase	At1g07240
quercetin glucoside biosynthesis (Arabidopsis)	2.4.1.91	UDP-glycosyltransferase	At1g07240
abscisic acid glucose ester biosynthesis	2.4.1.-	abscisic acid glucosyltransferase||quercetin 7-O-glucosyltransferase||quercetin 3-O-glucosyltransferase	At1g07250
quercetin glucoside biosynthesis (Arabidopsis)	2.4.1.237	abscisic acid glucosyltransferase||quercetin 7-O-glucosyltransferase||quercetin 3-O-glucosyltransferase	At1g07250
quercetin glucoside biosynthesis (Arabidopsis)	2.4.1.91	abscisic acid glucosyltransferase||quercetin 7-O-glucosyltransferase||quercetin 3-O-glucosyltransferase	At1g07250
abscisic acid glucose ester biosynthesis	2.4.1.-	UDP-glycosyltransferase	At1g07260
quercetin glucoside biosynthesis (Arabidopsis)	2.4.1.91	UDP-glycosyltransferase	At1g07260
tryptophan biosynthesis	5.3.1.24	phosphoribosylanthranilate isomerase	At1g07780
ascorbate glutathione cycle	1.11.1.11	L-ascorbate peroxidase	At1g07890
ascorbate glutathione cycle	1.6.5.4	carbonate dehydratase	At1g08065
ascorbate glutathione cycle	1.6.5.4	carbonate dehydratase	At1g08080
methylglyoxal degradation I	4.4.1.5	lactoylglutathione lyase	At1g08110
UDP-D-xylose biosynthesis	4.1.1.35	UDP-glucuronate decarboxylase	At1g08200
phenylalanine biosynthesis II	4.2.1.91	arogenate dehydratase	At1g08250
photosynthesis light reactions	RXN-924	photosystem I	At1g08380
aerobic respiration -- electron donor III	1.3.5.1	complex II	At1g08480
aerobic respiration -- electron donor II	1.3.5.1	complex II	At1g08480
TCA cycle variation III (eukaryotic)	1.3.5.1	complex II	At1g08480
alanine biosynthesis III	2.8.1.7	selenocysteine lyase||cysteine desulfurase	At1g08490
acyl-ACP thioesterase pathway	3.1.2.14	acyl-ACP thioesterase	At1g08510
oleate biosynthesis I (plants)	3.1.2.14	acyl-ACP thioesterase	At1g08510
palmitate biosynthesis II (bacteria and plants)	3.1.2.21	acyl-ACP thioesterase	At1g08510
palmitate biosynthesis II (bacteria and plants)	3.1.2.14	acyl-ACP thioesterase	At1g08510
stearate biosynthesis II (plants)	3.1.2.14	acyl-ACP thioesterase	At1g08510
chlorophyllide <i>a</i> biosynthesis I	6.6.1.1	Mg chelatase	At1g08520
chlorophyllide <i>a</i> biosynthesis I	6.6.1.1	Mg chelatase	At1g08520
antheraxanthin and violaxanthin biosynthesis	1.10.99.3	antheraxanthin deepoxidase||violaxanthin deepoxidase||violaxanthin deepoxidase||violaxanthin deepoxidase	At1g08550
antheraxanthin and violaxanthin biosynthesis	1.10.99.3	antheraxanthin deepoxidase||violaxanthin deepoxidase||violaxanthin deepoxidase||violaxanthin deepoxidase	At1g08550
xanthophyll cycle	1.10.99.3	antheraxanthin deepoxidase||violaxanthin deepoxidase||violaxanthin deepoxidase||violaxanthin deepoxidase	At1g08550
xanthophyll cycle	1.10.99.3	antheraxanthin deepoxidase||violaxanthin deepoxidase||violaxanthin deepoxidase||violaxanthin deepoxidase	At1g08550
glycine biosynthesis	4.1.2.5	threonine aldolase//aldehyde-lyase	At1g08630
superoxide radicals degradation	1.15.1.1	copper, zinc superoxide dismutase	At1g08830
IAA biosynthesis I	3.5.1.4	indole-3-acetamide amidohydrolase	At1g08980
aldoxime degradation	3.5.1.4	indole-3-acetamide amidohydrolase	At1g08980
nicotianamine biosynthesis	2.5.1.43	nicotianamine synthase	At1g09240
stachyose biosynthesis	2.4.1.123	transferase, transferring hexosyl groups//transferase, transferring glycosyl groups	At1g09350
acetyl-CoA biosynthesis (from citrate)	2.3.3.8	ATP-citrate lyase//ATP citrate synthase	At1g09430
tRNA charging pathway	6.1.1.4	aminoacyl-tRNA ligase	At1g09620
gluconeogenesis	5.4.2.1	2,3-bisphosphoglycerate-independent phosphoglycerate mutase	At1g09780
Rubisco shunt	5.4.2.1	2,3-bisphosphoglycerate-independent phosphoglycerate mutase	At1g09780
glycolysis I	5.4.2.1	2,3-bisphosphoglycerate-independent phosphoglycerate mutase	At1g09780
glycolysis IV (plant cytosol)	5.4.2.1	2,3-bisphosphoglycerate-independent phosphoglycerate mutase	At1g09780
histidine biosynthesis	2.4.2.17	ATP-phosphoribosyl transferase	At1g09795
5-aminoimidazole ribonucleotide biosynthesis I	6.3.4.13	phosphoribosylamine-glycine ligase	At1g09830
tetrapyrrole biosynthesis I	1.2.1.70	glutamyl-tRNA reductase	At1g09940
isoleucine biosynthesis I (from threonine)	2.6.1.42	branched-chain amino acid aminotransferase||branched-chain amino acid aminotransferase||branched-chain amino acid aminotransferase	At1g10060
leucine biosynthesis	2.6.1.42	branched-chain amino acid aminotransferase||branched-chain amino acid aminotransferase||branched-chain amino acid aminotransferase	At1g10060
valine biosynthesis	2.6.1.42	branched-chain amino acid aminotransferase||branched-chain amino acid aminotransferase||branched-chain amino acid aminotransferase	At1g10060
pantothenate biosynthesis	2.6.1.42	branched-chain amino acid aminotransferase||branched-chain amino acid aminotransferase||branched-chain amino acid aminotransferase	At1g10060
isoleucine degradation I	2.6.1.42	branched-chain amino acid aminotransferase||branched-chain amino acid aminotransferase||branched-chain amino acid aminotransferase	At1g10060
leucine degradation I	2.6.1.42	branched-chain amino acid aminotransferase||branched-chain amino acid aminotransferase||branched-chain amino acid aminotransferase	At1g10060
valine degradation I	2.6.1.42	branched-chain amino acid aminotransferase||branched-chain amino acid aminotransferase||branched-chain amino acid aminotransferase	At1g10060
isoleucine biosynthesis I (from threonine)	2.6.1.42	branched-chain amino acid aminotransferase||branched-chain amino acid aminotransferase||branched-chain amino acid aminotransferase	At1g10070
leucine biosynthesis	2.6.1.42	branched-chain amino acid aminotransferase||branched-chain amino acid aminotransferase||branched-chain amino acid aminotransferase	At1g10070
valine biosynthesis	2.6.1.42	branched-chain amino acid aminotransferase||branched-chain amino acid aminotransferase||branched-chain amino acid aminotransferase	At1g10070
pantothenate biosynthesis	2.6.1.42	branched-chain amino acid aminotransferase||branched-chain amino acid aminotransferase||branched-chain amino acid aminotransferase	At1g10070
isoleucine degradation I	2.6.1.42	branched-chain amino acid aminotransferase||branched-chain amino acid aminotransferase||branched-chain amino acid aminotransferase	At1g10070
leucine degradation I	2.6.1.42	branched-chain amino acid aminotransferase||branched-chain amino acid aminotransferase||branched-chain amino acid aminotransferase	At1g10070
valine degradation I	2.6.1.42	branched-chain amino acid aminotransferase||branched-chain amino acid aminotransferase||branched-chain amino acid aminotransferase	At1g10070
cytokinins-<i>O</i>-glucoside biosynthesis	2.4.1.215	UDP-glycosyltransferase	At1g10400
cytokinins-<i>O</i>-glucoside biosynthesis	2.4.1.-	UDP-glycosyltransferase	At1g10400
cytokinins-<i>O</i>-glucoside biosynthesis	2.4.1.203	UDP-glycosyltransferase	At1g10400
acetyl-CoA biosynthesis (from citrate)	2.3.3.8	ATP-citrate lyase	At1g10670
PRPP biosynthesis I	2.7.6.1	ribose-phosphate diphosphokinase	At1g10700
<i>trans</i>-lycopene biosynthesis II (plants)	RXN-11354	&zeta;-carotene isomerase	At1g10830
serine racemization	4.3.1.18	hydrolase	At1g11090
homogalacturonan degradation	3.1.1.11	pectinesterase	At1g11370
homogalacturonan degradation	3.1.1.11	pectinesterase	At1g11580
homogalacturonan degradation	3.1.1.11	pectinesterase	At1g11590
IAA biosynthesis I	4.99.1.6	indoleacetaldoxime dehydratase	At1g11610
starch biosynthesis	2.4.1.21	transferase, transferring glycosyl groups//starch synthase	At1g11720
phenylalanine biosynthesis II	4.2.1.91	arogenate dehydratase////prephenate dehydratase	At1g11790
methylglyoxal degradation I	4.4.1.5	lactoylglutathione lyase	At1g11840
glycine cleavage complex	2.1.2.10	aminomethyltransferase	At1g11860
tRNA charging pathway	6.1.1.11	serine-tRNA ligase	At1g11870
glycolysis IV (plant cytosol)	2.7.1.90	pyrophosphate-dependent phosphofructokinase	At1g12000
ethylene biosynthesis from methionine	1.14.17.4	1-aminocyclopropane-1-carboxylate oxidase	At1g12010
tyrosine degradation I	3.7.1.2	fumarylacetoacetase	At1g12050
glucosinolate biosynthesis from pentahomomethionine	RXNQT-4337	glucosinolate S-oxygenase	At1g12140
glucosinolate biosynthesis from hexahomomethionine	RXNQT-4338	glucosinolate S-oxygenase	At1g12140
glucosinolate biosynthesis from homomethionine	RXN-2221	monooxygenase	At1g12200
glucosinolate biosynthesis from dihomomethionine	RXNQT-4334	monooxygenase	At1g12200
glucosinolate biosynthesis from trihomomethionine	RXNQT-4335	monooxygenase	At1g12200
glucosinolate biosynthesis from tetrahomomethionine	RXNQT-4336	monooxygenase	At1g12200
glucosinolate biosynthesis from pentahomomethionine	RXNQT-4337	monooxygenase	At1g12200
glucosinolate biosynthesis from hexahomomethionine	RXNQT-4338	monooxygenase	At1g12200
sucrose degradation III	3.2.1.26	beta-fructofuranosidase	At1g12240
coenzyme A biosynthesis	6.3.2.5	phosphopantothenoylcysteine synthetase	At1g12350
superoxide radicals degradation	1.15.1.1	copper, zinc superoxide dismutase	At1g12520
triacylglycerol biosynthesis	2.3.1.51	acyltransferase	At1g12640
CDP-diacylglycerol biosynthesis I	2.3.1.51	acyltransferase	At1g12640
CDP-diacylglycerol biosynthesis II	2.3.1.51	acyltransferase	At1g12640
galactose degradation II	5.1.3.2	UDP-glucose 4-epimerase	At1g12780
galactose degradation III	5.1.3.2	UDP-glucose 4-epimerase	At1g12780
UDP-galactose biosynthesis	5.1.3.2	UDP-glucose 4-epimerase	At1g12780
galactose degradation I (Leloir pathway)	5.1.3.2	UDP-glucose 4-epimerase	At1g12780
Calvin-Benson-Bassham cycle	1.2.1.13	AB-GADPH	At1g12900
Calvin-Benson-Bassham cycle	1.2.1.13	A4-GADPH	At1g12900
gluconeogenesis	1.2.1.12	A4-GADPH	At1g12900
gluconeogenesis	1.2.1.12	AB-GADPH	At1g12900
glycolysis I	1.2.1.12	A4-GADPH	At1g12900
glycolysis I	1.2.1.12	AB-GADPH	At1g12900
glycolysis IV (plant cytosol)	1.2.1.12	A4-GADPH	At1g12900
glycolysis IV (plant cytosol)	1.2.1.12	AB-GADPH	At1g12900
jasmonic acid biosynthesis	5.3.99.6	allene-oxide cyclase	At1g13280
gluconeogenesis	1.2.1.12	glyceraldehyde-3-phosphate dehydrogenase	At1g13440
glycolysis I	1.2.1.12	glyceraldehyde-3-phosphate dehydrogenase	At1g13440
glycolysis IV (plant cytosol)	1.2.1.12	glyceraldehyde-3-phosphate dehydrogenase	At1g13440
choline biosynthesis III	2.7.8.2	phosphatidyltransferase	At1g13560
phosphatidylcholine biosynthesis I	2.7.8.2	phosphatidyltransferase	At1g13560
phosphatidylcholine biosynthesis II	2.7.8.2	phosphatidyltransferase	At1g13560
phosphatidylethanolamine biosynthesis II	2.7.8.1	phosphatidyltransferase	At1g13560
pentose phosphate pathway (oxidative branch)	3.1.1.31	catalytic	At1g13700
gibberellin inactivation	1.14.11.-	oxidoreductase, acting on paired donors, with incorporation or reduction of molecular oxygen, 2-oxoglutarate as one donor, and incorporation of one atom each of oxygen into both donors	At1g14120
gibberellin inactivation	1.14.11.-	oxidoreductase, acting on paired donors, with incorporation or reduction of molecular oxygen, 2-oxoglutarate as one donor, and incorporation of one atom each of oxygen into both donors	At1g14120
gibberellin inactivation	1.14.11.-	oxidoreductase, acting on paired donors, with incorporation or reduction of molecular oxygen, 2-oxoglutarate as one donor, and incorporation of one atom each of oxygen into both donors	At1g14120
gibberellin inactivation	1.14.11.-	oxidoreductase, acting on paired donors, with incorporation or reduction of molecular oxygen, 2-oxoglutarate as one donor, and incorporation of one atom each of oxygen into both donors	At1g14120
gibberellin inactivation	1.14.11.-	oxidoreductase, acting on paired donors, with incorporation or reduction of molecular oxygen, 2-oxoglutarate as one donor, and incorporation of one atom each of oxygen into both donors	At1g14120
gibberellin inactivation	1.14.11.-	oxidoreductase, acting on paired donors, with incorporation or reduction of molecular oxygen, 2-oxoglutarate as one donor, and incorporation of one atom each of oxygen into both donors	At1g14120
gibberellin inactivation	1.14.11.-	oxidoreductase, acting on paired donors, with incorporation or reduction of molecular oxygen, 2-oxoglutarate as one donor, and incorporation of one atom each of oxygen into both donors	At1g14120
gibberellin inactivation	1.14.11.-	oxidoreductase, acting on paired donors, with incorporation or reduction of molecular oxygen, 2-oxoglutarate as one donor, and incorporation of one atom each of oxygen into both donors	At1g14120
gibberellin inactivation	1.14.11.13	oxidoreductase, acting on paired donors, with incorporation or reduction of molecular oxygen, 2-oxoglutarate as one donor, and incorporation of one atom each of oxygen into both donors	At1g14120
gibberellin inactivation	1.14.11.-	oxidoreductase, acting on paired donors, with incorporation or reduction of molecular oxygen, 2-oxoglutarate as one donor, and incorporation of one atom each of oxygen into both donors	At1g14120
gibberellin inactivation	1.14.11.-	oxidoreductase, acting on paired donors, with incorporation or reduction of molecular oxygen, 2-oxoglutarate as one donor, and incorporation of one atom each of oxygen into both donors	At1g14120
gibberellin inactivation	1.14.11.-	oxidoreductase, acting on paired donors, with incorporation or reduction of molecular oxygen, 2-oxoglutarate as one donor, and incorporation of one atom each of oxygen into both donors	At1g14130
gibberellin inactivation	1.14.11.-	oxidoreductase, acting on paired donors, with incorporation or reduction of molecular oxygen, 2-oxoglutarate as one donor, and incorporation of one atom each of oxygen into both donors	At1g14130
gibberellin inactivation	1.14.11.-	oxidoreductase, acting on paired donors, with incorporation or reduction of molecular oxygen, 2-oxoglutarate as one donor, and incorporation of one atom each of oxygen into both donors	At1g14130
gibberellin inactivation	1.14.11.-	oxidoreductase, acting on paired donors, with incorporation or reduction of molecular oxygen, 2-oxoglutarate as one donor, and incorporation of one atom each of oxygen into both donors	At1g14130
gibberellin inactivation	1.14.11.-	oxidoreductase, acting on paired donors, with incorporation or reduction of molecular oxygen, 2-oxoglutarate as one donor, and incorporation of one atom each of oxygen into both donors	At1g14130
gibberellin inactivation	1.14.11.-	oxidoreductase, acting on paired donors, with incorporation or reduction of molecular oxygen, 2-oxoglutarate as one donor, and incorporation of one atom each of oxygen into both donors	At1g14130
gibberellin inactivation	1.14.11.-	oxidoreductase, acting on paired donors, with incorporation or reduction of molecular oxygen, 2-oxoglutarate as one donor, and incorporation of one atom each of oxygen into both donors	At1g14130
gibberellin inactivation	1.14.11.-	oxidoreductase, acting on paired donors, with incorporation or reduction of molecular oxygen, 2-oxoglutarate as one donor, and incorporation of one atom each of oxygen into both donors	At1g14130
gibberellin inactivation	1.14.11.13	oxidoreductase, acting on paired donors, with incorporation or reduction of molecular oxygen, 2-oxoglutarate as one donor, and incorporation of one atom each of oxygen into both donors	At1g14130
gibberellin inactivation	1.14.11.-	oxidoreductase, acting on paired donors, with incorporation or reduction of molecular oxygen, 2-oxoglutarate as one donor, and incorporation of one atom each of oxygen into both donors	At1g14130
gibberellin inactivation	1.14.11.-	oxidoreductase, acting on paired donors, with incorporation or reduction of molecular oxygen, 2-oxoglutarate as one donor, and incorporation of one atom each of oxygen into both donors	At1g14130
photosynthesis light reactions	PSII-RXN	PSII-Q subunit	At1g14150
sphingolipid biosynthesis (plants)	1.14.-.-	sphinganine 4-hydroxylase	At1g14290
UDP-D-glucuronate biosynthesis (from <i>myo</i>-inositol)	1.13.99.1	oxidoreductase	At1g14520
tRNA charging pathway	6.1.1.9	aminoacyl-tRNA ligase	At1g14610
lysine biosynthesis VI	1.2.1.11	aspartate semialdehyde dehydrogenase	At1g14810
lysine biosynthesis VI	1.2.1.11	aspartate-semialdehyde dehydrogenase	At1g14810
homoserine biosynthesis	1.2.1.11	aspartate semialdehyde dehydrogenase	At1g14810
homoserine biosynthesis	1.2.1.11	aspartate-semialdehyde dehydrogenase	At1g14810
triacylglycerol biosynthesis	3.1.3.4	phosphatidate phosphatase	At1g15080
phosphatidylethanolamine biosynthesis I	2.7.8.8	CDP-diacylglycerol-serine O-phosphatidyltransferase	At1g15110
gibberellin biosynthesis III (early C-13 hydroxylation)	1.14.11.-	gibberellin 3-oxidase	At1g15550
gibberellin biosynthesis III (early C-13 hydroxylation)	1.14.11.15	gibberellin 3-oxidase	At1g15550
gibberellin biosynthesis II (early C-3 hydroxylation)	1.14.11.-	gibberellin 3-oxidase	At1g15550
gibberellin biosynthesis II (early C-3 hydroxylation)	1.14.11.-	gibberellin 3-oxidase	At1g15550
gibberellin biosynthesis I (non C-3, non C-13 hydroxylation)	1.14.11.-	gibberellin 3-oxidase	At1g15550
gibberellin biosynthesis I (non C-3, non C-13 hydroxylation)	1.14.11.-	gibberellin 3-oxidase	At1g15550
gibberellin biosynthesis I (non C-3, non C-13 hydroxylation)	1.14.11.-	gibberellin 3-oxidase	At1g15550
UDP-glucose biosynthesis (from glucose 6-phosphate)	3.6.1.1	ATPase//hydrogen-translocating pyrophosphatase	At1g15690
tyrosine biosynthesis II	1.3.1.78	arogenate dehydrogenase	At1g15710
phenylpropanoid biosynthesis	1.2.1.44	cinnamoyl-CoA reductase	At1g15950
phenylpropanoid biosynthesis	1.2.1.44	cinnamoyl-CoA reductase	At1g15950
gluconeogenesis	1.2.1.12	glyceraldehyde-3-phosphate dehydrogenase	At1g16300
glycolysis I	1.2.1.12	glyceraldehyde-3-phosphate dehydrogenase	At1g16300
glycolysis IV (plant cytosol)	1.2.1.12	glyceraldehyde-3-phosphate dehydrogenase	At1g16300
CMP-KDO biosynthesis I	2.5.1.55	3-deoxy-8-phosphooctulonate synthase	At1g16340
CMP-KDO biosynthesis II (from D-arabinose 5-phosphate)	2.5.1.55	3-deoxy-8-phosphooctulonate synthase	At1g16340
purine nucleotide metabolism (phosphotransfer and nucleotide modification)	1.1.1.205	IMP dehydrogenase	At1g16350
salvage pathways of purine nucleosides II (plant)	1.1.1.205	IMP dehydrogenase	At1g16350
urate biosynthesis	1.1.1.205	IMP dehydrogenase	At1g16350
purine degradation I (aerobic)	1.1.1.205	IMP dehydrogenase	At1g16350
glucosinolate biosynthesis from homomethionine	1.14.13.-	CYP79F2 monooxygenase	At1g16400
glucosinolate biosynthesis from pentahomomethionine	1.14.13.-	CYP79F2 monooxygenase	At1g16400
glucosinolate biosynthesis from hexahomomethionine	1.14.13.-	CYP79F2 monooxygenase	At1g16400
glucosinolate biosynthesis from homomethionine	1.14.13.-	CYP79F1 monooxygenase	At1g16410
glucosinolate biosynthesis from dihomomethionine	1.14.13.-	CYP79F1 monooxygenase	At1g16410
glucosinolate biosynthesis from trihomomethionine	1.14.13.-	CYP79F1 monooxygenase	At1g16410
glucosinolate biosynthesis from tetrahomomethionine	1.14.13.-	CYP79F1 monooxygenase	At1g16410
glucosinolate biosynthesis from pentahomomethionine	1.14.13.-	CYP79F1 monooxygenase	At1g16410
glucosinolate biosynthesis from hexahomomethionine	1.14.13.-	CYP79F1 monooxygenase	At1g16410
thiosulfate disproportionation III (rhodanese)	2.8.1.1	3-mercaptopyruvate sulfurtransferase	At1g16460
molybdenum cofactor biosynthesis	2.8.1.-	molybdenum cofactor sulfurase//selenocysteine lyase	At1g16540
dolichyl-diphosphooligosaccharide biosynthesis	2.4.1.142	transferase, transferring glycosyl groups	At1g16570
NAD/NADH phosphorylation and dephosphorylation	1.6.5.3	NADH dehydrogenase (ubiquinone)	At1g16700
aerobic respiration -- electron donor III	1.6.5.3	NADH dehydrogenase (ubiquinone)	At1g16700
aerobic respiration -- electron donor II	1.6.5.3	NADH dehydrogenase (ubiquinone)	At1g16700
UDP-glucose biosynthesis (from glucose 6-phosphate)	3.6.1.1	hydrogen-translocating pyrophosphatase//inorganic diphosphatase	At1g16780
trehalose biosynthesis I	2.4.1.15	alpha,alpha-trehalose-phosphate synthase (UDP-forming)	At1g16980
trehalose biosynthesis I	2.4.1.15	alpha,alpha-trehalose-phosphate synthase (UDP-forming)	At1g17000
flavonoid biosynthesis	1.14.11.9	oxidoreductase, acting on paired donors, with incorporation or reduction of molecular oxygen, 2-oxoglutarate as one donor, and incorporation of one atom each of oxygen into both donors	At1g17010
leucodelphinidin biosynthesis	1.14.11.9	oxidoreductase, acting on paired donors, with incorporation or reduction of molecular oxygen, 2-oxoglutarate as one donor, and incorporation of one atom each of oxygen into both donors	At1g17010
leucopelargonidin and leucocyanidin biosynthesis	1.14.11.9	oxidoreductase, acting on paired donors, with incorporation or reduction of molecular oxygen, 2-oxoglutarate as one donor, and incorporation of one atom each of oxygen into both donors	At1g17010
flavonoid biosynthesis	1.14.11.9	oxidoreductase, acting on diphenols and related substances as donors, oxygen as acceptor//oxidoreductase, acting on paired donors, with incorporation or reduction of molecular oxygen, 2-oxoglutarate as one donor, and incorporation of one atom each of oxygen into both donors	At1g17020
leucodelphinidin biosynthesis	1.14.11.9	oxidoreductase, acting on diphenols and related substances as donors, oxygen as acceptor//oxidoreductase, acting on paired donors, with incorporation or reduction of molecular oxygen, 2-oxoglutarate as one donor, and incorporation of one atom each of oxygen into both donors	At1g17020
leucopelargonidin and leucocyanidin biosynthesis	1.14.11.9	oxidoreductase, acting on diphenols and related substances as donors, oxygen as acceptor//oxidoreductase, acting on paired donors, with incorporation or reduction of molecular oxygen, 2-oxoglutarate as one donor, and incorporation of one atom each of oxygen into both donors	At1g17020
polyisoprenoid biosynthesis	2.5.1.-	trans-octaprenyltranstransferase	At1g17050
nonaprenyl diphosphate biosynthesis	2.5.1.11	trans-octaprenyltranstransferase	At1g17050
alanine biosynthesis II	2.6.1.2	alanine transaminase	At1g17290
alanine degradation III	2.6.1.2	alanine transaminase	At1g17290
purine nucleotide metabolism (phosphotransfer and nucleotide modification)	2.7.4.6	nucleoside diphosphate kinase	At1g17410
purine nucleotide metabolism (phosphotransfer and nucleotide modification)	2.7.4.6	nucleoside diphosphate kinase	At1g17410
pyrimidine ribonucleotides interconversion	2.7.4.6	nucleoside diphosphate kinase	At1g17410
pyrimidine deoxyribonucleotides <i>de novo</i> biosynthesis	2.7.4.6	nucleoside diphosphate kinase	At1g17410
pyrimidine deoxyribonucleotides <i>de novo</i> biosynthesis	2.7.4.6	nucleoside diphosphate kinase	At1g17410
pyrimidine deoxyribonucleotides <i>de novo</i> biosynthesis	2.7.4.6	nucleoside diphosphate kinase	At1g17410
jasmonic acid biosynthesis	1.13.11.12	lipoxygenase	At1g17420
13-LOX and 13-HPL pathway	1.13.11.12	lipoxygenase	At1g17420
13-LOX and 13-HPL pathway	1.13.11.12	lipoxygenase	At1g17420
serine biosynthesis	1.1.1.95	phosphoglycerate dehydrogenase	At1g17745
GDP-L-fucose biosynthesis I (from GDP-D-mannose)	1.1.1.271	GDP-4-keto-6-deoxymannose-3,5-epimerase-4-reductase	At1g17890
tRNA charging pathway	6.1.1.3	threonine-tRNA ligase	At1g17960
tRNA charging pathway	6.1.1.3	aminoacyl-tRNA ligase	At1g18130
Calvin-Benson-Bassham cycle	4.1.2.13	fructose-bisphosphate aldolase	At1g18270
gluconeogenesis	4.1.2.13	fructose-bisphosphate aldolase	At1g18270
glycolysis I	4.1.2.13	fructose-bisphosphate aldolase	At1g18270
glycolysis IV (plant cytosol)	4.1.2.13	fructose-bisphosphate aldolase	At1g18270
serine racemization	4.3.1.18	hydrolase	At1g18360
leucine biosynthesis	2.3.3.13	2-isopropylmalate synthase	At1g18500
homogalacturonan biosynthesis	2.4.1.43	polygalacturonate 4-&alpha;-galacturonosyltransferase	At1g18580
glucosinolate biosynthesis from homomethionine	2.8.2.-	desulfoglucosinolate sulfotransferase	At1g18590
glucosinolate biosynthesis from phenylalanine	2.8.2.-	desulfoglucosinolate sulfotransferase	At1g18590
glucosinolate biosynthesis from tryptophan	2.8.2.-	desulfoglucosinolate sulfotransferase	At1g18590
glucosinolate biosynthesis from dihomomethionine	2.8.2.-	desulfoglucosinolate sulfotransferase	At1g18590
glucosinolate biosynthesis from trihomomethionine	2.8.2.-	desulfoglucosinolate sulfotransferase	At1g18590
glucosinolate biosynthesis from tetrahomomethionine	2.8.2.-	desulfoglucosinolate sulfotransferase	At1g18590
glucosinolate biosynthesis from pentahomomethionine	2.8.2.-	desulfoglucosinolate sulfotransferase	At1g18590
glucosinolate biosynthesis from hexahomomethionine	2.8.2.-	desulfoglucosinolate sulfotransferase	At1g18590
serine biosynthesis	3.1.3.3	phosphoserine phosphatase	At1g18640
salicylate biosynthesis I	5.4.4.2	isochorismate synthase	At1g18870
1,4-dihydroxy-2-naphthoate biosynthesis II (plants)	5.4.4.2	isochorismate synthase	At1g18870
very long chain fatty acid biosynthesis	2.3.1.-	acyltransferase	At1g19440
ascorbate glutathione cycle	1.8.5.1	glutathione dehydrogenase (ascorbate)	At1g19550
ascorbate glutathione cycle	1.8.5.1	glutathione dehydrogenase (ascorbate)	At1g19570
cyanate degradation	4.2.1.1	carbonate dehydratase	At1g19580
salvage pathways of purine nucleosides II (plant)	2.7.1.20	kinase	At1g19600
chlorophyll <i>a</i> degradation	3.1.1.14	chlorophyllase	At1g19670
sulfate activation for sulfonation	2.7.7.4	ATP sulfurylase	At1g19920
sulfate reduction II (assimilatory)	2.7.7.4	ATP sulfurylase	At1g19920
cellulose biosynthesis	3.2.1.4	hydrolase, hydrolyzing O-glycosyl compounds	At1g19940
jasmonic acid biosynthesis	6.2.1.-	fatty-acyl-CoA synthase||3-oxo-2-(2-[Z]-pentenyl)cyclopentane-1-octanoate CoA ligase	At1g20510
dolichyl-diphosphooligosaccharide biosynthesis	2.4.1.83	dolichyl-phosphate beta-D-mannosyltransferase	At1g20575
oxidative ethanol degradation III	1.11.1.6	catalase	At1g20620
superoxide radicals degradation	1.11.1.6	catalase	At1g20620
superoxide radicals degradation	1.11.1.6	catalase	At1g20620
oxidative ethanol degradation III	1.11.1.6	catalase 1 subunit	At1g20630
superoxide radicals degradation	1.11.1.6	catalase	At1g20630
glycolysis IV (plant cytosol)	2.7.1.90	pyrophosphate-dependent phosphofructokinase	At1g20950
glyoxylate cycle	4.1.3.1	isocitrate lyase	At1g21440
NAD/NADH phosphorylation and dephosphorylation	2.7.1.23	NAD kinase	At1g21640
ascorbate glutathione cycle	1.10.3.3	oxidoreductase	At1g21850
ascorbate glutathione cycle	1.10.3.3	oxidoreductase	At1g21860
glycine biosynthesis	2.1.2.1	glycine hydroxymethyltransferase	At1g22020
folate polyglutamylation I	2.1.2.1	glycine hydroxymethyltransferase	At1g22020
folate transformations	2.1.2.1	glycine hydroxymethyltransferase	At1g22020
formylTHF biosynthesis II	2.1.2.1	glycine hydroxymethyltransferase	At1g22020
photorespiration	2.1.2.1	glycine hydroxymethyltransferase	At1g22020
gluconeogenesis	5.4.2.1	catalytic	At1g22170
Rubisco shunt	5.4.2.1	catalytic	At1g22170
glycolysis I	5.4.2.1	catalytic	At1g22170
glycolysis IV (plant cytosol)	5.4.2.1	catalytic	At1g22170
trehalose biosynthesis I	3.1.3.12	trehalose-phosphatase	At1g22210
cytokinins-<i>O</i>-glucoside biosynthesis	2.4.1.215	UDP-glycosyltransferase//glucuronosyltransferase	At1g22340
cytokinins-<i>O</i>-glucoside biosynthesis	2.4.1.-	UDP-glycosyltransferase//glucuronosyltransferase	At1g22340
cytokinins-<i>O</i>-glucoside biosynthesis	2.4.1.203	UDP-glycosyltransferase//glucuronosyltransferase	At1g22340
cytokinins-<i>O</i>-glucoside biosynthesis	2.4.1.215	UDP-glycosyltransferase//glucuronosyltransferase	At1g22360
cytokinins-<i>O</i>-glucoside biosynthesis	2.4.1.-	UDP-glycosyltransferase//glucuronosyltransferase	At1g22360
cytokinins-<i>O</i>-glucoside biosynthesis	2.4.1.203	UDP-glycosyltransferase//glucuronosyltransferase	At1g22360
cytokinins-<i>O</i>-glucoside biosynthesis	2.4.1.215	transferase, transferring glycosyl groups//glucuronosyltransferase	At1g22370
cytokinins-<i>O</i>-glucoside biosynthesis	2.4.1.-	transferase, transferring glycosyl groups//glucuronosyltransferase	At1g22370
cytokinins-<i>O</i>-glucoside biosynthesis	2.4.1.203	transferase, transferring glycosyl groups//glucuronosyltransferase	At1g22370
cytokinins-<i>O</i>-glucoside biosynthesis	2.4.1.215	transferase, transferring glycosyl groups//glucuronosyltransferase	At1g22380
cytokinins-<i>O</i>-glucoside biosynthesis	2.4.1.-	transferase, transferring glycosyl groups//glucuronosyltransferase	At1g22380
cytokinins-<i>O</i>-glucoside biosynthesis	2.4.1.203	transferase, transferring glycosyl groups//glucuronosyltransferase	At1g22380
cytokinins-<i>O</i>-glucoside biosynthesis	2.4.1.-	<i>trans</i>-zeatin-<i>O</i>-&beta;-D-glycosyltransferase//glucuronosyltransferase	At1g22400
cytokinins-<i>O</i>-glucoside biosynthesis	2.4.1.215	<i>trans</i>-zeatin-<i>O</i>-&beta;-D-glycosyltransferase//glucuronosyltransferase	At1g22400
cytokinins-<i>O</i>-glucoside biosynthesis	2.4.1.-	<i>trans</i>-zeatin-<i>O</i>-&beta;-D-glycosyltransferase//glucuronosyltransferase	At1g22400
cytokinins-<i>O</i>-glucoside biosynthesis	2.4.1.203	<i>trans</i>-zeatin-<i>O</i>-&beta;-D-glycosyltransferase//glucuronosyltransferase	At1g22400
chorismate biosynthesis	2.5.1.54	3-deoxy-7-phosphoheptulonate synthase	At1g22410
acetaldehyde biosynthesis I	1.1.1.1	oxidoreductase	At1g22430
galactose degradation III	1.1.1.22	oxidoreductase	At1g22430
UDP-D-xylose biosynthesis	1.1.1.22	oxidoreductase	At1g22430
ethanol degradation	1.1.1.1	oxidoreductase	At1g22430
oxidative ethanol degradation I	1.1.1.1	oxidoreductase	At1g22430
pyruvate fermentation to ethanol II	1.1.1.1	oxidoreductase	At1g22430
acetaldehyde biosynthesis I	1.1.1.1	oxidoreductase	At1g22440
galactose degradation III	1.1.1.22	oxidoreductase	At1g22440
UDP-D-xylose biosynthesis	1.1.1.22	oxidoreductase	At1g22440
ethanol degradation	1.1.1.1	oxidoreductase	At1g22440
oxidative ethanol degradation I	1.1.1.1	oxidoreductase	At1g22440
pyruvate fermentation to ethanol II	1.1.1.1	oxidoreductase	At1g22440
aerobic respiration -- electron donor II	1.9.3.1	cytochrome-c oxidase	At1g22450
sucrose degradation III	3.2.1.26	beta-fructofuranosidase	At1g22650
cellulose biosynthesis	3.2.1.4	hydrolase, hydrolyzing O-glycosyl compounds	At1g22880
thiamine biosynthesis II	2.7.1.49	HMP-P kinase//thiamin-monophosphate pyrophosphorylase	At1g22940
thiamine biosynthesis II	2.7.4.7	HMP-P kinase//thiamin-monophosphate pyrophosphorylase	At1g22940
thiamine biosynthesis II	2.5.1.3	HMP-P kinase//thiamin-monophosphate pyrophosphorylase	At1g22940
Fe(III)-reduction and Fe(II) transport	1.16.1.7	ferric-chelate reductase	At1g23020
starch degradation	5.4.2.2	phosphoglucomutase	At1g23190
sucrose biosynthesis	5.4.2.2	phosphoglucomutase	At1g23190
GDP-glucose biosynthesis	5.4.2.2	phosphoglucomutase	At1g23190
UDP-glucose biosynthesis (from glucose 6-phosphate)	5.4.2.2	phosphoglucomutase	At1g23190
starch biosynthesis	5.4.2.2	phosphoglucomutase	At1g23190
sucrose degradation III	5.4.2.2	phosphoglucomutase	At1g23190
homogalacturonan degradation	3.1.1.11	pectinesterase	At1g23200
cellulose biosynthesis	3.2.1.4	hydrolase, hydrolyzing O-glycosyl compounds	At1g23210
alanine biosynthesis II	2.6.1.2	alanine transaminase	At1g23310
glycine biosynthesis	2.6.1.4	alanine transaminase	At1g23310
alanine degradation III	2.6.1.2	alanine transaminase	At1g23310
photorespiration	2.6.1.4	alanine transaminase	At1g23310
alanine biosynthesis II	2.6.1.2	tryptophan aminotransferase	At1g23320
leucine biosynthesis	2.6.1.42	tryptophan aminotransferase	At1g23320
tyrosine biosynthesis I	2.6.1.57	tryptophan aminotransferase	At1g23320
IAA biosynthesis I	2.6.1.-	tryptophan aminotransferase	At1g23320
IAA biosynthesis I	2.6.1.27	tryptophan aminotransferase	At1g23320
alanine degradation III	2.6.1.2	tryptophan aminotransferase	At1g23320
leucine degradation I	2.6.1.42	tryptophan aminotransferase	At1g23320
phenylalanine degradation III	2.6.1.58	tryptophan aminotransferase	At1g23320
phenylalanine degradation III	2.6.1.57	tryptophan aminotransferase	At1g23320
phylloquinone biosynthesis	RXN-7569	2-phytyl-1,4-naphthoquinone methyltransferase	At1g23360
cyanate degradation	4.2.1.1	carbonate dehydratase	At1g23730
ferulate and sinapate biosynthesis	1.2.1.68	sinapaldehyde dehydrogenase||coniferyl aldehyde dehydrogenase||3-chloroallyl aldehyde dehydrogenase	At1g23800
ferulate and sinapate biosynthesis	1.2.1.68	sinapaldehyde dehydrogenase||coniferyl aldehyde dehydrogenase||3-chloroallyl aldehyde dehydrogenase	At1g23800
valine degradation I	1.2.1.27	sinapaldehyde dehydrogenase||coniferyl aldehyde dehydrogenase||3-chloroallyl aldehyde dehydrogenase	At1g23800
spermidine biosynthesis	2.5.1.16	spermidine synthase	At1g23820
trehalose biosynthesis I	3.1.3.12	trehalose-phosphatase//gtransferase, transferring glycosyl groups	At1g23870
trehalose biosynthesis I	2.4.1.15	trehalose-phosphatase//gtransferase, transferring glycosyl groups	At1g23870
glucosinolate biosynthesis from homomethionine	2.4.1.195	UGT74B1	At1g24100
glucosinolate biosynthesis from phenylalanine	2.4.1.195	UGT74B1	At1g24100
glucosinolate biosynthesis from tryptophan	2.4.1.195	UGT74B1	At1g24100
glucosinolate biosynthesis from dihomomethionine	2.4.1.195	UGT74B1	At1g24100
glucosinolate biosynthesis from trihomomethionine	2.4.1.195	UGT74B1	At1g24100
glucosinolate biosynthesis from tetrahomomethionine	2.4.1.195	UGT74B1	At1g24100
glucosinolate biosynthesis from pentahomomethionine	2.4.1.195	UGT74B1	At1g24100
glucosinolate biosynthesis from hexahomomethionine	2.4.1.195	UGT74B1	At1g24100
acetyl-CoA biosynthesis (from pyruvate)	1.2.4.1	pyruvate dehydrogenase (acetyl-transferring)	At1g24180
pentose phosphate pathway (oxidative branch)	1.1.1.49	glucose-6-phosphate 1-dehydrogenase	At1g24280
fatty acid elongation -- saturated	1.1.1.100	3-oxoacyl-[acyl-carrier-protein] reductase||3-oxoacyl-[acyl-carrier-protein] reductase||3-oxoacyl-[acyl-carrier-protein] reductase||3-oxoacyl-[acyl-carrier-protein] reductase||3-oxoacyl-[acyl-carrier-protein] reductase||3-oxoacyl-[acyl-carrier-protein] reductase||3-oxoacyl-[acyl-carrier-protein] reductase||3-oxoacyl-[acyl-carrier-protein] reductase||3-oxoacyl-[acyl-carrier-protein] reductase||3-o…	At1g24360
<i>cis</i>-vaccenate biosynthesis	1.1.1.100	3-oxoacyl-[acyl-carrier-protein] reductase||3-oxoacyl-[acyl-carrier-protein] reductase||3-oxoacyl-[acyl-carrier-protein] reductase||3-oxoacyl-[acyl-carrier-protein] reductase||3-oxoacyl-[acyl-carrier-protein] reductase||3-oxoacyl-[acyl-carrier-protein] reductase||3-oxoacyl-[acyl-carrier-protein] reductase||3-oxoacyl-[acyl-carrier-protein] reductase||3-oxoacyl-[acyl-carrier-protein] reductase||3-o…	At1g24360
palmitate biosynthesis II (bacteria and plants)	1.1.1.100	3-oxoacyl-[acyl-carrier-protein] reductase||3-oxoacyl-[acyl-carrier-protein] reductase||3-oxoacyl-[acyl-carrier-protein] reductase||3-oxoacyl-[acyl-carrier-protein] reductase||3-oxoacyl-[acyl-carrier-protein] reductase||3-oxoacyl-[acyl-carrier-protein] reductase||3-oxoacyl-[acyl-carrier-protein] reductase||3-oxoacyl-[acyl-carrier-protein] reductase||3-oxoacyl-[acyl-carrier-protein] reductase||3-o…	At1g24360
palmitate biosynthesis II (bacteria and plants)	1.1.1.100	3-oxoacyl-[acyl-carrier-protein] reductase||3-oxoacyl-[acyl-carrier-protein] reductase||3-oxoacyl-[acyl-carrier-protein] reductase||3-oxoacyl-[acyl-carrier-protein] reductase||3-oxoacyl-[acyl-carrier-protein] reductase||3-oxoacyl-[acyl-carrier-protein] reductase||3-oxoacyl-[acyl-carrier-protein] reductase||3-oxoacyl-[acyl-carrier-protein] reductase||3-oxoacyl-[acyl-carrier-protein] reductase||3-o…	At1g24360
palmitate biosynthesis II (bacteria and plants)	1.1.1.100	3-oxoacyl-[acyl-carrier-protein] reductase||3-oxoacyl-[acyl-carrier-protein] reductase||3-oxoacyl-[acyl-carrier-protein] reductase||3-oxoacyl-[acyl-carrier-protein] reductase||3-oxoacyl-[acyl-carrier-protein] reductase||3-oxoacyl-[acyl-carrier-protein] reductase||3-oxoacyl-[acyl-carrier-protein] reductase||3-oxoacyl-[acyl-carrier-protein] reductase||3-oxoacyl-[acyl-carrier-protein] reductase||3-o…	At1g24360
palmitate biosynthesis II (bacteria and plants)	1.1.1.100	3-oxoacyl-[acyl-carrier-protein] reductase||3-oxoacyl-[acyl-carrier-protein] reductase||3-oxoacyl-[acyl-carrier-protein] reductase||3-oxoacyl-[acyl-carrier-protein] reductase||3-oxoacyl-[acyl-carrier-protein] reductase||3-oxoacyl-[acyl-carrier-protein] reductase||3-oxoacyl-[acyl-carrier-protein] reductase||3-oxoacyl-[acyl-carrier-protein] reductase||3-oxoacyl-[acyl-carrier-protein] reductase||3-o…	At1g24360
palmitate biosynthesis II (bacteria and plants)	1.1.1.100	3-oxoacyl-[acyl-carrier-protein] reductase||3-oxoacyl-[acyl-carrier-protein] reductase||3-oxoacyl-[acyl-carrier-protein] reductase||3-oxoacyl-[acyl-carrier-protein] reductase||3-oxoacyl-[acyl-carrier-protein] reductase||3-oxoacyl-[acyl-carrier-protein] reductase||3-oxoacyl-[acyl-carrier-protein] reductase||3-oxoacyl-[acyl-carrier-protein] reductase||3-oxoacyl-[acyl-carrier-protein] reductase||3-o…	At1g24360
palmitate biosynthesis II (bacteria and plants)	1.1.1.100	3-oxoacyl-[acyl-carrier-protein] reductase||3-oxoacyl-[acyl-carrier-protein] reductase||3-oxoacyl-[acyl-carrier-protein] reductase||3-oxoacyl-[acyl-carrier-protein] reductase||3-oxoacyl-[acyl-carrier-protein] reductase||3-oxoacyl-[acyl-carrier-protein] reductase||3-oxoacyl-[acyl-carrier-protein] reductase||3-oxoacyl-[acyl-carrier-protein] reductase||3-oxoacyl-[acyl-carrier-protein] reductase||3-o…	At1g24360
palmitate biosynthesis II (bacteria and plants)	1.1.1.100	3-oxoacyl-[acyl-carrier-protein] reductase||3-oxoacyl-[acyl-carrier-protein] reductase||3-oxoacyl-[acyl-carrier-protein] reductase||3-oxoacyl-[acyl-carrier-protein] reductase||3-oxoacyl-[acyl-carrier-protein] reductase||3-oxoacyl-[acyl-carrier-protein] reductase||3-oxoacyl-[acyl-carrier-protein] reductase||3-oxoacyl-[acyl-carrier-protein] reductase||3-oxoacyl-[acyl-carrier-protein] reductase||3-o…	At1g24360
stearate biosynthesis II (plants)	1.1.1.100	3-oxoacyl-[acyl-carrier-protein] reductase||3-oxoacyl-[acyl-carrier-protein] reductase||3-oxoacyl-[acyl-carrier-protein] reductase||3-oxoacyl-[acyl-carrier-protein] reductase||3-oxoacyl-[acyl-carrier-protein] reductase||3-oxoacyl-[acyl-carrier-protein] reductase||3-oxoacyl-[acyl-carrier-protein] reductase||3-oxoacyl-[acyl-carrier-protein] reductase||3-oxoacyl-[acyl-carrier-protein] reductase||3-o…	At1g24360
suberin biosynthesis	2.1.1.104	O-methyltransferase	At1g24735
phenylpropanoid biosynthesis	2.1.1.104	O-methyltransferase	At1g24735
scopoletin biosynthesis	2.1.1.104	O-methyltransferase	At1g24735
tryptophan biosynthesis	4.1.3.27	anthranilate synthase	At1g24807
tryptophan biosynthesis	4.1.3.27	anthranilate synthase	At1g24909
tryptophan biosynthesis	4.1.3.27	anthranilate synthase	At1g25083
tryptophan biosynthesis	4.1.3.27	anthranilate synthase	At1g25155
tryptophan biosynthesis	4.1.3.27	anthranilate synthase	At1g25220
tRNA charging pathway	6.1.1.18	glutamine-tRNA ligase	At1g25350
<i>trans</i>-zeatin biosynthesis	2.5.1.27	adenylate dimethylallyltransferase	At1g25410
<i>trans</i>-zeatin biosynthesis	2.5.1.-	adenylate dimethylallyltransferase	At1g25410
<i>trans</i>-zeatin biosynthesis	2.5.1.-	adenylate dimethylallyltransferase	At1g25410
very long chain fatty acid biosynthesis	2.3.1.-	fatty acid elongase	At1g25450
Fe(III)-reduction and Fe(II) transport	1.16.1.7	carbon-monoxide oxygenase	At1g26100
pyrimidine salvage pathway	2.7.1.48	kinase	At1g26190
pyrimidine salvage pathway	2.4.2.9	kinase	At1g26190
galactose degradation III	1.1.1.22	UDP-glucose 6-dehydrogenase	At1g26570
UDP-D-xylose biosynthesis	1.1.1.22	UDP-glucose 6-dehydrogenase	At1g26570
salvage pathways of purine nucleosides II (plant)	2.4.2.7	adenine phosphoribosyltransferase	At1g27450
starch biosynthesis	2.7.7.27	ADP-glucose pyrophosphorylase	At1g27680
ceramide degradation	RXN-11377	carboxy-lyase	At1g27980
gibberellin inactivation	1.14.11.13	2-oxoglutarate-dependent dioxygenase	At1g28030
indole-3-acetyl-amino acid biosynthesis	6.3.-.-	indole-3-acetic acid amido synthetase	At1g28130
indole-3-acetyl-amino acid biosynthesis	6.3.-.-	indole-3-acetic acid amido synthetase	At1g28130
indole-3-acetyl-amino acid biosynthesis	6.3.-.-	indole-3-acetic acid amido synthetase	At1g28130
indole-3-acetyl-amino acid biosynthesis	6.3.-.-	indole-3-acetic acid amido synthetase	At1g28130
indole-3-acetyl-amino acid biosynthesis	6.3.-.-	indole-3-acetic acid amido synthetase	At1g28130
IAA degradation IV	6.3.-.-	indole-3-acetic acid amido synthetase	At1g28130
tryptophan biosynthesis	5.3.1.24	phosphoribosylanthranilate isomerase	At1g29410
tRNA charging pathway	6.1.1.14	aminoacyl-tRNA ligase	At1g29870
tRNA charging pathway	6.1.1.14	glycine-tRNA ligase	At1g29880
arginine biosynthesis II (acetyl cycle)	6.3.5.5	carbamoylphosphate synthase	At1g29900
uridine-5-phosphate biosynthesis	6.3.5.5	carbamoylphosphate synthase	At1g29900
urea cycle	6.3.4.16	carbamoylphosphate synthase	At1g29900
gibberellin inactivation	1.14.11.-	gibberellin 2-oxidase	At1g30040
gibberellin inactivation	1.14.11.-	gibberellin 2-oxidase	At1g30040
gibberellin inactivation	1.14.11.-	gibberellin 2-oxidase	At1g30040
gibberellin inactivation	1.14.11.-	gibberellin 2-oxidase	At1g30040
gibberellin inactivation	1.14.11.-	gibberellin 2-oxidase	At1g30040
gibberellin inactivation	1.14.11.-	gibberellin 2-oxidase	At1g30040
gibberellin inactivation	1.14.11.-	gibberellin 2-oxidase	At1g30040
gibberellin inactivation	1.14.11.-	gibberellin 2-oxidase	At1g30040
gibberellin inactivation	1.14.11.13	gibberellin 2-oxidase	At1g30040
gibberellin inactivation	1.14.11.-	gibberellin 2-oxidase	At1g30040
gibberellin inactivation	1.14.11.-	gibberellin 2-oxidase	At1g30040
abscisic acid biosynthesis	1.13.11.51	9-cis-epoxycarotenoid dioxygenase	At1g30100
acetyl-CoA biosynthesis (from pyruvate)	1.2.4.1	pyruvate dehydrogenase (acetyl-transferring)	At1g30120
triacylglycerol degradation	3.1.1.3	triacylglycerol lipase	At1g30370
photosynthesis light reactions	RXN-924	photosystem I	At1g30380
1,4-dihydroxy-2-naphthoate biosynthesis II (plants)	6.2.1.26	o-succinylbenzoate-CoA ligase	At1g30520
kaempferol glucoside biosynthesis (Arabidopsis)	2.4.1.-	quercetin 3-O-glucosyltransferase||flavonol-3-<i>O</i>-rhamnosyltransferase||flavonol-3-<i>O</i>-rhamnosyltransferase	At1g30530
quercetin glucoside biosynthesis (Arabidopsis)	2.4.1.-	quercetin 3-O-glucosyltransferase||flavonol-3-<i>O</i>-rhamnosyltransferase||flavonol-3-<i>O</i>-rhamnosyltransferase	At1g30530
quercetin glucoside biosynthesis (Arabidopsis)	2.4.1.91	quercetin 3-O-glucosyltransferase||flavonol-3-<i>O</i>-rhamnosyltransferase||flavonol-3-<i>O</i>-rhamnosyltransferase	At1g30530
UDP-L-arabinose biosynthesis I (from UDP-xylose)	5.1.3.5	UDP-arabinose 4-epimerase	At1g30620
pyrimidine ribonucleotides interconversion	6.3.4.2	CTP synthase	At1g30820
UDP-<i>N</i>-acetyl-D-glucosamine biosynthesis II	2.7.7.23	nucleotidyltransferase	At1g31070
leucine biosynthesis	1.1.1.85	3-isopropylmalate dehydrogenase	At1g31180
<i>myo</i>-inositol biosynthesis	3.1.3.25	inositol-1(or 4)-monophosphatase||myo-inositol 1-phosphate monophosphatase||inositol-1(or 4)-monophosphatase	At1g31190
phytate degradation I	3.1.3.25	inositol-1(or 4)-monophosphatase||myo-inositol 1-phosphate monophosphatase||inositol-1(or 4)-monophosphatase	At1g31190
5-aminoimidazole ribonucleotide biosynthesis I	2.1.2.2	phosphoribosylglycinamide formyltransferase	At1g31220
lysine biosynthesis VI	2.7.2.4	aspartate kinase||homoserine dehydrogenase	At1g31230
homoserine biosynthesis	1.1.1.3	aspartate kinase||homoserine dehydrogenase	At1g31230
homoserine biosynthesis	2.7.2.4	aspartate kinase||homoserine dehydrogenase	At1g31230
photosynthesis light reactions	RXN-924	photosystem I	At1g31330
lutein biosynthesis	1.14.99.-	carotene beta-ring hydroxylase	At1g31800
histidine biosynthesis	3.5.4.19	phosphoribosyl-ATP pyrophosphohydrolase||phosphoribosyl-AMP cyclohydrolase	At1g31860
histidine biosynthesis	3.6.1.31	phosphoribosyl-ATP pyrophosphohydrolase||phosphoribosyl-AMP cyclohydrolase	At1g31860
Calvin-Benson-Bassham cycle	2.7.1.19	phosphoribulokinase	At1g32060
gluconeogenesis	1.2.1.12	glyceraldehyde-3-phosphate dehydrogenase / CP12 complex / phosphoribulokinase	At1g32060
Rubisco shunt	2.7.1.19	phosphoribulokinase	At1g32060
glycolysis I	1.2.1.12	glyceraldehyde-3-phosphate dehydrogenase / CP12 complex / phosphoribulokinase	At1g32060
glycolysis IV (plant cytosol)	1.2.1.12	glyceraldehyde-3-phosphate dehydrogenase / CP12 complex / phosphoribulokinase	At1g32060
cellulose biosynthesis	2.4.1.12	cellulose synthase	At1g32180
triacylglycerol biosynthesis	2.3.1.15	glycerol-3-phosphate O-acyltransferase	At1g32200
CDP-diacylglycerol biosynthesis I	2.3.1.15	glycerol-3-phosphate O-acyltransferase	At1g32200
CDP-diacylglycerol biosynthesis II	2.3.1.15	glycerol-3-phosphate O-acyltransferase	At1g32200
aerobic respiration -- electron donor III	1.-.-.-	alternative oxidase	At1g32350
aerobic respiration -- electron donor III	1.-.-.-	alternative oxidase	At1g32350
PRPP biosynthesis I	2.7.6.1	ribose-phosphate diphosphokinase	At1g32380
Rubisco shunt	2.7.1.40	pyruvate kinase	At1g32440
glycolysis I	2.7.1.40	pyruvate kinase	At1g32440
glycolysis IV (plant cytosol)	2.7.1.40	pyruvate kinase	At1g32440
acetaldehyde biosynthesis I	1.1.1.1	oxidoreductase	At1g32780
galactose degradation III	1.1.1.22	oxidoreductase	At1g32780
UDP-D-xylose biosynthesis	1.1.1.22	oxidoreductase	At1g32780
ethanol degradation	1.1.1.1	oxidoreductase	At1g32780
oxidative ethanol degradation I	1.1.1.1	oxidoreductase	At1g32780
pyruvate fermentation to ethanol II	1.1.1.1	oxidoreductase	At1g32780
methylquercetin biosynthesis	2.1.1.76	O-methyltransferase	At1g33030
acetyl-CoA biosynthesis (from pyruvate)	2.3.1.12	dihydrolipoyllysine-residue acetyltransferase	At1g34430
flavonol biosynthesis	1.14.11.23	oxidoreductase, acting on paired donors, with incorporation or reduction of molecular oxygen, 2-oxoglutarate as one donor, and incorporation of one atom each of oxygen into both donors	At1g35190
flavonol biosynthesis	1.14.11.23	oxidoreductase, acting on paired donors, with incorporation or reduction of molecular oxygen, 2-oxoglutarate as one donor, and incorporation of one atom each of oxygen into both donors	At1g35190
sucrose degradation III	3.2.1.26	beta-fructofuranosidase	At1g35580
trehalose biosynthesis I	3.1.3.12	trehalose-phosphatase	At1g35910
fatty acid biosynthesis initiation I	6.4.1.2	acetyl-CoA carboxylase	At1g36160
fatty acid biosynthesis initiation I	6.4.1.2	ligase	At1g36180
inosine-5-phosphate biosynthesis II	4.3.2.2	adenylosuccinate lyase	At1g36280
purine nucleotide metabolism (phosphotransfer and nucleotide modification)	4.3.2.2	adenylosuccinate lyase	At1g36280
glycine biosynthesis	2.1.2.1	glycine hydroxymethyltransferase	At1g36370
folate polyglutamylation I	2.1.2.1	glycine hydroxymethyltransferase	At1g36370
folate transformations	2.1.2.1	glycine hydroxymethyltransferase	At1g36370
formylTHF biosynthesis II	2.1.2.1	glycine hydroxymethyltransferase	At1g36370
photorespiration	2.1.2.1	glycine hydroxymethyltransferase	At1g36370
nitrate reduction II (assimilatory)	1.7.1.1	nitrate reductase (NADPH)||nitrate reductase	At1g37130
ascorbate glutathione cycle	1.10.3.3	pectinesterase	At1g41830
Calvin-Benson-Bassham cycle	1.2.1.13	AB-GADPH	At1g42970
Calvin-Benson-Bassham cycle	1.2.1.13	AB-GADPH	At1g42970
Calvin-Benson-Bassham cycle	1.2.1.13	glyceraldehyde-3-phosphate dehydrogenase	At1g42970
gluconeogenesis	1.2.1.12	AB-GADPH	At1g42970
gluconeogenesis	1.2.1.12	AB-GADPH	At1g42970
glycolysis I	1.2.1.12	AB-GADPH	At1g42970
glycolysis I	1.2.1.12	AB-GADPH	At1g42970
glycolysis IV (plant cytosol)	1.2.1.12	AB-GADPH	At1g42970
glycolysis IV (plant cytosol)	1.2.1.12	AB-GADPH	At1g42970
Calvin-Benson-Bassham cycle	3.1.3.11	fructose-bisphosphatase	At1g43670
gluconeogenesis	3.1.3.11	fructose-bisphosphatase	At1g43670
glycolysis I	3.1.3.11	fructose-bisphosphatase	At1g43670
choline biosynthesis I	4.1.1.-	aromatic amino acid decarboxylase||serine decarboxylase	At1g43710
phenylethanol biosynthesis	4.1.1.53	aromatic amino acid decarboxylase||serine decarboxylase	At1g43710
oleate biosynthesis I (plants)	1.14.19.2	acyl-[acyl-carrier protein] desaturase	At1g43800
gibberellin biosynthesis I (non C-3, non C-13 hydroxylation)	1.14.11.-	gibberellin A12 20-oxidase	At1g44090
valine degradation I	1.2.1.27	3-chloroallyl aldehyde dehydrogenase	At1g44170
IAA biosynthesis II	3.5.1.-	IAA-amino acid conjugate hydrolase	At1g44350
chlorophyll cycle	1.13.12.14	chlorophyllide a oxygenase	At1g44446
chlorophyll cycle	1.13.12.14	chlorophyllide a oxygenase	At1g44446
photosynthesis light reactions	PSII-RXN	photosystem II	At1g44575
homogalacturonan degradation	3.1.1.11	pectinesterase	At1g44980
urate degradation to allantoin	3.5.2.17	hydrolase, hydrolyzing O-glycosyl compounds	At1g45191
triacylglycerol degradation	3.1.1.3	triacylglycerol lipase	At1g45201
NAD/NADH phosphorylation and dephosphorylation	1.6.5.3	complex I	At1g47260
cyanate degradation	4.2.1.1	NADH-ubiquinone oxidoreductase subunit	At1g47260
aerobic respiration -- electron donor III	1.6.5.3	complex I	At1g47260
aerobic respiration -- electron donor II	1.6.5.3	complex I	At1g47260
aerobic respiration -- electron donor III	1.3.5.1	complex II	At1g47420
aerobic respiration -- electron donor II	1.3.5.1	complex II	At1g47420
TCA cycle variation III (eukaryotic)	1.3.5.1	complex II	At1g47420
GDP-glucose biosynthesis	2.7.1.2	hexokinase//glucokinase	At1g47840
sucrose degradation III	2.7.1.4	hexokinase//glucokinase	At1g47840
trehalose degradation II (trehalase)	2.7.1.2	hexokinase//glucokinase	At1g47840
gibberellin inactivation	1.14.11.-	gibberellin 2-beta-dioxygenase	At1g47990
gibberellin inactivation	1.14.11.-	gibberellin 2-beta-dioxygenase	At1g47990
gibberellin inactivation	1.14.11.13	gibberellin 2-beta-dioxygenase	At1g47990
gibberellin inactivation	1.14.11.-	gibberellin 2-beta-dioxygenase	At1g47990
acyl-CoA hydrolysis	3.1.2.2	acyl-CoA thioesterase	At1g48320
glutamine biosynthesis I	6.3.1.2	glutamate-ammonia ligase	At1g48470
ammonia assimilation cycle II	6.3.1.2	glutamate-ammonia ligase	At1g48470
nitrate reduction II (assimilatory)	6.3.1.2	glutamate-ammonia ligase	At1g48470
asparagine biosynthesis III (tRNA-dependent)	6.3.5.-	glutamyl-tRNA(Gln) amidotransferase	At1g48520
choline biosynthesis I	2.1.1.103	phosphoethanolamine N-methyltransferase	At1g48600
choline biosynthesis I	2.1.1.103	phosphoethanolamine N-methyltransferase	At1g48600
choline biosynthesis I	2.1.1.103	phosphoethanolamine N-methyltransferase	At1g48600
phosphatidylcholine biosynthesis II	2.1.1.103	phosphoethanolamine N-methyltransferase	At1g48600
phosphatidylcholine biosynthesis II	2.1.1.103	phosphoethanolamine N-methyltransferase	At1g48600
phosphatidylcholine biosynthesis II	2.1.1.103	phosphoethanolamine N-methyltransferase	At1g48600
phosphatidylcholine biosynthesis III	2.1.1.103	phosphoethanolamine N-methyltransferase	At1g48600
phosphatidylcholine biosynthesis IV	2.1.1.103	phosphoethanolamine N-methyltransferase	At1g48600
phosphatidylcholine biosynthesis IV	2.1.1.103	phosphoethanolamine N-methyltransferase	At1g48600
coenzyme A biosynthesis	4.1.1.36	phosphopantothenoylcysteine decarboxylase	At1g48605
chorismate biosynthesis	4.2.3.5	chorismate synthase	At1g48850
chorismate biosynthesis	2.5.1.19	3-phosphoshikimate 1-carboxyvinyltransferase	At1g48860
cellulose biosynthesis	3.2.1.4	hydrolase, hydrolyzing O-glycosyl compounds	At1g48930
NAD/NADH phosphorylation and dephosphorylation	1.6.5.3	complex I	At1g49140
aerobic respiration -- electron donor III	1.6.5.3	complex I	At1g49140
aerobic respiration -- electron donor II	1.6.5.3	complex I	At1g49140
flavonoid biosynthesis	1.14.11.9	oxidoreductase, acting on paired donors, with incorporation or reduction of molecular oxygen, 2-oxoglutarate as one donor, and incorporation of one atom each of oxygen into both donors	At1g49390
leucodelphinidin biosynthesis	1.14.11.9	oxidoreductase, acting on paired donors, with incorporation or reduction of molecular oxygen, 2-oxoglutarate as one donor, and incorporation of one atom each of oxygen into both donors	At1g49390
leucopelargonidin and leucocyanidin biosynthesis	1.14.11.9	oxidoreductase, acting on paired donors, with incorporation or reduction of molecular oxygen, 2-oxoglutarate as one donor, and incorporation of one atom each of oxygen into both donors	At1g49390
fatty acid activation	6.2.1.3	long-chain-fatty-acid-CoA ligase	At1g49430
linoleate biosynthesis I (plants)	6.2.1.3	long-chain-fatty-acid-CoA ligase	At1g49430
nonaprenyl diphosphate biosynthesis	2.5.1.29	geranylgeranyl pyrophosphate synthase//farnesyltranstransferase	At1g49530
geranylgeranyldiphosphate biosynthesis	2.5.1.29	geranylgeranyl pyrophosphate synthase//farnesyltranstransferase	At1g49530
methionine salvage pathway	2.7.1.100	S-methyl-5-thioribose kinase	At1g49820
isoleucine biosynthesis I (from threonine)	2.6.1.42	2-oxo-5-methylthiopentanoate transaminase||methionine-oxo-acid transaminase||branched-chain-amino-acid transaminase||branched-chain-amino-acid transaminase||branched-chain-amino-acid transaminase	At1g50090
leucine biosynthesis	2.6.1.42	2-oxo-5-methylthiopentanoate transaminase||methionine-oxo-acid transaminase||branched-chain-amino-acid transaminase||branched-chain-amino-acid transaminase||branched-chain-amino-acid transaminase	At1g50090
homomethionine biosynthesis	2.6.1.-	2-oxo-5-methylthiopentanoate transaminase||methionine-oxo-acid transaminase||branched-chain-amino-acid transaminase||branched-chain-amino-acid transaminase||branched-chain-amino-acid transaminase	At1g50090
homomethionine biosynthesis	2.6.1.-	2-oxo-5-methylthiopentanoate transaminase||methionine-oxo-acid transaminase||branched-chain-amino-acid transaminase||branched-chain-amino-acid transaminase||branched-chain-amino-acid transaminase	At1g50090
valine biosynthesis	2.6.1.42	2-oxo-5-methylthiopentanoate transaminase||methionine-oxo-acid transaminase||branched-chain-amino-acid transaminase||branched-chain-amino-acid transaminase||branched-chain-amino-acid transaminase	At1g50090
pantothenate biosynthesis	2.6.1.42	2-oxo-5-methylthiopentanoate transaminase||methionine-oxo-acid transaminase||branched-chain-amino-acid transaminase||branched-chain-amino-acid transaminase||branched-chain-amino-acid transaminase	At1g50090
isoleucine degradation I	2.6.1.42	2-oxo-5-methylthiopentanoate transaminase||methionine-oxo-acid transaminase||branched-chain-amino-acid transaminase||branched-chain-amino-acid transaminase||branched-chain-amino-acid transaminase	At1g50090
leucine degradation I	2.6.1.42	2-oxo-5-methylthiopentanoate transaminase||methionine-oxo-acid transaminase||branched-chain-amino-acid transaminase||branched-chain-amino-acid transaminase||branched-chain-amino-acid transaminase	At1g50090
valine degradation I	2.6.1.42	2-oxo-5-methylthiopentanoate transaminase||methionine-oxo-acid transaminase||branched-chain-amino-acid transaminase||branched-chain-amino-acid transaminase||branched-chain-amino-acid transaminase	At1g50090
homomethionine biosynthesis	2.6.1.-	methionine-oxo-acid transaminase||2-oxo-5-methylthiopentanoate transaminase	At1g50110
homomethionine biosynthesis	2.6.1.-	methionine-oxo-acid transaminase||2-oxo-5-methylthiopentanoate transaminase	At1g50110
siroheme biosynthesis	4.99.1.4	sirohydrochlorin ferrochelatase	At1g50170
tRNA charging pathway	6.1.1.7	alanine-tRNA ligase	At1g50200
GDP-glucose biosynthesis	2.7.1.2	glucokinase||fructokinase	At1g50460
sucrose degradation III	2.7.1.4	glucokinase||fructokinase	At1g50460
trehalose degradation II (trehalase)	2.7.1.2	glucokinase||fructokinase	At1g50460
folate polyglutamylation I	6.3.4.3	formate-tetrahydrofolate ligase	At1g50480
folate transformations	6.3.4.3	formate-tetrahydrofolate ligase	At1g50480
tetrahydrofolate biosynthesis II	6.3.4.3	formate-tetrahydrofolate ligase	At1g50480
formylTHF biosynthesis II	6.3.4.3	formate-tetrahydrofolate ligase	At1g50480
quercetin glucoside biosynthesis (Arabidopsis)	2.4.1.91	transferase, transferring glycosyl groups	At1g50580
gibberellin inactivation	1.14.11.-	gibberellin 2-oxidase	At1g50960
gibberellin inactivation	1.14.11.-	gibberellin 2-oxidase	At1g50960
gibberellin inactivation	1.14.11.-	gibberellin 2-oxidase	At1g50960
gibberellin inactivation	1.14.11.-	gibberellin 2-oxidase	At1g50960
gibberellin inactivation	1.14.11.-	gibberellin 2-oxidase	At1g50960
gibberellin inactivation	1.14.11.-	gibberellin 2-oxidase	At1g50960
gibberellin inactivation	1.14.11.-	gibberellin 2-oxidase	At1g50960
gibberellin inactivation	1.14.11.-	gibberellin 2-oxidase	At1g50960
gibberellin inactivation	1.14.11.13	gibberellin 2-oxidase	At1g50960
gibberellin inactivation	1.14.11.-	gibberellin 2-oxidase	At1g50960
gibberellin inactivation	1.14.11.-	gibberellin 2-oxidase	At1g50960
triacylglycerol biosynthesis	2.3.1.51	1-acylglycerol-3-phosphate O-acyltransferase	At1g51260
CDP-diacylglycerol biosynthesis I	2.3.1.51	1-acylglycerol-3-phosphate O-acyltransferase	At1g51260
CDP-diacylglycerol biosynthesis II	2.3.1.51	1-acylglycerol-3-phosphate O-acyltransferase	At1g51260
phenylethanol biosynthesis	1.1.1.1	phenylacetaldehyde reductase	At1g51410
phenylalanine degradation III	1.1.1.1	phenylacetaldehyde reductase	At1g51410
sucrose biosynthesis	3.1.3.24	sucrose-phosphatase	At1g51420
triacylglycerol degradation	3.1.1.3	triacylglycerol lipase	At1g51440
phenylpropanoid biosynthesis	6.2.1.12	4-coumarate-CoA ligase	At1g51680
flavonoid biosynthesis	6.2.1.12	4-coumarate-CoA ligase	At1g51680
simple coumarins biosynthesis	6.2.1.12	4-coumarate-CoA ligase	At1g51680
scopoletin biosynthesis	6.2.1.12	4-coumarate-CoA ligase	At1g51680
IAA biosynthesis II	3.5.1.-	indole-3-acetyl-ala hydrolase	At1g51760
IAA biosynthesis II	3.5.1.-	IAA-amino acid conjugate hydrolase	At1g51780
photosynthesis light reactions	RXN-924	PSI-H subunit	At1g52230
abscisic acid biosynthesis	1.1.1.288	xanthoxin dehydrogenase//alcohol dehydrogenase	At1g52340
choline biosynthesis III	3.1.4.4	phospholipase D	At1g52570
phospholipases	3.1.4.4	phospholipase D	At1g52570
CMP-KDO biosynthesis I	2.7.7.38	CMP-KDO synthetase	At1g53000
CMP-KDO biosynthesis II (from D-arabinose 5-phosphate)	2.7.7.38	CMP-KDO synthetase	At1g53000
glyoxylate cycle	1.1.1.37	malate dehydrogenase	At1g53240
TCA cycle variation III (eukaryotic)	1.1.1.37	malate dehydrogenase	At1g53240
UDP-L-rhamnose biosynthesis	4.2.1.76	UDP-glucose 4,6-dehydratase||UDP-L-rhamnose synthase	At1g53500
methylglyoxal degradation I	3.1.2.6	hydroxyacylglutathione hydrolase	At1g53580
homogalacturonan degradation	3.1.1.11	pectinesterase	At1g53830
homogalacturonan degradation	3.1.1.11	pectinesterase	At1g53840
glucosinolate breakdown	RXN-8137	epithiospecifier protein||epithiospecifier protein	At1g54040
glucosinolate breakdown	RXN-8136	epithiospecifier protein||epithiospecifier protein	At1g54040
lysine degradation II	1.2.1.31	3-chloroallyl aldehyde dehydrogenase	At1g54100
acetyl-CoA biosynthesis (from pyruvate)	2.3.1.12	dihydrolipoyllysine-residue acetyltransferase	At1g54220
jasmonic acid biosynthesis	1.13.11.12	lipoxygenase||lipoxygenase	At1g55020
13-LOX and 13-HPL pathway	1.13.11.12	lipoxygenase||lipoxygenase	At1g55020
13-LOX and 13-HPL pathway	1.13.11.12	lipoxygenase||lipoxygenase	At1g55020
pyridine nucleotide cycling (plants)	6.3.5.1	hydrolase, acting on carbon-nitrogen (but not peptide) bonds	At1g55090
NAD biosynthesis I (from aspartate)	6.3.5.1	hydrolase, acting on carbon-nitrogen (but not peptide) bonds	At1g55090
choline biosynthesis III	3.1.4.4	phospholipase D	At1g55180
phospholipases	3.1.4.4	phospholipase D	At1g55180
&beta;-alanine biosynthesis II	6.2.1.17	propionate-CoA ligase||acetyl-CoA synthetase||acetyl-CoA synthetase	At1g55320
oxidative ethanol degradation III	6.2.1.1	propionate-CoA ligase||acetyl-CoA synthetase||acetyl-CoA synthetase	At1g55320
oxidative ethanol degradation I	6.2.1.1	propionate-CoA ligase||acetyl-CoA synthetase||acetyl-CoA synthetase	At1g55320
ascorbate glutathione cycle	1.10.3.3	oxidoreductase	At1g55560
ascorbate glutathione cycle	1.10.3.3	oxidoreductase	At1g55570
photosynthesis light reactions	RXN-924	photosystem I	At1g55670
stachyose biosynthesis	2.4.1.82	hydrolase, hydrolyzing O-glycosyl compounds	At1g55740
pyrimidine salvage pathway	2.7.1.48	kinase//uracil phosphoribosyltransferase	At1g55810
pyrimidine salvage pathway	2.4.2.9	kinase//uracil phosphoribosyltransferase	At1g55810
cellulose biosynthesis	2.4.1.12	cellulose synthase	At1g55850
cysteine biosynthesis I	2.5.1.47	lyase	At1g55880
cysteine biosynthesis I	2.3.1.30	serine O-acetyltransferase	At1g55920
Calvin-Benson-Bassham cycle	2.7.2.3	phosphoglycerate kinase	At1g56190
gluconeogenesis	2.7.2.3	phosphoglycerate kinase	At1g56190
glycolysis I	2.7.2.3	phosphoglycerate kinase	At1g56190
glycolysis IV (plant cytosol)	2.7.2.3	phosphoglycerate kinase	At1g56190
nicotianamine biosynthesis	2.5.1.43	nicotianamine synthase	At1g56430
flavin biosynthesis I (bacteria)	2.7.7.2	hydrolase	At1g56500
flavin biosynthesis I (bacteria)	2.7.1.26	hydrolase	At1g56500
sucrose degradation III	3.2.1.26	beta-fructofuranosidase	At1g56560
stachyose biosynthesis	2.4.1.123	transferase, transferring hexosyl groups	At1g56600
triacylglycerol degradation	3.1.1.3	triacylglycerol lipase	At1g56630
homogalacturonan degradation	3.2.1.15	polygalacturonase	At1g56710
cuticular wax biosynthesis	RXN-1022	fatty acid (omega-1)-hydroxylase||midchain alkane hydroxylase	At1g57750
sphingolipid biosynthesis (plants)	RXN-7796	fatty acid (omega-1)-hydroxylase||midchain alkane hydroxylase	At1g57750
histidine biosynthesis	2.4.2.17	ATP-phosphoribosyl transferase	At1g58080
cyanate degradation	4.2.1.1	carbonate dehydratase	At1g58180
tetrapyrrole biosynthesis I	1.2.1.70	glutamyl-tRNA reductase	At1g58290
epoxysqualene biosynthesis	1.14.99.7	squalene monooxygenase||squalene epoxidase	At1g58440
indole-3-acetyl-amino acid biosynthesis	6.3.-.-	indole-3-acetic acid amido synthetase	At1g59500
indole-3-acetyl-amino acid biosynthesis	6.3.-.-	indole-3-acetic acid amido synthetase	At1g59500
indole-3-acetyl-amino acid biosynthesis	6.3.-.-	indole-3-acetic acid amido synthetase	At1g59500
indole-3-acetyl-amino acid biosynthesis	6.3.-.-	indole-3-acetic acid amido synthetase	At1g59500
IAA degradation IV	6.3.-.-	indole-3-acetic acid amido synthetase	At1g59500
acetyl-CoA biosynthesis (from pyruvate)	1.2.4.1	pyruvate dehydrogenase (acetyl-transferring)	At1g59900
urate degradation to allantoin	3.5.2.17	hydrolase, hydrolyzing O-glycosyl compounds	At1g60090
trehalose biosynthesis I	3.1.3.12	trehalose-phosphatase//gtransferase, transferring glycosyl groups	At1g60140
trehalose biosynthesis I	2.4.1.15	trehalose-phosphatase//gtransferase, transferring glycosyl groups	At1g60140
thioredoxin pathway	1.8.1.9	oxidoreductase//electron carrier	At1g60420
coenzyme A biosynthesis	2.7.1.33	pantothenate kinase 1	At1g60440
stachyose biosynthesis	2.4.1.123	transferase, transferring glycosyl groups//transferase, transferring hexosyl groups	At1g60450
stachyose biosynthesis	2.4.1.123	gtransferase, transferring hexosyl groups	At1g60470
1,4-dihydroxy-2-naphthoate biosynthesis II (plants)	4.1.3.36	naphthoate synthase	At1g60550
phylloquinone biosynthesis	2.5.1.-	prenyltransferase	At1g60600
acetyl-CoA biosynthesis (from citrate)	2.3.3.8	ATP-citrate lyase//ATP citrate synthase	At1g60810
gibberellin biosynthesis III (early C-13 hydroxylation)	1.14.11.-	gibberellin 20-oxidase	At1g60980
gibberellin biosynthesis III (early C-13 hydroxylation)	1.14.11.-	gibberellin 20-oxidase	At1g60980
gibberellin biosynthesis III (early C-13 hydroxylation)	1.14.11.12	gibberellin 20-oxidase	At1g60980
gibberellin biosynthesis III (early C-13 hydroxylation)	1.14.11.-	gibberellin 20-oxidase	At1g60980
gibberellin biosynthesis II (early C-3 hydroxylation)	1.14.11.-	gibberellin 20-oxidase	At1g60980
gibberellin biosynthesis II (early C-3 hydroxylation)	1.14.11.-	gibberellin 20-oxidase	At1g60980
gibberellin biosynthesis II (early C-3 hydroxylation)	1.14.11.-	gibberellin 20-oxidase	At1g60980
gibberellin biosynthesis I (non C-3, non C-13 hydroxylation)	1.14.11.-	gibberellin 20-oxidase	At1g60980
gibberellin biosynthesis I (non C-3, non C-13 hydroxylation)	1.14.11.-	gibberellin 20-oxidase	At1g60980
gibberellin biosynthesis I (non C-3, non C-13 hydroxylation)	1.14.11.-	gibberellin 20-oxidase	At1g60980
gibberellin biosynthesis I (non C-3, non C-13 hydroxylation)	1.14.11.-	gibberellin 20-oxidase	At1g60980
linalool biosynthesis	4.2.3.25	S-linalool synthase	At1g61680
2,3-<i>cis</i>-flavanols biosynthesis	1.3.1.77	anthocyanidin reductase	At1g61720
2,3-<i>cis</i>-flavanols biosynthesis	1.3.1.77	anthocyanidin reductase	At1g61720
2,3-<i>cis</i>-flavanols biosynthesis	1.17.1.3	anthocyanidin reductase	At1g61720
phospholipases	3.1.1.32	phospholipase A1	At1g61850
sulfate reduction II (assimilatory)	1.8.4.9	APS reductase	At1g62180
ethylene biosynthesis from methionine	1.14.17.4	1-aminocyclopropane-1-carboxylate oxidase	At1g62380
CDP-diacylglycerol biosynthesis I	2.7.7.41	phosphatidate cytidylyltransferase	At1g62430
CDP-diacylglycerol biosynthesis II	2.7.7.41	phosphatidate cytidylyltransferase	At1g62430
glucosinolate biosynthesis from homomethionine	RXN-2221	glucosinolate S-oxygenase	At1g62540
glucosinolate biosynthesis from dihomomethionine	RXNQT-4334	glucosinolate S-oxygenase	At1g62540
glucosinolate biosynthesis from trihomomethionine	RXNQT-4335	glucosinolate S-oxygenase	At1g62540
glucosinolate biosynthesis from tetrahomomethionine	RXNQT-4336	glucosinolate S-oxygenase	At1g62540
glucosinolate biosynthesis from pentahomomethionine	RXNQT-4337	glucosinolate S-oxygenase	At1g62540
glucosinolate biosynthesis from hexahomomethionine	RXNQT-4338	glucosinolate S-oxygenase	At1g62540
glucosinolate biosynthesis from homomethionine	RXN-2221	glucosinolate S-oxygenase	At1g62560
glucosinolate biosynthesis from dihomomethionine	RXNQT-4334	glucosinolate S-oxygenase	At1g62560
glucosinolate biosynthesis from trihomomethionine	RXNQT-4335	glucosinolate S-oxygenase	At1g62560
glucosinolate biosynthesis from tetrahomomethionine	RXNQT-4336	glucosinolate S-oxygenase	At1g62560
glucosinolate biosynthesis from pentahomomethionine	RXNQT-4337	glucosinolate S-oxygenase	At1g62560
glucosinolate biosynthesis from hexahomomethionine	RXNQT-4338	glucosinolate S-oxygenase	At1g62560
glucosinolate biosynthesis from homomethionine	RXN-2221	glucosinolate S-oxygenase	At1g62570
glucosinolate biosynthesis from dihomomethionine	RXNQT-4334	glucosinolate S-oxygenase	At1g62570
glucosinolate biosynthesis from trihomomethionine	RXNQT-4335	glucosinolate S-oxygenase	At1g62570
glucosinolate biosynthesis from tetrahomomethionine	RXNQT-4336	glucosinolate S-oxygenase	At1g62570
glucosinolate biosynthesis from pentahomomethionine	RXNQT-4337	glucosinolate S-oxygenase	At1g62570
glucosinolate biosynthesis from hexahomomethionine	RXNQT-4338	glucosinolate S-oxygenase	At1g62570
fatty acid biosynthesis initiation I	2.3.1.180	3-oxoacyl-[acyl-carrier-protein] synthase	At1g62640
aspartate biosynthesis	2.6.1.1	transaminase	At1g62800
&beta;-alanine biosynthesis I	1.5.3.14	amine oxidase	At1g62830
spermine and spermidine degradation III	1.5.3.16	amine oxidase	At1g62830
aspartate biosynthesis	2.6.1.1	aspartate transaminase	At1g62960
tyrosine biosynthesis I	2.6.1.57	aspartate transaminase	At1g62960
phenylalanine degradation III	2.6.1.57	aspartate transaminase	At1g62960
dTDP-L-rhamnose biosynthesis II	RXN-5461	dTDP-4-dehydrorhamnose 3,5-epimerase//UDP-4-keto-rhamnose-4-keto-reductase//dTDP-4-dehydrorhamnose reductase//UDP-4-keto-6-deoxy-glucose-3,5-epimerase	At1g63000
UDP-L-rhamnose biosynthesis	RXN-5481	dTDP-4-dehydrorhamnose 3,5-epimerase//UDP-4-keto-rhamnose-4-keto-reductase//dTDP-4-dehydrorhamnose reductase//UDP-4-keto-6-deoxy-glucose-3,5-epimerase	At1g63000
triacylglycerol biosynthesis	2.3.1.51	acyltransferase	At1g63050
CDP-diacylglycerol biosynthesis I	2.3.1.51	acyltransferase	At1g63050
CDP-diacylglycerol biosynthesis II	2.3.1.51	acyltransferase	At1g63050
galactose degradation II	5.1.3.2	UDP-glucose 4-epimerase	At1g63180
galactose degradation III	5.1.3.2	UDP-glucose 4-epimerase	At1g63180
UDP-galactose biosynthesis	5.1.3.2	UDP-glucose 4-epimerase	At1g63180
galactose degradation I (Leloir pathway)	5.1.3.2	UDP-glucose 4-epimerase	At1g63180
Calvin-Benson-Bassham cycle	5.1.3.1	ribulose-phosphate 3-epimerase	At1g63290
Rubisco shunt	5.1.3.1	ribulose-phosphate 3-epimerase	At1g63290
pentose phosphate pathway (non-oxidative branch)	5.1.3.1	ribulose-phosphate 3-epimerase	At1g63290
purine nucleotide metabolism (phosphotransfer and nucleotide modification)	6.3.5.2	GMP synthetase||GMP synthase (glutamine-hydrolyzing)	At1g63660
salvage pathways of purine nucleosides II (plant)	6.3.4.1	GMP synthetase||GMP synthase (glutamine-hydrolyzing)	At1g63660
methylerythritol phosphate pathway	4.6.1.12	2-C-methyl-D-erythritol 2,4-cyclodiphosphate synthase	At1g63970
pentose phosphate pathway (oxidative branch)	1.1.1.44	phosphogluconate dehydrogenase (decarboxylating)	At1g64190
cellulose biosynthesis	3.2.1.4	hydrolase, hydrolyzing O-glycosyl compounds	At1g64390
fatty acid activation	6.2.1.3	CDP-diacylglycerol-inositol 3-phosphatidyltransferase||long-chain-fatty-acid-CoA ligase||long-chain-fatty-acid-CoA ligase||long-chain-fatty-acid-CoA ligase||long-chain-fatty-acid-CoA ligase||long-chain-fatty-acid-CoA ligase	At1g64400
linoleate biosynthesis I (plants)	6.2.1.3	CDP-diacylglycerol-inositol 3-phosphatidyltransferase||long-chain-fatty-acid-CoA ligase||long-chain-fatty-acid-CoA ligase||long-chain-fatty-acid-CoA ligase||long-chain-fatty-acid-CoA ligase||long-chain-fatty-acid-CoA ligase	At1g64400
galactose degradation II	5.1.3.2	UDP-glucose 4-epimerase	At1g64440
galactose degradation III	5.1.3.2	UDP-glucose 4-epimerase	At1g64440
UDP-galactose biosynthesis	5.1.3.2	UDP-glucose 4-epimerase	At1g64440
galactose degradation I (Leloir pathway)	5.1.3.2	UDP-glucose 4-epimerase	At1g64440
methionine degradation II	4.4.1.11	methionine &gamma;-lyase	At1g64660
acetaldehyde biosynthesis I	1.1.1.1	oxidoreductase	At1g64710
galactose degradation III	1.1.1.22	oxidoreductase	At1g64710
UDP-D-xylose biosynthesis	1.1.1.22	oxidoreductase	At1g64710
ethanol degradation	1.1.1.1	oxidoreductase	At1g64710
oxidative ethanol degradation I	1.1.1.1	oxidoreductase	At1g64710
pyruvate fermentation to ethanol II	1.1.1.1	oxidoreductase	At1g64710
quercetin glucoside biosynthesis (Arabidopsis)	2.4.1.91	transferase, transferring glycosyl groups	At1g64910
quercetin glucoside biosynthesis (Arabidopsis)	2.4.1.91	transferase, transferring glycosyl groups	At1g64920
vitamin E biosynthesis	2.1.1.95	delta-tocopherol methyltransferase||gamma-tocopherol methyltransferase	At1g64970
vitamin E biosynthesis	2.1.1.95	delta-tocopherol methyltransferase||gamma-tocopherol methyltransferase	At1g64970
phenylpropanoid biosynthesis	6.2.1.12	4-coumarate-CoA ligase	At1g65060
flavonoid biosynthesis	6.2.1.12	4-coumarate-CoA ligase	At1g65060
simple coumarins biosynthesis	6.2.1.12	4-coumarate-CoA ligase	At1g65060
scopoletin biosynthesis	6.2.1.12	4-coumarate-CoA ligase	At1g65060
fatty acid &beta;-oxidation III (unsaturated, odd number)	5.3.3.8	delta3, delta2-enoyl-CoA isomerase	At1g65520
fatty acid &beta;-oxidation IV (unsaturated, even number)	5.3.3.8	delta3, delta2-enoyl-CoA isomerase	At1g65520
homogalacturonan degradation	3.2.1.15	polygalacturonase	At1g65570
cellulose biosynthesis	3.2.1.4	hydrolase, hydrolyzing O-glycosyl compounds	At1g65610
spermine and spermidine degradation III	1.5.3.16	polyamine oxidase	At1g65840
glucosinolate biosynthesis from homomethionine	RXN-2221	glucosinolate S-oxygenase	At1g65860
glucosinolate biosynthesis from dihomomethionine	RXNQT-4334	glucosinolate S-oxygenase	At1g65860
glucosinolate biosynthesis from trihomomethionine	RXNQT-4335	glucosinolate S-oxygenase	At1g65860
glucosinolate biosynthesis from tetrahomomethionine	RXNQT-4336	glucosinolate S-oxygenase	At1g65860
glucosinolate biosynthesis from pentahomomethionine	RXNQT-4337	glucosinolate S-oxygenase	At1g65860
glucosinolate biosynthesis from hexahomomethionine	RXNQT-4338	glucosinolate S-oxygenase	At1g65860
glutamate degradation IV	4.1.1.15	glutamate decarboxylase	At1g65960
sphingolipid biosynthesis (plants)	RXN-7796	monooxygenase	At1g66030
glutamine biosynthesis I	6.3.1.2	glutamine synthetase	At1g66200
ammonia assimilation cycle II	6.3.1.2	glutamine synthetase	At1g66200
nitrate reduction II (assimilatory)	6.3.1.2	glutamine synthetase	At1g66200
sucrose degradation III	2.7.1.4	kinase	At1g66430
5-aminoimidazole ribonucleotide biosynthesis I	2.1.2.2	formyltetrahydrofolate deformylase//ghydroxymethyl-, formyl- and related transferase	At1g66520
tRNA charging pathway	6.1.1.19	arginine-tRNA ligase	At1g66530
lupeol biosynthesis	5.4.99.-	lupeol synthase	At1g66960
&alpha;-amyrin biosynthesis	5.4.99.-	lupeol synthase	At1g66960
GDP-mannose biosynthesis	5.3.1.8	mannose-6-phosphate isomerase	At1g67070
ascorbate biosynthesis I (L-galactose pathway)	5.3.1.8	mannose-6-phosphate isomerase	At1g67070
mannose degradation	5.3.1.8	mannose-6-phosphate isomerase	At1g67070
mannitol degradation II	5.3.1.8	mannose-6-phosphate isomerase	At1g67070
abscisic acid biosynthesis	5.3.99.9	neoxanthin synthase	At1g67080
Calvin-Benson-Bassham cycle	4.1.1.39	RUBISCO	At1g67090
methylerythritol phosphate pathway	2.7.1.148	RUBISCO	At1g67090
Rubisco shunt	4.1.1.39	RUBISCO	At1g67090
photorespiration	4.1.1.-	RUBISCO	At1g67090
<i>trans</i>-zeatin biosynthesis	RXN-4308	cytokinin <i>trans</i>-hydroxylase||cytokinin <i>trans</i>-hydroxylase||cytokinin <i>trans</i>-hydroxylase	At1g67110
<i>trans</i>-zeatin biosynthesis	RXN-4306	cytokinin <i>trans</i>-hydroxylase||cytokinin <i>trans</i>-hydroxylase||cytokinin <i>trans</i>-hydroxylase	At1g67110
<i>trans</i>-zeatin biosynthesis	RXN-4304	cytokinin <i>trans</i>-hydroxylase||cytokinin <i>trans</i>-hydroxylase||cytokinin <i>trans</i>-hydroxylase	At1g67110
methylglyoxal degradation I	4.4.1.5	lactoylglutathione lyase	At1g67280
urea degradation II	3.5.1.5	urease	At1g67550
jasmonic acid biosynthesis	1.13.11.12	lipoxygenase	At1g67560
13-LOX and 13-HPL pathway	1.13.11.12	lipoxygenase	At1g67560
13-LOX and 13-HPL pathway	1.13.11.12	lipoxygenase	At1g67560
very long chain fatty acid biosynthesis	1.1.1.36	ketoreductase||beta-ketoacyl-CoA reductase	At1g67730
photosynthesis light reactions	PSII-RXN	photosystem II	At1g67740
suberin biosynthesis	2.1.1.104	caffeoyl-CoA O-methyltransferase	At1g67980
phenylpropanoid biosynthesis	2.1.1.104	caffeoyl-CoA O-methyltransferase	At1g67980
scopoletin biosynthesis	2.1.1.104	caffeoyl-CoA O-methyltransferase	At1g67980
suberin biosynthesis	2.1.1.104	trihydroxyferuloyl spermidine O-methyltransferase//tricaffeoyl spermidine O-methyltransferase	At1g67990
phenylpropanoid biosynthesis	2.1.1.104	trihydroxyferuloyl spermidine O-methyltransferase//tricaffeoyl spermidine O-methyltransferase	At1g67990
spermidine hydroxycinnamic acid conjugates biosynthesis	2.1.1.-	trihydroxyferuloyl spermidine O-methyltransferase//tricaffeoyl spermidine O-methyltransferase	At1g67990
spermidine hydroxycinnamic acid conjugates biosynthesis	2.1.1.-	trihydroxyferuloyl spermidine O-methyltransferase//tricaffeoyl spermidine O-methyltransferase	At1g67990
scopoletin biosynthesis	2.1.1.104	trihydroxyferuloyl spermidine O-methyltransferase//tricaffeoyl spermidine O-methyltransferase	At1g67990
serine biosynthesis	1.1.1.95	hydroxypyruvate reductase	At1g68010
photorespiration	1.1.1.29	hydroxypyruvate reductase	At1g68010
photorespiration	1.1.1.29	hydroxypyruvate reductase	At1g68010
trehalose biosynthesis I	3.1.3.12	trehalose-phosphatase||trehalose-phosphatase	At1g68020
trehalose biosynthesis I	2.4.1.15	trehalose-phosphatase||trehalose-phosphatase	At1g68020
tRNA charging pathway	6.1.1.22	aminoacyl-tRNA ligase	At1g68420
<i>trans</i>-zeatin biosynthesis	2.5.1.27	adenylate dimethylallyltransferase	At1g68460
<i>trans</i>-zeatin biosynthesis	2.5.1.-	adenylate dimethylallyltransferase	At1g68460
<i>trans</i>-zeatin biosynthesis	2.5.1.-	adenylate dimethylallyltransferase	At1g68460
very long chain fatty acid biosynthesis	2.3.1.-	fatty acid elongase||3-ketoacyl-CoA synthase||fatty acid elongase	At1g68530
starch degradation	3.2.1.20	hydrolase, hydrolyzing O-glycosyl compounds//alpha-N-arabinofuranosidase	At1g68560
tetrahydrofolate biosynthesis II	3.6.1.-	8-oxo-dGTP pyrophosphohydrolase	At1g68760
oxidized GTP and dGTP detoxification	3.6.1.-	8-oxo-dGTP pyrophosphohydrolase	At1g68760
oxidized GTP and dGTP detoxification	3.6.1.-	8-oxo-dGTP pyrophosphohydrolase	At1g68760
1,4-dihydroxy-2-naphthoate biosynthesis II (plants)	RXN-9311	PHYLLO [multifunctional]	At1g68890
1,4-dihydroxy-2-naphthoate biosynthesis II (plants)	4.2.1.113	PHYLLO [multifunctional]	At1g68890
1,4-dihydroxy-2-naphthoate biosynthesis II (plants)	2.2.1.9	PHYLLO [multifunctional]	At1g68890
acyl-CoA hydrolysis	3.1.2.2	PHYLLO [multifunctional]	At1g68890
tetrahydrofolate biosynthesis II	2.5.1.15	hydroxymethyldihydropterin pyrophosphokinase/ dihydropteroate synthase||hydroxymethyldihydropterin pyrophosphokinase/ dihydropteroate synthase	At1g69190
tetrahydrofolate biosynthesis II	2.7.6.3	hydroxymethyldihydropterin pyrophosphokinase/ dihydropteroate synthase||hydroxymethyldihydropterin pyrophosphokinase/ dihydropteroate synthase	At1g69190
sucrose degradation III	2.7.1.4	kinase	At1g69200
phenylalanine biosynthesis II	5.4.99.5	chorismate mutase	At1g69370
tyrosine biosynthesis II	5.4.99.5	chorismate mutase	At1g69370
tyrosine biosynthesis I	5.4.99.5	chorismate mutase	At1g69370
sphingolipid biosynthesis (plants)	1.14.-.-	sphinganine 4-hydroxylase	At1g69640
tetrapyrrole biosynthesis I	4.2.1.24	porphobilinogen synthase	At1g69740
starch degradation	3.2.1.1	alpha-amylase	At1g69830
starch degradation	3.2.1.1	alpha-amylase	At1g69830
homogalacturonan degradation	3.1.1.11	pectinesterase	At1g69940
spermidine biosynthesis	2.5.1.16	spermidine synthase	At1g70310
cyanate degradation	4.2.1.1	carbonate dehydratase	At1g70410
homogalacturonan degradation	3.2.1.15	polygalacturonase	At1g70500
alanine biosynthesis II	2.6.1.2	tryptophan aminotransferase	At1g70560
leucine biosynthesis	2.6.1.42	tryptophan aminotransferase	At1g70560
tyrosine biosynthesis I	2.6.1.57	tryptophan aminotransferase	At1g70560
IAA biosynthesis I	2.6.1.-	tryptophan aminotransferase	At1g70560
IAA biosynthesis I	2.6.1.27	tryptophan aminotransferase	At1g70560
alanine degradation III	2.6.1.2	tryptophan aminotransferase	At1g70560
leucine degradation I	2.6.1.42	tryptophan aminotransferase	At1g70560
phenylalanine degradation III	2.6.1.58	tryptophan aminotransferase	At1g70560
phenylalanine degradation III	2.6.1.57	tryptophan aminotransferase	At1g70560
alanine biosynthesis II	2.6.1.2	alanine transaminase	At1g70580
glycine biosynthesis	2.6.1.4	alanine transaminase	At1g70580
alanine degradation III	2.6.1.2	alanine transaminase	At1g70580
photorespiration	2.6.1.4	alanine transaminase	At1g70580
cellulose biosynthesis	3.2.1.4	cellulase	At1g70710
starch degradation	5.4.2.2	phosphoglucomutase	At1g70730
sucrose biosynthesis	5.4.2.2	phosphoglucomutase	At1g70730
GDP-glucose biosynthesis	5.4.2.2	phosphoglucomutase	At1g70730
UDP-glucose biosynthesis (from glucose 6-phosphate)	5.4.2.2	phosphoglucomutase	At1g70730
starch biosynthesis	5.4.2.2	phosphoglucomutase	At1g70730
sucrose degradation III	5.4.2.2	phosphoglucomutase	At1g70730
GDP-mannose biosynthesis	5.4.2.8	intramolecular transferase, phosphotransferases	At1g70820
ascorbate biosynthesis I (L-galactose pathway)	5.4.2.8	intramolecular transferase, phosphotransferases	At1g70820
tRNA charging pathway	6.1.1.22	asparagine-tRNA ligase//aspartate-tRNA ligase	At1g70980
Calvin-Benson-Bassham cycle	5.3.1.6	ribose-5-phosphate isomerase	At1g71100
ribose degradation	5.3.1.6	ribose-5-phosphate isomerase	At1g71100
Rubisco shunt	5.3.1.6	ribose-5-phosphate isomerase	At1g71100
pentose phosphate pathway (non-oxidative branch)	5.3.1.6	ribose-5-phosphate isomerase	At1g71100
cellulose biosynthesis	3.2.1.4	hydrolase, hydrolyzing O-glycosyl compounds	At1g71380
phosphatidylcholine biosynthesis I	2.7.1.32	choline kinase	At1g71697
salvage pathways of purine nucleosides II (plant)	2.4.2.8	hypoxanthine-guanine phosphoribosyltransferase	At1g71750
salvage pathways of purine nucleosides II (plant)	2.4.2.8	hypoxanthine-guanine phosphoribosyltransferase	At1g71750
histidine biosynthesis	2.6.1.9	histidinol-phosphate transaminase	At1g71920
sucrose degradation III	3.2.1.26	beta-fructofuranosidase	At1g72000
serine biosynthesis	1.1.1.95	oxidoreductase	At1g72190
alanine biosynthesis II	2.6.1.2	alanine transaminase	At1g72330
alanine degradation III	2.6.1.2	alanine transaminase	At1g72330
jasmonic acid biosynthesis	1.13.11.12	lipoxygenase	At1g72520
13-LOX and 13-HPL pathway	1.13.11.12	lipoxygenase	At1g72520
13-LOX and 13-HPL pathway	1.13.11.12	lipoxygenase	At1g72520
tRNA charging pathway	6.1.1.20	phenylalanine-tRNA ligase	At1g72550
threonine biosynthesis from homoserine	4.2.3.1	threonine synthase	At1g72810
suberin biosynthesis	1.1.1.-	aldehyde-lyase//mandelonitrile lyase	At1g72970
cutin biosynthesis	1.1.1.-	aldehyde-lyase//mandelonitrile lyase	At1g72970
cutin biosynthesis	1.1.1.-	aldehyde-lyase//mandelonitrile lyase	At1g72970
GDP-L-fucose biosynthesis I (from GDP-D-mannose)	1.1.1.271	GDP-4-keto-6-deoxymannose-3,5-epimerase-4-reductase	At1g73250
sucrose biosynthesis	2.4.1.13	sucrose synthase	At1g73370
galactose degradation III	2.4.1.13	sucrose synthase	At1g73370
UDP-glucose biosynthesis (from sucrose)	2.4.1.13	sucrose synthase	At1g73370
sucrose degradation III	2.4.1.13	sucrose synthase	At1g73370
serine racemization	4.3.1.18	hydrolase	At1g73480
choline biosynthesis I	2.1.1.103	phosphoethanolamine N-methyltransferase	At1g73600
choline biosynthesis I	2.1.1.103	phosphoethanolamine N-methyltransferase	At1g73600
choline biosynthesis I	2.1.1.103	phosphoethanolamine N-methyltransferase	At1g73600
phosphatidylcholine biosynthesis II	2.1.1.103	phosphoethanolamine N-methyltransferase	At1g73600
phosphatidylcholine biosynthesis II	2.1.1.103	phosphoethanolamine N-methyltransferase	At1g73600
phosphatidylcholine biosynthesis II	2.1.1.103	phosphoethanolamine N-methyltransferase	At1g73600
phosphatidylcholine biosynthesis III	2.1.1.103	phosphoethanolamine N-methyltransferase	At1g73600
phosphatidylcholine biosynthesis IV	2.1.1.103	phosphoethanolamine N-methyltransferase	At1g73600
phosphatidylcholine biosynthesis IV	2.1.1.103	phosphoethanolamine N-methyltransferase	At1g73600
fatty acid &alpha;-oxidation	1.13.11.-	fatty acid &alpha;-dioxygenase	At1g73680
quercetin glucoside biosynthesis (Arabidopsis)	2.4.1.237	UDP-glycosyltransferase//gtransferase, transferring hexosyl groups	At1g73880
quercetin glucoside biosynthesis (Arabidopsis)	2.4.1.91	UDP-glycosyltransferase//gtransferase, transferring hexosyl groups	At1g73880
pyrimidine salvage pathway	2.7.1.48	kinase	At1g73980
pyrimidine salvage pathway	2.4.2.9	kinase	At1g73980
gluconeogenesis	4.2.1.11	phosphopyruvate hydratase	At1g74030
Rubisco shunt	4.2.1.11	phosphopyruvate hydratase	At1g74030
glycolysis I	4.2.1.11	phosphopyruvate hydratase	At1g74030
glycolysis IV (plant cytosol)	4.2.1.11	phosphopyruvate hydratase	At1g74030
leucine biosynthesis	2.3.3.13	2-isopropylmalate synthase	At1g74040
glucosinolate biosynthesis from homomethionine	2.8.2.-	desulfoglucosinolate sulfotransferase	At1g74090
glucosinolate biosynthesis from phenylalanine	2.8.2.-	desulfoglucosinolate sulfotransferase	At1g74090
glucosinolate biosynthesis from tryptophan	2.8.2.-	desulfoglucosinolate sulfotransferase	At1g74090
glucosinolate biosynthesis from dihomomethionine	2.8.2.-	desulfoglucosinolate sulfotransferase	At1g74090
glucosinolate biosynthesis from trihomomethionine	2.8.2.-	desulfoglucosinolate sulfotransferase	At1g74090
glucosinolate biosynthesis from tetrahomomethionine	2.8.2.-	desulfoglucosinolate sulfotransferase	At1g74090
glucosinolate biosynthesis from pentahomomethionine	2.8.2.-	desulfoglucosinolate sulfotransferase	At1g74090
glucosinolate biosynthesis from hexahomomethionine	2.8.2.-	desulfoglucosinolate sulfotransferase	At1g74090
glucosinolate biosynthesis from homomethionine	2.8.2.-	desulfoglucosinolate sulfotransferase	At1g74100
glucosinolate biosynthesis from phenylalanine	2.8.2.-	desulfoglucosinolate sulfotransferase	At1g74100
glucosinolate biosynthesis from tryptophan	2.8.2.-	desulfoglucosinolate sulfotransferase	At1g74100
glucosinolate biosynthesis from dihomomethionine	2.8.2.-	desulfoglucosinolate sulfotransferase	At1g74100
glucosinolate biosynthesis from trihomomethionine	2.8.2.-	desulfoglucosinolate sulfotransferase	At1g74100
glucosinolate biosynthesis from tetrahomomethionine	2.8.2.-	desulfoglucosinolate sulfotransferase	At1g74100
glucosinolate biosynthesis from pentahomomethionine	2.8.2.-	desulfoglucosinolate sulfotransferase	At1g74100
glucosinolate biosynthesis from hexahomomethionine	2.8.2.-	desulfoglucosinolate sulfotransferase	At1g74100
5-aminoimidazole ribonucleotide biosynthesis I	6.3.5.3	phosphoribosylformylglycinamidine synthase	At1g74260
choline biosynthesis I	2.7.1.82	choline kinase	At1g74320
phosphatidylethanolamine biosynthesis II	2.7.1.82	choline kinase	At1g74320
chlorophyll <i>a</i> biosynthesis II	1.3.1.-	geranylgeranyl reductase	At1g74470
chlorophyll <i>a</i> biosynthesis II	1.3.1.-	geranylgeranyl reductase	At1g74470
chlorophyll <i>a</i> biosynthesis II	1.3.1.-	geranylgeranyl reductase	At1g74470
phytyl diphosphate biosynthesis	1.3.1.-	geranylgeranyl reductase	At1g74470
phytyl diphosphate biosynthesis	1.3.1.-	geranylgeranyl reductase	At1g74470
phytyl diphosphate biosynthesis	1.3.1.-	geranylgeranyl reductase	At1g74470
spermidine hydroxycinnamic acid conjugates biosynthesis	1.14.-.-	CYP98A8	At1g74540
spermidine hydroxycinnamic acid conjugates biosynthesis	1.14.-.-	CYP98A8	At1g74540
salicylate biosynthesis I	5.4.4.2	isochorismate synthase	At1g74710
1,4-dihydroxy-2-naphthoate biosynthesis II (plants)	5.4.4.2	isochorismate synthase	At1g74710
glycine betaine biosynthesis III (plants)	1.2.1.8	3-chloroallyl aldehyde dehydrogenase	At1g74920
fatty acid elongation -- saturated	2.3.1.41	3-oxoacyl-[acyl-carrier-protein] synthase||3-oxoacyl-[acyl-carrier-protein] synthase||3-oxoacyl-[acyl-carrier-protein] synthase||3-oxoacyl-[acyl-carrier-protein] synthase||3-oxoacyl-[acyl-carrier-protein] synthase||3-oxoacyl-[acyl-carrier-protein] synthase||3-oxoacyl-[acyl-carrier-protein] synthase||3-oxoacyl-[acyl-carrier-protein] synthase||3-oxoacyl-[acyl-carrier-protein] synthase||3-oxoacyl-[a…	At1g74960
palmitate biosynthesis II (bacteria and plants)	2.3.1.41	3-oxoacyl-[acyl-carrier-protein] synthase||3-oxoacyl-[acyl-carrier-protein] synthase||3-oxoacyl-[acyl-carrier-protein] synthase||3-oxoacyl-[acyl-carrier-protein] synthase||3-oxoacyl-[acyl-carrier-protein] synthase||3-oxoacyl-[acyl-carrier-protein] synthase||3-oxoacyl-[acyl-carrier-protein] synthase||3-oxoacyl-[acyl-carrier-protein] synthase||3-oxoacyl-[acyl-carrier-protein] synthase||3-oxoacyl-[a…	At1g74960
palmitate biosynthesis II (bacteria and plants)	2.3.1.41	3-oxoacyl-[acyl-carrier-protein] synthase||3-oxoacyl-[acyl-carrier-protein] synthase||3-oxoacyl-[acyl-carrier-protein] synthase||3-oxoacyl-[acyl-carrier-protein] synthase||3-oxoacyl-[acyl-carrier-protein] synthase||3-oxoacyl-[acyl-carrier-protein] synthase||3-oxoacyl-[acyl-carrier-protein] synthase||3-oxoacyl-[acyl-carrier-protein] synthase||3-oxoacyl-[acyl-carrier-protein] synthase||3-oxoacyl-[a…	At1g74960
palmitate biosynthesis II (bacteria and plants)	2.3.1.41	3-oxoacyl-[acyl-carrier-protein] synthase||3-oxoacyl-[acyl-carrier-protein] synthase||3-oxoacyl-[acyl-carrier-protein] synthase||3-oxoacyl-[acyl-carrier-protein] synthase||3-oxoacyl-[acyl-carrier-protein] synthase||3-oxoacyl-[acyl-carrier-protein] synthase||3-oxoacyl-[acyl-carrier-protein] synthase||3-oxoacyl-[acyl-carrier-protein] synthase||3-oxoacyl-[acyl-carrier-protein] synthase||3-oxoacyl-[a…	At1g74960
palmitate biosynthesis II (bacteria and plants)	2.3.1.41	3-oxoacyl-[acyl-carrier-protein] synthase||3-oxoacyl-[acyl-carrier-protein] synthase||3-oxoacyl-[acyl-carrier-protein] synthase||3-oxoacyl-[acyl-carrier-protein] synthase||3-oxoacyl-[acyl-carrier-protein] synthase||3-oxoacyl-[acyl-carrier-protein] synthase||3-oxoacyl-[acyl-carrier-protein] synthase||3-oxoacyl-[acyl-carrier-protein] synthase||3-oxoacyl-[acyl-carrier-protein] synthase||3-oxoacyl-[a…	At1g74960
palmitate biosynthesis II (bacteria and plants)	2.3.1.41	3-oxoacyl-[acyl-carrier-protein] synthase||3-oxoacyl-[acyl-carrier-protein] synthase||3-oxoacyl-[acyl-carrier-protein] synthase||3-oxoacyl-[acyl-carrier-protein] synthase||3-oxoacyl-[acyl-carrier-protein] synthase||3-oxoacyl-[acyl-carrier-protein] synthase||3-oxoacyl-[acyl-carrier-protein] synthase||3-oxoacyl-[acyl-carrier-protein] synthase||3-oxoacyl-[acyl-carrier-protein] synthase||3-oxoacyl-[a…	At1g74960
palmitate biosynthesis II (bacteria and plants)	2.3.1.41	3-oxoacyl-[acyl-carrier-protein] synthase||3-oxoacyl-[acyl-carrier-protein] synthase||3-oxoacyl-[acyl-carrier-protein] synthase||3-oxoacyl-[acyl-carrier-protein] synthase||3-oxoacyl-[acyl-carrier-protein] synthase||3-oxoacyl-[acyl-carrier-protein] synthase||3-oxoacyl-[acyl-carrier-protein] synthase||3-oxoacyl-[acyl-carrier-protein] synthase||3-oxoacyl-[acyl-carrier-protein] synthase||3-oxoacyl-[a…	At1g74960
stearate biosynthesis II (plants)	2.3.1.41	3-oxoacyl-[acyl-carrier-protein] synthase||3-oxoacyl-[acyl-carrier-protein] synthase||3-oxoacyl-[acyl-carrier-protein] synthase||3-oxoacyl-[acyl-carrier-protein] synthase||3-oxoacyl-[acyl-carrier-protein] synthase||3-oxoacyl-[acyl-carrier-protein] synthase||3-oxoacyl-[acyl-carrier-protein] synthase||3-oxoacyl-[acyl-carrier-protein] synthase||3-oxoacyl-[acyl-carrier-protein] synthase||3-oxoacyl-[a…	At1g74960
triacylglycerol biosynthesis	2.3.1.51	acyltransferase	At1g75020
CDP-diacylglycerol biosynthesis I	2.3.1.51	acyltransferase	At1g75020
CDP-diacylglycerol biosynthesis II	2.3.1.51	acyltransferase	At1g75020
ascorbate glutathione cycle	1.8.5.1	glutathione dehydrogenase (ascorbate)	At1g75270
proanthocyanidin biosynthesis from flavanols	RXN-10692	oxidoreductase, acting on NADH or NADPH	At1g75290
proanthocyanidin biosynthesis from flavanols	RXN-10693	oxidoreductase, acting on NADH or NADPH	At1g75290
arginine biosynthesis II (acetyl cycle)	2.1.3.3	ornithine carbamoyltransferase||ornithine carbamoyltransferase	At1g75330
citrulline biosynthesis	2.1.3.3	ornithine carbamoyltransferase||ornithine carbamoyltransferase	At1g75330
proline biosynthesis II (from arginine)	2.1.3.3	ornithine carbamoyltransferase||ornithine carbamoyltransferase	At1g75330
citrulline degradation	2.1.3.3	ornithine carbamoyltransferase||ornithine carbamoyltransferase	At1g75330
urea cycle	2.1.3.3	ornithine carbamoyltransferase||ornithine carbamoyltransferase	At1g75330
cytokinins degradation	1.5.99.12	cytokinin oxidase	At1g75450
cytokinins degradation	1.5.99.12	cytokinin oxidase	At1g75450
cytokinins degradation	1.5.99.12	cytokinin oxidase	At1g75450
cytokinins degradation	1.5.99.12	cytokinin oxidase	At1g75450
cytokinins degradation	1.5.99.12	cytokinin oxidase	At1g75450
cellulose biosynthesis	3.2.1.4	hydrolase, hydrolyzing O-glycosyl compounds	At1g75680
ascorbate glutathione cycle	1.10.3.3	pectinesterase	At1g75790
starch degradation	3.2.1.1	alpha-amylase	At1g76130
starch degradation	3.2.1.1	alpha-amylase	At1g76130
ascorbate glutathione cycle	1.10.3.3	oxidoreductase	At1g76160
mevalonate pathway I	1.1.1.34	3-hydroxy-3-methylglutaryl coenzyme A reductase||3-hydroxy-3-methylglutaryl coenzyme A reductase	At1g76490
glycolysis IV (plant cytosol)	2.7.1.90	pyrophosphate-dependent phosphofructokinase	At1g76550
jasmonic acid biosynthesis	1.3.1.42	12-oxophytodienoate reductase	At1g76680
acetaldehyde biosynthesis I	1.1.1.1	alcohol dehydrogenase	At1g77120
galactose degradation III	1.1.1.22	alcohol dehydrogenase	At1g77120
UDP-D-xylose biosynthesis	1.1.1.22	alcohol dehydrogenase	At1g77120
ethanol degradation	1.1.1.1	alcohol dehydrogenase	At1g77120
oxidative ethanol degradation I	1.1.1.1	alcohol dehydrogenase	At1g77120
pyruvate fermentation to ethanol II	1.1.1.1	alcohol dehydrogenase	At1g77120
ethylene biosynthesis from methionine	1.14.17.4	1-aminocyclopropane-1-carboxylate oxidase	At1g77330
serine racemization	4.3.1.18	hydrolase	At1g77420
fatty acid activation	6.2.1.3	long-chain-fatty-acid-CoA ligase	At1g77590
linoleate biosynthesis I (plants)	6.2.1.3	long-chain-fatty-acid-CoA ligase	At1g77590
nitrate reduction II (assimilatory)	1.7.1.1	nitrate reductase (NADPH)||nitrate reductase	At1g77760
trehalose biosynthesis I	3.1.3.12	trehalose-phosphatase	At1g78090
cytokinins-<i>O</i>-glucoside biosynthesis	2.4.1.215	UDP-glycosyltransferase//glucuronosyltransferase//gtransferase, transferring hexosyl groups	At1g78270
cytokinins-<i>O</i>-glucoside biosynthesis	2.4.1.-	UDP-glycosyltransferase//glucuronosyltransferase//gtransferase, transferring hexosyl groups	At1g78270
cytokinins-<i>O</i>-glucoside biosynthesis	2.4.1.203	UDP-glycosyltransferase//glucuronosyltransferase//gtransferase, transferring hexosyl groups	At1g78270
abscisic acid biosynthesis	1.13.11.51	9-cis-epoxycarotenoid dioxygenase||9-cis-epoxycarotenoid dioxygenase||9-cis-epoxycarotenoid dioxygenase||9-cis-epoxycarotenoid dioxygenase||9-cis-epoxycarotenoid dioxygenase||9-cis-epoxycarotenoid dioxygenase||9-cis-epoxycarotenoid dioxygenase||9-cis-epoxycarotenoid dioxygenase||9-cis-epoxycarotenoid dioxygenase||9-cis-epoxycarotenoid dioxygenase||9-<i>cis</i>-epoxycarotenoid dioxygenase||	At1g78390
gibberellin inactivation	1.14.11.-	gibberellin 2-oxidase	At1g78440
gibberellin inactivation	1.14.11.-	gibberellin 2-oxidase	At1g78440
gibberellin inactivation	1.14.11.-	gibberellin 2-oxidase	At1g78440
gibberellin inactivation	1.14.11.-	gibberellin 2-oxidase	At1g78440
gibberellin inactivation	1.14.11.-	gibberellin 2-oxidase	At1g78440
gibberellin inactivation	1.14.11.-	gibberellin 2-oxidase	At1g78440
gibberellin inactivation	1.14.11.-	gibberellin 2-oxidase	At1g78440
gibberellin inactivation	1.14.11.-	gibberellin 2-oxidase	At1g78440
gibberellin inactivation	1.14.11.13	gibberellin 2-oxidase	At1g78440
gibberellin inactivation	1.14.11.-	gibberellin 2-oxidase	At1g78440
gibberellin inactivation	1.14.11.-	gibberellin 2-oxidase	At1g78440
lupeol biosynthesis	5.4.99.-	oxidosqualene cyclase	At1g78500
&alpha;-amyrin biosynthesis	5.4.99.-	oxidosqualene cyclase	At1g78500
polyisoprenoid biosynthesis	2.5.1.-	trans-octaprenyltranstransferase	At1g78510
nonaprenyl diphosphate biosynthesis	2.5.1.11	trans-octaprenyltranstransferase	At1g78510
nonaprenyl diphosphate biosynthesis	2.5.1.29	trans-octaprenyltranstransferase	At1g78510
geranylgeranyldiphosphate biosynthesis	2.5.1.29	trans-octaprenyltranstransferase	At1g78510
flavonoid biosynthesis	1.14.11.9	oxidoreductase	At1g78550
leucodelphinidin biosynthesis	1.14.11.9	oxidoreductase	At1g78550
leucopelargonidin and leucocyanidin biosynthesis	1.14.11.9	oxidoreductase	At1g78550
UDP-L-rhamnose biosynthesis	4.2.1.76	UDP-L-rhamnose synthase||UDP-glucose 4,6-dehydratase	At1g78570
trehalose biosynthesis I	2.4.1.15	alpha,alpha-trehalose-phosphate synthase (UDP-forming)	At1g78580
NAD/NADH phosphorylation and dephosphorylation	2.7.1.86	NAD+ kinase||NADH kinase	At1g78590
NAD/NADH phosphorylation and dephosphorylation	2.7.1.23	NAD+ kinase||NADH kinase	At1g78590
folate polyglutamylation II	3.4.19.9	gamma-glutamyl hydrolase	At1g78660
folate polyglutamylation II	3.4.19.9	folylpolyglutamate gamma-glutamyl hydrolase	At1g78680
UDP-glucose biosynthesis (from glucose 6-phosphate)	3.6.1.1	hydrogen-translocating pyrophosphatase	At1g78920
lupeol biosynthesis	5.4.99.-	beta-amyrin synthase	At1g78950
&alpha;-amyrin biosynthesis	5.4.99.-	beta-amyrin synthase	At1g78950
lupeol biosynthesis	5.4.99.-	beta-amyrin synthase	At1g78955
&alpha;-amyrin biosynthesis	5.4.99.-	beta-amyrin synthase	At1g78955
lupeol biosynthesis	5.4.99.-	lupeol synthase	At1g78960
&alpha;-amyrin biosynthesis	5.4.99.-	lupeol synthase	At1g78960
lupeol biosynthesis	5.4.99.-	beta-amyrin synthase||cycloartenol synthase||&beta;-amyrin synthase||lupeol synthase	At1g78970
&alpha;-amyrin biosynthesis	5.4.99.-	beta-amyrin synthase||cycloartenol synthase||&beta;-amyrin synthase||lupeol synthase	At1g78970
NAD/NADH phosphorylation and dephosphorylation	1.6.5.3	complex I	At1g79010
NAD/NADH phosphorylation and dephosphorylation	1.6.5.3	NADH-ubiquinone oxidoreductase 23 kDa subunit	At1g79010
aerobic respiration -- electron donor III	1.6.5.3	complex I	At1g79010
aerobic respiration -- electron donor III	1.6.5.3	NADH-ubiquinone oxidoreductase 23 kDa subunit	At1g79010
aerobic respiration -- electron donor II	1.6.5.3	complex I	At1g79010
aerobic respiration -- electron donor II	1.6.5.3	NADH-ubiquinone oxidoreductase 23 kDa subunit	At1g79010
photosynthesis light reactions	PSII-RXN	photosystem II	At1g79040
thiosulfate disproportionation III (rhodanese)	2.8.1.1	3-mercaptopyruvate sulfurtransferase	At1g79230
4-aminobutyrate degradation I	1.2.1.24	succinic semialdehyde dehydrogenase	At1g79440
glutamate degradation IV	1.2.1.24	succinic semialdehyde dehydrogenase	At1g79440
<i>ent</i>-kaurene biosynthesis	4.2.3.19	ent-kaurene synthase	At1g79460
purine nucleotide metabolism (phosphotransfer and nucleotide modification)	1.1.1.205	IMP dehydrogenase	At1g79470
salvage pathways of purine nucleosides II (plant)	1.1.1.205	IMP dehydrogenase	At1g79470
urate biosynthesis	1.1.1.205	IMP dehydrogenase	At1g79470
purine degradation I (aerobic)	1.1.1.205	IMP dehydrogenase	At1g79470
CMP-KDO biosynthesis I	2.5.1.55	3-deoxy-8-phosphooctulonate synthase	At1g79500
CMP-KDO biosynthesis II (from D-arabinose 5-phosphate)	2.5.1.55	3-deoxy-8-phosphooctulonate synthase	At1g79500
gluconeogenesis	1.2.1.12	glyceraldehyde-3-phosphate dehydrogenase	At1g79530
glycolysis I	1.2.1.12	glyceraldehyde-3-phosphate dehydrogenase	At1g79530
glycolysis IV (plant cytosol)	1.2.1.12	glyceraldehyde-3-phosphate dehydrogenase	At1g79530
Calvin-Benson-Bassham cycle	2.7.2.3	phosphoglycerate kinase	At1g79550
gluconeogenesis	2.7.2.3	phosphoglycerate kinase	At1g79550
glycolysis I	2.7.2.3	phosphoglycerate kinase	At1g79550
glycolysis IV (plant cytosol)	2.7.2.3	phosphoglycerate kinase	At1g79550
mevalonate pathway I	5.3.3.2	hydrolase	At1g79690
methylerythritol phosphate pathway	5.3.3.2	hydrolase	At1g79690
<i>trans,trans</i>-farnesyl diphosphate biosynthesis	5.3.3.2	hydrolase	At1g79690
salvage pathways of purine nucleosides II (plant)	2.4.2.7	adenine phosphoribosyltransferase	At1g80050
homogalacturonan degradation	3.2.1.15	polygalacturonase	At1g80170
aerobic respiration -- electron donor II	1.9.3.1	complex IV	At1g80230
gibberellin biosynthesis III (early C-13 hydroxylation)	1.14.11.-	gibberellin 3-beta-dioxygenase	At1g80330
gibberellin biosynthesis III (early C-13 hydroxylation)	1.14.11.15	gibberellin 3-beta-dioxygenase	At1g80330
gibberellin biosynthesis II (early C-3 hydroxylation)	1.14.11.-	gibberellin 3-beta-dioxygenase	At1g80330
gibberellin biosynthesis II (early C-3 hydroxylation)	1.14.11.-	gibberellin 3-beta-dioxygenase	At1g80330
gibberellin biosynthesis I (non C-3, non C-13 hydroxylation)	1.14.11.-	gibberellin 3-beta-dioxygenase	At1g80330
gibberellin biosynthesis I (non C-3, non C-13 hydroxylation)	1.14.11.-	gibberellin 3-beta-dioxygenase	At1g80330
gibberellin biosynthesis I (non C-3, non C-13 hydroxylation)	1.14.11.-	gibberellin 3-beta-dioxygenase	At1g80330
gibberellin biosynthesis III (early C-13 hydroxylation)	1.14.11.-	gibberellin 3-oxidase	At1g80340
gibberellin biosynthesis III (early C-13 hydroxylation)	1.14.11.15	gibberellin 3-oxidase	At1g80340
gibberellin biosynthesis II (early C-3 hydroxylation)	1.14.11.-	gibberellin 3-oxidase	At1g80340
gibberellin biosynthesis II (early C-3 hydroxylation)	1.14.11.-	gibberellin 3-oxidase	At1g80340
gibberellin biosynthesis I (non C-3, non C-13 hydroxylation)	1.14.11.-	gibberellin 3-oxidase	At1g80340
gibberellin biosynthesis I (non C-3, non C-13 hydroxylation)	1.14.11.-	gibberellin 3-oxidase	At1g80340
gibberellin biosynthesis I (non C-3, non C-13 hydroxylation)	1.14.11.-	gibberellin 3-oxidase	At1g80340
photorespiration	2.7.1.31	glycerate kinase	At1g80380
glycerol degradation IV	2.7.1.30	glycerol kinase//carbohydrate kinase	At1g80460
leucine biosynthesis	1.1.1.85	3-isopropylmalate dehydrogenase	At1g80555
leucine biosynthesis	1.1.1.85	3-isopropylmalate dehydrogenase	At1g80560
arginine biosynthesis II (acetyl cycle)	2.6.1.11	acetylornithine transaminase||acetylornithine transaminase	At1g80600
ornithine biosynthesis	2.6.1.11	acetylornithine transaminase||acetylornithine transaminase	At1g80600
phenylpropanoid biosynthesis	1.2.1.44	cinnamoyl-CoA reductase	At1g80820
phenylpropanoid biosynthesis	1.2.1.44	cinnamoyl-CoA reductase	At1g80820
phosphatidylcholine biosynthesis III	2.1.1.71	phosphatidyl-N-dimethylethanolamine N-methyltransferase||phosphatidyl-N-methylethanolamine N-methyltransferase	At1g80860
phosphatidylcholine biosynthesis III	2.1.1.71	phosphatidyl-N-dimethylethanolamine N-methyltransferase||phosphatidyl-N-methylethanolamine N-methyltransferase	At1g80860
phosphatidylcholine biosynthesis IV	2.1.1.71	phosphatidyl-N-dimethylethanolamine N-methyltransferase||phosphatidyl-N-methylethanolamine N-methyltransferase	At1g80860
Calvin-Benson-Bassham cycle	4.1.2.13	fructose-bisphosphate aldolase	At2g01140
gluconeogenesis	4.1.2.13	fructose-bisphosphate aldolase	At2g01140
glycolysis I	4.1.2.13	fructose-bisphosphate aldolase	At2g01140
glycolysis IV (plant cytosol)	4.1.2.13	fructose-bisphosphate aldolase	At2g01140
triacylglycerol biosynthesis	3.1.3.4	phosphatidate phosphatase	At2g01180
Calvin-Benson-Bassham cycle	5.3.1.6	ribose-5-phosphate isomerase	At2g01290
ribose degradation	5.3.1.6	ribose-5-phosphate isomerase	At2g01290
Rubisco shunt	5.3.1.6	ribose-5-phosphate isomerase	At2g01290
pentose phosphate pathway (non-oxidative branch)	5.3.1.6	ribose-5-phosphate isomerase	At2g01290
NAD biosynthesis I (from aspartate)	2.4.2.19	nicotinate-nucleotide diphosphorylase (carboxylating)	At2g01350
photosynthesis light reactions	PSII-RXN	PSII-Q subunit	At2g01918
NAD/NADH phosphorylation and dephosphorylation	1.6.5.3	complex I	At2g02050
aerobic respiration -- electron donor III	1.6.5.3	complex I	At2g02050
aerobic respiration -- electron donor II	1.6.5.3	complex I	At2g02050
methylerythritol phosphate pathway	2.7.7.60	4-diphosphocytidyl-2C-methyl-D-erythritol synthase//2-C-methyl-D-erythritol 4-phosphate cytidylyltransferase	At2g02500
xyloglucan biosynthesis	RXN-9463	&alpha;-1,2-fucosyltransferase	At2g03220
fatty acid activation	6.2.1.3	long-chain-fatty-acid-CoA ligase	At2g04350
linoleate biosynthesis I (plants)	6.2.1.3	long-chain-fatty-acid-CoA ligase	At2g04350
tryptophan biosynthesis	4.1.1.48	indole-3-glycerol-phosphate synthase	At2g04400
fatty acid elongation -- saturated	2.3.1.41	fatty-acid synthase	At2g04540
palmitate biosynthesis II (bacteria and plants)	2.3.1.41	fatty-acid synthase	At2g04540
palmitate biosynthesis II (bacteria and plants)	2.3.1.41	fatty-acid synthase	At2g04540
palmitate biosynthesis II (bacteria and plants)	2.3.1.41	fatty-acid synthase	At2g04540
palmitate biosynthesis II (bacteria and plants)	2.3.1.41	fatty-acid synthase	At2g04540
palmitate biosynthesis II (bacteria and plants)	2.3.1.41	fatty-acid synthase	At2g04540
palmitate biosynthesis II (bacteria and plants)	2.3.1.41	fatty-acid synthase	At2g04540
stearate biosynthesis II (plants)	2.3.1.41	fatty-acid synthase	At2g04540
tRNA charging pathway	6.1.1.3	threonine-tRNA ligase	At2g04842
glyoxylate cycle	4.2.1.3	aconitate hydratase	At2g05710
glyoxylate cycle	4.2.1.3	aconitate hydratase	At2g05710
TCA cycle variation III (eukaryotic)	4.2.1.3	aconitate hydratase	At2g05710
TCA cycle variation III (eukaryotic)	4.2.1.3	aconitate hydratase	At2g05710
fatty acid elongation -- saturated	1.3.1.10	enoyl-[acyl-carrier-protein] reductase||enoyl-[acyl-carrier-protein] reductase||enoyl-[acyl-carrier-protein] reductase||enoyl-[acyl-carrier-protein] reductase||enoyl-[acyl-carrier-protein] reductase||enoyl-[acyl-carrier-protein] reductase||enoyl-[acyl-carrier-protein] reductase||enoyl-[acyl-carrier-protein] reductase	At2g05990
jasmonic acid biosynthesis	1.3.1.42	12-oxophytodienoate reductase	At2g06050
photosynthesis light reactions	PSII-RXN	photosystem II	At2g06520
phospholipases	3.1.1.4	phospholipase A2	At2g06925
flavonoid biosynthesis	1.14.11.9	oxidoreductase, acting on paired donors, with incorporation or reduction of molecular oxygen, 2-oxoglutarate as one donor, and incorporation of one atom each of oxygen into both donors	At2g06960
leucodelphinidin biosynthesis	1.14.11.9	oxidoreductase, acting on paired donors, with incorporation or reduction of molecular oxygen, 2-oxoglutarate as one donor, and incorporation of one atom each of oxygen into both donors	At2g06960
leucopelargonidin and leucocyanidin biosynthesis	1.14.11.9	oxidoreductase, acting on paired donors, with incorporation or reduction of molecular oxygen, 2-oxoglutarate as one donor, and incorporation of one atom each of oxygen into both donors	At2g06960
lupeol biosynthesis	5.4.99.-	cycloartenol synthase	At2g07050
&alpha;-amyrin biosynthesis	5.4.99.-	cycloartenol synthase	At2g07050
aerobic respiration -- electron donor II	1.9.3.1	cytochrome-c oxidase	At2g07687
aerobic respiration -- electron donor II	1.10.2.2	complex III	At2g07727
glycolipid biosynthesis	2.4.1.46	UDP-galactose:DAG galactosyltransferase	At2g11810
folate transformations	1.5.1.5	ligase	At2g12200
formylTHF biosynthesis II	1.5.1.5	ligase	At2g12200
folate transformations	1.5.1.5	ligase	At2g12280
formylTHF biosynthesis II	1.5.1.5	ligase	At2g12280
glycine biosynthesis	2.6.1.45	alanine:glyoxylate transaminase||serine:pyruvate transaminase||serine:glyoxylate aminotransferase	At2g13360
glycine biosynthesis	2.6.1.4	glyoxylate aminotransferase	At2g13360
photorespiration	2.6.1.45	alanine:glyoxylate transaminase||serine:pyruvate transaminase||serine:glyoxylate aminotransferase	At2g13360
photorespiration	2.6.1.4	glyoxylate aminotransferase	At2g13360
valine degradation I	1.2.1.27	3-chloroallyl aldehyde dehydrogenase	At2g14170
sulfate activation for sulfonation	2.7.1.25	APS kinase	At2g14750
very long chain fatty acid biosynthesis	2.3.1.-	acyltransferase	At2g15090
triacylglycerol degradation	3.1.1.3	triacylglycerol lipase	At2g15230
quercetin glucoside biosynthesis (Arabidopsis)	2.4.1.91	UDP-glucosyltransferase	At2g15480
2,4,6-trinitrotoluene degradation	RXN-9752	UDP-glucosyltransferase	At2g15480
2,4,6-trinitrotoluene degradation	RXN-9751	UDP-glucosyltransferase	At2g15480
2,4,6-trinitrotoluene degradation	RXN-9749	UDP-glucosyltransferase	At2g15480
2,4,6-trinitrotoluene degradation	RXN-9748	UDP-glucosyltransferase	At2g15480
2,4,6-trinitrotoluene degradation	RXN-9745	UDP-glucosyltransferase	At2g15480
2,4,6-trinitrotoluene degradation	RXN-9743	UDP-glucosyltransferase	At2g15480
quercetin glucoside biosynthesis (Arabidopsis)	2.4.1.237	UDP-glucosyltransferase	At2g15490
quercetin glucoside biosynthesis (Arabidopsis)	2.4.1.91	UDP-glucosyltransferase	At2g15490
2,4,6-trinitrotoluene degradation	RXN-9752	UDP-glucosyltransferase	At2g15490
2,4,6-trinitrotoluene degradation	RXN-9751	UDP-glucosyltransferase	At2g15490
2,4,6-trinitrotoluene degradation	RXN-9749	UDP-glucosyltransferase	At2g15490
2,4,6-trinitrotoluene degradation	RXN-9748	UDP-glucosyltransferase	At2g15490
2,4,6-trinitrotoluene degradation	RXN-9745	UDP-glucosyltransferase	At2g15490
2,4,6-trinitrotoluene degradation	RXN-9743	UDP-glucosyltransferase	At2g15490
nitrate reduction II (assimilatory)	1.7.7.1	nitrite reductase	At2g15620
very long chain fatty acid biosynthesis	2.3.1.-	acyltransferase	At2g16280
tetrahydrofolate biosynthesis II	1.5.1.3	dihydrofolate reductase/thymidylate synthase	At2g16370
formylTHF biosynthesis II	2.1.1.45	dihydrofolate reductase/thymidylate synthase	At2g16370
formylTHF biosynthesis II	1.5.1.3	dihydrofolate reductase/thymidylate synthase	At2g16370
pyrimidine deoxyribonucleotides <i>de novo</i> biosynthesis	2.1.1.45	dihydrofolate reductase/thymidylate synthase	At2g16370
putrescine biosynthesis I	4.1.1.19	arginine decarboxylase	At2g16500
putrescine biosynthesis II	4.1.1.19	arginine decarboxylase	At2g16500
putrescine biosynthesis IV	4.1.1.19	arginine decarboxylase	At2g16500
5-aminoimidazole ribonucleotide biosynthesis I	2.4.2.14	amidophosphoribosyltransferase	At2g16570
TCA cycle variation III (eukaryotic)	1.1.1.41	isocitrate dehydrogenase (NAD+)	At2g17130
methionine biosynthesis II	2.7.1.39	homoserine kinase	At2g17265
threonine biosynthesis from homoserine	2.7.1.39	homoserine kinase	At2g17265
thioredoxin pathway	1.8.1.9	thioredoxin-disulfide reductase	At2g17420
serine biosynthesis	2.6.1.52	phosphoserine transaminase||phosphoserine transaminase	At2g17630
cysteine biosynthesis I	2.3.1.30	serine O-acetyltransferase	At2g17640
UDP-glucose biosynthesis (from glucose 6-phosphate)	3.6.1.1	inorganic pyrophosphatase	At2g18230
coenzyme A biosynthesis	2.7.7.3	4-phosphopantetheine adenylyltransferase	At2g18250
aerobic respiration -- electron donor III	1.3.5.1	succinate dehydrogenase	At2g18450
aerobic respiration -- electron donor II	1.3.5.1	succinate dehydrogenase	At2g18450
TCA cycle variation III (eukaryotic)	1.3.5.1	succinate dehydrogenase	At2g18450
coniferin metabolism	2.4.1.111	UDP-glycosyltransferase	At2g18560
monolignol glucosides biosynthesis	2.4.1.111	UDP-glycosyltransferase	At2g18560
coniferin metabolism	2.4.1.111	coniferyl-alcohol glucosyltransferase||coniferyl-alcohol glucosyltransferase	At2g18570
monolignol glucosides biosynthesis	2.4.1.111	coniferyl-alcohol glucosyltransferase||coniferyl-alcohol glucosyltransferase	At2g18570
polyisoprenoid biosynthesis	2.5.1.10	octaprenyl diphosphate synthase||octaprenyl diphosphate synthase||octaprenyl diphosphate synthase||geranylgeranyl diphosphate synthase||octaprenyl diphosphate synthase||farnesyl diphosphate synthase||farnesyltranstransferase	At2g18620
polyisoprenoid biosynthesis	2.5.1.-	octaprenyl diphosphate synthase||octaprenyl diphosphate synthase||octaprenyl diphosphate synthase||geranylgeranyl diphosphate synthase||octaprenyl diphosphate synthase||farnesyl diphosphate synthase||farnesyltranstransferase	At2g18620
<i>trans,trans</i>-farnesyl diphosphate biosynthesis	2.5.1.10	octaprenyl diphosphate synthase||octaprenyl diphosphate synthase||octaprenyl diphosphate synthase||geranylgeranyl diphosphate synthase||octaprenyl diphosphate synthase||farnesyl diphosphate synthase||farnesyltranstransferase	At2g18620
nonaprenyl diphosphate biosynthesis	2.5.1.11	octaprenyl diphosphate synthase||octaprenyl diphosphate synthase||octaprenyl diphosphate synthase||geranylgeranyl diphosphate synthase||octaprenyl diphosphate synthase||farnesyl diphosphate synthase||farnesyltranstransferase	At2g18620
nonaprenyl diphosphate biosynthesis	2.5.1.30	octaprenyl diphosphate synthase||octaprenyl diphosphate synthase||octaprenyl diphosphate synthase||geranylgeranyl diphosphate synthase||octaprenyl diphosphate synthase||farnesyl diphosphate synthase||farnesyltranstransferase	At2g18620
nonaprenyl diphosphate biosynthesis	2.5.1.33	octaprenyl diphosphate synthase||octaprenyl diphosphate synthase||octaprenyl diphosphate synthase||geranylgeranyl diphosphate synthase||octaprenyl diphosphate synthase||farnesyl diphosphate synthase||farnesyltranstransferase	At2g18620
nonaprenyl diphosphate biosynthesis	2.5.1.-	octaprenyl diphosphate synthase||octaprenyl diphosphate synthase||octaprenyl diphosphate synthase||geranylgeranyl diphosphate synthase||octaprenyl diphosphate synthase||farnesyl diphosphate synthase||farnesyltranstransferase	At2g18620
nonaprenyl diphosphate biosynthesis	2.5.1.29	octaprenyl diphosphate synthase||octaprenyl diphosphate synthase||octaprenyl diphosphate synthase||geranylgeranyl diphosphate synthase||octaprenyl diphosphate synthase||farnesyl diphosphate synthase||farnesyltranstransferase	At2g18620
geranylgeranyldiphosphate biosynthesis	2.5.1.29	octaprenyl diphosphate synthase||octaprenyl diphosphate synthase||octaprenyl diphosphate synthase||geranylgeranyl diphosphate synthase||octaprenyl diphosphate synthase||farnesyl diphosphate synthase||farnesyltranstransferase	At2g18620
linalool biosynthesis	2.5.1.10	octaprenyl diphosphate synthase||octaprenyl diphosphate synthase||octaprenyl diphosphate synthase||geranylgeranyl diphosphate synthase||octaprenyl diphosphate synthase||farnesyl diphosphate synthase||farnesyltranstransferase	At2g18620
polyisoprenoid biosynthesis	2.5.1.10	geranylgeranyl pyrophosphate synthase	At2g18640
polyisoprenoid biosynthesis	2.5.1.-	geranylgeranyl pyrophosphate synthase	At2g18640
<i>trans,trans</i>-farnesyl diphosphate biosynthesis	2.5.1.10	geranylgeranyl pyrophosphate synthase	At2g18640
nonaprenyl diphosphate biosynthesis	2.5.1.11	geranylgeranyl pyrophosphate synthase	At2g18640
nonaprenyl diphosphate biosynthesis	2.5.1.30	geranylgeranyl pyrophosphate synthase	At2g18640
nonaprenyl diphosphate biosynthesis	2.5.1.33	geranylgeranyl pyrophosphate synthase	At2g18640
nonaprenyl diphosphate biosynthesis	2.5.1.-	geranylgeranyl pyrophosphate synthase	At2g18640
nonaprenyl diphosphate biosynthesis	2.5.1.29	geranylgeranyl pyrophosphate synthase	At2g18640
geranylgeranyldiphosphate biosynthesis	2.5.1.29	geranylgeranyl pyrophosphate synthase	At2g18640
linalool biosynthesis	2.5.1.10	geranylgeranyl pyrophosphate synthase	At2g18640
trehalose biosynthesis I	3.1.3.12	transferase, transferring glycosyl groups	At2g18700
trehalose biosynthesis I	2.4.1.15	transferase, transferring glycosyl groups	At2g18700
vitamin E biosynthesis	RXN-2541	homogentisate phytyltransferase	At2g18950
spermidine hydroxycinnamic acid conjugates biosynthesis	2.3.1.-	spermidine hydroxycinnamoyl transferase	At2g19070
spermidine hydroxycinnamic acid conjugates biosynthesis	2.3.1.-	spermidine hydroxycinnamoyl transferase	At2g19070
spermidine hydroxycinnamic acid conjugates biosynthesis	2.3.1.-	spermidine hydroxycinnamoyl transferase	At2g19070
homogalacturonan degradation	3.1.1.11	pectinesterase	At2g19150
triacylglycerol biosynthesis	2.3.1.20	acyl-CoA:diacylglycerol acyltransferase	At2g19450
cytokinins degradation	1.5.99.12	cytokinin oxidase/dehydrogenase	At2g19500
cytokinins degradation	1.5.99.12	cytokinin oxidase/dehydrogenase	At2g19500
cytokinins degradation	1.5.99.12	cytokinin oxidase/dehydrogenase	At2g19500
cytokinins degradation	1.5.99.12	cytokinin oxidase/dehydrogenase	At2g19500
cytokinins degradation	1.5.99.12	cytokinin oxidase/dehydrogenase	At2g19500
(deoxy)ribose phosphate degradation	3.5.4.5	cytidine deaminase	At2g19570
(deoxy)ribose phosphate degradation	3.5.4.14	cytidine deaminase	At2g19570
ethylene biosynthesis from methionine	1.14.17.4	1-aminocyclopropane-1-carboxylate oxidase	At2g19590
phospholipases	3.1.1.4	phospholipase A2	At2g19690
UDP-D-glucuronate biosynthesis (from <i>myo</i>-inositol)	1.13.99.1	<i>myo</i>-inositol oxygenase	At2g19800
starch degradation	2.7.1.1	hexokinase//glucokinase	At2g19860
GDP-glucose biosynthesis	2.7.1.2	hexokinase//glucokinase	At2g19860
sucrose degradation III	2.7.1.1	hexokinase//glucokinase	At2g19860
sucrose degradation III	2.7.1.4	hexokinase//glucokinase	At2g19860
trehalose degradation II (trehalase)	2.7.1.2	hexokinase//glucokinase	At2g19860
arginine biosynthesis II (acetyl cycle)	2.7.2.8	oxidoreductase, acting on the aldehyde or oxo group of donors, NAD or NADP as acceptor	At2g19940
arginine biosynthesis II (acetyl cycle)	1.2.1.38	oxidoreductase, acting on the aldehyde or oxo group of donors, NAD or NADP as acceptor	At2g19940
ornithine biosynthesis	1.2.1.38	oxidoreductase, acting on the aldehyde or oxo group of donors, NAD or NADP as acceptor	At2g19940
ornithine biosynthesis	2.7.2.8	oxidoreductase, acting on the aldehyde or oxo group of donors, NAD or NADP as acceptor	At2g19940
photosynthesis light reactions	RXN-924	PSI-E subunit	At2g20260
hydroxycinnamic acid tyramine amides biosynthesis	4.1.1.25	tyrosine decarboxylase	At2g20340
NAD/NADH phosphorylation and dephosphorylation	1.6.5.3	complex I	At2g20360
aerobic respiration -- electron donor III	1.6.5.3	complex I	At2g20360
aerobic respiration -- electron donor II	1.6.5.3	complex I	At2g20360
xyloglucan biosynthesis	RXN-9462	xyloglucan galactosyltransferase	At2g20370
TCA cycle variation III (eukaryotic)	6.2.1.5	succinate-CoA ligase (GDP-forming)	At2g20420
glucosinolate biosynthesis from homomethionine	RXN-11438	alkylthiohydroximate C-S lyase||alkylthiohydroximate C-S lyase||alkylthiohydroximate C-S lyase||alkylthiohydroximate C-S lyase||alkylthiohydroximate C-S lyase||alkylthiohydroximate C-S lyase||alkylthiohydroximate C-S lyase||alkylthiohydroximate C-S lyase||alkylthiohydroximate C-S lyase||alkylthiohydroximate C-S lyase||alkylthiohydroximate C-S lyase||alkylthiohydroximate C-S lyase||alkylthiohydrox…	At2g20610
glucosinolate biosynthesis from phenylalanine	RXN-11436	alkylthiohydroximate C-S lyase||alkylthiohydroximate C-S lyase||alkylthiohydroximate C-S lyase||alkylthiohydroximate C-S lyase||alkylthiohydroximate C-S lyase||alkylthiohydroximate C-S lyase||alkylthiohydroximate C-S lyase||alkylthiohydroximate C-S lyase||alkylthiohydroximate C-S lyase||alkylthiohydroximate C-S lyase||alkylthiohydroximate C-S lyase||alkylthiohydroximate C-S lyase||alkylthiohydrox…	At2g20610
glucosinolate biosynthesis from tryptophan	RXN-11437	alkylthiohydroximate C-S lyase||alkylthiohydroximate C-S lyase||alkylthiohydroximate C-S lyase||alkylthiohydroximate C-S lyase||alkylthiohydroximate C-S lyase||alkylthiohydroximate C-S lyase||alkylthiohydroximate C-S lyase||alkylthiohydroximate C-S lyase||alkylthiohydroximate C-S lyase||alkylthiohydroximate C-S lyase||alkylthiohydroximate C-S lyase||alkylthiohydroximate C-S lyase||alkylthiohydrox…	At2g20610
glucosinolate biosynthesis from dihomomethionine	RXN-11439	alkylthiohydroximate C-S lyase||alkylthiohydroximate C-S lyase||alkylthiohydroximate C-S lyase||alkylthiohydroximate C-S lyase||alkylthiohydroximate C-S lyase||alkylthiohydroximate C-S lyase||alkylthiohydroximate C-S lyase||alkylthiohydroximate C-S lyase||alkylthiohydroximate C-S lyase||alkylthiohydroximate C-S lyase||alkylthiohydroximate C-S lyase||alkylthiohydroximate C-S lyase||alkylthiohydrox…	At2g20610
glucosinolate biosynthesis from trihomomethionine	RXN-11440	alkylthiohydroximate C-S lyase||alkylthiohydroximate C-S lyase||alkylthiohydroximate C-S lyase||alkylthiohydroximate C-S lyase||alkylthiohydroximate C-S lyase||alkylthiohydroximate C-S lyase||alkylthiohydroximate C-S lyase||alkylthiohydroximate C-S lyase||alkylthiohydroximate C-S lyase||alkylthiohydroximate C-S lyase||alkylthiohydroximate C-S lyase||alkylthiohydroximate C-S lyase||alkylthiohydrox…	At2g20610
glucosinolate biosynthesis from tetrahomomethionine	RXN-11441	alkylthiohydroximate C-S lyase||alkylthiohydroximate C-S lyase||alkylthiohydroximate C-S lyase||alkylthiohydroximate C-S lyase||alkylthiohydroximate C-S lyase||alkylthiohydroximate C-S lyase||alkylthiohydroximate C-S lyase||alkylthiohydroximate C-S lyase||alkylthiohydroximate C-S lyase||alkylthiohydroximate C-S lyase||alkylthiohydroximate C-S lyase||alkylthiohydroximate C-S lyase||alkylthiohydrox…	At2g20610
glucosinolate biosynthesis from pentahomomethionine	RXN-11442	alkylthiohydroximate C-S lyase||alkylthiohydroximate C-S lyase||alkylthiohydroximate C-S lyase||alkylthiohydroximate C-S lyase||alkylthiohydroximate C-S lyase||alkylthiohydroximate C-S lyase||alkylthiohydroximate C-S lyase||alkylthiohydroximate C-S lyase||alkylthiohydroximate C-S lyase||alkylthiohydroximate C-S lyase||alkylthiohydroximate C-S lyase||alkylthiohydroximate C-S lyase||alkylthiohydrox…	At2g20610
glucosinolate biosynthesis from hexahomomethionine	RXN-11443	alkylthiohydroximate C-S lyase||alkylthiohydroximate C-S lyase||alkylthiohydroximate C-S lyase||alkylthiohydroximate C-S lyase||alkylthiohydroximate C-S lyase||alkylthiohydroximate C-S lyase||alkylthiohydroximate C-S lyase||alkylthiohydroximate C-S lyase||alkylthiohydroximate C-S lyase||alkylthiohydroximate C-S lyase||alkylthiohydroximate C-S lyase||alkylthiohydroximate C-S lyase||alkylthiohydrox…	At2g20610
flavin biosynthesis I (bacteria)	2.5.1.9	riboflavin synthase	At2g20690
homogalacturonan biosynthesis	2.4.1.43	polygalacturonate 4-alpha-galacturonosyltransferase	At2g20810
lipoate biosynthesis and incorporation I	RXN0-949	lipoic acid synthase	At2g20860
Calvin-Benson-Bassham cycle	5.3.1.1	triose-phosphate isomerase	At2g21170
glycolysis I	5.3.1.1	triose-phosphate isomerase	At2g21170
glycolysis IV (plant cytosol)	5.3.1.1	triose-phosphate isomerase	At2g21170
Calvin-Benson-Bassham cycle	4.1.2.13	fructose-bisphosphate aldolase (plastidic)	At2g21330
gluconeogenesis	4.1.2.13	fructose-bisphosphate aldolase (plastidic)	At2g21330
glycolysis I	4.1.2.13	fructose-bisphosphate aldolase (plastidic)	At2g21330
glycolysis IV (plant cytosol)	4.1.2.13	fructose-bisphosphate aldolase (plastidic)	At2g21330
tetrahydrofolate biosynthesis II	1.5.1.3	dihydrofolate reductase//thymidylate synthase	At2g21550
formylTHF biosynthesis II	2.1.1.45	dihydrofolate reductase//thymidylate synthase	At2g21550
formylTHF biosynthesis II	1.5.1.3	dihydrofolate reductase//thymidylate synthase	At2g21550
pyrimidine deoxyribonucleotides <i>de novo</i> biosynthesis	2.1.1.45	dihydrofolate reductase//thymidylate synthase	At2g21550
starch biosynthesis	2.7.7.27	ADP-glucose pyrophosphorylase	At2g21590
homogalacturonan degradation	3.1.1.11	pectinesterase	At2g21610
cellulose biosynthesis	2.4.1.12	cellulose synthase	At2g21770
purine nucleotide metabolism (phosphotransfer and nucleotide modification)	1.17.4.1	ribonucleoside-diphosphate reductase||ribonucleoside-diphosphate reductase||ribonucleoside-diphosphate reductase||ribonucleoside-diphosphate reductase||ribonucleoside-diphosphate reductase||ribonucleoside-diphosphate reductase	At2g21790
purine nucleotide metabolism (phosphotransfer and nucleotide modification)	1.17.4.1	ribonucleoside-diphosphate reductase||ribonucleoside-diphosphate reductase||ribonucleoside-diphosphate reductase||ribonucleoside-diphosphate reductase||ribonucleoside-diphosphate reductase||ribonucleoside-diphosphate reductase	At2g21790
pyrimidine deoxyribonucleotides <i>de novo</i> biosynthesis	1.17.4.1	ribonucleoside-diphosphate reductase||ribonucleoside-diphosphate reductase||ribonucleoside-diphosphate reductase||ribonucleoside-diphosphate reductase||ribonucleoside-diphosphate reductase||ribonucleoside-diphosphate reductase	At2g21790
pyrimidine deoxyribonucleotides <i>de novo</i> biosynthesis	1.17.4.1	ribonucleoside-diphosphate reductase||ribonucleoside-diphosphate reductase||ribonucleoside-diphosphate reductase||ribonucleoside-diphosphate reductase||ribonucleoside-diphosphate reductase||ribonucleoside-diphosphate reductase	At2g21790
chorismate biosynthesis	2.7.1.71	shikimate kinase	At2g21940
trehalose biosynthesis I	3.1.3.12	trehalose-phosphatase	At2g22190
fatty acid elongation -- saturated	4.2.1.-	3-hydroxyacyl-[acyl-carrier-protein] dehydratase	At2g22230
<i>cis</i>-vaccenate biosynthesis	4.2.1.61	3-hydroxyacyl-[acyl-carrier-protein] dehydratase	At2g22230
palmitate biosynthesis II (bacteria and plants)	4.2.1.61	3-hydroxyacyl-[acyl-carrier-protein] dehydratase	At2g22230
palmitate biosynthesis II (bacteria and plants)	4.2.1.59	3-hydroxyacyl-[acyl-carrier-protein] dehydratase	At2g22230
palmitate biosynthesis II (bacteria and plants)	4.2.1.59	3-hydroxyacyl-[acyl-carrier-protein] dehydratase	At2g22230
palmitate biosynthesis II (bacteria and plants)	4.2.1.59	3-hydroxyacyl-[acyl-carrier-protein] dehydratase	At2g22230
palmitate biosynthesis II (bacteria and plants)	4.2.1.59	3-hydroxyacyl-[acyl-carrier-protein] dehydratase	At2g22230
palmitate biosynthesis II (bacteria and plants)	4.2.1.58	3-hydroxyacyl-[acyl-carrier-protein] dehydratase	At2g22230
palmitate biosynthesis II (bacteria and plants)	4.2.1.59	3-hydroxyacyl-[acyl-carrier-protein] dehydratase	At2g22230
stearate biosynthesis II (plants)	4.2.1.59	3-hydroxyacyl-[acyl-carrier-protein] dehydratase	At2g22230
<i>myo</i>-inositol biosynthesis	5.5.1.4	inositol-3-phosphate synthase	At2g22240
1D-<i>myo</i>-inositol hexakisphosphate biosynthesis III (<i>Spirodela polyrrhiza</i>)	5.5.1.4	inositol-3-phosphate synthase	At2g22240
IAA biosynthesis I	1.14.13.-	CYP79B3 monooxygenase	At2g22330
glucosinolate biosynthesis from tryptophan	1.14.13.-	CYP79B3 monooxygenase	At2g22330
camalexin biosynthesis	1.14.13.-	CYP79B3 monooxygenase	At2g22330
flavin biosynthesis I (bacteria)	3.5.4.25	GTP cyclohydrolase II//3,4-dihydroxy-2-butanone-4-phosphate synthase	At2g22450
flavin biosynthesis I (bacteria)	4.1.99.12	GTP cyclohydrolase II//3,4-dihydroxy-2-butanone-4-phosphate synthase	At2g22450
glycolysis I	2.7.1.11	6-phosphofructokinase	At2g22480
glycolysis IV (plant cytosol)	2.7.1.11	6-phosphofructokinase	At2g22480
pyridine nucleotide cycling (plants)	3.5.1.19	nicotinamidase	At2g22570
abscisic acid glucose ester biosynthesis	2.4.1.-	transferase, transferring glycosyl groups	At2g22590
glyoxylate cycle	1.1.1.37	malate dehydrogenase	At2g22780
TCA cycle variation III (eukaryotic)	1.1.1.37	malate dehydrogenase	At2g22780
methionine salvage pathway	4.4.1.14	1-aminocyclopropane-1-carboxylate synthase	At2g22810
ethylene biosynthesis from methionine	4.4.1.14	1-aminocyclopropane-1-carboxylate synthase	At2g22810
epoxysqualene biosynthesis	1.14.99.7	squalene monooxygenase||squalene epoxidase	At2g22830
arginine biosynthesis II (acetyl cycle)	2.7.2.8	N-acetyl-gamma-glutamyl-phosphate reductase||acetylglutamate kinase||acetylglutamate kinase	At2g22910
arginine biosynthesis II (acetyl cycle)	1.2.1.38	N-acetyl-gamma-glutamyl-phosphate reductase||acetylglutamate kinase||acetylglutamate kinase	At2g22910
ornithine biosynthesis	1.2.1.38	N-acetyl-gamma-glutamyl-phosphate reductase||acetylglutamate kinase||acetylglutamate kinase	At2g22910
ornithine biosynthesis	2.7.2.8	N-acetyl-gamma-glutamyl-phosphate reductase||acetylglutamate kinase||acetylglutamate kinase	At2g22910
quercetin glucoside biosynthesis (Arabidopsis)	2.4.1.91	transferase, transferring glycosyl groups	At2g22930
sinapate ester biosynthesis	2.3.1.92	sinapoylglucose:malate sinapoyltransferase	At2g22990
sinapate ester biosynthesis	2.3.1.103	sinapoylglucose:sinapoylglucose <i>O</i>-sinapoyltransferase//serine carboxypeptidase	At2g23010
sinapate ester biosynthesis	2.3.1.92	sinapoylglucose:sinapoylglucose <i>O</i>-sinapoyltransferase//serine carboxypeptidase	At2g23010
indole-3-acetyl-amino acid biosynthesis	6.3.-.-	indole-3-acetic acid amido synthetase	At2g23170
indole-3-acetyl-amino acid biosynthesis	6.3.-.-	indole-3-acetic acid amido synthetase	At2g23170
indole-3-acetyl-amino acid biosynthesis	6.3.-.-	indole-3-acetic acid amido synthetase	At2g23170
indole-3-acetyl-amino acid biosynthesis	6.3.-.-	indole-3-acetic acid amido synthetase	At2g23170
IAA degradation IV	6.3.-.-	indole-3-acetic acid amido synthetase	At2g23170
abscisic acid glucose ester biosynthesis	2.4.1.-	UDP-glycosyltransferase	At2g23210
abscisic acid glucose ester biosynthesis	2.4.1.-	abscisic acid glucosyltransferase	At2g23250
abscisic acid glucose ester biosynthesis	2.4.1.-	abscisic acid glucosyltransferase	At2g23260
quercetin glucoside biosynthesis (Arabidopsis)	2.4.1.237	abscisic acid glucosyltransferase	At2g23260
pyridine nucleotide cycling (plants)	2.4.2.11	nicotinate phosphoribosyltransferase	At2g23420
methyl indole-3-acetate interconversion	3.1.1.1	methylesterase	At2g23560
methyl indole-3-acetate interconversion	3.1.1.1	methylesterase	At2g23600
methyl indole-3-acetate interconversion	3.1.1.1	methylesterase	At2g23610
methyl indole-3-acetate interconversion	3.1.1.1	methylesterase	At2g23620
ascorbate glutathione cycle	1.10.3.3	pectinesterase	At2g23630
polyisoprenoid biosynthesis	2.5.1.10	geranylgeranyl pyrophosphate synthase	At2g23800
polyisoprenoid biosynthesis	2.5.1.-	geranylgeranyl pyrophosphate synthase	At2g23800
<i>trans,trans</i>-farnesyl diphosphate biosynthesis	2.5.1.10	geranylgeranyl pyrophosphate synthase	At2g23800
nonaprenyl diphosphate biosynthesis	2.5.1.11	geranylgeranyl pyrophosphate synthase	At2g23800
nonaprenyl diphosphate biosynthesis	2.5.1.30	geranylgeranyl pyrophosphate synthase	At2g23800
nonaprenyl diphosphate biosynthesis	2.5.1.33	geranylgeranyl pyrophosphate synthase	At2g23800
nonaprenyl diphosphate biosynthesis	2.5.1.-	geranylgeranyl pyrophosphate synthase	At2g23800
nonaprenyl diphosphate biosynthesis	2.5.1.29	geranylgeranyl pyrophosphate synthase	At2g23800
geranylgeranyldiphosphate biosynthesis	2.5.1.29	geranylgeranyl pyrophosphate synthase	At2g23800
linalool biosynthesis	2.5.1.10	geranylgeranyl pyrophosphate synthase	At2g23800
monoterpene biosynthesis	4.2.3.-	myrcene synthase//(E)-beta-ocimene synthase	At2g24210
monoterpene biosynthesis	4.2.3.-	myrcene synthase//(E)-beta-ocimene synthase	At2g24210
monoterpene biosynthesis	RXN-5102	myrcene synthase//(E)-beta-ocimene synthase	At2g24210
monoterpene biosynthesis	4.2.3.-	myrcene synthase//(E)-beta-ocimene synthase	At2g24210
monoterpene biosynthesis	4.2.3.14	myrcene synthase//(E)-beta-ocimene synthase	At2g24210
monoterpene biosynthesis	4.2.3.-	myrcene synthase//(E)-beta-ocimene synthase	At2g24210
monoterpene biosynthesis	4.2.3.16	myrcene synthase//(E)-beta-ocimene synthase	At2g24210
monoterpene biosynthesis	4.2.3.-	myrcene synthase//(E)-beta-ocimene synthase	At2g24210
monoterpene biosynthesis	4.2.3.15	myrcene synthase//(E)-beta-ocimene synthase	At2g24210
monoterpene biosynthesis	4.2.3.14	myrcene synthase//(E)-beta-ocimene synthase	At2g24210
glycolysis IV (plant cytosol)	1.2.1.9	glyceraldehyde-3-phosphate dehydrogenase (NADP+)//3-chloroallyl aldehyde dehydrogenase	At2g24270
glutathione redox reactions I	1.11.1.9	glutathione peroxidase	At2g25080
glucosinolate biosynthesis from dihomomethionine	RXNQT-4343	deacetoxyvindoline 4-hydroxylase||3-butenylglucosinolate 2-hydroxylase	At2g25450
cellulose biosynthesis	2.4.1.12	cellulose synthase	At2g25540
tRNA charging pathway	6.1.1.2	aminoacyl-tRNA ligase	At2g25840
trehalose biosynthesis I	3.1.3.12	hydrolase	At2g25870
ascorbate biosynthesis II (L-gulose pathway)	RXN4FS-9	hydrolase	At2g25870
glycine cleavage complex	1.4.4.2	glycine dehydrogenase (decarboxylating)	At2g26080
urate degradation to allantoin	1.7.3.3	urate oxidase	At2g26230
homogalacturonan degradation	3.1.1.11	pectinesterase	At2g26440
homogalacturonan degradation	3.1.1.11	pectinesterase	At2g26450
quercetin glucoside biosynthesis (Arabidopsis)	2.4.1.237	UDP-glycosyltransferase	At2g26480
tetrapyrrole biosynthesis I	4.2.1.75	uroporphyrinogen III synthase	At2g26540
very long chain fatty acid biosynthesis	2.3.1.-	acyltransferase	At2g26640
leucine degradation I	4.1.3.4	hydroxymethylglutaryl-CoA lyase	At2g26800
choline biosynthesis I	2.7.1.82	phosphotransferase, alcohol group as acceptor//kinase	At2g26830
phosphatidylethanolamine biosynthesis II	2.7.1.82	phosphotransferase, alcohol group as acceptor//kinase	At2g26830
phospholipases	3.1.4.3	hydrolase, acting on ester bonds	At2g26870
aldehyde oxidation I	1.2.3.14	(indol-3-yl)acetaldehyde:oxygen oxidoreductase||benzaldehyde:oxygen oxidoreductase||abscisic aldehyde oxidase	At2g27150
aldehyde oxidation I	1.2.3.9	(indol-3-yl)acetaldehyde:oxygen oxidoreductase||benzaldehyde:oxygen oxidoreductase||abscisic aldehyde oxidase	At2g27150
aldehyde oxidation I	1.2.3.9	aldehyde oxidase//indole-3-acetaldehyde oxidase//abscisic aldehyde oxidase	At2g27150
aldehyde oxidation I	1.2.3.1	aldehyde oxidase//indole-3-acetaldehyde oxidase//abscisic aldehyde oxidase	At2g27150
abscisic acid biosynthesis	1.2.3.14	(indol-3-yl)acetaldehyde:oxygen oxidoreductase||benzaldehyde:oxygen oxidoreductase||abscisic aldehyde oxidase	At2g27150
IAA biosynthesis I	1.2.3.7	(indol-3-yl)acetaldehyde:oxygen oxidoreductase||benzaldehyde:oxygen oxidoreductase||abscisic aldehyde oxidase	At2g27150
putrescine biosynthesis II	3.5.1.53	N-carbamolyputrescine amidohydrolase	At2g27450
coenzyme A biosynthesis	2.7.1.24	dephospho-CoA kinase	At2g27490
suberin biosynthesis	1.14.13.-	fatty acid (omega-1)-hydroxylase||fatty acid &omega;-hydroxylase||fatty acid &omega;-hydroxylase||fatty acid &omega;-hydroxylase	At2g27690
cutin biosynthesis	1.14.13.-	fatty acid (omega-1)-hydroxylase||fatty acid &omega;-hydroxylase||fatty acid &omega;-hydroxylase||fatty acid &omega;-hydroxylase	At2g27690
cutin biosynthesis	1.14.13.-	fatty acid (omega-1)-hydroxylase||fatty acid &omega;-hydroxylase||fatty acid &omega;-hydroxylase||fatty acid &omega;-hydroxylase	At2g27690
cutin biosynthesis	1.14.13.-	fatty acid (omega-1)-hydroxylase||fatty acid &omega;-hydroxylase||fatty acid &omega;-hydroxylase||fatty acid &omega;-hydroxylase	At2g27690
sphingolipid biosynthesis (plants)	RXN-7796	fatty acid (omega-1)-hydroxylase||fatty acid &omega;-hydroxylase||fatty acid &omega;-hydroxylase||fatty acid &omega;-hydroxylase	At2g27690
NAD/NADH phosphorylation and dephosphorylation	1.6.5.3	complex I	At2g27730
aerobic respiration -- electron donor III	1.6.5.3	complex I	At2g27730
aerobic respiration -- electron donor II	1.6.5.3	complex I	At2g27730
<i>cis</i>-zeatin biosynthesis	2.5.1.75	adenylate dimethylallyltransferase	At2g27760
phenylalanine biosynthesis II	4.2.1.91	arogenate dehydratase////prephenate dehydratase	At2g27820
UDP-D-xylose biosynthesis	4.1.1.35	UDP-glucuronate decarboxylase||UDP-D-apiose synthase	At2g27860
UDP-D-apiose biosynthesis (from UDP-D-glucuronate)	4.1.1.-	UDP-glucuronate decarboxylase||UDP-D-apiose synthase	At2g27860
cytokinins-<i>O</i>-glucoside biosynthesis	2.4.1.215	transferase, transferring glycosyl groups	At2g28080
cytokinins-<i>O</i>-glucoside biosynthesis	2.4.1.-	transferase, transferring glycosyl groups	At2g28080
cytokinins-<i>O</i>-glucoside biosynthesis	2.4.1.203	transferase, transferring glycosyl groups	At2g28080
superoxide radicals degradation	1.15.1.1	copper, zinc superoxide dismutase	At2g28190
ascorbate glutathione cycle	1.6.5.4	carbonate dehydratase	At2g28210
UDP-D-xylose biosynthesis	4.1.1.35	catalytic	At2g28760
tryptophan biosynthesis	4.1.3.27	oxo-acid-lyase//anthranilate synthase	At2g28880
tetrahydrofolate biosynthesis II	2.6.1.85	oxo-acid-lyase//anthranilate synthase	At2g28880
phaseic acid biosynthesis	1.14.13.93	abscisic acid 8-hydroxylase	At2g29090
gluconeogenesis	4.2.1.11	phosphopyruvate hydratase	At2g29560
Rubisco shunt	4.2.1.11	phosphopyruvate hydratase	At2g29560
glycolysis I	4.2.1.11	phosphopyruvate hydratase	At2g29560
glycolysis IV (plant cytosol)	4.2.1.11	phosphopyruvate hydratase	At2g29560
thiamine biosynthesis II	PYRIMSYN1-RXN	HMP-P synthase	At2g29630
tryptophan biosynthesis	4.1.3.27	anthranilate synthase	At2g29690
abscisic acid glucose ester biosynthesis	2.4.1.-	UDP-glycosyltransferase	At2g29710
abscisic acid glucose ester biosynthesis	2.4.1.-	UDP-glycosyltransferase	At2g29730
quercetin glucoside biosynthesis (Arabidopsis)	2.4.1.91	UDP-glycosyltransferase	At2g29730
abscisic acid glucose ester biosynthesis	2.4.1.-	UDP-glycosyltransferase	At2g29740
quercetin glucoside biosynthesis (Arabidopsis)	2.4.1.237	UDP-glycosyltransferase	At2g29740
quercetin glucoside biosynthesis (Arabidopsis)	2.4.1.91	UDP-glycosyltransferase	At2g29740
abscisic acid glucose ester biosynthesis	2.4.1.-	UDP-glycosyltransferase	At2g29750
quercetin glucoside biosynthesis (Arabidopsis)	2.4.1.237	UDP-glycosyltransferase	At2g29750
glycolipid desaturation	1.14.99.-	omega-3 fatty acid desaturase||omega-3 fatty acid desaturase||omega-3 fatty acid desaturase||omega-3 fatty acid desaturase||omega-3 fatty acid desaturase||omega-3 fatty acid desaturase||omega-3 fatty acid desaturase||omega-3 fatty acid desaturase||omega-3 fatty acid desaturase||omega-3 fatty acid desaturase||omega-3 fatty acid desaturase||omega-3 fatty acid desaturase||omega-3 fatty acid desatura…	At2g29980
glycolipid desaturation	1.14.99.-	omega-3 fatty acid desaturase||omega-3 fatty acid desaturase||omega-3 fatty acid desaturase||omega-3 fatty acid desaturase||omega-3 fatty acid desaturase||omega-3 fatty acid desaturase||omega-3 fatty acid desaturase||omega-3 fatty acid desaturase||omega-3 fatty acid desaturase||omega-3 fatty acid desaturase||omega-3 fatty acid desaturase||omega-3 fatty acid desaturase||omega-3 fatty acid desatura…	At2g29980
glycolipid desaturation	1.14.99.-	omega-3 fatty acid desaturase||omega-3 fatty acid desaturase||omega-3 fatty acid desaturase||omega-3 fatty acid desaturase||omega-3 fatty acid desaturase||omega-3 fatty acid desaturase||omega-3 fatty acid desaturase||omega-3 fatty acid desaturase||omega-3 fatty acid desaturase||omega-3 fatty acid desaturase||omega-3 fatty acid desaturase||omega-3 fatty acid desaturase||omega-3 fatty acid desatura…	At2g29980
glycolipid desaturation	1.14.99.-	omega-3 fatty acid desaturase||omega-3 fatty acid desaturase||omega-3 fatty acid desaturase||omega-3 fatty acid desaturase||omega-3 fatty acid desaturase||omega-3 fatty acid desaturase||omega-3 fatty acid desaturase||omega-3 fatty acid desaturase||omega-3 fatty acid desaturase||omega-3 fatty acid desaturase||omega-3 fatty acid desaturase||omega-3 fatty acid desaturase||omega-3 fatty acid desatura…	At2g29980
glycolipid desaturation	1.14.99.-	omega-3 fatty acid desaturase||omega-3 fatty acid desaturase||omega-3 fatty acid desaturase||omega-3 fatty acid desaturase||omega-3 fatty acid desaturase||omega-3 fatty acid desaturase||omega-3 fatty acid desaturase||omega-3 fatty acid desaturase||omega-3 fatty acid desaturase||omega-3 fatty acid desaturase||omega-3 fatty acid desaturase||omega-3 fatty acid desaturase||omega-3 fatty acid desatura…	At2g29980
glycolipid desaturation	1.14.99.-	omega-3 fatty acid desaturase||omega-3 fatty acid desaturase||omega-3 fatty acid desaturase||omega-3 fatty acid desaturase||omega-3 fatty acid desaturase||omega-3 fatty acid desaturase||omega-3 fatty acid desaturase||omega-3 fatty acid desaturase||omega-3 fatty acid desaturase||omega-3 fatty acid desaturase||omega-3 fatty acid desaturase||omega-3 fatty acid desaturase||omega-3 fatty acid desatura…	At2g29980
glycolipid desaturation	1.14.99.-	omega-3 fatty acid desaturase||omega-3 fatty acid desaturase||omega-3 fatty acid desaturase||omega-3 fatty acid desaturase||omega-3 fatty acid desaturase||omega-3 fatty acid desaturase||omega-3 fatty acid desaturase||omega-3 fatty acid desaturase||omega-3 fatty acid desaturase||omega-3 fatty acid desaturase||omega-3 fatty acid desaturase||omega-3 fatty acid desaturase||omega-3 fatty acid desatura…	At2g29980
glycolipid desaturation	1.14.99.-	omega-3 fatty acid desaturase||omega-3 fatty acid desaturase||omega-3 fatty acid desaturase||omega-3 fatty acid desaturase||omega-3 fatty acid desaturase||omega-3 fatty acid desaturase||omega-3 fatty acid desaturase||omega-3 fatty acid desaturase||omega-3 fatty acid desaturase||omega-3 fatty acid desaturase||omega-3 fatty acid desaturase||omega-3 fatty acid desaturase||omega-3 fatty acid desatura…	At2g29980
glycolipid desaturation	1.14.99.-	omega-3 fatty acid desaturase||omega-3 fatty acid desaturase||omega-3 fatty acid desaturase||omega-3 fatty acid desaturase||omega-3 fatty acid desaturase||omega-3 fatty acid desaturase||omega-3 fatty acid desaturase||omega-3 fatty acid desaturase||omega-3 fatty acid desaturase||omega-3 fatty acid desaturase||omega-3 fatty acid desaturase||omega-3 fatty acid desaturase||omega-3 fatty acid desatura…	At2g29980
glycolipid desaturation	1.14.99.-	omega-3 fatty acid desaturase||omega-3 fatty acid desaturase||omega-3 fatty acid desaturase||omega-3 fatty acid desaturase||omega-3 fatty acid desaturase||omega-3 fatty acid desaturase||omega-3 fatty acid desaturase||omega-3 fatty acid desaturase||omega-3 fatty acid desaturase||omega-3 fatty acid desaturase||omega-3 fatty acid desaturase||omega-3 fatty acid desaturase||omega-3 fatty acid desatura…	At2g29980
glycolipid desaturation	1.14.99.-	omega-3 fatty acid desaturase||omega-3 fatty acid desaturase||omega-3 fatty acid desaturase||omega-3 fatty acid desaturase||omega-3 fatty acid desaturase||omega-3 fatty acid desaturase||omega-3 fatty acid desaturase||omega-3 fatty acid desaturase||omega-3 fatty acid desaturase||omega-3 fatty acid desaturase||omega-3 fatty acid desaturase||omega-3 fatty acid desaturase||omega-3 fatty acid desatura…	At2g29980
glycolipid desaturation	1.14.99.-	omega-3 fatty acid desaturase||omega-3 fatty acid desaturase||omega-3 fatty acid desaturase||omega-3 fatty acid desaturase||omega-3 fatty acid desaturase||omega-3 fatty acid desaturase||omega-3 fatty acid desaturase||omega-3 fatty acid desaturase||omega-3 fatty acid desaturase||omega-3 fatty acid desaturase||omega-3 fatty acid desaturase||omega-3 fatty acid desaturase||omega-3 fatty acid desatura…	At2g29980
glycolipid desaturation	1.14.99.-	omega-3 fatty acid desaturase||omega-3 fatty acid desaturase||omega-3 fatty acid desaturase||omega-3 fatty acid desaturase||omega-3 fatty acid desaturase||omega-3 fatty acid desaturase||omega-3 fatty acid desaturase||omega-3 fatty acid desaturase||omega-3 fatty acid desaturase||omega-3 fatty acid desaturase||omega-3 fatty acid desaturase||omega-3 fatty acid desaturase||omega-3 fatty acid desatura…	At2g29980
glycolipid desaturation	1.14.99.-	omega-3 fatty acid desaturase||omega-3 fatty acid desaturase||omega-3 fatty acid desaturase||omega-3 fatty acid desaturase||omega-3 fatty acid desaturase||omega-3 fatty acid desaturase||omega-3 fatty acid desaturase||omega-3 fatty acid desaturase||omega-3 fatty acid desaturase||omega-3 fatty acid desaturase||omega-3 fatty acid desaturase||omega-3 fatty acid desaturase||omega-3 fatty acid desatura…	At2g29980
glycolipid desaturation	1.14.99.-	omega-3 fatty acid desaturase||omega-3 fatty acid desaturase||omega-3 fatty acid desaturase||omega-3 fatty acid desaturase||omega-3 fatty acid desaturase||omega-3 fatty acid desaturase||omega-3 fatty acid desaturase||omega-3 fatty acid desaturase||omega-3 fatty acid desaturase||omega-3 fatty acid desaturase||omega-3 fatty acid desaturase||omega-3 fatty acid desaturase||omega-3 fatty acid desatura…	At2g29980
glycolipid desaturation	1.14.99.-	omega-3 fatty acid desaturase||omega-3 fatty acid desaturase||omega-3 fatty acid desaturase||omega-3 fatty acid desaturase||omega-3 fatty acid desaturase||omega-3 fatty acid desaturase||omega-3 fatty acid desaturase||omega-3 fatty acid desaturase||omega-3 fatty acid desaturase||omega-3 fatty acid desaturase||omega-3 fatty acid desaturase||omega-3 fatty acid desaturase||omega-3 fatty acid desatura…	At2g29980
glycolipid desaturation	1.14.99.-	omega-3 fatty acid desaturase||omega-3 fatty acid desaturase||omega-3 fatty acid desaturase||omega-3 fatty acid desaturase||omega-3 fatty acid desaturase||omega-3 fatty acid desaturase||omega-3 fatty acid desaturase||omega-3 fatty acid desaturase||omega-3 fatty acid desaturase||omega-3 fatty acid desaturase||omega-3 fatty acid desaturase||omega-3 fatty acid desaturase||omega-3 fatty acid desatura…	At2g29980
phospholipid desaturation	RXN-8361	omega-3 fatty acid desaturase||omega-3 fatty acid desaturase||omega-3 fatty acid desaturase||omega-3 fatty acid desaturase||omega-3 fatty acid desaturase||omega-3 fatty acid desaturase||omega-3 fatty acid desaturase||omega-3 fatty acid desaturase||omega-3 fatty acid desaturase||omega-3 fatty acid desaturase||omega-3 fatty acid desaturase||omega-3 fatty acid desaturase||omega-3 fatty acid desatura…	At2g29980
phospholipid desaturation	1.14.99.-	omega-3 fatty acid desaturase||omega-3 fatty acid desaturase||omega-3 fatty acid desaturase||omega-3 fatty acid desaturase||omega-3 fatty acid desaturase||omega-3 fatty acid desaturase||omega-3 fatty acid desaturase||omega-3 fatty acid desaturase||omega-3 fatty acid desaturase||omega-3 fatty acid desaturase||omega-3 fatty acid desaturase||omega-3 fatty acid desaturase||omega-3 fatty acid desatura…	At2g29980
phospholipid desaturation	1.14.99.-	omega-3 fatty acid desaturase||omega-3 fatty acid desaturase||omega-3 fatty acid desaturase||omega-3 fatty acid desaturase||omega-3 fatty acid desaturase||omega-3 fatty acid desaturase||omega-3 fatty acid desaturase||omega-3 fatty acid desaturase||omega-3 fatty acid desaturase||omega-3 fatty acid desaturase||omega-3 fatty acid desaturase||omega-3 fatty acid desaturase||omega-3 fatty acid desatura…	At2g29980
phospholipid desaturation	1.14.99.-	omega-3 fatty acid desaturase||omega-3 fatty acid desaturase||omega-3 fatty acid desaturase||omega-3 fatty acid desaturase||omega-3 fatty acid desaturase||omega-3 fatty acid desaturase||omega-3 fatty acid desaturase||omega-3 fatty acid desaturase||omega-3 fatty acid desaturase||omega-3 fatty acid desaturase||omega-3 fatty acid desaturase||omega-3 fatty acid desaturase||omega-3 fatty acid desatura…	At2g29980
phospholipid desaturation	1.14.99.-	omega-3 fatty acid desaturase||omega-3 fatty acid desaturase||omega-3 fatty acid desaturase||omega-3 fatty acid desaturase||omega-3 fatty acid desaturase||omega-3 fatty acid desaturase||omega-3 fatty acid desaturase||omega-3 fatty acid desaturase||omega-3 fatty acid desaturase||omega-3 fatty acid desaturase||omega-3 fatty acid desaturase||omega-3 fatty acid desaturase||omega-3 fatty acid desatura…	At2g29980
phospholipid desaturation	1.14.99.-	omega-3 fatty acid desaturase||omega-3 fatty acid desaturase||omega-3 fatty acid desaturase||omega-3 fatty acid desaturase||omega-3 fatty acid desaturase||omega-3 fatty acid desaturase||omega-3 fatty acid desaturase||omega-3 fatty acid desaturase||omega-3 fatty acid desaturase||omega-3 fatty acid desaturase||omega-3 fatty acid desaturase||omega-3 fatty acid desaturase||omega-3 fatty acid desatura…	At2g29980
phospholipid desaturation	1.14.99.-	omega-3 fatty acid desaturase||omega-3 fatty acid desaturase||omega-3 fatty acid desaturase||omega-3 fatty acid desaturase||omega-3 fatty acid desaturase||omega-3 fatty acid desaturase||omega-3 fatty acid desaturase||omega-3 fatty acid desaturase||omega-3 fatty acid desaturase||omega-3 fatty acid desaturase||omega-3 fatty acid desaturase||omega-3 fatty acid desaturase||omega-3 fatty acid desatura…	At2g29980
phospholipid desaturation	1.14.99.-	omega-3 fatty acid desaturase||omega-3 fatty acid desaturase||omega-3 fatty acid desaturase||omega-3 fatty acid desaturase||omega-3 fatty acid desaturase||omega-3 fatty acid desaturase||omega-3 fatty acid desaturase||omega-3 fatty acid desaturase||omega-3 fatty acid desaturase||omega-3 fatty acid desaturase||omega-3 fatty acid desaturase||omega-3 fatty acid desaturase||omega-3 fatty acid desatura…	At2g29980
phospholipid desaturation	1.14.99.-	omega-3 fatty acid desaturase||omega-3 fatty acid desaturase||omega-3 fatty acid desaturase||omega-3 fatty acid desaturase||omega-3 fatty acid desaturase||omega-3 fatty acid desaturase||omega-3 fatty acid desaturase||omega-3 fatty acid desaturase||omega-3 fatty acid desaturase||omega-3 fatty acid desaturase||omega-3 fatty acid desaturase||omega-3 fatty acid desaturase||omega-3 fatty acid desatura…	At2g29980
cytokinins-<i>O</i>-glucoside biosynthesis	2.4.1.215	UDP-glycosyltransferase//gtransferase, transferring hexosyl groups	At2g30140
cytokinins-<i>O</i>-glucoside biosynthesis	2.4.1.-	UDP-glycosyltransferase//gtransferase, transferring hexosyl groups	At2g30140
cytokinins-<i>O</i>-glucoside biosynthesis	2.4.1.203	UDP-glycosyltransferase//gtransferase, transferring hexosyl groups	At2g30140
abscisic acid glucose ester biosynthesis	2.4.1.-	UDP-glycosyltransferase//gtransferase, transferring hexosyl groups	At2g30150
fatty acid biosynthesis initiation I	2.3.1.39	[acyl-carrier protein] S-malonyltransferase	At2g30200
heme biosynthesis from uroporphyrinogen-III I	4.99.1.1	ferrochelatase II	At2g30390
suberin biosynthesis	1.14.13.11	cinnamate 4-hydroxylase	At2g30490
phenylpropanoid biosynthesis, initial reactions	1.14.13.11	cinnamate 4-hydroxylase	At2g30490
triacylglycerol degradation	3.1.1.3	triacylglycerol lipase	At2g30550
photosynthesis light reactions	PSII-RXN	photosystem II	At2g30570
homogalacturonan biosynthesis	2.4.1.43	polygalacturonate 4-alpha-galacturonosyltransferase	At2g30575
acyl-CoA hydrolysis	3.1.2.2	acyl-CoA thioesterase	At2g30720
IAA biosynthesis I	4.99.1.6	indoleacetaldoxime dehydratase	At2g30750
IAA biosynthesis I	4.99.1.6	indoleacetaldoxime dehydratase	At2g30770
glutathione redox reactions I	1.11.1.9	glutathione transferase//glutathione peroxidase	At2g30860
glutathione redox reactions I	1.11.1.9	glutathione transferase	At2g30870
ubiquinone-9 biosynthesis (eukaryotic)	2.1.1.114	hexaprenyldihydroxybenzoate methyltransferase||polyprenyldihydroxybenzoate methyltransferase||polyprenyldihydroxybenzoate methyltransferase||polyprenyldihydroxybenzoate methyltransferase||3-nonaprenyl-4,5-dihydroxybenzoate methyltransferase||3-demethylubiquinone-9 3-<i>O</i>-methyltransferase||nonaprenyldihydroxybenzoate methyltransferase||hexaprenyldihydroxybenzoate methyltransferase	At2g30920
ubiquinone-9 biosynthesis (eukaryotic)	2.1.1.64	hexaprenyldihydroxybenzoate methyltransferase||polyprenyldihydroxybenzoate methyltransferase||polyprenyldihydroxybenzoate methyltransferase||polyprenyldihydroxybenzoate methyltransferase||3-nonaprenyl-4,5-dihydroxybenzoate methyltransferase||3-demethylubiquinone-9 3-<i>O</i>-methyltransferase||nonaprenyldihydroxybenzoate methyltransferase||hexaprenyldihydroxybenzoate methyltransferase	At2g30920
aspartate biosynthesis	2.6.1.1	aspartate transaminase	At2g30970
triacylglycerol degradation	3.1.1.3	triacylglycerol lipase	At2g31100
tRNA charging pathway	6.1.1.16	cysteine-tRNA ligase	At2g31170
tetrapyrrole biosynthesis I	1.2.1.70	glutamyl-tRNA reductase	At2g31250
methylglyoxal degradation I	3.1.2.6	hydroxyacylglutathione hydrolase	At2g31350
glycolipid desaturation	1.14.99.-	oxidoreductase	At2g31360
sucrose degradation III	2.7.1.4	kinase	At2g31390
NAD/NADH phosphorylation and dephosphorylation	1.6.5.3	complex I	At2g31490
aerobic respiration -- electron donor III	1.6.5.3	complex I	At2g31490
aerobic respiration -- electron donor II	1.6.5.3	complex I	At2g31490
glutathione redox reactions I	1.11.1.9	glutathione peroxidase	At2g31570
triacylglycerol degradation	3.1.1.3	triacylglycerol lipase	At2g31690
abscisic acid glucose ester biosynthesis	2.4.1.-	UDP-glycosyltransferase	At2g31750
molybdenum cofactor biosynthesis	3.5.4.-	molybderin biosynthesis protein	At2g31955
choline biosynthesis III	2.7.7.15	choline-phosphate cytidylyltransferase	At2g32260
phosphatidylcholine biosynthesis I	2.7.7.15	choline-phosphate cytidylyltransferase	At2g32260
phosphatidylcholine biosynthesis II	2.7.7.15	choline-phosphate cytidylyltransferase	At2g32260
starch degradation	3.2.1.2	beta-amylase	At2g32290
GA<sub>12</sub> biosynthesis	1.14.13.79	ent-kaurenoate oxidase||<i>ent</i>-kaurenoate oxidase||<i>ent</i>-kaurenoate oxidase||<i>ent</i>-kaurenoate oxidase	At2g32440
GA<sub>12</sub> biosynthesis	1.14.13.79	ent-kaurenoate oxidase||<i>ent</i>-kaurenoate oxidase||<i>ent</i>-kaurenoate oxidase||<i>ent</i>-kaurenoate oxidase	At2g32440
GA<sub>12</sub> biosynthesis	1.14.13.79	ent-kaurenoate oxidase||<i>ent</i>-kaurenoate oxidase||<i>ent</i>-kaurenoate oxidase||<i>ent</i>-kaurenoate oxidase	At2g32440
cellulose biosynthesis	2.4.1.12	cellulose synthase	At2g32530
cellulose biosynthesis	2.4.1.12	cellulose synthase	At2g32540
cellulose biosynthesis	2.4.1.12	cellulose synthase	At2g32610
cellulose biosynthesis	2.4.1.12	cellulose synthase	At2g32620
phytate degradation I	3.1.3.26	acid phosphatase	At2g32770
phytate degradation II	3.1.3.26	acid phosphatase	At2g32770
cellulose biosynthesis	3.2.1.4	hydrolase, hydrolyzing O-glycosyl compounds	At2g32990
glucosinolate breakdown	RXN-8136	nitrile-specifier protein	At2g33070
cellulose biosynthesis	2.4.1.12	cellulose synthase	At2g33100
jasmonic acid biosynthesis	2.3.1.16	3-ketoacyl-CoA thiolase	At2g33150
jasmonic acid biosynthesis	2.3.1.16	3-ketoacyl-CoA thiolase	At2g33150
jasmonic acid biosynthesis	2.3.1.16	3-ketoacyl-CoA thiolase	At2g33150
fatty acid &beta;-oxidation II (core pathway)	2.3.1.16	3-ketoacyl-CoA thiolase	At2g33150
NAD/NADH phosphorylation and dephosphorylation	1.6.5.3	complex I	At2g33220
aerobic respiration -- electron donor III	1.6.5.3	complex I	At2g33220
aerobic respiration -- electron donor II	1.6.5.3	complex I	At2g33220
gibberellin inactivation	1.14.11.-	gibberellin 2-oxidase	At2g34555
gibberellin inactivation	1.14.11.-	gibberellin 2-oxidase	At2g34555
gibberellin inactivation	1.14.11.-	gibberellin 2-oxidase	At2g34555
gibberellin inactivation	1.14.11.-	gibberellin 2-oxidase	At2g34555
gibberellin inactivation	1.14.11.-	gibberellin 2-oxidase	At2g34555
gibberellin inactivation	1.14.11.-	gibberellin 2-oxidase	At2g34555
gibberellin inactivation	1.14.11.-	gibberellin 2-oxidase	At2g34555
gibberellin inactivation	1.14.11.-	gibberellin 2-oxidase	At2g34555
gibberellin inactivation	1.14.11.13	gibberellin 2-oxidase	At2g34555
gibberellin inactivation	1.14.11.-	gibberellin 2-oxidase	At2g34555
gibberellin inactivation	1.14.11.-	gibberellin 2-oxidase	At2g34555
geranyldiphosphate biosynthesis	2.5.1.1	dimethylallyltranstransferase	At2g34630
<i>trans,trans</i>-farnesyl diphosphate biosynthesis	2.5.1.1	dimethylallyltranstransferase	At2g34630
sphingolipid biosynthesis (plants)	RXN-7796	fatty acid (omega-1)-hydroxylase	At2g34770
sphingolipid biosynthesis (plants)	1.14.-.-	fatty acid (omega-1)-hydroxylase	At2g34770
UDP-L-arabinose biosynthesis I (from UDP-xylose)	5.1.3.5	UDP-arabinose 4-epimerase	At2g34850
pyrimidine ribonucleotides interconversion	6.3.4.2	CTP synthase	At2g34890
UDP-<i>N</i>-acetyl-D-glucosamine biosynthesis II	2.7.7.23	nucleotidyltransferase	At2g35020
inosine-5-phosphate biosynthesis II	3.5.4.10	IMP cyclohydrolase	At2g35040
folate transformations	GCVMULTI-RXN	glycine decarboxylase	At2g35120
formylTHF biosynthesis II	GCVMULTI-RXN	glycine decarboxylase	At2g35120
glycine cleavage complex	1.4.4.2	glycine decarboxylase H protein	At2g35120
photorespiration	GCVMULTI-RXN	glycine decarboxylase	At2g35120
folate transformations	GCVMULTI-RXN	glycine decarboxylase	At2g35370
formylTHF biosynthesis II	GCVMULTI-RXN	glycine decarboxylase	At2g35370
glycine cleavage complex	1.4.4.2	glycine decarboxylase H protein	At2g35370
photorespiration	GCVMULTI-RXN	glycine decarboxylase	At2g35370
PRPP biosynthesis I	2.7.6.1	ribose-phosphate diphosphokinase	At2g35390
jasmonic acid biosynthesis	1.3.3.6	OPC8 acyl-CoA oxidase||OPC6 acyl-CoA oxidase||acyl-CoA oxidase	At2g35690
jasmonic acid biosynthesis	1.3.3.6	OPC8 acyl-CoA oxidase||OPC6 acyl-CoA oxidase||acyl-CoA oxidase	At2g35690
fatty acid &beta;-oxidation II (core pathway)	1.3.3.6	OPC8 acyl-CoA oxidase||OPC6 acyl-CoA oxidase||acyl-CoA oxidase	At2g35690
sucrose biosynthesis	3.1.3.24	sucrose-phosphatase	At2g35840
histidine biosynthesis	5.3.1.16	phosphoribosyl-formimino-5-aminoimidazole-4-carboxamide ribonucleotide isomerase	At2g36230
salvage pathways of purine nucleosides II (plant)	3.2.2.2	uridine nucleosidase	At2g36310
salvage pathways of purine nucleosides II (plant)	3.2.2.7	uridine nucleosidase	At2g36310
pyrimidine salvage pathway	3.2.2.3	uridine nucleosidase	At2g36310
purine degradation I (aerobic)	3.2.2.2	uridine nucleosidase	At2g36310
starch biosynthesis	2.4.1.18	1,4-alpha-glucan branching enzyme	At2g36390
Calvin-Benson-Bassham cycle	4.1.2.13	fructose-bisphosphate aldolase	At2g36460
gluconeogenesis	4.1.2.13	fructose-bisphosphate aldolase	At2g36460
glycolysis I	4.1.2.13	fructose-bisphosphate aldolase	At2g36460
glycolysis IV (plant cytosol)	4.1.2.13	fructose-bisphosphate aldolase	At2g36460
gluconeogenesis	4.2.1.11	phosphopyruvate hydratase	At2g36530
Rubisco shunt	4.2.1.11	phosphopyruvate hydratase	At2g36530
glycolysis I	4.2.1.11	phosphopyruvate hydratase	At2g36530
glycolysis IV (plant cytosol)	4.2.1.11	phosphopyruvate hydratase	At2g36530
Rubisco shunt	2.7.1.40	pyruvate kinase	At2g36580
glycolysis I	2.7.1.40	pyruvate kinase	At2g36580
glycolysis IV (plant cytosol)	2.7.1.40	pyruvate kinase	At2g36580
flavonoid biosynthesis	1.14.11.9	oxidoreductase, acting on paired donors, with incorporation or reduction of molecular oxygen, 2-oxoglutarate as one donor, and incorporation of one atom each of oxygen into both donors	At2g36690
leucodelphinidin biosynthesis	1.14.11.9	oxidoreductase, acting on paired donors, with incorporation or reduction of molecular oxygen, 2-oxoglutarate as one donor, and incorporation of one atom each of oxygen into both donors	At2g36690
leucopelargonidin and leucocyanidin biosynthesis	1.14.11.9	oxidoreductase, acting on paired donors, with incorporation or reduction of molecular oxygen, 2-oxoglutarate as one donor, and incorporation of one atom each of oxygen into both donors	At2g36690
homogalacturonan degradation	3.1.1.11	pectinesterase	At2g36700
homogalacturonan degradation	3.1.1.11	pectinesterase	At2g36710
cytokinins 7-<i>N</i>-glucoside biosynthesis	2.4.1.-	UDP-glucosyl transferase||UDP-glucosyl transferase||UDP-glucosyl transferase||UDP-glucosyl transferase||UDP-glucosyl transferase||UDP-glucosyl transferase||UDP glycosyltransferase||UDP glycosyltransferase||UDP glycosyltransferase||UDP glycosyltransferase||UDP glycosyltransferase||UDP glycosyltransferase||UDP glycosyltransferase||UDP glycosyltransferase||UDP glycosyltransferase||UDP glycosyltransf…	At2g36750
cytokinins 7-<i>N</i>-glucoside biosynthesis	2.4.1.-	UDP-glucosyl transferase||UDP-glucosyl transferase||UDP-glucosyl transferase||UDP-glucosyl transferase||UDP-glucosyl transferase||UDP-glucosyl transferase||UDP glycosyltransferase||UDP glycosyltransferase||UDP glycosyltransferase||UDP glycosyltransferase||UDP glycosyltransferase||UDP glycosyltransferase||UDP glycosyltransferase||UDP glycosyltransferase||UDP glycosyltransferase||UDP glycosyltransf…	At2g36750
cytokinins 7-<i>N</i>-glucoside biosynthesis	2.4.1.-	UDP-glucosyl transferase||UDP-glucosyl transferase||UDP-glucosyl transferase||UDP-glucosyl transferase||UDP-glucosyl transferase||UDP-glucosyl transferase||UDP glycosyltransferase||UDP glycosyltransferase||UDP glycosyltransferase||UDP glycosyltransferase||UDP glycosyltransferase||UDP glycosyltransferase||UDP glycosyltransferase||UDP glycosyltransferase||UDP glycosyltransferase||UDP glycosyltransf…	At2g36750
cytokinins 7-<i>N</i>-glucoside biosynthesis	2.4.1.-	UDP-glucosyl transferase||UDP-glucosyl transferase||UDP-glucosyl transferase||UDP-glucosyl transferase||UDP-glucosyl transferase||UDP-glucosyl transferase||UDP glycosyltransferase||UDP glycosyltransferase||UDP glycosyltransferase||UDP glycosyltransferase||UDP glycosyltransferase||UDP glycosyltransferase||UDP glycosyltransferase||UDP glycosyltransferase||UDP glycosyltransferase||UDP glycosyltransf…	At2g36750
cytokinins 7-<i>N</i>-glucoside biosynthesis	2.4.1.-	UDP-glucosyl transferase||UDP-glucosyl transferase||UDP-glucosyl transferase||UDP-glucosyl transferase||UDP-glucosyl transferase||UDP-glucosyl transferase||UDP glycosyltransferase||UDP glycosyltransferase||UDP glycosyltransferase||UDP glycosyltransferase||UDP glycosyltransferase||UDP glycosyltransferase||UDP glycosyltransferase||UDP glycosyltransferase||UDP glycosyltransferase||UDP glycosyltransf…	At2g36750
cytokinins 7-<i>N</i>-glucoside biosynthesis	2.4.1.-	UDP-glucosyl transferase||UDP-glucosyl transferase||UDP-glucosyl transferase||UDP-glucosyl transferase||UDP-glucosyl transferase||UDP-glucosyl transferase||UDP glycosyltransferase||UDP glycosyltransferase||UDP glycosyltransferase||UDP glycosyltransferase||UDP glycosyltransferase||UDP glycosyltransferase||UDP glycosyltransferase||UDP glycosyltransferase||UDP glycosyltransferase||UDP glycosyltransf…	At2g36750
cytokinins 7-<i>N</i>-glucoside biosynthesis	2.4.1.-	UDP-glucosyl transferase||UDP-glucosyl transferase||UDP-glucosyl transferase||UDP-glucosyl transferase||UDP-glucosyl transferase||UDP-glucosyl transferase||UDP glycosyltransferase||UDP glycosyltransferase||UDP glycosyltransferase||UDP glycosyltransferase||UDP glycosyltransferase||UDP glycosyltransferase||UDP glycosyltransferase||UDP glycosyltransferase||UDP glycosyltransferase||UDP glycosyltransf…	At2g36750
cytokinins 9-<i>N</i>-glucoside biosynthesis	2.4.1.-	UDP-glucosyl transferase||UDP-glucosyl transferase||UDP-glucosyl transferase||UDP-glucosyl transferase||UDP-glucosyl transferase||UDP-glucosyl transferase||UDP glycosyltransferase||UDP glycosyltransferase||UDP glycosyltransferase||UDP glycosyltransferase||UDP glycosyltransferase||UDP glycosyltransferase||UDP glycosyltransferase||UDP glycosyltransferase||UDP glycosyltransferase||UDP glycosyltransf…	At2g36750
cytokinins 9-<i>N</i>-glucoside biosynthesis	2.4.1.-	UDP-glucosyl transferase||UDP-glucosyl transferase||UDP-glucosyl transferase||UDP-glucosyl transferase||UDP-glucosyl transferase||UDP-glucosyl transferase||UDP glycosyltransferase||UDP glycosyltransferase||UDP glycosyltransferase||UDP glycosyltransferase||UDP glycosyltransferase||UDP glycosyltransferase||UDP glycosyltransferase||UDP glycosyltransferase||UDP glycosyltransferase||UDP glycosyltransf…	At2g36750
cytokinins 9-<i>N</i>-glucoside biosynthesis	2.4.1.-	UDP-glucosyl transferase||UDP-glucosyl transferase||UDP-glucosyl transferase||UDP-glucosyl transferase||UDP-glucosyl transferase||UDP-glucosyl transferase||UDP glycosyltransferase||UDP glycosyltransferase||UDP glycosyltransferase||UDP glycosyltransferase||UDP glycosyltransferase||UDP glycosyltransferase||UDP glycosyltransferase||UDP glycosyltransferase||UDP glycosyltransferase||UDP glycosyltransf…	At2g36750
cytokinins 9-<i>N</i>-glucoside biosynthesis	2.4.1.-	UDP-glucosyl transferase||UDP-glucosyl transferase||UDP-glucosyl transferase||UDP-glucosyl transferase||UDP-glucosyl transferase||UDP-glucosyl transferase||UDP glycosyltransferase||UDP glycosyltransferase||UDP glycosyltransferase||UDP glycosyltransferase||UDP glycosyltransferase||UDP glycosyltransferase||UDP glycosyltransferase||UDP glycosyltransferase||UDP glycosyltransferase||UDP glycosyltransf…	At2g36750
cytokinins 9-<i>N</i>-glucoside biosynthesis	2.4.1.-	UDP-glucosyl transferase||UDP-glucosyl transferase||UDP-glucosyl transferase||UDP-glucosyl transferase||UDP-glucosyl transferase||UDP-glucosyl transferase||UDP glycosyltransferase||UDP glycosyltransferase||UDP glycosyltransferase||UDP glycosyltransferase||UDP glycosyltransferase||UDP glycosyltransferase||UDP glycosyltransferase||UDP glycosyltransferase||UDP glycosyltransferase||UDP glycosyltransf…	At2g36750
cytokinins 9-<i>N</i>-glucoside biosynthesis	2.4.1.-	UDP-glucosyl transferase||UDP-glucosyl transferase||UDP-glucosyl transferase||UDP-glucosyl transferase||UDP-glucosyl transferase||UDP-glucosyl transferase||UDP glycosyltransferase||UDP glycosyltransferase||UDP glycosyltransferase||UDP glycosyltransferase||UDP glycosyltransferase||UDP glycosyltransferase||UDP glycosyltransferase||UDP glycosyltransferase||UDP glycosyltransferase||UDP glycosyltransf…	At2g36750
cytokinins-<i>O</i>-glucoside biosynthesis	2.4.1.-	UDP-glucosyl transferase||UDP-glucosyl transferase||UDP-glucosyl transferase||UDP-glucosyl transferase||UDP-glucosyl transferase||UDP-glucosyl transferase||UDP glycosyltransferase||UDP glycosyltransferase||UDP glycosyltransferase||UDP glycosyltransferase||UDP glycosyltransferase||UDP glycosyltransferase||UDP glycosyltransferase||UDP glycosyltransferase||UDP glycosyltransferase||UDP glycosyltransf…	At2g36750
cytokinins-<i>O</i>-glucoside biosynthesis	2.4.1.215	UDP-glucosyl transferase||UDP-glucosyl transferase||UDP-glucosyl transferase||UDP-glucosyl transferase||UDP-glucosyl transferase||UDP-glucosyl transferase||UDP glycosyltransferase||UDP glycosyltransferase||UDP glycosyltransferase||UDP glycosyltransferase||UDP glycosyltransferase||UDP glycosyltransferase||UDP glycosyltransferase||UDP glycosyltransferase||UDP glycosyltransferase||UDP glycosyltransf…	At2g36750
cytokinins-<i>O</i>-glucoside biosynthesis	2.4.1.-	UDP-glucosyl transferase||UDP-glucosyl transferase||UDP-glucosyl transferase||UDP-glucosyl transferase||UDP-glucosyl transferase||UDP-glucosyl transferase||UDP glycosyltransferase||UDP glycosyltransferase||UDP glycosyltransferase||UDP glycosyltransferase||UDP glycosyltransferase||UDP glycosyltransferase||UDP glycosyltransferase||UDP glycosyltransferase||UDP glycosyltransferase||UDP glycosyltransf…	At2g36750
cytokinins-<i>O</i>-glucoside biosynthesis	2.4.1.203	UDP-glucosyl transferase||UDP-glucosyl transferase||UDP-glucosyl transferase||UDP-glucosyl transferase||UDP-glucosyl transferase||UDP-glucosyl transferase||UDP glycosyltransferase||UDP glycosyltransferase||UDP glycosyltransferase||UDP glycosyltransferase||UDP glycosyltransferase||UDP glycosyltransferase||UDP glycosyltransferase||UDP glycosyltransferase||UDP glycosyltransferase||UDP glycosyltransf…	At2g36750
2,4,6-trinitrotoluene degradation	RXN-9752	UDP-glucosyl transferase||UDP-glucosyl transferase||UDP-glucosyl transferase||UDP-glucosyl transferase||UDP-glucosyl transferase||UDP-glucosyl transferase||UDP glycosyltransferase||UDP glycosyltransferase||UDP glycosyltransferase||UDP glycosyltransferase||UDP glycosyltransferase||UDP glycosyltransferase||UDP glycosyltransferase||UDP glycosyltransferase||UDP glycosyltransferase||UDP glycosyltransf…	At2g36750
2,4,6-trinitrotoluene degradation	RXN-9751	UDP-glucosyl transferase||UDP-glucosyl transferase||UDP-glucosyl transferase||UDP-glucosyl transferase||UDP-glucosyl transferase||UDP-glucosyl transferase||UDP glycosyltransferase||UDP glycosyltransferase||UDP glycosyltransferase||UDP glycosyltransferase||UDP glycosyltransferase||UDP glycosyltransferase||UDP glycosyltransferase||UDP glycosyltransferase||UDP glycosyltransferase||UDP glycosyltransf…	At2g36750
2,4,6-trinitrotoluene degradation	RXN-9749	UDP-glucosyl transferase||UDP-glucosyl transferase||UDP-glucosyl transferase||UDP-glucosyl transferase||UDP-glucosyl transferase||UDP-glucosyl transferase||UDP glycosyltransferase||UDP glycosyltransferase||UDP glycosyltransferase||UDP glycosyltransferase||UDP glycosyltransferase||UDP glycosyltransferase||UDP glycosyltransferase||UDP glycosyltransferase||UDP glycosyltransferase||UDP glycosyltransf…	At2g36750
2,4,6-trinitrotoluene degradation	RXN-9748	UDP-glucosyl transferase||UDP-glucosyl transferase||UDP-glucosyl transferase||UDP-glucosyl transferase||UDP-glucosyl transferase||UDP-glucosyl transferase||UDP glycosyltransferase||UDP glycosyltransferase||UDP glycosyltransferase||UDP glycosyltransferase||UDP glycosyltransferase||UDP glycosyltransferase||UDP glycosyltransferase||UDP glycosyltransferase||UDP glycosyltransferase||UDP glycosyltransf…	At2g36750
2,4,6-trinitrotoluene degradation	RXN-9745	UDP-glucosyl transferase||UDP-glucosyl transferase||UDP-glucosyl transferase||UDP-glucosyl transferase||UDP-glucosyl transferase||UDP-glucosyl transferase||UDP glycosyltransferase||UDP glycosyltransferase||UDP glycosyltransferase||UDP glycosyltransferase||UDP glycosyltransferase||UDP glycosyltransferase||UDP glycosyltransferase||UDP glycosyltransferase||UDP glycosyltransferase||UDP glycosyltransf…	At2g36750
2,4,6-trinitrotoluene degradation	RXN-9743	UDP-glucosyl transferase||UDP-glucosyl transferase||UDP-glucosyl transferase||UDP-glucosyl transferase||UDP-glucosyl transferase||UDP-glucosyl transferase||UDP glycosyltransferase||UDP glycosyltransferase||UDP glycosyltransferase||UDP glycosyltransferase||UDP glycosyltransferase||UDP glycosyltransferase||UDP glycosyltransferase||UDP glycosyltransferase||UDP glycosyltransferase||UDP glycosyltransf…	At2g36750
cytokinins-<i>O</i>-glucoside biosynthesis	2.4.1.215	UDP-glycosyltransferase//gtransferase, transferring hexosyl groups	At2g36760
cytokinins-<i>O</i>-glucoside biosynthesis	2.4.1.-	UDP-glycosyltransferase//gtransferase, transferring hexosyl groups	At2g36760
cytokinins-<i>O</i>-glucoside biosynthesis	2.4.1.203	UDP-glycosyltransferase//gtransferase, transferring hexosyl groups	At2g36760
cytokinins-<i>O</i>-glucoside biosynthesis	2.4.1.215	UDP-glycosyltransferase//gtransferase, transferring hexosyl groups	At2g36770
cytokinins-<i>O</i>-glucoside biosynthesis	2.4.1.-	UDP-glycosyltransferase//gtransferase, transferring hexosyl groups	At2g36770
cytokinins-<i>O</i>-glucoside biosynthesis	2.4.1.203	UDP-glycosyltransferase//gtransferase, transferring hexosyl groups	At2g36770
cytokinins-<i>O</i>-glucoside biosynthesis	2.4.1.215	UDP-glycosyltransferase	At2g36780
cytokinins-<i>O</i>-glucoside biosynthesis	2.4.1.-	UDP-glycosyltransferase	At2g36780
cytokinins-<i>O</i>-glucoside biosynthesis	2.4.1.203	UDP-glycosyltransferase	At2g36780
cytokinins-<i>O</i>-glucoside biosynthesis	2.4.1.215	UDP-glucose:flavonol-3-O-glycoside-7-O-glucosyltransferase	At2g36790
cytokinins-<i>O</i>-glucoside biosynthesis	2.4.1.-	UDP-glucose:flavonol-3-O-glycoside-7-O-glucosyltransferase	At2g36790
cytokinins-<i>O</i>-glucoside biosynthesis	2.4.1.203	UDP-glucose:flavonol-3-O-glycoside-7-O-glucosyltransferase	At2g36790
kaempferol glucoside biosynthesis (Arabidopsis)	2.4.1.-	UDP-glucose:flavonol-3-O-glycoside-7-O-glucosyltransferase	At2g36790
quercetin glucoside biosynthesis (Arabidopsis)	2.4.1.-	UDP-glucose:flavonol-3-O-glycoside-7-O-glucosyltransferase	At2g36790
quercetin glucoside biosynthesis (Arabidopsis)	2.4.1.237	UDP-glucose:flavonol-3-O-glycoside-7-O-glucosyltransferase	At2g36790
quercetin glucoside biosynthesis (Arabidopsis)	2.4.1.91	UDP-glucose:flavonol-3-O-glycoside-7-O-glucosyltransferase	At2g36790
2,4,6-trinitrotoluene degradation	RXN-9752	UDP-glucose:flavonol-3-O-glycoside-7-O-glucosyltransferase	At2g36790
2,4,6-trinitrotoluene degradation	RXN-9751	UDP-glucose:flavonol-3-O-glycoside-7-O-glucosyltransferase	At2g36790
2,4,6-trinitrotoluene degradation	RXN-9749	UDP-glucose:flavonol-3-O-glycoside-7-O-glucosyltransferase	At2g36790
2,4,6-trinitrotoluene degradation	RXN-9748	UDP-glucose:flavonol-3-O-glycoside-7-O-glucosyltransferase	At2g36790
2,4,6-trinitrotoluene degradation	RXN-9745	UDP-glucose:flavonol-3-O-glycoside-7-O-glucosyltransferase	At2g36790
2,4,6-trinitrotoluene degradation	RXN-9743	UDP-glucose:flavonol-3-O-glycoside-7-O-glucosyltransferase	At2g36790
cytokinins 7-<i>N</i>-glucoside biosynthesis	2.4.1.-	glucosyltransferase	At2g36800
cytokinins 7-<i>N</i>-glucoside biosynthesis	2.4.1.-	glucosyltransferase	At2g36800
cytokinins 7-<i>N</i>-glucoside biosynthesis	2.4.1.-	glucosyltransferase	At2g36800
cytokinins 7-<i>N</i>-glucoside biosynthesis	2.4.1.-	glucosyltransferase	At2g36800
cytokinins 7-<i>N</i>-glucoside biosynthesis	2.4.1.-	glucosyltransferase	At2g36800
cytokinins 7-<i>N</i>-glucoside biosynthesis	2.4.1.-	glucosyltransferase	At2g36800
cytokinins 7-<i>N</i>-glucoside biosynthesis	2.4.1.-	glucosyltransferase	At2g36800
cytokinins 9-<i>N</i>-glucoside biosynthesis	2.4.1.-	glucosyltransferase	At2g36800
cytokinins 9-<i>N</i>-glucoside biosynthesis	2.4.1.-	glucosyltransferase	At2g36800
cytokinins 9-<i>N</i>-glucoside biosynthesis	2.4.1.-	glucosyltransferase	At2g36800
cytokinins 9-<i>N</i>-glucoside biosynthesis	2.4.1.-	glucosyltransferase	At2g36800
cytokinins 9-<i>N</i>-glucoside biosynthesis	2.4.1.-	glucosyltransferase	At2g36800
cytokinins 9-<i>N</i>-glucoside biosynthesis	2.4.1.-	glucosyltransferase	At2g36800
cytokinins-<i>O</i>-glucoside biosynthesis	2.4.1.-	glucosyltransferase	At2g36800
cytokinins-<i>O</i>-glucoside biosynthesis	2.4.1.215	glucosyltransferase	At2g36800
cytokinins-<i>O</i>-glucoside biosynthesis	2.4.1.-	glucosyltransferase	At2g36800
cytokinins-<i>O</i>-glucoside biosynthesis	2.4.1.203	glucosyltransferase	At2g36800
quercetin glucoside biosynthesis (Arabidopsis)	2.4.1.237	glucosyltransferase	At2g36800
methionine salvage pathway	2.5.1.6	methionine adenosyltransferase	At2g36880
<i>S</i>-adenosyl-L-methionine cycle II	2.5.1.6	methionine adenosyltransferase	At2g36880
S-adenosylmethionine biosynthesis	2.5.1.6	methionine adenosyltransferase	At2g36880
ethylene biosynthesis from methionine	2.5.1.6	methionine adenosyltransferase	At2g36880
cytokinins-<i>O</i>-glucoside biosynthesis	2.4.1.215	UDP-glycosyltransferase	At2g36970
cytokinins-<i>O</i>-glucoside biosynthesis	2.4.1.-	UDP-glycosyltransferase	At2g36970
cytokinins-<i>O</i>-glucoside biosynthesis	2.4.1.203	UDP-glycosyltransferase	At2g36970
<i>trans</i>-cinnamoyl-CoA biosynthesis	4.3.1.24	phenylalanine ammonia lyase	At2g37040
suberin biosynthesis	4.3.1.24	phenylalanine ammonia lyase	At2g37040
benzoate biosynthesis II (CoA-independent, non-&beta;-oxidative)	4.3.1.24	phenylalanine ammonia lyase	At2g37040
phenylpropanoid biosynthesis, initial reactions	4.3.1.24	phenylalanine ammonia lyase	At2g37040
xylan biosynthesis	2.4.2.24	transferase, transferring glycosyl groups	At2g37090
purine nucleotide metabolism (phosphotransfer and nucleotide modification)	2.7.4.3	adenylate kinase//nucleotide kinase	At2g37250
inosine-5-phosphate biosynthesis II	4.1.1.21	phosphoribosylaminoimidazole carboxylase	At2g37690
cuticular wax biosynthesis	4.1.99.5	catalytic	At2g37700
sphingolipid biosynthesis (plants)	RXN-7795	inositolphosphorylceramide synthase	At2g37940
fatty acid biosynthesis initiation I	6.4.1.2	acetyl-CoA carboxylase	At2g38040
brassinosteroid biosynthesis II	1.3.99.-	sterol 5-alpha reductase	At2g38050
brassinosteroid biosynthesis II	1.3.99.-	sterol 5-alpha reductase	At2g38050
brassinosteroid biosynthesis III	1.3.99.-	sterol 5-alpha reductase	At2g38050
brassinosteroid biosynthesis I	1.3.99.-	sterol 5-alpha reductase	At2g38050
triacylglycerol biosynthesis	2.3.1.51	1-acylglycerol-3-phosphate O-acyltransferase||1-acylglycerol-3-phosphate O-acyltransferase||glycerol-3-phosphate O-acyltransferase	At2g38110
triacylglycerol biosynthesis	2.3.1.15	1-acylglycerol-3-phosphate O-acyltransferase||1-acylglycerol-3-phosphate O-acyltransferase||glycerol-3-phosphate O-acyltransferase	At2g38110
CDP-diacylglycerol biosynthesis I	2.3.1.15	1-acylglycerol-3-phosphate O-acyltransferase||1-acylglycerol-3-phosphate O-acyltransferase||glycerol-3-phosphate O-acyltransferase	At2g38110
CDP-diacylglycerol biosynthesis I	2.3.1.51	1-acylglycerol-3-phosphate O-acyltransferase||1-acylglycerol-3-phosphate O-acyltransferase||glycerol-3-phosphate O-acyltransferase	At2g38110
CDP-diacylglycerol biosynthesis II	2.3.1.51	1-acylglycerol-3-phosphate O-acyltransferase||1-acylglycerol-3-phosphate O-acyltransferase||glycerol-3-phosphate O-acyltransferase	At2g38110
flavonoid biosynthesis	1.14.11.9	oxidoreductase	At2g38240
leucodelphinidin biosynthesis	1.14.11.9	oxidoreductase	At2g38240
leucopelargonidin and leucocyanidin biosynthesis	1.14.11.9	oxidoreductase	At2g38240
salvage pathways of purine nucleosides II (plant)	3.5.4.6	AMP deaminase	At2g38280
purine degradation I (aerobic)	3.5.4.6	AMP deaminase	At2g38280
homogalacturonan biosynthesis	2.4.1.43	polygalacturonate 4-alpha-galacturonosyltransferase	At2g38650
folate polyglutamylation I	6.3.4.3	catalytic	At2g38660
folate transformations	6.3.4.3	catalytic	At2g38660
formylTHF biosynthesis II	6.3.4.3	catalytic	At2g38660
phosphatidylethanolamine biosynthesis II	2.7.7.14	ethanolamine-phosphate cytidylyltransferase	At2g38670
mevalonate pathway I	4.1.1.33	mevalonate diphosphate decarboxylase	At2g38700
flavin biosynthesis I (bacteria)	2.7.7.2	hydrolase	At2g38740
flavin biosynthesis I (bacteria)	2.7.1.26	hydrolase	At2g38740
purine nucleotide metabolism (phosphotransfer and nucleotide modification)	2.7.4.3	nucleotide kinase	At2g39270
cardiolipin biosynthesis II	2.7.8.5	CDP-diacylglycerol glycerol-3-phosphate 3-phosphatidyltransferase	At2g39290
serine racemization	4.3.1.18	hydrolase	At2g39400
GDP-mannose biosynthesis	2.7.7.13	GDP-D-mannose pyrophosphorylase	At2g39770
ascorbate biosynthesis I (L-galactose pathway)	2.7.7.13	GDP-D-mannose pyrophosphorylase	At2g39770
citrulline biosynthesis	1.2.1.41	glutamate-5-semialdehyde dehydrogenase||gamma-glutamyl kinase	At2g39800
citrulline biosynthesis	2.7.2.11	glutamate-5-semialdehyde dehydrogenase||gamma-glutamyl kinase	At2g39800
phospholipases	3.1.4.11	phosphoinositide phospholipase C	At2g40116
dolichyl-diphosphooligosaccharide biosynthesis	RXN-5465	transferase, transferring glycosyl groups	At2g40190
dolichyl-diphosphooligosaccharide biosynthesis	RXN-5464	transferase, transferring glycosyl groups	At2g40190
chlorophyllide <i>a</i> biosynthesis I	4.1.1.37	uroporphyrinogen decarboxylase	At2g40490
heme biosynthesis from uroporphyrinogen-III I	4.1.1.37	uroporphyrinogen decarboxylase	At2g40490
glycerol-3-phosphate shuttle	1.1.1.8	glycerol-3-phosphate dehydrogenase (NAD+)	At2g40690
starch degradation	2.4.1.25	4-alpha-glucanotransferase	At2g40840
suberin biosynthesis	RXN-1103	p-coumaroyl shikimate/quinate 3-hydroxylase||p-coumaroyl shikimate/quinate 3-hydroxylase||coumarate 3-hydroxylase	At2g40890
phenylpropanoid biosynthesis	1.14.13.36	p-coumaroyl shikimate/quinate 3-hydroxylase||p-coumaroyl shikimate/quinate 3-hydroxylase||coumarate 3-hydroxylase	At2g40890
phenylpropanoid biosynthesis	1.14.13.36	p-coumaroyl shikimate/quinate 3-hydroxylase||p-coumaroyl shikimate/quinate 3-hydroxylase||coumarate 3-hydroxylase	At2g40890
free phenylpropanoid acid biosynthesis	RXN-1103	p-coumaroyl shikimate/quinate 3-hydroxylase||p-coumaroyl shikimate/quinate 3-hydroxylase||coumarate 3-hydroxylase	At2g40890
simple coumarins biosynthesis	1.14.13.36	p-coumaroyl shikimate/quinate 3-hydroxylase||p-coumaroyl shikimate/quinate 3-hydroxylase||coumarate 3-hydroxylase	At2g40890
glutamate biosynthesis IV	1.4.1.14	glutamate synthase (ferredoxin)	At2g41220
ammonia assimilation cycle II	1.4.1.14	glutamate synthase (ferredoxin)	At2g41220
dolichyl-diphosphooligosaccharide biosynthesis	2.7.8.15	UDP-N-acetylglucosamine:dolichyl-phosphate N-acetylglucosaminephosphotransferase	At2g41490
cytokinins degradation	1.5.99.12	cytokinin oxidase	At2g41510
cytokinins degradation	1.5.99.12	cytokinin oxidase	At2g41510
cytokinins degradation	1.5.99.12	cytokinin oxidase	At2g41510
cytokinins degradation	1.5.99.12	cytokinin oxidase	At2g41510
cytokinins degradation	1.5.99.12	cytokinin oxidase	At2g41510
formaldehyde oxidation II (glutathione-dependent)	3.1.2.12	S-formylglutathione hydrolase//hydrolase, acting on ester bonds	At2g41530
glycerol-3-phosphate shuttle	1.1.1.8	glycerol-3-phosphate dehydrogenase (NAD+)	At2g41540
thioredoxin pathway	1.8.1.9	thioredoxin-disulfide reductase	At2g41680
homogalacturonan degradation	3.2.1.15	polygalacturonase	At2g41850
purine nucleotide metabolism (phosphotransfer and nucleotide modification)	2.7.4.8	guanylate kinase	At2g41880
choline biosynthesis III	3.1.4.4	phospholipase D	At2g42010
phospholipases	3.1.4.4	phospholipase D	At2g42010
NAD/NADH phosphorylation and dephosphorylation	1.6.5.3	complex I	At2g42310
aerobic respiration -- electron donor III	1.6.5.3	complex I	At2g42310
aerobic respiration -- electron donor II	1.6.5.3	complex I	At2g42310
triacylglycerol degradation	3.1.1.3	triacylglycerol lipase	At2g42690
glyoxylate cycle	2.3.3.1	citrate (SI)-synthase	At2g42790
TCA cycle variation III (eukaryotic)	2.3.3.1	citrate (SI)-synthase	At2g42790
PRPP biosynthesis I	2.7.6.1	ribose-phosphate diphosphokinase	At2g42910
&beta;-alanine biosynthesis I	1.5.3.14	amine oxidase	At2g43020
spermine and spermidine degradation III	1.5.3.16	amine oxidase	At2g43020
homogalacturonan degradation	3.1.1.11	pectinesterase	At2g43050
aliphatic glucosinolate biosynthesis, side chain elongation cycle	5.4.4.-	hydro-lyase	At2g43100
aliphatic glucosinolate biosynthesis, side chain elongation cycle	5.4.4.-	hydro-lyase	At2g43100
aliphatic glucosinolate biosynthesis, side chain elongation cycle	5.4.4.-	hydro-lyase	At2g43100
aliphatic glucosinolate biosynthesis, side chain elongation cycle	5.4.4.-	hydro-lyase	At2g43100
aliphatic glucosinolate biosynthesis, side chain elongation cycle	5.4.4.-	hydro-lyase	At2g43100
glyoxylate cycle	4.1.3.1	catalytic	At2g43180
glutathione redox reactions I	1.11.1.9	glutathione peroxidase	At2g43350
biotin biosynthesis II	RXN-5985	biotin synthase||biotin synthase	At2g43360
biotin biosynthesis II	2.8.1.6	biotin synthase||biotin synthase	At2g43360
methylglyoxal degradation I	3.1.2.6	hydroxyacylglutathione hydrolase	At2g43430
oleate biosynthesis I (plants)	1.14.19.2	stearoyl-CoA 9-desaturase	At2g43710
cysteine biosynthesis I	2.5.1.47	O-acetylserine (thiol) lyase	At2g43750
molybdenum cofactor biosynthesis	2.8.1.-	molybdopterin synthase	At2g43760
tetrahydrofolate biosynthesis II	RXN-6142	UDP-glucose:4-aminobenzoate acylglucosyltransferase	At2g43820
tetrahydrofolate biosynthesis II	RXN-6142	UDP-glucose:4-aminobenzoate acylglucosyltransferase	At2g43840
quercetin glucoside biosynthesis (Arabidopsis)	2.4.1.237	UDP-glucose:4-aminobenzoate acylglucosyltransferase	At2g43840
homogalacturonan degradation	3.2.1.15	polygalacturonase	At2g43860
homogalacturonan degradation	3.2.1.15	polygalacturonase	At2g43880
lysine biosynthesis VI	1.3.1.26	dihydrodipicolinate reductase	At2g44040
flavin biosynthesis I (bacteria)	2.5.1.-	6,7-dimethyl-8-ribityllumazine synthase||6,7-dimethyl-8-ribityllumazine synthase	At2g44050
flavin biosynthesis I (bacteria)	2.5.1.9	6,7-dimethyl-8-ribityllumazine synthase||6,7-dimethyl-8-ribityllumazine synthase	At2g44050
folate transformations	1.5.1.20	5,10-methylenetetrahydrofolate reductase	At2g44160
formylTHF biosynthesis II	1.5.1.20	5,10-methylenetetrahydrofolate reductase	At2g44160
acetyl-CoA biosynthesis (from citrate)	2.3.3.8	ATP citrate synthase//citrate (SI)-synthase	At2g44350
glyoxylate cycle	2.3.3.1	ATP citrate synthase//citrate (SI)-synthase	At2g44350
TCA cycle variation III (eukaryotic)	2.3.3.1	ATP citrate synthase//citrate (SI)-synthase	At2g44350
glucosinolate biosynthesis from tryptophan	RXN-1444	myrosinase	At2g44490
indole glucosinolate breakdown (insect chewing induced)	RXN-1444	myrosinase	At2g44490
indole glucosinolate breakdown (active in intact plant cell)	RXN-1444	myrosinase	At2g44490
indole glucosinolate breakdown (active in intact plant cell)	RXNQT-4359	myrosinase	At2g44490
aerobic respiration -- electron donor II	1.9.3.1	prenyltransferase	At2g44520
PRPP biosynthesis I	2.7.6.1	ribose-phosphate diphosphokinase	At2g44530
cellulose biosynthesis	3.2.1.4	hydrolase, hydrolyzing O-glycosyl compounds	At2g44540
cellulose biosynthesis	3.2.1.4	hydrolase, hydrolyzing O-glycosyl compounds	At2g44550
cellulose biosynthesis	3.2.1.4	hydrolase, hydrolyzing O-glycosyl compounds	At2g44560
cellulose biosynthesis	3.2.1.4	hydrolase, hydrolyzing O-glycosyl compounds	At2g44570
thiamine biosynthesis II	2.7.6.2	thiamin pyrophosphokinase	At2g44750
phospholipases	3.1.1.32	phospholipase A1	At2g44810
abscisic acid biosynthesis	1.13.11.51	9-cis-epoxycarotenoid dioxygenase	At2g44990
CDP-diacylglycerol biosynthesis I	2.7.7.41	phosphatidate cytidylyltransferase	At2g45150
CDP-diacylglycerol biosynthesis II	2.7.7.41	phosphatidate cytidylyltransferase	At2g45150
homogalacturonan degradation	3.1.1.11	pectinesterase	At2g45220
Calvin-Benson-Bassham cycle	2.2.1.1	transketolase	At2g45290
Calvin-Benson-Bassham cycle	2.2.1.1	transketolase	At2g45290
ribose degradation	2.2.1.1	transketolase	At2g45290
(deoxy)ribose phosphate degradation	2.2.1.1	transketolase	At2g45290
Rubisco shunt	2.2.1.1	transketolase	At2g45290
Rubisco shunt	2.2.1.1	transketolase	At2g45290
pentose phosphate pathway (non-oxidative branch)	2.2.1.1	transketolase	At2g45290
pentose phosphate pathway (non-oxidative branch)	2.2.1.1	transketolase	At2g45290
chorismate biosynthesis	2.5.1.19	3-phosphoshikimate 1-carboxyvinyltransferase	At2g45300
lysine biosynthesis VI	4.2.1.52	dihydrodipicolinate synthase	At2g45440
methylglyoxal degradation I	4.4.1.5	dihydrodipicolinate synthase	At2g45440
luteolin biosynthesis	1.14.13.21	monooxygenase	At2g45560
luteolin biosynthesis	1.14.13.21	monooxygenase	At2g45560
flavonol biosynthesis	1.14.13.21	monooxygenase	At2g45560
leucodelphinidin biosynthesis	1.14.13.21	monooxygenase	At2g45560
leucopelargonidin and leucocyanidin biosynthesis	1.14.13.21	monooxygenase	At2g45560
GDP-mannose biosynthesis	5.4.2.8	phosphomannomutase	At2g45790
ascorbate biosynthesis I (L-galactose pathway)	5.4.2.8	phosphomannomutase	At2g45790
starch degradation	3.2.1.2	beta-amylase	At2g45880
suberin biosynthesis	1.14.13.-	CYP86A8 monooxygenase	At2g45970
cutin biosynthesis	1.14.13.-	CYP86A8 monooxygenase	At2g45970
cutin biosynthesis	1.14.13.-	CYP86A8 monooxygenase	At2g45970
sphingolipid biosynthesis (plants)	RXN-7796	CYP86A8 monooxygenase	At2g45970
pantothenate biosynthesis	2.1.2.11	ketopantoate hydroxymethyltransferase	At2g46110
jasmonoyl-amino acid conjugates biosynthesis I	6.3.-.-	jasmonoyl-amino acid synthetase	At2g46370
aerobic respiration -- electron donor III	1.3.5.1	complex II	At2g46390
aerobic respiration -- electron donor II	1.3.5.1	complex II	At2g46390
TCA cycle variation III (eukaryotic)	1.3.5.1	complex II	At2g46390
homogalacturonan biosynthesis	2.4.1.43	polygalacturonate 4-alpha-galacturonosyltransferase	At2g46480
aerobic respiration -- electron donor III	1.3.5.1	complex II	At2g46505
aerobic respiration -- electron donor II	1.3.5.1	complex II	At2g46505
TCA cycle variation III (eukaryotic)	1.3.5.1	complex II	At2g46505
very long chain fatty acid biosynthesis	2.3.1.-	acyltransferase	At2g46720
photosynthesis light reactions	RXN-924	photosystem I	At2g46820
UDP-glucose biosynthesis (from glucose 6-phosphate)	3.6.1.1	inorganic pyrophosphatase	At2g46860
homogalacturonan degradation	3.1.1.11	pectinesterase	At2g47030
homogalacturonan degradation	3.1.1.11	pectinesterase	At2g47040
stachyose biosynthesis	2.4.1.123	galactinol synthase	At2g47180
fatty acid activation	6.2.1.3	long-chain-fatty-acid-CoA ligase	At2g47240
linoleate biosynthesis I (plants)	6.2.1.3	long-chain-fatty-acid-CoA ligase	At2g47240
homogalacturonan degradation	3.1.1.11	pectinesterase	At2g47280
aerobic respiration -- electron donor II	1.9.3.1	complex IV	At2g47380
TCA cycle variation III (eukaryotic)	4.2.1.2	fumarate hydratase	At2g47510
homogalacturonan degradation	3.1.1.11	pectinesterase	At2g47550
serine racemization	4.3.1.18	catalytic	At2g47630
UDP-D-xylose biosynthesis	4.1.1.35	UDP-glucuronate decarboxylase	At2g47650
NAD/NADH phosphorylation and dephosphorylation	1.6.5.3	complex I	At2g47690
aerobic respiration -- electron donor III	1.6.5.3	complex I	At2g47690
aerobic respiration -- electron donor II	1.6.5.3	complex I	At2g47690
homogalacturonan biosynthesis	2.4.1.43	polygalacturonate 4-alpha-galacturonosyltransferase	At3g01040
galactose degradation I (Leloir pathway)	5.1.3.3	aldose 1-epimerase//aldose 1-epimerase	At3g01260
fatty acid &alpha;-oxidation	1.13.11.-	fatty acid &alpha;-dioxygenase	At3g01420
photosynthesis light reactions	PSII-RXN	PSII-Q subunit	At3g01440
cyanate degradation	4.2.1.1	carbonate dehydratase||carbonate dehydratase	At3g01500
UDP-D-glucuronate biosynthesis (from <i>myo</i>-inositol)	2.7.1.43	glucuronokinase	At3g01640
purine nucleotide metabolism (phosphotransfer and nucleotide modification)	2.7.4.3	nucleotide kinase	At3g01820
Calvin-Benson-Bassham cycle	5.1.3.1	ribulose-phosphate 3-epimerase	At3g01850
Rubisco shunt	5.1.3.1	ribulose-phosphate 3-epimerase	At3g01850
pentose phosphate pathway (non-oxidative branch)	5.1.3.1	ribulose-phosphate 3-epimerase	At3g01850
sulfite oxidation IV	1.8.3.1	sulfite oxidase	At3g01910
lysine biosynthesis VI	2.7.2.4	aspartate kinase	At3g02020
homoserine biosynthesis	2.7.2.4	aspartate kinase	At3g02020
abscisic acid glucose ester biosynthesis	2.4.1.-	UDP-glycosyltransferase	At3g02100
homogalacturonan biosynthesis	2.4.1.43	polygalacturonate 4-alpha-galacturonosyltransferase	At3g02350
pentose phosphate pathway (oxidative branch)	1.1.1.44	phosphogluconate dehydrogenase (decarboxylating)	At3g02360
spermine biosynthesis	4.1.1.50	lysine decarboxylase||adenosylmethionine decarboxylase	At3g02470
spermidine biosynthesis	4.1.1.50	lysine decarboxylase||adenosylmethionine decarboxylase	At3g02470
lysine degradation I	4.1.1.18	lysine decarboxylase||adenosylmethionine decarboxylase	At3g02470
GDP-mannose biosynthesis	5.3.1.8	mannose-6-phosphate isomerase	At3g02570
ascorbate biosynthesis I (L-galactose pathway)	5.3.1.8	mannose-6-phosphate isomerase	At3g02570
mannose degradation	5.3.1.8	mannose-6-phosphate isomerase	At3g02570
mannitol degradation II	5.3.1.8	mannose-6-phosphate isomerase	At3g02570
triacylglycerol biosynthesis	3.1.3.4	phosphatidate phosphatase	At3g02600
oleate biosynthesis I (plants)	1.14.19.2	acyl- [acyl-carrier protein] desaturase||acyl- [acyl-carrier protein] desaturase	At3g02610
oleate biosynthesis I (plants)	1.14.19.2	acyl- [acyl-carrier protein] desaturase||acyl- [acyl-carrier protein] desaturase	At3g02620
oleate biosynthesis I (plants)	1.14.19.2	acyl- [acyl-carrier protein] desaturase||acyl- [acyl-carrier protein] desaturase	At3g02630
tRNA charging pathway	6.1.1.21	histidine-tRNA ligase	At3g02760
mevalonate pathway I	5.3.3.2	isopentenyl-diphosphate delta-isomerase	At3g02780
methylerythritol phosphate pathway	5.3.3.2	isopentenyl-diphosphate delta-isomerase	At3g02780
<i>trans,trans</i>-farnesyl diphosphate biosynthesis	5.3.3.2	isopentenyl-diphosphate delta-isomerase	At3g02780
ascorbate biosynthesis I (L-galactose pathway)	3.1.3.-	L-galactose-1-phosphate phosphatase	At3g02870
<i>myo</i>-inositol biosynthesis	3.1.3.25	L-galactose-1-phosphate phosphatase	At3g02870
phytate degradation I	3.1.3.25	L-galactose-1-phosphate phosphatase	At3g02870
IAA biosynthesis II	3.5.1.-	indole-3-acetyl-leu hydrolase	At3g02875
cellulose biosynthesis	2.4.1.12	cellulose synthase	At3g03050
NAD/NADH phosphorylation and dephosphorylation	1.6.5.3	complex I	At3g03100
aerobic respiration -- electron donor III	1.6.5.3	complex I	At3g03100
aerobic respiration -- electron donor II	1.6.5.3	complex I	At3g03100
glutathione redox reactions I	1.11.1.9	glutathione transferase	At3g03190
sucrose biosynthesis	2.7.7.9	UTP:glucose-1-phosphate uridylyltransferase	At3g03250
galactose degradation II	2.7.7.9	UTP:glucose-1-phosphate uridylyltransferase	At3g03250
galactose degradation III	2.7.7.9	UTP:glucose-1-phosphate uridylyltransferase	At3g03250
UDP-glucose biosynthesis (from glucose 6-phosphate)	2.7.7.9	UTP:glucose-1-phosphate uridylyltransferase	At3g03250
sucrose degradation III	2.7.7.9	UTP:glucose-1-phosphate uridylyltransferase	At3g03250
phospholipases	3.1.1.32	phosphatidylcholine-sterol O-acyltransferase	At3g03310
phospholipases	3.1.4.3	hydrolase, acting on ester bonds	At3g03520
phospholipases	3.1.4.3	non-specific phospholipase C4	At3g03530
phospholipases	3.1.4.3	non-specific phospholipase C5	At3g03540
cysteine biosynthesis I	2.5.1.47	cysteine synthase	At3g03630
methionine biosynthesis II	2.1.1.14	methionine synthase	At3g03780
<i>S</i>-adenosyl-L-methionine cycle II	2.1.1.14	methionine synthase	At3g03780
sulfate activation for sulfonation	2.7.1.25	transferase, transferring phosphorus-containing groups//kinase	At3g03900
Rubisco shunt	2.7.1.40	pyruvate kinase	At3g04050
glycolysis I	2.7.1.40	pyruvate kinase	At3g04050
glycolysis IV (plant cytosol)	2.7.1.40	pyruvate kinase	At3g04050
gluconeogenesis	1.2.1.12	glyceraldehyde-3-phosphate dehydrogenase (phosphorylating)	At3g04120
glycolysis I	1.2.1.12	glyceraldehyde-3-phosphate dehydrogenase (phosphorylating)	At3g04120
glycolysis IV (plant cytosol)	1.2.1.12	glyceraldehyde-3-phosphate dehydrogenase (phosphorylating)	At3g04120
salvage pathways of purine nucleosides II (plant)	1.17.1.4	catalytic	At3g04390
urate biosynthesis	1.17.1.4	catalytic	At3g04390
purine degradation I (aerobic)	1.17.1.4	catalytic	At3g04390
purine degradation I (aerobic)	1.17.1.4	catalytic	At3g04390
glycine biosynthesis	4.1.2.5	threonine aldolase	At3g04520
tRNA charging pathway	6.1.1.2	aminoacyl-tRNA ligase	At3g04600
Calvin-Benson-Bassham cycle	5.3.1.6	ribose-5-phosphate isomerase	At3g04790
ribose degradation	5.3.1.6	ribose-5-phosphate isomerase	At3g04790
Rubisco shunt	5.3.1.6	ribose-5-phosphate isomerase	At3g04790
pentose phosphate pathway (non-oxidative branch)	5.3.1.6	ribose-5-phosphate isomerase	At3g04790
<i>trans</i>-lycopene biosynthesis II (plants)	RXN-11401	9,9-di-<i>cis</i>-&zeta;-carotene desaturase||7,9,9-<i>cis</i>-neurosporene desaturase||9-<i>cis</i>-neurosporene desaturase||&zeta;-carotene desaturase||&zeta;-carotene desaturase	At3g04870
<i>trans</i>-lycopene biosynthesis II (plants)	RXN-11357	9,9-di-<i>cis</i>-&zeta;-carotene desaturase||7,9,9-<i>cis</i>-neurosporene desaturase||9-<i>cis</i>-neurosporene desaturase||&zeta;-carotene desaturase||&zeta;-carotene desaturase	At3g04870
<i>trans</i>-lycopene biosynthesis II (plants)	RXN-11356	9,9-di-<i>cis</i>-&zeta;-carotene desaturase||7,9,9-<i>cis</i>-neurosporene desaturase||9-<i>cis</i>-neurosporene desaturase||&zeta;-carotene desaturase||&zeta;-carotene desaturase	At3g04870
cysteine biosynthesis I	2.5.1.47	cysteine synthase	At3g04940
homogalacturonan degradation	3.1.1.11	pectinesterase	At3g05610
homogalacturonan degradation	3.1.1.11	pectinesterase	At3g05620
choline biosynthesis III	3.1.4.4	phospholipase D	At3g05630
phospholipases	3.1.4.4	phospholipase D	At3g05630
sucrose degradation III	3.2.1.26	beta-fructofuranosidase	At3g05820
fatty acid activation	6.2.1.3	long-chain-fatty-acid-CoA ligase	At3g05970
linoleate biosynthesis I (plants)	6.2.1.3	long-chain-fatty-acid-CoA ligase	At3g05970
fatty acid &beta;-oxidation II (core pathway)	6.2.1.3	long-chain-fatty-acid-CoA ligase	At3g05970
chorismate biosynthesis	1.1.1.25	3-dehydroquinate dehydratase//shikimate 5-dehydrogenase	At3g06350
sucrose degradation III	3.2.1.26	beta-fructofuranosidase	At3g06500
galactose degradation II	2.7.1.6	galactokinase	At3g06580
galactose degradation III	2.7.1.6	galactokinase	At3g06580
galactose degradation I (Leloir pathway)	2.7.1.6	galactokinase	At3g06580
acetyl-CoA biosynthesis (from citrate)	2.3.3.8	ATP-citrate lyase//ATP citrate synthase	At3g06650
&beta;-alanine biosynthesis II	1.3.99.3	IBA-CoA oxidase//acyl-CoA dehydrogenase	At3g06810
IAA biosynthesis VII	1.3.-.-	IBA-CoA oxidase//acyl-CoA dehydrogenase	At3g06810
homogalacturonan degradation	3.1.1.11	pectinesterase	At3g06830
branched-chain &alpha;-keto acid dehydrogenase complex	2.3.1.168	branched-chain keto-acid dehydrogenase complex E2 subunit//alpha-ketoacid dehydrogenase	At3g06850
isoleucine degradation I	2KETO-3METHYLVALERATE-RXN	branched-chain keto-acid dehydrogenase complex||branched-chain keto-acid dehydrogenase complex||branched-chain keto-acid dehydrogenase complex	At3g06850
leucine degradation I	2KETO-4METHYL-PENTANOATE-DEHYDROG-RXN	branched-chain keto-acid dehydrogenase complex||branched-chain keto-acid dehydrogenase complex||branched-chain keto-acid dehydrogenase complex	At3g06850
valine degradation I	1.2.1.25	branched-chain keto-acid dehydrogenase complex||branched-chain keto-acid dehydrogenase complex||branched-chain keto-acid dehydrogenase complex	At3g06850
&beta;-alanine biosynthesis II	4.2.1.116	enoyl-CoA hydratase	At3g06860
very long chain fatty acid biosynthesis	4.2.1.17	enoyl-CoA hydratase	At3g06860
isoleucine degradation I	4.2.1.17	enoyl-CoA hydratase	At3g06860
lysine degradation II	1.1.1.35	enoyl-CoA hydratase	At3g06860
lysine degradation II	4.2.1.55	enoyl-CoA hydratase	At3g06860
valine degradation I	4.2.1.17	enoyl-CoA hydratase	At3g06860
fatty acid &beta;-oxidation II (core pathway)	1.1.1.35	enoyl-CoA hydratase	At3g06860
fatty acid &beta;-oxidation II (core pathway)	4.2.1.17	enoyl-CoA hydratase	At3g06860
fatty acid &beta;-oxidation IV (unsaturated, even number)	4.2.1.17	enoyl-CoA hydratase	At3g06860
fatty acid &beta;-oxidation IV (unsaturated, even number)	4.2.1.17	enoyl-CoA hydratase	At3g06860
fatty acid &beta;-oxidation IV (unsaturated, even number)	4.2.1.17	enoyl-CoA hydratase	At3g06860
phytate degradation I	3.1.3.26	acid phosphatase	At3g07130
phytate degradation II	3.1.3.26	acid phosphatase	At3g07130
tetrahydrofolate biosynthesis II	3.5.4.16	GTP cyclohydrolase I	At3g07270
tRNA charging pathway	6.1.1.22	asparagine-tRNA ligase	At3g07420
phenylalanine biosynthesis II	4.2.1.91	arogenate dehydratase////prephenate dehydratase	At3g07630
glycerol-3-phosphate shuttle	1.1.1.8	glycerol-3-phosphate dehydrogenase (NAD+)	At3g07690
phospholipases	3.1.4.11	phospholipase C	At3g08510
gluconeogenesis	5.4.2.1	2,3-bisphosphoglycerate-independent phosphoglycerate mutase	At3g08590
Rubisco shunt	5.4.2.1	2,3-bisphosphoglycerate-independent phosphoglycerate mutase	At3g08590
glycolysis I	5.4.2.1	2,3-bisphosphoglycerate-independent phosphoglycerate mutase	At3g08590
glycolysis IV (plant cytosol)	5.4.2.1	2,3-bisphosphoglycerate-independent phosphoglycerate mutase	At3g08590
NAD/NADH phosphorylation and dephosphorylation	1.6.5.3	complex I	At3g08610
aerobic respiration -- electron donor III	1.6.5.3	complex I	At3g08610
aerobic respiration -- electron donor II	1.6.5.3	complex I	At3g08610
&beta;-alanine biosynthesis II	2.6.1.18	&beta;-alanine aminotransferase	At3g08860
ascorbate glutathione cycle	1.11.1.11	L-ascorbate peroxidase	At3g09640
TCA cycle variation III (eukaryotic)	1.1.1.41	isocitrate dehydrogenase (NAD+)	At3g09810
salvage pathways of purine nucleosides II (plant)	2.7.1.20	adenosine kinase	At3g09820
ascorbate glutathione cycle	1.6.5.4	monodehydroascorbate reductase (NADH)	At3g09940
isoleucine biosynthesis I (from threonine)	4.3.1.19	threonine deaminase	At3g10050
folate polyglutamylation I	6.3.2.17	folylpolyglutamate synthetase	At3g10160
folate polyglutamylation I	6.3.2.17	folylpolyglutamate synthetase	At3g10160
folate polyglutamylation I	6.3.2.17	folylpolyglutamate synthetase	At3g10160
folate polyglutamylation II	6.3.2.17	folylpolyglutamate synthetase	At3g10160
tetrahydrofolate biosynthesis II	6.3.2.17	folylpolyglutamate synthetase	At3g10160
tetrahydrofolate biosynthesis II	6.3.2.17	folylpolyglutamate synthetase	At3g10160
formylTHF biosynthesis II	6.3.2.17	folylpolyglutamate synthetase	At3g10160
formylTHF biosynthesis II	6.3.2.17	folylpolyglutamate synthetase	At3g10160
&beta;-carotene biosynthesis	5.5.1.-	lycopene &beta; cyclase||lycopene &beta; cyclase	At3g10230
&beta;-carotene biosynthesis	5.5.1.-	lycopene &beta; cyclase||lycopene &beta; cyclase	At3g10230
very long chain fatty acid biosynthesis	2.3.1.-	acyltransferase	At3g10280
<i>trans</i>-cinnamoyl-CoA biosynthesis	4.3.1.24	phenylalanine ammonia ligase	At3g10340
suberin biosynthesis	4.3.1.24	phenylalanine ammonia ligase	At3g10340
benzoate biosynthesis II (CoA-independent, non-&beta;-oxidative)	4.3.1.24	phenylalanine ammonia ligase	At3g10340
phenylpropanoid biosynthesis, initial reactions	4.3.1.24	phenylalanine ammonia ligase	At3g10340
glycerol degradation IV	1.1.5.3	glycerol-3-phosphate dehydrogenase	At3g10370
glycerol-3-phosphate shuttle	1.1.5.3	glycerol-3-phosphate dehydrogenase	At3g10370
&beta;-alanine biosynthesis I	1.5.3.14	amine oxidase	At3g10390
spermine and spermidine degradation III	1.5.3.16	amine oxidase	At3g10390
galactose degradation II	2.7.1.6	galactokinase	At3g10700
galactose degradation III	2.7.1.6	galactokinase	At3g10700
galactose degradation I (Leloir pathway)	2.7.1.6	galactokinase	At3g10700
homogalacturonan degradation	3.1.1.11	pectinesterase	At3g10710
homogalacturonan degradation	3.1.1.11	pectinesterase	At3g10720
methylglyoxal degradation I	3.1.2.6	hydroxyacylglutathione hydrolase	At3g10850
methyl indole-3-acetate interconversion	3.1.1.1	methyl indole-3-acetate methyltransferase	At3g10870
superoxide radicals degradation	1.15.1.1	manganese superoxide dismutase	At3g10920
glycolipid desaturation	1.14.99.-	&omega;-3 fatty acid desaturase||&omega;-3 fatty acid desaturase||&omega;-3 fatty acid desaturase||&omega;-3 fatty acid desaturase||&omega;-3 fatty acid desaturase||&omega;-3 fatty acid desaturase||&omega;-3 fatty acid desaturase||&omega;-3 fatty acid desaturase||&omega;-3 fatty acid desaturase||&omega;-3 fatty acid desaturase||&omega;-3 fatty acid desaturase||&omega;-3 fatty acid desaturase||&om…	At3g11170
glycolipid desaturation	1.14.99.-	&omega;-3 fatty acid desaturase||&omega;-3 fatty acid desaturase||&omega;-3 fatty acid desaturase||&omega;-3 fatty acid desaturase||&omega;-3 fatty acid desaturase||&omega;-3 fatty acid desaturase||&omega;-3 fatty acid desaturase||&omega;-3 fatty acid desaturase||&omega;-3 fatty acid desaturase||&omega;-3 fatty acid desaturase||&omega;-3 fatty acid desaturase||&omega;-3 fatty acid desaturase||&om…	At3g11170
glycolipid desaturation	1.14.99.-	&omega;-3 fatty acid desaturase||&omega;-3 fatty acid desaturase||&omega;-3 fatty acid desaturase||&omega;-3 fatty acid desaturase||&omega;-3 fatty acid desaturase||&omega;-3 fatty acid desaturase||&omega;-3 fatty acid desaturase||&omega;-3 fatty acid desaturase||&omega;-3 fatty acid desaturase||&omega;-3 fatty acid desaturase||&omega;-3 fatty acid desaturase||&omega;-3 fatty acid desaturase||&om…	At3g11170
glycolipid desaturation	1.14.99.-	&omega;-3 fatty acid desaturase||&omega;-3 fatty acid desaturase||&omega;-3 fatty acid desaturase||&omega;-3 fatty acid desaturase||&omega;-3 fatty acid desaturase||&omega;-3 fatty acid desaturase||&omega;-3 fatty acid desaturase||&omega;-3 fatty acid desaturase||&omega;-3 fatty acid desaturase||&omega;-3 fatty acid desaturase||&omega;-3 fatty acid desaturase||&omega;-3 fatty acid desaturase||&om…	At3g11170
glycolipid desaturation	1.14.99.-	&omega;-3 fatty acid desaturase||&omega;-3 fatty acid desaturase||&omega;-3 fatty acid desaturase||&omega;-3 fatty acid desaturase||&omega;-3 fatty acid desaturase||&omega;-3 fatty acid desaturase||&omega;-3 fatty acid desaturase||&omega;-3 fatty acid desaturase||&omega;-3 fatty acid desaturase||&omega;-3 fatty acid desaturase||&omega;-3 fatty acid desaturase||&omega;-3 fatty acid desaturase||&om…	At3g11170
glycolipid desaturation	1.14.99.-	&omega;-3 fatty acid desaturase||&omega;-3 fatty acid desaturase||&omega;-3 fatty acid desaturase||&omega;-3 fatty acid desaturase||&omega;-3 fatty acid desaturase||&omega;-3 fatty acid desaturase||&omega;-3 fatty acid desaturase||&omega;-3 fatty acid desaturase||&omega;-3 fatty acid desaturase||&omega;-3 fatty acid desaturase||&omega;-3 fatty acid desaturase||&omega;-3 fatty acid desaturase||&om…	At3g11170
glycolipid desaturation	1.14.99.-	&omega;-3 fatty acid desaturase||&omega;-3 fatty acid desaturase||&omega;-3 fatty acid desaturase||&omega;-3 fatty acid desaturase||&omega;-3 fatty acid desaturase||&omega;-3 fatty acid desaturase||&omega;-3 fatty acid desaturase||&omega;-3 fatty acid desaturase||&omega;-3 fatty acid desaturase||&omega;-3 fatty acid desaturase||&omega;-3 fatty acid desaturase||&omega;-3 fatty acid desaturase||&om…	At3g11170
glycolipid desaturation	1.14.99.-	&omega;-3 fatty acid desaturase||&omega;-3 fatty acid desaturase||&omega;-3 fatty acid desaturase||&omega;-3 fatty acid desaturase||&omega;-3 fatty acid desaturase||&omega;-3 fatty acid desaturase||&omega;-3 fatty acid desaturase||&omega;-3 fatty acid desaturase||&omega;-3 fatty acid desaturase||&omega;-3 fatty acid desaturase||&omega;-3 fatty acid desaturase||&omega;-3 fatty acid desaturase||&om…	At3g11170
glycolipid desaturation	1.14.99.-	&omega;-3 fatty acid desaturase||&omega;-3 fatty acid desaturase||&omega;-3 fatty acid desaturase||&omega;-3 fatty acid desaturase||&omega;-3 fatty acid desaturase||&omega;-3 fatty acid desaturase||&omega;-3 fatty acid desaturase||&omega;-3 fatty acid desaturase||&omega;-3 fatty acid desaturase||&omega;-3 fatty acid desaturase||&omega;-3 fatty acid desaturase||&omega;-3 fatty acid desaturase||&om…	At3g11170
glycolipid desaturation	1.14.99.-	&omega;-3 fatty acid desaturase||&omega;-3 fatty acid desaturase||&omega;-3 fatty acid desaturase||&omega;-3 fatty acid desaturase||&omega;-3 fatty acid desaturase||&omega;-3 fatty acid desaturase||&omega;-3 fatty acid desaturase||&omega;-3 fatty acid desaturase||&omega;-3 fatty acid desaturase||&omega;-3 fatty acid desaturase||&omega;-3 fatty acid desaturase||&omega;-3 fatty acid desaturase||&om…	At3g11170
glycolipid desaturation	1.14.99.-	&omega;-3 fatty acid desaturase||&omega;-3 fatty acid desaturase||&omega;-3 fatty acid desaturase||&omega;-3 fatty acid desaturase||&omega;-3 fatty acid desaturase||&omega;-3 fatty acid desaturase||&omega;-3 fatty acid desaturase||&omega;-3 fatty acid desaturase||&omega;-3 fatty acid desaturase||&omega;-3 fatty acid desaturase||&omega;-3 fatty acid desaturase||&omega;-3 fatty acid desaturase||&om…	At3g11170
glycolipid desaturation	1.14.99.-	&omega;-3 fatty acid desaturase||&omega;-3 fatty acid desaturase||&omega;-3 fatty acid desaturase||&omega;-3 fatty acid desaturase||&omega;-3 fatty acid desaturase||&omega;-3 fatty acid desaturase||&omega;-3 fatty acid desaturase||&omega;-3 fatty acid desaturase||&omega;-3 fatty acid desaturase||&omega;-3 fatty acid desaturase||&omega;-3 fatty acid desaturase||&omega;-3 fatty acid desaturase||&om…	At3g11170
glycolipid desaturation	1.14.99.-	&omega;-3 fatty acid desaturase||&omega;-3 fatty acid desaturase||&omega;-3 fatty acid desaturase||&omega;-3 fatty acid desaturase||&omega;-3 fatty acid desaturase||&omega;-3 fatty acid desaturase||&omega;-3 fatty acid desaturase||&omega;-3 fatty acid desaturase||&omega;-3 fatty acid desaturase||&omega;-3 fatty acid desaturase||&omega;-3 fatty acid desaturase||&omega;-3 fatty acid desaturase||&om…	At3g11170
glycolipid desaturation	1.14.99.-	&omega;-3 fatty acid desaturase||&omega;-3 fatty acid desaturase||&omega;-3 fatty acid desaturase||&omega;-3 fatty acid desaturase||&omega;-3 fatty acid desaturase||&omega;-3 fatty acid desaturase||&omega;-3 fatty acid desaturase||&omega;-3 fatty acid desaturase||&omega;-3 fatty acid desaturase||&omega;-3 fatty acid desaturase||&omega;-3 fatty acid desaturase||&omega;-3 fatty acid desaturase||&om…	At3g11170
glycolipid desaturation	1.14.99.-	&omega;-3 fatty acid desaturase||&omega;-3 fatty acid desaturase||&omega;-3 fatty acid desaturase||&omega;-3 fatty acid desaturase||&omega;-3 fatty acid desaturase||&omega;-3 fatty acid desaturase||&omega;-3 fatty acid desaturase||&omega;-3 fatty acid desaturase||&omega;-3 fatty acid desaturase||&omega;-3 fatty acid desaturase||&omega;-3 fatty acid desaturase||&omega;-3 fatty acid desaturase||&om…	At3g11170
glycolipid desaturation	1.14.99.-	&omega;-3 fatty acid desaturase||&omega;-3 fatty acid desaturase||&omega;-3 fatty acid desaturase||&omega;-3 fatty acid desaturase||&omega;-3 fatty acid desaturase||&omega;-3 fatty acid desaturase||&omega;-3 fatty acid desaturase||&omega;-3 fatty acid desaturase||&omega;-3 fatty acid desaturase||&omega;-3 fatty acid desaturase||&omega;-3 fatty acid desaturase||&omega;-3 fatty acid desaturase||&om…	At3g11170
glycolipid desaturation	1.14.99.-	&omega;-3 fatty acid desaturase||&omega;-3 fatty acid desaturase||&omega;-3 fatty acid desaturase||&omega;-3 fatty acid desaturase||&omega;-3 fatty acid desaturase||&omega;-3 fatty acid desaturase||&omega;-3 fatty acid desaturase||&omega;-3 fatty acid desaturase||&omega;-3 fatty acid desaturase||&omega;-3 fatty acid desaturase||&omega;-3 fatty acid desaturase||&omega;-3 fatty acid desaturase||&om…	At3g11170
phospholipid desaturation	1.14.99.-	&omega;-3 fatty acid desaturase||&omega;-3 fatty acid desaturase||&omega;-3 fatty acid desaturase||&omega;-3 fatty acid desaturase||&omega;-3 fatty acid desaturase||&omega;-3 fatty acid desaturase||&omega;-3 fatty acid desaturase||&omega;-3 fatty acid desaturase||&omega;-3 fatty acid desaturase||&omega;-3 fatty acid desaturase||&omega;-3 fatty acid desaturase||&omega;-3 fatty acid desaturase||&om…	At3g11170
phospholipid desaturation	1.14.99.-	&omega;-3 fatty acid desaturase||&omega;-3 fatty acid desaturase||&omega;-3 fatty acid desaturase||&omega;-3 fatty acid desaturase||&omega;-3 fatty acid desaturase||&omega;-3 fatty acid desaturase||&omega;-3 fatty acid desaturase||&omega;-3 fatty acid desaturase||&omega;-3 fatty acid desaturase||&omega;-3 fatty acid desaturase||&omega;-3 fatty acid desaturase||&omega;-3 fatty acid desaturase||&om…	At3g11170
flavonoid biosynthesis	1.14.11.9	oxidoreductase	At3g11180
leucodelphinidin biosynthesis	1.14.11.9	oxidoreductase	At3g11180
leucopelargonidin and leucocyanidin biosynthesis	1.14.11.9	oxidoreductase	At3g11180
triacylglycerol biosynthesis	2.3.1.51	acyltransferase	At3g11325
CDP-diacylglycerol biosynthesis I	2.3.1.51	acyltransferase	At3g11325
CDP-diacylglycerol biosynthesis II	2.3.1.51	acyltransferase	At3g11325
triacylglycerol biosynthesis	2.3.1.51	1-acylglycerol-3-phosphate O-acyltransferase||1-acylglycerol-3-phosphate O-acyltransferase||glycerol-3-phosphate O-acyltransferase	At3g11430
triacylglycerol biosynthesis	2.3.1.15	1-acylglycerol-3-phosphate O-acyltransferase||1-acylglycerol-3-phosphate O-acyltransferase||glycerol-3-phosphate O-acyltransferase	At3g11430
CDP-diacylglycerol biosynthesis I	2.3.1.15	1-acylglycerol-3-phosphate O-acyltransferase||1-acylglycerol-3-phosphate O-acyltransferase||glycerol-3-phosphate O-acyltransferase	At3g11430
CDP-diacylglycerol biosynthesis I	2.3.1.51	1-acylglycerol-3-phosphate O-acyltransferase||1-acylglycerol-3-phosphate O-acyltransferase||glycerol-3-phosphate O-acyltransferase	At3g11430
CDP-diacylglycerol biosynthesis II	2.3.1.51	1-acylglycerol-3-phosphate O-acyltransferase||1-acylglycerol-3-phosphate O-acyltransferase||glycerol-3-phosphate O-acyltransferase	At3g11430
[truncated: 2,268 more rows]
