# Supplementary material for: MIPHENO: data normalization for high throughput metabolite analysis
Source: BMC Bioinformatics. 2012 Jan 13;13:10. doi: 10.1186/1471-2105-13-10 (PMC3278354; doi:10.1186/1471-2105-13-10)
Supplement: Additional file 1 — This file contains two folders (Code and Data) along with a README file with a brief description of the contents in each folder as well as instructions for execution of code. The 'Data' folder contains six files representing all the data used in the biological analyses presented, including the Aracyc and Gene Ontology files. The 'Code' folder contains three files representing all the code used to carry out the analyses as well as a Sweave file (MIPHENO.pdf) which illustrates how to carry out the analysis on the Chloroplast 2010 dataset presented in the manuscript. [file 1471-2105-13-10-S1.ZIP › Additional Files/Data/ATH_GO_GOSLIM100811edt.txt]

LOCUS	object name	relationship type	GO term	Go ID	Aspect	Goslim term	Evidence Code	Evidence description	Evidence with	Reference	Annotator	Date Annotated
At1g01010	AT1G01010.1	involved in	regulation of transcription	GO:0045449	P	transcription	IEA	traceable computational prediction	INTERPRO:IPR003441|INTERPRO:IPR003441|INTERPRO:IPR003441	AnalysisReference:501730468	TAIR	4/30/2010
At1g01010	AT1G01010.1	involved in	regulation of transcription	GO:0045449	P	other cellular processes	IEA	traceable computational prediction	INTERPRO:IPR003441|INTERPRO:IPR003441|INTERPRO:IPR003441	AnalysisReference:501730468	TAIR	4/30/2010
At1g01010	AT1G01010.1	involved in	regulation of transcription	GO:0045449	P	other metabolic processes	IEA	traceable computational prediction	INTERPRO:IPR003441|INTERPRO:IPR003441|INTERPRO:IPR003441	AnalysisReference:501730468	TAIR	4/30/2010
At1g01010	AT1G01010	located in	cellular_component	GO:0005575	C	unknown cellular components	ND	Unknown cellular component		Communication:1345790	TAIR	10/19/2006
At1g01010	AT1G01010	has	transcription factor activity	GO:0003700	F	transcription factor activity	ISS	Recognized domains		Publication:1345963|PMID:11118137	TAIR	6/6/2003
At1g01010	AT1G01010	involved in	multicellular organismal development	GO:0007275	P	developmental processes	ISS	manually reviewed TIGR computational analysis	Pfam:PF02365	Communication:501714663	TIGR	9/15/2003
At1g01020	AT1G01020	located in	endoplasmic reticulum	GO:0005783	C	ER	IDA	localization of GFP/YFP fusion protein		Publication:501719026|PMID:16725371	TAIR	3/25/2009
At1g01020	AT1G01020	located in	membrane	GO:0016020	C	other membranes	ISS	manually reviewed TIGR computational analysis	Pfam:PF04161	Communication:501714663	TIGR	9/17/2003
At1g01020	AT1G01020	has	molecular_function	GO:0003674	F	unknown molecular functions	ND	none		Communication:501683652	TIGR	9/27/2003
At1g01020	AT1G01020	involved in	sphingolipid metabolic process	GO:0006665	P	other cellular processes	IMP	Functional complementation		Publication:501719026|PMID:16725371	TAIR	3/25/2009
At1g01020	AT1G01020	involved in	sphingolipid metabolic process	GO:0006665	P	other metabolic processes	IMP	Functional complementation		Publication:501719026|PMID:16725371	TAIR	3/25/2009
At1g01020	AT1G01020	involved in	sterol metabolic process	GO:0016125	P	other cellular processes	IMP	Functional complementation		Publication:501719026|PMID:16725371	TAIR	3/25/2009
At1g01020	AT1G01020	involved in	sterol metabolic process	GO:0016125	P	other metabolic processes	IMP	Functional complementation		Publication:501719026|PMID:16725371	TAIR	3/25/2009
At1g01020	AT1G01020	involved in	sterol metabolic process	GO:0016125	P	other cellular processes	IMP	Analysis of overexpression/ectopic expression phenotype		Publication:501719026|PMID:16725371	TAIR	3/25/2009
At1g01020	AT1G01020	involved in	sterol metabolic process	GO:0016125	P	other metabolic processes	IMP	Analysis of overexpression/ectopic expression phenotype		Publication:501719026|PMID:16725371	TAIR	3/25/2009
At1g01030	AT1G01030	located in	cellular_component	GO:0005575	C	unknown cellular components	ND	Unknown cellular component		Communication:1345790	TAIR	10/19/2006
At1g01030	AT1G01030	has	transcription factor activity	GO:0003700	F	transcription factor activity	ISS	Recognized domains		Publication:1345963|PMID:11118137	TAIR	6/6/2003
At1g01030	AT1G01030	involved in	flower development	GO:0009908	P	developmental processes	IMP	analysis of visible trait		Publication:501718951|PMID:16603651	TAIR	8/29/2006
At1g01030	AT1G01030	involved in	regulation of transcription	GO:0045449	P	transcription	TAS	inferred by author, from sequence similarity		Publication:1345963|PMID:11118137	TAIR	12/3/2003
At1g01030	AT1G01030	involved in	regulation of transcription	GO:0045449	P	other cellular processes	TAS	inferred by author, from sequence similarity		Publication:1345963|PMID:11118137	TAIR	12/3/2003
At1g01030	AT1G01030	involved in	regulation of transcription	GO:0045449	P	other metabolic processes	TAS	inferred by author, from sequence similarity		Publication:1345963|PMID:11118137	TAIR	12/3/2003
At1g01030	AT1G01030	involved in	leaf development	GO:0048366	P	developmental processes	IMP	analysis of visible trait		Publication:501718951|PMID:16603651	TAIR	8/29/2006
At1g01040	AT1G01040	located in	nucleus	GO:0005634	C	nucleus	IDA	localization of GFP/YFP fusion protein		Publication:501717798|PMID:15821876	TAIR	5/11/2006
At1g01040	AT1G01040	located in	nucleus	GO:0005634	C	nucleus	IDA	localization of GFP/YFP fusion protein		Publication:501721259|PMID:17369351	TAIR	5/17/2007
At1g01040	AT1G01040	has	ATP-dependent helicase activity	GO:0008026	F	hydrolase activity	ISS	manually reviewed TIGR computational analysis	INTERPRO:IPR001410	Communication:501714663	TIGR	4/11/2002
At1g01040	AT1G01040	has	ATP-dependent helicase activity	GO:0008026	F	other enzyme activity	ISS	manually reviewed TIGR computational analysis	INTERPRO:IPR001410	Communication:501714663	TIGR	4/11/2002
At1g01040	AT1G01040	functions in	double-stranded RNA binding	GO:0003725	F	DNA or RNA binding	IDA	Northwestern analysis		Publication:501717798|PMID:15821876	TAIR	5/11/2006
At1g01040	AT1G01040	functions in	protein binding	GO:0005515	F	protein binding	IPI	far-Western analysis	AGI_LocusCode:AT1G09700	Publication:501717798|PMID:15821876	TAIR	8/6/2008
At1g01040	AT1G01040	has	ribonuclease III activity	GO:0004525	F	hydrolase activity	ISS	manually reviewed TIGR computational analysis	INTERPRO:IPR000999	Communication:501714663	TIGR	4/11/2002
At1g01040	AT1G01040	involved in	RNA processing	GO:0006396	P	other cellular processes	ISS	Sequence similarity (homologue of/most closely related to)		Publication:501682323|PMID:0012225663	TAIR	5/11/2006
At1g01040	AT1G01040	involved in	RNA processing	GO:0006396	P	other metabolic processes	ISS	Sequence similarity (homologue of/most closely related to)		Publication:501682323|PMID:0012225663	TAIR	5/11/2006
At1g01040	AT1G01040	involved in	virus induced gene silencing	GO:0009616	P	response to stress	IMP	analysis of visible trait		Publication:501720410|PMID:17090584	TAIR	4/24/2008
At1g01040	AT1G01040	involved in	virus induced gene silencing	GO:0009616	P	response to abiotic or biotic stimulus	IMP	analysis of visible trait		Publication:501720410|PMID:17090584	TAIR	4/24/2008
At1g01040	AT1G01040	involved in	production of siRNA involved in RNA interference	GO:0030422	P	other cellular processes	IMP	analysis of visible trait		Publication:501722556|PMID:17558406	TAIR	3/30/2008
At1g01040	AT1G01040	involved in	production of siRNA involved in RNA interference	GO:0030422	P	other metabolic processes	IMP	analysis of visible trait		Publication:501722556|PMID:17558406	TAIR	3/30/2008
At1g01040	AT1G01040	involved in	flower development	GO:0009908	P	developmental processes	TAS	none		Publication:3740|PMID:8787738	wchiu	2/18/2005
At1g01040	AT1G01040	involved in	embryonic pattern specification	GO:0009880	P	developmental processes	IMP	analysis of visible trait		Publication:3740|PMID:8787738	TAIR	5/11/2006
At1g01040	AT1G01040	involved in	cytokinesis	GO:0000910	P	other cellular processes	IMP	analysis of visible trait		Publication:1032|PMID:10556049	TAIR	5/11/2006
At1g01040	AT1G01040	involved in	suspensor development	GO:0010098	P	other biological processes	IMP	analysis of visible trait		Publication:501678309	TAIR	5/11/2006
At1g01040	AT1G01040	involved in	production of miRNAs involved in gene silencing by miRNA	GO:0035196	P	other cellular processes	IGI	quadruple mutant analysis		Publication:501719300|PMID:16810317	TAIR	12/15/2006
At1g01040	AT1G01040	involved in	production of miRNAs involved in gene silencing by miRNA	GO:0035196	P	other metabolic processes	IGI	quadruple mutant analysis		Publication:501719300|PMID:16810317	TAIR	12/15/2006
At1g01040	AT1G01040	involved in	primary microRNA processing	GO:0031053	P	other cellular processes	TAS	original experiments are traceable through a review		Publication:501717767|PMID:16144699	TAIR	5/11/2006
At1g01040	AT1G01040	involved in	primary microRNA processing	GO:0031053	P	other metabolic processes	TAS	original experiments are traceable through a review		Publication:501717767|PMID:16144699	TAIR	5/11/2006
At1g01040	AT1G01040	involved in	mRNA cleavage involved in gene silencing by miRNA	GO:0035279	P	other cellular processes	IMP	expression of another gene in a mutant background of this gene		Publication:501715201|PMID:15851028	TAIR	5/11/2006
At1g01040	AT1G01040	involved in	mRNA cleavage involved in gene silencing by miRNA	GO:0035279	P	other metabolic processes	IMP	expression of another gene in a mutant background of this gene		Publication:501715201|PMID:15851028	TAIR	5/11/2006
At1g01040	AT1G01040	involved in	vegetative to reproductive phase transition of meristem	GO:0010228	P	developmental processes	IMP	analysis of physiological response		Publication:3740|PMID:8787738	TAIR	5/11/2006
At1g01040	AT1G01040	involved in	production of ta-siRNAs involved in RNA interference	GO:0010267	P	other cellular processes	IMP	expression of another gene in a mutant background of this gene		Publication:501719090|PMID:16699516	TAIR	8/9/2007
At1g01040	AT1G01040	involved in	production of ta-siRNAs involved in RNA interference	GO:0010267	P	other metabolic processes	IMP	expression of another gene in a mutant background of this gene		Publication:501719090|PMID:16699516	TAIR	8/9/2007
At1g01040	AT1G01040	located in	nuclear dicing body	GO:0010445	C	nucleus	IDA	localization of GFP/YFP fusion protein		Publication:501721376|PMID:17442570	TAIR	8/22/2007
At1g01040	AT1G01040	located in	nuclear dicing body	GO:0010445	C	other intracellular components	IDA	localization of GFP/YFP fusion protein		Publication:501721376|PMID:17442570	TAIR	8/22/2007
At1g01040	AT1G01040	involved in	production of lsiRNA involved in RNA interference	GO:0010599	P	other cellular processes	IMP	biochemical/chemical analysis		Publication:501723562|PMID:18003861	TAIR	8/22/2008
At1g01040	AT1G01040	involved in	production of lsiRNA involved in RNA interference	GO:0010599	P	other metabolic processes	IMP	biochemical/chemical analysis		Publication:501723562|PMID:18003861	TAIR	8/22/2008
At1g01046	AT1G01046	located in	cellular_component	GO:0005575	C	unknown cellular components	ND	Unknown cellular component		Communication:1345790	TAIR	5/8/2009
At1g01046	AT1G01046	has	molecular_function	GO:0003674	F	unknown molecular functions	ND	Unknown molecular function		Communication:1345790	TAIR	5/8/2009
At1g01046	AT1G01046	involved in	biological_process	GO:0008150	P	unknown biological processes	ND	Unknown biological process		Communication:1345790	TAIR	5/8/2009
At1g01050	AT1G01050.1	involved in	phosphate metabolic process	GO:0006796	P	other cellular processes	IEA	traceable computational prediction	INTERPRO:IPR008162|INTERPRO:IPR008162|INTERPRO:IPR008162|INTERPRO:IPR008162|INTERPRO:IPR008162	AnalysisReference:501730468	TAIR	4/30/2010
At1g01050	AT1G01050.1	involved in	phosphate metabolic process	GO:0006796	P	other metabolic processes	IEA	traceable computational prediction	INTERPRO:IPR008162|INTERPRO:IPR008162|INTERPRO:IPR008162|INTERPRO:IPR008162|INTERPRO:IPR008162	AnalysisReference:501730468	TAIR	4/30/2010
At1g01050	AT1G01050	located in	cytoplasm	GO:0005737	C	other cytoplasmic components	IDA	localization of GFP/YFP fusion protein		Publication:501714452|PMID:15610358	TAIR	5/3/2005
At1g01050	AT1G01050	located in	membrane	GO:0016020	C	other membranes	ISS	manually reviewed TIGR computational analysis	InterPro:IPR008162	Communication:501714663	TIGR	9/2/2003
At1g01050	AT1G01050	located in	nucleus	GO:0005634	C	nucleus	IDA	localization of GFP/YFP fusion protein		Publication:501714452|PMID:15610358	TAIR	5/3/2005
At1g01050	AT1G01050	has	inorganic diphosphatase activity	GO:0004427	F	hydrolase activity	IDA	Enzyme assays		Publication:501724425	TAIR	4/7/2008
At1g01050	AT1G01050	involved in	metabolic process	GO:0008152	P	other metabolic processes	ISS	manually reviewed TIGR computational analysis	InterPro:IPR008162	Communication:501714663	TIGR	9/2/2003
At1g01060	AT1G01060	functions in	DNA binding	GO:0003677	F	DNA or RNA binding	ISS	manually reviewed TIGR computational analysis	Pfam:PF00249	Communication:501714663	TIGR	8/26/2003
At1g01060	AT1G01060	has	transcription factor activity	GO:0003700	F	transcription factor activity	ISS	Recognized domains		Publication:1345963|PMID:11118137	TAIR	6/6/2003
At1g01060	AT1G01060	has	transcription factor activity	GO:0003700	F	transcription factor activity	ISS	Sequence similarity (homologue of/most closely related to)		Publication:2432|PMID:9657154	TAIR	1/27/2004
At1g01060	AT1G01060	involved in	response to salt stress	GO:0009651	P	response to stress	IEP	Transcript levels (e.g. Northerns)		Publication:501718564|PMID:16463103	TAIR	3/27/2006
At1g01060	AT1G01060	involved in	response to salt stress	GO:0009651	P	response to abiotic or biotic stimulus	IEP	Transcript levels (e.g. Northerns)		Publication:501718564|PMID:16463103	TAIR	3/27/2006
At1g01060	AT1G01060	involved in	response to abscisic acid stimulus	GO:0009737	P	other biological processes	IEP	Transcript levels (e.g. Northerns)		Publication:501718564|PMID:16463103	TAIR	3/27/2006
At1g01060	AT1G01060	involved in	response to auxin stimulus	GO:0009733	P	other biological processes	IEP	Transcript levels (e.g. Northerns)		Publication:501718564|PMID:16463103	TAIR	3/27/2006
At1g01060	AT1G01060	involved in	response to ethylene stimulus	GO:0009723	P	other biological processes	IEP	Transcript levels (e.g. Northerns)		Publication:501718564|PMID:16463103	TAIR	4/6/2006
At1g01060	AT1G01060	involved in	response to gibberellin stimulus	GO:0009739	P	other biological processes	IEP	Transcript levels (e.g. Northerns)		Publication:501718564|PMID:16463103	TAIR	3/27/2006
At1g01060	AT1G01060	involved in	response to jasmonic acid stimulus	GO:0009753	P	other biological processes	IEP	Transcript levels (e.g. Northerns)		Publication:501718564|PMID:16463103	TAIR	3/27/2006
At1g01060	AT1G01060	involved in	response to salicylic acid stimulus	GO:0009751	P	other biological processes	IEP	Transcript levels (e.g. Northerns)		Publication:501718564|PMID:16463103	TAIR	3/27/2006
At1g01060	AT1G01060	involved in	regulation of transcription	GO:0045449	P	transcription	TAS	inferred by author, from sequence similarity		Publication:1345963|PMID:11118137	TAIR	12/3/2003
At1g01060	AT1G01060	involved in	regulation of transcription	GO:0045449	P	other cellular processes	TAS	inferred by author, from sequence similarity		Publication:1345963|PMID:11118137	TAIR	12/3/2003
At1g01060	AT1G01060	involved in	regulation of transcription	GO:0045449	P	other metabolic processes	TAS	inferred by author, from sequence similarity		Publication:1345963|PMID:11118137	TAIR	12/3/2003
At1g01060	AT1G01060	involved in	response to cadmium ion	GO:0046686	P	other biological processes	IEP	Transcript levels (e.g. Northerns)		Publication:501718564|PMID:16463103	TAIR	3/27/2006
At1g01060	AT1G01060	required for	regulation of circadian rhythm	GO:0042752	P	other biological processes	IMP	expression of another gene in a mutant background of this gene		Publication:501681442|PMID:0012007421	TAIR	1/27/2004
At1g01060	AT1G01060	involved in	long-day photoperiodism, flowering	GO:0048574	P	developmental processes	IGI	double mutant analysis	AGI_LocusC ode:AT2G46830	Publication:501729123|PMID:19011118	TAIR	12/30/2008
At1g01060	AT1G01060	involved in	long-day photoperiodism, flowering	GO:0048574	P	response to abiotic or biotic stimulus	IGI	double mutant analysis	AGI_LocusC ode:AT2G46830	Publication:501729123|PMID:19011118	TAIR	12/30/2008
At1g01070	AT1G01070.1	located in	membrane	GO:0016020	C	other membranes	IEA	traceable computational prediction	INTERPRO:IPR000620|INTERPRO:IPR000620	AnalysisReference:501730468	TAIR	4/30/2010
At1g01070	AT1G01070.2	located in	membrane	GO:0016020	C	other membranes	IEA	traceable computational prediction	INTERPRO:IPR000620	AnalysisReference:501730468	TAIR	4/30/2010
At1g01073	AT1G01073.1	located in	endomembrane system	GO:0012505	C	other cellular components	IEA	traceable computational prediction	CBS:TargetP	AnalysisReference:501730133	TAIR	4/23/2010
At1g01073	AT1G01073	has	molecular_function	GO:0003674	F	unknown molecular functions	ND	Unknown molecular function		Communication:1345790	TAIR	5/8/2009
At1g01073	AT1G01073	involved in	biological_process	GO:0008150	P	unknown biological processes	ND	Unknown biological process		Communication:1345790	TAIR	5/8/2009
At1g01080	AT1G01080.1	located in	chloroplast	GO:0009507	C	chloroplast	IDA	protein separation and fragment identification		Publication:501712079|PMID:15028209	kvanwijk	9/23/2008
At1g01080	AT1G01080.1	located in	chloroplast	GO:0009507	C	chloroplast	IDA	protein separation and fragment identification		Publication:501724486|PMID:18431481	kvanwijk	9/26/2008
At1g01080	AT1G01080.1	located in	chloroplast stroma	GO:0009570	C	plastid	IDA	protein separation and fragment identification		Publication:501727324|PMID:18633119	kvanwijk	10/8/2008
At1g01080	AT1G01080.1	located in	chloroplast stroma	GO:0009570	C	chloroplast	IDA	protein separation and fragment identification		Publication:501727324|PMID:18633119	kvanwijk	10/8/2008
At1g01080	AT1G01080.1	located in	chloroplast stroma	GO:0009570	C	other cytoplasmic components	IDA	protein separation and fragment identification		Publication:501727324|PMID:18633119	kvanwijk	10/8/2008
At1g01080	AT1G01080.1	located in	chloroplast stroma	GO:0009570	C	other intracellular components	IDA	protein separation and fragment identification		Publication:501727324|PMID:18633119	kvanwijk	10/8/2008
At1g01080	AT1G01080.1	located in	nucleus	GO:0005634	C	nucleus	IDA	protein separation and fragment identification		Publication:501711432|PMID:14617066	kvanwijk	9/23/2008
At1g01080	AT1G01080.1	has	nucleic acid binding	GO:0003676	F	nucleic acid binding	IEA	traceable computational prediction	INTERPRO:IPR000504|INTERPRO:IPR000504|INTERPRO:IPR000504|INTERPRO:IPR000504|INTERPRO:IPR000504|INTERPRO:IPR000504	AnalysisReference:501730468	TAIR	4/30/2010
At1g01080	AT1G01080.1	has	nucleotide binding	GO:0000166	F	nucleotide binding	IEA	traceable computational prediction	INTERPRO:IPR012677|INTERPRO:IPR012677	AnalysisReference:501730468	TAIR	4/30/2010
At1g01080	AT1G01080.1	located in	chloroplast envelope	GO:0009941	C	plastid	IDA	protein separation and fragment identification		Publication:501710686|PMID:12938931	kvanwijk	9/23/2008
At1g01080	AT1G01080.1	located in	chloroplast envelope	GO:0009941	C	chloroplast	IDA	protein separation and fragment identification		Publication:501710686|PMID:12938931	kvanwijk	9/23/2008
At1g01080	AT1G01080.1	located in	chloroplast envelope	GO:0009941	C	other cytoplasmic components	IDA	protein separation and fragment identification		Publication:501710686|PMID:12938931	kvanwijk	9/23/2008
At1g01080	AT1G01080.1	located in	chloroplast envelope	GO:0009941	C	other intracellular components	IDA	protein separation and fragment identification		Publication:501710686|PMID:12938931	kvanwijk	9/23/2008
At1g01080	AT1G01080	functions in	RNA binding	GO:0003723	F	DNA or RNA binding	ISS	manually reviewed TIGR computational analysis	INTERPRO:IPR000504	Communication:501714663	TIGR	4/2/2002
At1g01080	AT1G01080	involved in	biological_process	GO:0008150	P	unknown biological processes	ND	Unknown biological process		Communication:1345790	TAIR	10/19/2006
At1g01080	AT1G01080.2	located in	chloroplast	GO:0009507	C	chloroplast	IDA	protein separation and fragment identification		Publication:501724486|PMID:18431481	kvanwijk	9/26/2008
At1g01080	AT1G01080.2	has	nucleic acid binding	GO:0003676	F	nucleic acid binding	IEA	traceable computational prediction	INTERPRO:IPR000504|INTERPRO:IPR000504|INTERPRO:IPR000504|INTERPRO:IPR000504|INTERPRO:IPR000504|INTERPRO:IPR000504	AnalysisReference:501730468	TAIR	4/30/2010
At1g01080	AT1G01080.2	has	nucleotide binding	GO:0000166	F	nucleotide binding	IEA	traceable computational prediction	INTERPRO:IPR012677|INTERPRO:IPR012677	AnalysisReference:501730468	TAIR	4/30/2010
At1g01090	AT1G01090.1	located in	chloroplast	GO:0009507	C	chloroplast	IDA	protein separation and fragment identification		Publication:501724486|PMID:18431481	kvanwijk	9/26/2008
At1g01090	AT1G01090.1	involved in	glycolysis	GO:0006096	P	other cellular processes	IEA	traceable computational prediction	INTERPRO:IPR017597	AnalysisReference:501730468	TAIR	4/30/2010
At1g01090	AT1G01090.1	involved in	glycolysis	GO:0006096	P	other metabolic processes	IEA	traceable computational prediction	INTERPRO:IPR017597	AnalysisReference:501730468	TAIR	4/30/2010
At1g01090	AT1G01090.1	involved in	glycolysis	GO:0006096	P	electron transport or energy pathways	IEA	traceable computational prediction	INTERPRO:IPR017597	AnalysisReference:501730468	TAIR	4/30/2010
At1g01090	AT1G01090.1	involved in	metabolic process	GO:0008152	P	other metabolic processes	IEA	traceable computational prediction	INTERPRO:IPR001017	AnalysisReference:501730468	TAIR	4/30/2010
At1g01090	AT1G01090.1	located in	chloroplast envelope	GO:0009941	C	plastid	IDA	protein separation and fragment identification		Publication:501710686|PMID:12938931	kvanwijk	9/23/2008
At1g01090	AT1G01090.1	located in	chloroplast envelope	GO:0009941	C	chloroplast	IDA	protein separation and fragment identification		Publication:501710686|PMID:12938931	kvanwijk	9/23/2008
At1g01090	AT1G01090.1	located in	chloroplast envelope	GO:0009941	C	other cytoplasmic components	IDA	protein separation and fragment identification		Publication:501710686|PMID:12938931	kvanwijk	9/23/2008
At1g01090	AT1G01090.1	located in	chloroplast envelope	GO:0009941	C	other intracellular components	IDA	protein separation and fragment identification		Publication:501710686|PMID:12938931	kvanwijk	9/23/2008
At1g01090	AT1G01090.1	involved in	oxidation reduction	GO:0055114	P	other metabolic processes	IEA	traceable computational prediction	INTERPRO:IPR017597	AnalysisReference:501730468	TAIR	4/30/2010
At1g01090	AT1G01090	located in	plastid	GO:0009536	C	plastid	ISS	Sequence similarity (homologue of/most closely related to)		Publication:2952|PMID:9393637	TAIR	7/16/2008
At1g01090	AT1G01090	has	pyruvate dehydrogenase (acetyl-transferring) activity	GO:0004739	F	other enzyme activity	ISS	manually reviewed TIGR computational analysis	INTERPRO:IPR001017	Communication:501714663	TIGR	9/9/2003
At1g01090	AT1G01090	has	pyruvate dehydrogenase (acetyl-transferring) activity	GO:0004739	F	other enzyme activity	ISS	Sequence similarity (homologue of/most closely related to)		Publication:2952|PMID:9393637	TAIR	7/16/2008
At1g01090	AT1G01090	involved in	metabolic process	GO:0008152	P	other metabolic processes	ISS	manually reviewed TIGR computational analysis	INTERPRO:IPR001017	Communication:501714663	TIGR	9/9/2003
At1g01100	AT1G01100.1	located in	plasma membrane	GO:0005886	C	plasma membrane	IDA	protein separation and fragment identification		Publication:501720929|PMID:17317660	kvanwijk	9/25/2008
At1g01100	AT1G01100.1	functions as	structural constituent of ribosome	GO:0003735	F	structural molecule activity	IEA	traceable computational prediction	INTERPRO:IPR001813	AnalysisReference:501730468	TAIR	4/30/2010
At1g01100	AT1G01100.1	involved in	translational elongation	GO:0006414	P	protein metabolism	IEA	traceable computational prediction	INTERPRO:IPR001813	AnalysisReference:501730468	TAIR	4/30/2010
At1g01100	AT1G01100.1	involved in	translational elongation	GO:0006414	P	other cellular processes	IEA	traceable computational prediction	INTERPRO:IPR001813	AnalysisReference:501730468	TAIR	4/30/2010
At1g01100	AT1G01100.1	involved in	translational elongation	GO:0006414	P	other metabolic processes	IEA	traceable computational prediction	INTERPRO:IPR001813	AnalysisReference:501730468	TAIR	4/30/2010
At1g01100	AT1G01100.1	located in	cytosolic ribosome	GO:0022626	C	cytosol	IDA	protein separation and fragment identification		Publication:501714926|PMID:15734919	kvanwijk	9/24/2008
At1g01100	AT1G01100.1	located in	cytosolic ribosome	GO:0022626	C	ribosome	IDA	protein separation and fragment identification		Publication:501714926|PMID:15734919	kvanwijk	9/24/2008
At1g01100	AT1G01100.1	located in	cytosolic ribosome	GO:0022626	C	other cytoplasmic components	IDA	protein separation and fragment identification		Publication:501714926|PMID:15734919	kvanwijk	9/24/2008
At1g01100	AT1G01100.1	located in	cytosolic ribosome	GO:0022626	C	other intracellular components	IDA	protein separation and fragment identification		Publication:501714926|PMID:15734919	kvanwijk	9/24/2008
At1g01100	AT1G01100	located in	cytosol	GO:0005829	C	cytosol	IDA	Cell fractionation (for cellular component)		Publication:501724483|PMID:18433157	TAIR	5/4/2009
At1g01100	AT1G01100	located in	nucleus	GO:0005634	C	nucleus	IDA	Cell fractionation (for cellular component)		Publication:501724483|PMID:18433157	TAIR	5/4/2009
At1g01100	AT1G01100	located in	ribosome	GO:0005840	C	ribosome	ISS	manually reviewed TIGR computational analysis	InterPro:IPR001813|Pfam:PF00428	Communication:501714663	TIGR	9/26/2003
At1g01100	AT1G01100	functions as	structural constituent of ribosome	GO:0003735	F	structural molecule activity	ISS	manually reviewed TIGR computational analysis	InterPro:IPR001813|Pfam:PF00428	Communication:501714663	TIGR	9/26/2003
At1g01100	AT1G01100	involved in	translational elongation	GO:0006414	P	protein metabolism	ISS	manually reviewed TIGR computational analysis	InterPro:IPR001813|Pfam:PF00428	Communication:501714663	TIGR	9/26/2003
At1g01100	AT1G01100	involved in	translational elongation	GO:0006414	P	other cellular processes	ISS	manually reviewed TIGR computational analysis	InterPro:IPR001813|Pfam:PF00428	Communication:501714663	TIGR	9/26/2003
At1g01100	AT1G01100	involved in	translational elongation	GO:0006414	P	other metabolic processes	ISS	manually reviewed TIGR computational analysis	InterPro:IPR001813|Pfam:PF00428	Communication:501714663	TIGR	9/26/2003
At1g01100	AT1G01100	located in	cytosolic ribosome	GO:0022626	C	cytosol	IDA	protein separation and fragment identification		Publication:501723363|PMID:17934214	TAIR	8/13/2008
At1g01100	AT1G01100	located in	cytosolic ribosome	GO:0022626	C	ribosome	IDA	protein separation and fragment identification		Publication:501723363|PMID:17934214	TAIR	8/13/2008
At1g01100	AT1G01100	located in	cytosolic ribosome	GO:0022626	C	other cytoplasmic components	IDA	protein separation and fragment identification		Publication:501723363|PMID:17934214	TAIR	8/13/2008
At1g01100	AT1G01100	located in	cytosolic ribosome	GO:0022626	C	other intracellular components	IDA	protein separation and fragment identification		Publication:501723363|PMID:17934214	TAIR	8/13/2008
At1g01100	AT1G01100.2	located in	plasma membrane	GO:0005886	C	plasma membrane	IDA	protein separation and fragment identification		Publication:501720929|PMID:17317660	kvanwijk	9/25/2008
At1g01100	AT1G01100.2	functions as	structural constituent of ribosome	GO:0003735	F	structural molecule activity	IEA	traceable computational prediction	INTERPRO:IPR001813	AnalysisReference:501730468	TAIR	4/30/2010
At1g01100	AT1G01100.2	involved in	translational elongation	GO:0006414	P	protein metabolism	IEA	traceable computational prediction	INTERPRO:IPR001813	AnalysisReference:501730468	TAIR	4/30/2010
At1g01100	AT1G01100.2	involved in	translational elongation	GO:0006414	P	other cellular processes	IEA	traceable computational prediction	INTERPRO:IPR001813	AnalysisReference:501730468	TAIR	4/30/2010
At1g01100	AT1G01100.2	involved in	translational elongation	GO:0006414	P	other metabolic processes	IEA	traceable computational prediction	INTERPRO:IPR001813	AnalysisReference:501730468	TAIR	4/30/2010
At1g01100	AT1G01100.2	located in	cytosolic ribosome	GO:0022626	C	cytosol	IDA	protein separation and fragment identification		Publication:501714926|PMID:15734919	kvanwijk	9/24/2008
At1g01100	AT1G01100.2	located in	cytosolic ribosome	GO:0022626	C	ribosome	IDA	protein separation and fragment identification		Publication:501714926|PMID:15734919	kvanwijk	9/24/2008
At1g01100	AT1G01100.2	located in	cytosolic ribosome	GO:0022626	C	other cytoplasmic components	IDA	protein separation and fragment identification		Publication:501714926|PMID:15734919	kvanwijk	9/24/2008
At1g01100	AT1G01100.2	located in	cytosolic ribosome	GO:0022626	C	other intracellular components	IDA	protein separation and fragment identification		Publication:501714926|PMID:15734919	kvanwijk	9/24/2008
At1g01100	AT1G01100.3	located in	plasma membrane	GO:0005886	C	plasma membrane	IDA	protein separation and fragment identification		Publication:501720929|PMID:17317660	kvanwijk	9/25/2008
At1g01100	AT1G01100.3	functions as	structural constituent of ribosome	GO:0003735	F	structural molecule activity	IEA	traceable computational prediction	INTERPRO:IPR001813	AnalysisReference:501730468	TAIR	4/30/2010
At1g01100	AT1G01100.3	involved in	translational elongation	GO:0006414	P	protein metabolism	IEA	traceable computational prediction	INTERPRO:IPR001813	AnalysisReference:501730468	TAIR	4/30/2010
At1g01100	AT1G01100.3	involved in	translational elongation	GO:0006414	P	other cellular processes	IEA	traceable computational prediction	INTERPRO:IPR001813	AnalysisReference:501730468	TAIR	4/30/2010
At1g01100	AT1G01100.3	involved in	translational elongation	GO:0006414	P	other metabolic processes	IEA	traceable computational prediction	INTERPRO:IPR001813	AnalysisReference:501730468	TAIR	4/30/2010
At1g01100	AT1G01100.4	located in	plasma membrane	GO:0005886	C	plasma membrane	IDA	protein separation and fragment identification		Publication:501720929|PMID:17317660	kvanwijk	9/25/2008
At1g01100	AT1G01100.4	functions as	structural constituent of ribosome	GO:0003735	F	structural molecule activity	IEA	traceable computational prediction	INTERPRO:IPR001813	AnalysisReference:501730468	TAIR	4/30/2010
At1g01100	AT1G01100.4	involved in	translational elongation	GO:0006414	P	protein metabolism	IEA	traceable computational prediction	INTERPRO:IPR001813	AnalysisReference:501730468	TAIR	4/30/2010
At1g01100	AT1G01100.4	involved in	translational elongation	GO:0006414	P	other cellular processes	IEA	traceable computational prediction	INTERPRO:IPR001813	AnalysisReference:501730468	TAIR	4/30/2010
At1g01100	AT1G01100.4	involved in	translational elongation	GO:0006414	P	other metabolic processes	IEA	traceable computational prediction	INTERPRO:IPR001813	AnalysisReference:501730468	TAIR	4/30/2010
At1g01110	AT1G01110.1	located in	mitochondrion	GO:0005739	C	mitochondria	IEA	traceable computational prediction	CBS:TargetP	AnalysisReference:501730133	TAIR	4/23/2010
At1g01110	AT1G01110	has	molecular_function	GO:0003674	F	unknown molecular functions	ND	none		Communication:501683652	TIGR	10/4/2003
At1g01115	AT1G01115.1	located in	endomembrane system	GO:0012505	C	other cellular components	IEA	traceable computational prediction	CBS:TargetP	AnalysisReference:501730133	TAIR	4/23/2010
At1g01115	AT1G01115	has	molecular_function	GO:0003674	F	unknown molecular functions	ND	Unknown molecular function		Communication:1345790	TAIR	5/8/2009
At1g01115	AT1G01115	involved in	biological_process	GO:0008150	P	unknown biological processes	ND	Unknown biological process		Communication:1345790	TAIR	5/8/2009
At1g01120	AT1G01120.1	located in	cytosolic ribosome	GO:0022626	C	cytosol	IDA	protein separation and fragment identification		Publication:501714975|PMID:15821981	kvanwijk	9/24/2008
At1g01120	AT1G01120.1	located in	cytosolic ribosome	GO:0022626	C	ribosome	IDA	protein separation and fragment identification		Publication:501714975|PMID:15821981	kvanwijk	9/24/2008
At1g01120	AT1G01120.1	located in	cytosolic ribosome	GO:0022626	C	other cytoplasmic components	IDA	protein separation and fragment identification		Publication:501714975|PMID:15821981	kvanwijk	9/24/2008
At1g01120	AT1G01120.1	located in	cytosolic ribosome	GO:0022626	C	other intracellular components	IDA	protein separation and fragment identification		Publication:501714975|PMID:15821981	kvanwijk	9/24/2008
At1g01120	AT1G01120	located in	endoplasmic reticulum	GO:0005783	C	ER	IDA	localization of GFP/YFP fusion protein		Publication:501724806|PMID:18465198	TAIR	6/30/2008
At1g01120	AT1G01120	located in	membrane	GO:0016020	C	other membranes	ISS	transmembrane domain prediction		Publication:1708|PMID:10074711	TAIR	7/14/2004
At1g01120	AT1G01120	has	acyltransferase activity	GO:0008415	F	transferase activity	ISS	manually reviewed TIGR computational analysis	INTERPRO:IPR001099	Communication:501714663	TIGR	7/22/2002
At1g01120	AT1G01120	involved in	response to cold	GO:0009409	P	response to stress	IEP	Transcript levels (e.g. RT-PCR)		Publication:501724806|PMID:18465198	TAIR	7/3/2008
At1g01120	AT1G01120	involved in	response to cold	GO:0009409	P	response to abiotic or biotic stimulus	IEP	Transcript levels (e.g. RT-PCR)		Publication:501724806|PMID:18465198	TAIR	7/3/2008
At1g01120	AT1G01120	involved in	response to light stimulus	GO:0009416	P	response to abiotic or biotic stimulus	IEP	Transcript levels (e.g.microarray data)		Publication:501724806|PMID:18465198	TAIR	7/3/2008
At1g01120	AT1G01120	involved in	very-long-chain fatty acid metabolic process	GO:0000038	P	other cellular processes	IDA	none		Publication:1708|PMID:10074711	TIGR	4/17/2003
At1g01120	AT1G01120	involved in	very-long-chain fatty acid metabolic process	GO:0000038	P	other metabolic processes	IDA	none		Publication:1708|PMID:10074711	TIGR	4/17/2003
At1g01120	AT1G01120	involved in	fatty acid elongation	GO:0030497	P	other cellular processes	IDA	none		Publication:1708|PMID:10074711	TIGR	4/17/2003
At1g01120	AT1G01120	involved in	fatty acid elongation	GO:0030497	P	other metabolic processes	IDA	none		Publication:1708|PMID:10074711	TIGR	4/17/2003
At1g01120	AT1G01120	involved in	wax biosynthetic process	GO:0010025	P	other cellular processes	IDA	Enzyme assays		Publication:1708|PMID:10074711	TAIR	7/11/2003
At1g01120	AT1G01120	involved in	wax biosynthetic process	GO:0010025	P	other metabolic processes	IDA	Enzyme assays		Publication:1708|PMID:10074711	TAIR	7/11/2003
At1g01120	AT1G01120	involved in	wax biosynthetic process	GO:0010025	P	other cellular processes	IMP	analysis of visible trait		Publication:1708|PMID:10074711	TAIR	5/9/2003
At1g01120	AT1G01120	involved in	wax biosynthetic process	GO:0010025	P	other metabolic processes	IMP	analysis of visible trait		Publication:1708|PMID:10074711	TAIR	5/9/2003
At1g01120	AT1G01120	has	fatty acid elongase activity	GO:0009922	F	transferase activity	IDA	Enzyme assays		Publication:1708|PMID:10074711	TAIR	3/29/2003
At1g01120	AT1G01120	involved in	cuticle development	GO:0042335	P	developmental processes	IMP	none		Publication:1708|PMID:10074711	TIGR	4/17/2003
At1g01130	AT1G01130	located in	cellular_component	GO:0005575	C	unknown cellular components	ND	Unknown cellular component		Communication:1345790	TAIR	10/19/2006
At1g01130	AT1G01130	has	molecular_function	GO:0003674	F	unknown molecular functions	ND	none		Communication:501683652	TIGR	10/4/2003
At1g01130	AT1G01130	involved in	biological_process	GO:0008150	P	unknown biological processes	ND	Unknown biological process		Communication:1345790	TAIR	10/19/2006
At1g01140	AT1G01140	has	kinase activity	GO:0016301	F	kinase activity	ISS	manually reviewed TIGR computational analysis	Pfam:PF00069	Communication:501714663	TIGR	9/26/2003
At1g01140	AT1G01140.1	has	ATP binding	GO:0005524	F	nucleotide binding	IEA	traceable computational prediction	INTERPRO:IPR017442|INTERPRO:IPR000719|INTERPRO:IPR017441|INTERPRO:IPR002290	AnalysisReference:501730468	TAIR	4/30/2010
At1g01140	AT1G01140.1	has	protein kinase activity	GO:0004672	F	kinase activity	IEA	traceable computational prediction	INTERPRO:IPR017442|INTERPRO:IPR000719|INTERPRO:IPR017441	AnalysisReference:501730468	TAIR	4/30/2010
At1g01140	AT1G01140.1	has	protein kinase activity	GO:0004672	F	transferase activity	IEA	traceable computational prediction	INTERPRO:IPR017442|INTERPRO:IPR000719|INTERPRO:IPR017441	AnalysisReference:501730468	TAIR	4/30/2010
At1g01140	AT1G01140.1	has	protein serine/threonine kinase activity	GO:0004674	F	kinase activity	IEA	traceable computational prediction	INTERPRO:IPR008271|INTERPRO:IPR002290	AnalysisReference:501730468	TAIR	4/30/2010
At1g01140	AT1G01140.1	has	protein serine/threonine kinase activity	GO:0004674	F	transferase activity	IEA	traceable computational prediction	INTERPRO:IPR008271|INTERPRO:IPR002290	AnalysisReference:501730468	TAIR	4/30/2010
At1g01140	AT1G01140.1	involved in	protein amino acid phosphorylation	GO:0006468	P	protein metabolism	IEA	traceable computational prediction	INTERPRO:IPR008271|INTERPRO:IPR017442|INTERPRO:IPR000719|INTERPRO:IPR017441|INTERPRO:IPR002290	AnalysisReference:501730468	TAIR	4/30/2010
At1g01140	AT1G01140.1	involved in	protein amino acid phosphorylation	GO:0006468	P	other cellular processes	IEA	traceable computational prediction	INTERPRO:IPR008271|INTERPRO:IPR017442|INTERPRO:IPR000719|INTERPRO:IPR017441|INTERPRO:IPR002290	AnalysisReference:501730468	TAIR	4/30/2010
At1g01140	AT1G01140.1	involved in	protein amino acid phosphorylation	GO:0006468	P	other metabolic processes	IEA	traceable computational prediction	INTERPRO:IPR008271|INTERPRO:IPR017442|INTERPRO:IPR000719|INTERPRO:IPR017441|INTERPRO:IPR002290	AnalysisReference:501730468	TAIR	4/30/2010
At1g01140	AT1G01140.1	involved in	signal transduction	GO:0007165	P	signal transduction	IEA	traceable computational prediction	INTERPRO:IPR004041|INTERPRO:IPR018451	AnalysisReference:501730468	TAIR	4/30/2010
At1g01140	AT1G01140.3	has	ATP binding	GO:0005524	F	nucleotide binding	IEA	traceable computational prediction	INTERPRO:IPR017442|INTERPRO:IPR000719|INTERPRO:IPR017441|INTERPRO:IPR002290	AnalysisReference:501730468	TAIR	4/30/2010
At1g01140	AT1G01140.3	has	protein kinase activity	GO:0004672	F	kinase activity	IEA	traceable computational prediction	INTERPRO:IPR017442|INTERPRO:IPR000719|INTERPRO:IPR017441	AnalysisReference:501730468	TAIR	4/30/2010
At1g01140	AT1G01140.3	has	protein kinase activity	GO:0004672	F	transferase activity	IEA	traceable computational prediction	INTERPRO:IPR017442|INTERPRO:IPR000719|INTERPRO:IPR017441	AnalysisReference:501730468	TAIR	4/30/2010
At1g01140	AT1G01140.3	has	protein serine/threonine kinase activity	GO:0004674	F	kinase activity	IEA	traceable computational prediction	INTERPRO:IPR008271|INTERPRO:IPR002290	AnalysisReference:501730468	TAIR	4/30/2010
At1g01140	AT1G01140.3	has	protein serine/threonine kinase activity	GO:0004674	F	transferase activity	IEA	traceable computational prediction	INTERPRO:IPR008271|INTERPRO:IPR002290	AnalysisReference:501730468	TAIR	4/30/2010
At1g01140	AT1G01140.3	involved in	protein amino acid phosphorylation	GO:0006468	P	protein metabolism	IEA	traceable computational prediction	INTERPRO:IPR008271|INTERPRO:IPR017442|INTERPRO:IPR000719|INTERPRO:IPR017441|INTERPRO:IPR002290	AnalysisReference:501730468	TAIR	4/30/2010
At1g01140	AT1G01140.3	involved in	protein amino acid phosphorylation	GO:0006468	P	other cellular processes	IEA	traceable computational prediction	INTERPRO:IPR008271|INTERPRO:IPR017442|INTERPRO:IPR000719|INTERPRO:IPR017441|INTERPRO:IPR002290	AnalysisReference:501730468	TAIR	4/30/2010
At1g01140	AT1G01140.3	involved in	protein amino acid phosphorylation	GO:0006468	P	other metabolic processes	IEA	traceable computational prediction	INTERPRO:IPR008271|INTERPRO:IPR017442|INTERPRO:IPR000719|INTERPRO:IPR017441|INTERPRO:IPR002290	AnalysisReference:501730468	TAIR	4/30/2010
At1g01140	AT1G01140.3	involved in	signal transduction	GO:0007165	P	signal transduction	IEA	traceable computational prediction	INTERPRO:IPR004041|INTERPRO:IPR018451	AnalysisReference:501730468	TAIR	4/30/2010
At1g01140	AT1G01140.2	has	ATP binding	GO:0005524	F	nucleotide binding	IEA	traceable computational prediction	INTERPRO:IPR017442|INTERPRO:IPR000719|INTERPRO:IPR017441|INTERPRO:IPR002290	AnalysisReference:501730468	TAIR	4/30/2010
At1g01140	AT1G01140.2	has	protein kinase activity	GO:0004672	F	kinase activity	IEA	traceable computational prediction	INTERPRO:IPR017442|INTERPRO:IPR000719|INTERPRO:IPR017441	AnalysisReference:501730468	TAIR	4/30/2010
At1g01140	AT1G01140.2	has	protein kinase activity	GO:0004672	F	transferase activity	IEA	traceable computational prediction	INTERPRO:IPR017442|INTERPRO:IPR000719|INTERPRO:IPR017441	AnalysisReference:501730468	TAIR	4/30/2010
At1g01140	AT1G01140.2	has	protein serine/threonine kinase activity	GO:0004674	F	kinase activity	IEA	traceable computational prediction	INTERPRO:IPR008271|INTERPRO:IPR002290	AnalysisReference:501730468	TAIR	4/30/2010
At1g01140	AT1G01140.2	has	protein serine/threonine kinase activity	GO:0004674	F	transferase activity	IEA	traceable computational prediction	INTERPRO:IPR008271|INTERPRO:IPR002290	AnalysisReference:501730468	TAIR	4/30/2010
At1g01140	AT1G01140.2	involved in	protein amino acid phosphorylation	GO:0006468	P	protein metabolism	IEA	traceable computational prediction	INTERPRO:IPR008271|INTERPRO:IPR017442|INTERPRO:IPR000719|INTERPRO:IPR017441|INTERPRO:IPR002290	AnalysisReference:501730468	TAIR	4/30/2010
At1g01140	AT1G01140.2	involved in	protein amino acid phosphorylation	GO:0006468	P	other cellular processes	IEA	traceable computational prediction	INTERPRO:IPR008271|INTERPRO:IPR017442|INTERPRO:IPR000719|INTERPRO:IPR017441|INTERPRO:IPR002290	AnalysisReference:501730468	TAIR	4/30/2010
At1g01140	AT1G01140.2	involved in	protein amino acid phosphorylation	GO:0006468	P	other metabolic processes	IEA	traceable computational prediction	INTERPRO:IPR008271|INTERPRO:IPR017442|INTERPRO:IPR000719|INTERPRO:IPR017441|INTERPRO:IPR002290	AnalysisReference:501730468	TAIR	4/30/2010
At1g01140	AT1G01140.2	involved in	signal transduction	GO:0007165	P	signal transduction	IEA	traceable computational prediction	INTERPRO:IPR004041|INTERPRO:IPR018451	AnalysisReference:501730468	TAIR	4/30/2010
At1g01150	AT1G01150.1	has	DNA binding	GO:0003677	F	DNA or RNA binding	IEA	traceable computational prediction	INTERPRO:IPR012287	AnalysisReference:501730468	TAIR	4/30/2010
At1g01150	AT1G01150.1	has	protein binding	GO:0005515	F	protein binding	IEA	traceable computational prediction	INTERPRO:IPR001965	AnalysisReference:501730468	TAIR	4/30/2010
At1g01150	AT1G01150.1	has	zinc ion binding	GO:0008270	F	other binding	IEA	traceable computational prediction	INTERPRO:IPR001965|INTERPRO:IPR011011	AnalysisReference:501730468	TAIR	4/30/2010
At1g01150	AT1G01150.1	involved in	regulation of transcription	GO:0045449	P	transcription	IEA	traceable computational prediction	INTERPRO:IPR012287	AnalysisReference:501730468	TAIR	4/30/2010
At1g01150	AT1G01150.1	involved in	regulation of transcription	GO:0045449	P	other cellular processes	IEA	traceable computational prediction	INTERPRO:IPR012287	AnalysisReference:501730468	TAIR	4/30/2010
At1g01150	AT1G01150.1	involved in	regulation of transcription	GO:0045449	P	other metabolic processes	IEA	traceable computational prediction	INTERPRO:IPR012287	AnalysisReference:501730468	TAIR	4/30/2010
At1g01160	AT1G01160	located in	nucleus	GO:0005634	C	nucleus	ISS	targeting sequence prediction		Publication:501712996|PMID:15326298	jkim3	5/11/2006
At1g01160	AT1G01160	functions in	protein binding	GO:0005515	F	protein binding	IPI	yeast two-hybrid assay	AGI_LocusCode:AT4G09000	Publication:501712996|PMID:15326298	jkim3	8/6/2008
At1g01160	AT1G01160	has	transcription coactivator activity	GO:0003713	F	protein binding	ISS	Sequence similarity (homologue of/most closely related to)	human SYT	Publication:501710542|PMID:12974814	jkim3	11/17/2004
At1g01160	AT1G01160	involved in	cell proliferation	GO:0008283	P	other cellular processes	IEP	Transcript levels (e.g. RT-PCR)		Publication:501733668|PMID:19648231	jkim3	8/10/2009
At1g01160	AT1G01160	involved in	leaf development	GO:0048366	P	developmental processes	IMP	analysis of visible trait		Publication:501733668|PMID:19648231	jkim3	8/10/2009
At1g01170	AT1G01170	has	molecular_function	GO:0003674	F	unknown molecular functions	ND	none		Communication:501683652	TIGR	10/4/2003
At1g01170	AT1G01170	involved in	response to stress	GO:0006950	P	response to stress	ISS	manually reviewed TIGR computational analysis	NCBI_gi:790583	Communication:501714663	TIGR	10/2/2003
At1g01170	AT1G01170.1	located in	membrane	GO:0016020	C	other membranes	IDA	protein separation and fragment identification		Publication:501721401|PMID:17432890	kvanwijk	9/30/2008
At1g01170	AT1G01170.1	located in	mitochondrion	GO:0005739	C	mitochondria	IDA	protein separation and fragment identification		Publication:501712789|PMID:15276431	kvanwijk	9/23/2008
At1g01170	AT1G01170.2	located in	membrane	GO:0016020	C	other membranes	IDA	protein separation and fragment identification		Publication:501721401|PMID:17432890	kvanwijk	9/30/2008
At1g01180	AT1G01180	involved in	biological_process	GO:0008150	P	unknown biological processes	ND	Unknown biological process		Communication:1345790	TAIR	10/19/2006
At1g01183	AT1G01183	located in	cellular_component	GO:0005575	C	unknown cellular components	ND	Unknown cellular component		Communication:1345790	TAIR	10/19/2006
At1g01183	AT1G01183	has	molecular_function	GO:0003674	F	unknown molecular functions	ND	Unknown molecular function		Communication:501683652	TIGR	10/19/2006
At1g01183	AT1G01183	involved in	gene silencing by miRNA	GO:0035195	P	other cellular processes	TAS	inferred by author, from sequence similarity		Publication:501712636|PMID:15200956	TAIR	1/28/2006
At1g01190	AT1G01190	functions in	oxygen binding	GO:0019825	F	other binding	ISS	manually reviewed TIGR computational analysis	INTERPRO:IPR001128	Communication:501714663	TIGR	6/12/2003
At1g01190	AT1G01190.1	has	electron carrier activity	GO:0009055	F	other molecular functions	IEA	traceable computational prediction	INTERPRO:IPR001128|INTERPRO:IPR001128|INTERPRO:IPR001128|INTERPRO:IPR001128	AnalysisReference:501730468	TAIR	4/30/2010
At1g01190	AT1G01190.1	has	iron ion binding	GO:0005506	F	other binding	IEA	traceable computational prediction	INTERPRO:IPR001128|INTERPRO:IPR001128|INTERPRO:IPR001128|INTERPRO:IPR001128|INTERPRO:IPR002401|INTERPRO:IPR002401|INTERPRO:IPR002401|INTERPRO:IPR002401|INTERPRO:IPR002401|INTERPRO:IPR002401	AnalysisReference:501730468	TAIR	4/30/2010
At1g01190	AT1G01190.1	has	monooxygenase activity	GO:0004497	F	other enzyme activity	IEA	traceable computational prediction	INTERPRO:IPR001128|INTERPRO:IPR001128|INTERPRO:IPR001128|INTERPRO:IPR001128|INTERPRO:IPR002401|INTERPRO:IPR002401|INTERPRO:IPR002401|INTERPRO:IPR002401|INTERPRO:IPR002401|INTERPRO:IPR002401	AnalysisReference:501730468	TAIR	4/30/2010
At1g01190	AT1G01190.1	has	heme binding	GO:0020037	F	other binding	IEA	traceable computational prediction	INTERPRO:IPR001128|INTERPRO:IPR001128|INTERPRO:IPR001128|INTERPRO:IPR001128|INTERPRO:IPR002401|INTERPRO:IPR002401|INTERPRO:IPR002401|INTERPRO:IPR002401|INTERPRO:IPR002401|INTERPRO:IPR002401	AnalysisReference:501730468	TAIR	4/30/2010
At1g01190	AT1G01190.1	located in	endomembrane system	GO:0012505	C	other cellular components	IEA	traceable computational prediction	CBS:TargetP	AnalysisReference:501730133	TAIR	4/23/2010
At1g01200	AT1G01200.1	located in	nucleus	GO:0005634	C	nucleus	IDA	protein separation and fragment identification		Publication:501711432|PMID:14617066	kvanwijk	9/23/2008
At1g01200	AT1G01200.1	has	GTP binding	GO:0005525	F	nucleotide binding	IEA	traceable computational prediction	INTERPRO:IPR005225|INTERPRO:IPR003579|INTERPRO:IPR001806|INTERPRO:IPR001806|INTERPRO:IPR001806|INTERPRO:IPR001806|INTERPRO:IPR001806	AnalysisReference:501730468	TAIR	4/30/2010
At1g01200	AT1G01200.1	involved in	protein transport	GO:0015031	P	transport	IEA	traceable computational prediction	INTERPRO:IPR003579	AnalysisReference:501730468	TAIR	4/30/2010
At1g01200	AT1G01200	located in	cell plate	GO:0009504	C	other cytoplasmic components	IDA	localization of GFP/YFP fusion protein		Publication:501724239|PMID:18239134	TAIR	2/11/2009
At1g01200	AT1G01200	located in	cell plate	GO:0009504	C	other intracellular components	IDA	localization of GFP/YFP fusion protein		Publication:501724239|PMID:18239134	TAIR	2/11/2009
At1g01200	AT1G01200	located in	endosome	GO:0005768	C	other cytoplasmic components	IDA	localization of GFP/YFP fusion protein		Publication:501724239|PMID:18239134	TAIR	2/11/2009
At1g01200	AT1G01200	located in	endosome	GO:0005768	C	other intracellular components	IDA	localization of GFP/YFP fusion protein		Publication:501724239|PMID:18239134	TAIR	2/11/2009
At1g01200	AT1G01200	functions in	GTP binding	GO:0005525	F	nucleotide binding	ISS	manually reviewed TIGR computational analysis	INTERPRO:IPR001806	Communication:501714663	TIGR	7/1/2002
At1g01210	AT1G01210.1	has	DNA binding	GO:0003677	F	DNA or RNA binding	IEA	traceable computational prediction	INTERPRO:IPR001529|INTERPRO:IPR001529|INTERPRO:IPR001529	AnalysisReference:501730468	TAIR	4/30/2010
At1g01210	AT1G01210.1	has	DNA-directed RNA polymerase activity	GO:0003899	F	transferase activity	IEA	traceable computational prediction	INTERPRO:IPR001529|INTERPRO:IPR001529|INTERPRO:IPR001529	AnalysisReference:501730468	TAIR	4/30/2010
At1g01210	AT1G01210.1	has	nucleic acid binding	GO:0003676	F	nucleic acid binding	IEA	traceable computational prediction	INTERPRO:IPR001222|INTERPRO:IPR001222|INTERPRO:IPR001222|INTERPRO:IPR001222	AnalysisReference:501730468	TAIR	4/30/2010
At1g01210	AT1G01210.1	has	zinc ion binding	GO:0008270	F	other binding	IEA	traceable computational prediction	INTERPRO:IPR001222|INTERPRO:IPR001222|INTERPRO:IPR001222|INTERPRO:IPR001222	AnalysisReference:501730468	TAIR	4/30/2010
At1g01210	AT1G01210.1	involved in	transcription	GO:0006350	P	transcription	IEA	traceable computational prediction	INTERPRO:IPR001529|INTERPRO:IPR001529|INTERPRO:IPR001529	AnalysisReference:501730468	TAIR	4/30/2010
At1g01210	AT1G01210.1	has	transcription regulator activity	GO:0030528	F	other molecular functions	IEA	traceable computational prediction	INTERPRO:IPR001222|INTERPRO:IPR001222|INTERPRO:IPR001222|INTERPRO:IPR001222	AnalysisReference:501730468	TAIR	4/30/2010
At1g01210	AT1G01210.1	involved in	regulation of transcription	GO:0045449	P	transcription	IEA	traceable computational prediction	INTERPRO:IPR001222|INTERPRO:IPR001222|INTERPRO:IPR001222|INTERPRO:IPR001222	AnalysisReference:501730468	TAIR	4/30/2010
At1g01210	AT1G01210.1	involved in	regulation of transcription	GO:0045449	P	other cellular processes	IEA	traceable computational prediction	INTERPRO:IPR001222|INTERPRO:IPR001222|INTERPRO:IPR001222|INTERPRO:IPR001222	AnalysisReference:501730468	TAIR	4/30/2010
At1g01210	AT1G01210.1	involved in	regulation of transcription	GO:0045449	P	other metabolic processes	IEA	traceable computational prediction	INTERPRO:IPR001222|INTERPRO:IPR001222|INTERPRO:IPR001222|INTERPRO:IPR001222	AnalysisReference:501730468	TAIR	4/30/2010
At1g01210	AT1G01210	located in	nucleus	GO:0005634	C	nucleus	ISS	manually reviewed TIGR computational analysis	INTERPRO:IPR001222	Communication:501714663	TIGR	9/3/2003
At1g01210	AT1G01210	functions in	DNA binding	GO:0003677	F	DNA or RNA binding	ISS	manually reviewed TIGR computational analysis	INTERPRO:IPR001529	Communication:501714663	TIGR	9/3/2003
At1g01210	AT1G01210	has	DNA-directed RNA polymerase activity	GO:0003899	F	transferase activity	ISS	manually reviewed TIGR computational analysis	INTERPRO:IPR001529	Communication:501714663	TIGR	9/3/2003
At1g01210	AT1G01210	has	transcription factor activity	GO:0003700	F	transcription factor activity	ISS	manually reviewed TIGR computational analysis	INTERPRO:IPR001222	Communication:501714663	TIGR	9/3/2003
At1g01210	AT1G01210	involved in	RNA elongation	GO:0006354	P	transcription	ISS	manually reviewed TIGR computational analysis	INTERPRO:IPR001222	Communication:501714663	TIGR	9/3/2003
At1g01210	AT1G01210	involved in	RNA elongation	GO:0006354	P	other cellular processes	ISS	manually reviewed TIGR computational analysis	INTERPRO:IPR001222	Communication:501714663	TIGR	9/3/2003
At1g01210	AT1G01210	involved in	RNA elongation	GO:0006354	P	other metabolic processes	ISS	manually reviewed TIGR computational analysis	INTERPRO:IPR001222	Communication:501714663	TIGR	9/3/2003
At1g01210	AT1G01210	involved in	regulation of transcription, DNA-dependent	GO:0006355	P	transcription	ISS	manually reviewed TIGR computational analysis	INTERPRO:IPR001222	Communication:501714663	TIGR	9/3/2003
At1g01210	AT1G01210	involved in	regulation of transcription, DNA-dependent	GO:0006355	P	other cellular processes	ISS	manually reviewed TIGR computational analysis	INTERPRO:IPR001222	Communication:501714663	TIGR	9/3/2003
At1g01210	AT1G01210	involved in	regulation of transcription, DNA-dependent	GO:0006355	P	other metabolic processes	ISS	manually reviewed TIGR computational analysis	INTERPRO:IPR001222	Communication:501714663	TIGR	9/3/2003
At1g01220	AT1G01220.1	located in	cytoplasm	GO:0005737	C	other cytoplasmic components	IEA	traceable computational prediction	INTERPRO:IPR006206|INTERPRO:IPR006206	AnalysisReference:501730468	TAIR	4/30/2010
At1g01220	AT1G01220.1	has	ATP binding	GO:0005524	F	nucleotide binding	IEA	traceable computational prediction	INTERPRO:IPR006204|INTERPRO:IPR006206|INTERPRO:IPR006206	AnalysisReference:501730468	TAIR	4/30/2010
At1g01220	AT1G01220.1	has	kinase activity	GO:0016301	F	kinase activity	IEA	traceable computational prediction	INTERPRO:IPR006204|INTERPRO:IPR006206|INTERPRO:IPR006206	AnalysisReference:501730468	TAIR	4/30/2010
At1g01220	AT1G01220.1	has	phosphotransferase activity, alcohol group as acceptor	GO:0016773	F	transferase activity	IEA	traceable computational prediction	INTERPRO:IPR006206|INTERPRO:IPR006206	AnalysisReference:501730468	TAIR	4/30/2010
At1g01220	AT1G01220.1	involved in	metabolic process	GO:0008152	P	other metabolic processes	IEA	traceable computational prediction	INTERPRO:IPR006206|INTERPRO:IPR006206	AnalysisReference:501730468	TAIR	4/30/2010
At1g01220	AT1G01220.1	involved in	phosphorylation	GO:0016310	P	other cellular processes	IEA	traceable computational prediction	INTERPRO:IPR006204	AnalysisReference:501730468	TAIR	4/30/2010
At1g01220	AT1G01220.1	involved in	phosphorylation	GO:0016310	P	other metabolic processes	IEA	traceable computational prediction	INTERPRO:IPR006204	AnalysisReference:501730468	TAIR	4/30/2010
At1g01220	AT1G01220	functions in	ATP binding	GO:0005524	F	nucleotide binding	ISS	manually reviewed TIGR computational analysis	InterPro:IPR001745	Communication:501714663	TIGR	9/10/2003
At1g01220	AT1G01220	has	galactokinase activity	GO:0004335	F	kinase activity	ISS	manually reviewed TIGR computational analysis	Swiss-Prot:P57899	Communication:501714663	TIGR	9/10/2003
At1g01220	AT1G01220	has	galactokinase activity	GO:0004335	F	transferase activity	ISS	manually reviewed TIGR computational analysis	Swiss-Prot:P57899	Communication:501714663	TIGR	9/10/2003
At1g01225	AT1G01225	located in	cellular_component	GO:0005575	C	unknown cellular components	ND	none		Communication:501683652	TIGR	9/27/2003
At1g01230	AT1G01230.1	located in	integral to membrane	GO:0016021	C	other membranes	IEA	traceable computational prediction	INTERPRO:IPR007203|INTERPRO:IPR007203|INTERPRO:IPR007203	AnalysisReference:501730468	TAIR	4/30/2010
At1g01230	AT1G01230	located in	endoplasmic reticulum	GO:0005783	C	ER	ISS	manually reviewed TIGR computational analysis	Pfam:PF04061	Communication:501714663	TIGR	9/17/2003
At1g01230	AT1G01230	has	molecular_function	GO:0003674	F	unknown molecular functions	ND	none		Communication:501683652	TIGR	9/27/2003
At1g01230	AT1G01230	involved in	protein folding	GO:0006457	P	protein metabolism	ISS	manually reviewed TIGR computational analysis	Pfam:PF04061	Communication:501714663	TIGR	9/17/2003
At1g01230	AT1G01230	involved in	protein folding	GO:0006457	P	other cellular processes	ISS	manually reviewed TIGR computational analysis	Pfam:PF04061	Communication:501714663	TIGR	9/17/2003
At1g01230	AT1G01230	involved in	protein folding	GO:0006457	P	other metabolic processes	ISS	manually reviewed TIGR computational analysis	Pfam:PF04061	Communication:501714663	TIGR	9/17/2003
At1g01240	AT1G01240.1	has protein modification of type	N-terminal protein myristoylation	GO:0006499	P	protein metabolism	IEA	traceable computational prediction		Publication:501710157|PMID:12912986	TAIR	2/5/2004
At1g01240	AT1G01240.1	has protein modification of type	N-terminal protein myristoylation	GO:0006499	P	other cellular processes	IEA	traceable computational prediction		Publication:501710157|PMID:12912986	TAIR	2/5/2004
At1g01240	AT1G01240.1	has protein modification of type	N-terminal protein myristoylation	GO:0006499	P	other metabolic processes	IEA	traceable computational prediction		Publication:501710157|PMID:12912986	TAIR	2/5/2004
At1g01250	AT1G01250.1	located in	chloroplast	GO:0009507	C	chloroplast	IEA	traceable computational prediction	CBS:TargetP	AnalysisReference:501730133	TAIR	4/23/2010
At1g01250	AT1G01250.1	involved in	regulation of transcription, DNA-dependent	GO:0006355	P	transcription	IEA	traceable computational prediction	INTERPRO:IPR001471|INTERPRO:IPR001471|INTERPRO:IPR001471|INTERPRO:IPR001471|INTERPRO:IPR001471|INTERPRO:IPR001471	AnalysisReference:501730468	TAIR	4/30/2010
At1g01250	AT1G01250.1	involved in	regulation of transcription, DNA-dependent	GO:0006355	P	other cellular processes	IEA	traceable computational prediction	INTERPRO:IPR001471|INTERPRO:IPR001471|INTERPRO:IPR001471|INTERPRO:IPR001471|INTERPRO:IPR001471|INTERPRO:IPR001471	AnalysisReference:501730468	TAIR	4/30/2010
At1g01250	AT1G01250.1	involved in	regulation of transcription, DNA-dependent	GO:0006355	P	other metabolic processes	IEA	traceable computational prediction	INTERPRO:IPR001471|INTERPRO:IPR001471|INTERPRO:IPR001471|INTERPRO:IPR001471|INTERPRO:IPR001471|INTERPRO:IPR001471	AnalysisReference:501730468	TAIR	4/30/2010
At1g01250	AT1G01250	located in	nucleus	GO:0005634	C	nucleus	ISS	manually reviewed TIGR computational analysis	GO:0003700	Communication:501714663	TIGR	10/28/2002
At1g01250	AT1G01250	functions in	DNA binding	GO:0003677	F	DNA or RNA binding	ISS	manually reviewed TIGR computational analysis	INTERPRO:IPR001471	Communication:501714663	TIGR	7/16/2002
At1g01250	AT1G01250	has	transcription factor activity	GO:0003700	F	transcription factor activity	ISS	Recognized domains		Publication:1345963|PMID:11118137	TAIR	6/6/2003
At1g01250	AT1G01250	has	transcription factor activity	GO:0003700	F	transcription factor activity	ISS	manually reviewed TIGR computational analysis	INTERPRO:IPR001471	Communication:501714663	TIGR	10/28/2002
At1g01250	AT1G01250	involved in	regulation of transcription, DNA-dependent	GO:0006355	P	transcription	ISS	manually reviewed TIGR computational analysis	INTERPRO:IPR001471|Pfam:PF00847	Communication:501714663	TIGR	7/16/2002
At1g01250	AT1G01250	involved in	regulation of transcription, DNA-dependent	GO:0006355	P	other cellular processes	ISS	manually reviewed TIGR computational analysis	INTERPRO:IPR001471|Pfam:PF00847	Communication:501714663	TIGR	7/16/2002
At1g01250	AT1G01250	involved in	regulation of transcription, DNA-dependent	GO:0006355	P	other metabolic processes	ISS	manually reviewed TIGR computational analysis	INTERPRO:IPR001471|Pfam:PF00847	Communication:501714663	TIGR	7/16/2002
At1g01260	AT1G01260.1	located in	nucleus	GO:0005634	C	nucleus	IEA	traceable computational prediction	INTERPRO:IPR001092|INTERPRO:IPR001092|INTERPRO:IPR001092|INTERPRO:IPR011598|INTERPRO:IPR011598	AnalysisReference:501730468	TAIR	4/30/2010
At1g01260	AT1G01260	functions in	DNA binding	GO:0003677	F	DNA or RNA binding	ISS	manually reviewed TIGR computational analysis	Pfam:PF00010	Communication:501714663	TIGR	3/14/2002
At1g01260	AT1G01260	has	transcription factor activity	GO:0003700	F	transcription factor activity	ISS	Recognized domains		Publication:1345963|PMID:11118137	TAIR	6/6/2003
At1g01260	AT1G01260	has	transcription factor activity	GO:0003700	F	transcription factor activity	ISS	Recognized domains		Publication:501705886|PMID:12679534	TAIR	3/1/2004
At1g01260	AT1G01260	involved in	regulation of transcription	GO:0045449	P	transcription	TAS	inferred by author, from sequence similarity		Publication:1345963|PMID:11118137	TAIR	12/3/2003
At1g01260	AT1G01260	involved in	regulation of transcription	GO:0045449	P	other cellular processes	TAS	inferred by author, from sequence similarity		Publication:1345963|PMID:11118137	TAIR	12/3/2003
At1g01260	AT1G01260	involved in	regulation of transcription	GO:0045449	P	other metabolic processes	TAS	inferred by author, from sequence similarity		Publication:1345963|PMID:11118137	TAIR	12/3/2003
At1g01260	AT1G01260.2	located in	nucleus	GO:0005634	C	nucleus	IEA	traceable computational prediction	INTERPRO:IPR001092|INTERPRO:IPR001092|INTERPRO:IPR001092|INTERPRO:IPR011598|INTERPRO:IPR011598	AnalysisReference:501730468	TAIR	4/30/2010
At1g01270	AT1G01270	located in	cellular_component	GO:0005575	C	unknown cellular components	ND	Unknown cellular component		Communication:1345790	TAIR	5/8/2009
At1g01270	AT1G01270	involved in	translational elongation	GO:0006414	P	protein metabolism	TAS	text book or dictionary; -material has become common knowledge		Publication:501710108|PMID:8980477	TAIR	8/31/2005
At1g01270	AT1G01270	involved in	translational elongation	GO:0006414	P	other cellular processes	TAS	text book or dictionary; -material has become common knowledge		Publication:501710108|PMID:8980477	TAIR	8/31/2005
At1g01270	AT1G01270	involved in	translational elongation	GO:0006414	P	other metabolic processes	TAS	text book or dictionary; -material has become common knowledge		Publication:501710108|PMID:8980477	TAIR	8/31/2005
At1g01270	AT1G01270	has	triplet codon-amino acid adaptor activity	GO:0030533	F	other binding	TAS	text book or dictionary; -material has become common knowledge		Publication:501710108|PMID:8980477	TAIR	8/31/2005
At1g01270	AT1G01270	has	triplet codon-amino acid adaptor activity	GO:0030533	F	DNA or RNA binding	TAS	text book or dictionary; -material has become common knowledge		Publication:501710108|PMID:8980477	TAIR	8/31/2005
At1g01270	AT1G01270	has	triplet codon-amino acid adaptor activity	GO:0030533	F	nucleic acid binding	TAS	text book or dictionary; -material has become common knowledge		Publication:501710108|PMID:8980477	TAIR	8/31/2005
At1g01280	AT1G01280.1	located in	endomembrane system	GO:0012505	C	other cellular components	IEA	traceable computational prediction	CBS:TargetP	AnalysisReference:501730133	TAIR	4/23/2010
At1g01280	AT1G01280	has	oxidoreductase activity, acting on paired donors, with incorporation or reduction of molecular oxygen, NADH or NADPH as one donor, and incorporation of one atom of oxygen	GO:0016709	F	other enzyme activity	IDA	protein expression in heterologous system		Publication:501721596|PMID:17496121	TAIR	6/22/2007
At1g01280	AT1G01280	functions in	oxygen binding	GO:0019825	F	other binding	ISS	manually reviewed TIGR computational analysis	INTERPRO:IPR001128	Communication:501714663	TIGR	5/6/2002
At1g01280	AT1G01280	involved in	pollen wall assembly	GO:0010208	P	developmental processes	IMP	biochemical/chemical analysis		Publication:501721596|PMID:17496121	TAIR	6/22/2007
At1g01280	AT1G01280	involved in	pollen wall assembly	GO:0010208	P	cell organization and biogenesis	IMP	biochemical/chemical analysis		Publication:501721596|PMID:17496121	TAIR	6/22/2007
At1g01280	AT1G01280	involved in	medium-chain fatty acid metabolic process	GO:0051791	P	other cellular processes	IDA	protein expression in heterologous system		Publication:501721596|PMID:17496121	TAIR	6/22/2007
At1g01280	AT1G01280	involved in	medium-chain fatty acid metabolic process	GO:0051791	P	other metabolic processes	IDA	protein expression in heterologous system		Publication:501721596|PMID:17496121	TAIR	6/22/2007
At1g01280	AT1G01280	involved in	medium-chain fatty acid biosynthetic process	GO:0051792	P	other cellular processes	IDA	in vitro assay		Publication:501721596|PMID:17496121	TAIR	4/1/2009
At1g01280	AT1G01280	involved in	medium-chain fatty acid biosynthetic process	GO:0051792	P	other metabolic processes	IDA	in vitro assay		Publication:501721596|PMID:17496121	TAIR	4/1/2009
At1g01280	AT1G01280	involved in	pollen exine formation	GO:0010584	P	developmental processes	IMP	analysis of visible trait		Communication:501724251	TAIR	8/22/2008
At1g01280	AT1G01280	involved in	pollen exine formation	GO:0010584	P	cell organization and biogenesis	IMP	analysis of visible trait		Communication:501724251	TAIR	8/22/2008
At1g01290	AT1G01290	located in	chloroplast	GO:0009507	C	chloroplast	ISS	targeting sequence prediction		Publication:4470|PMID:7890743	TAIR	10/25/2004
At1g01290	AT1G01290	located in	chloroplast	GO:0009507	C	chloroplast	ISS	targeting sequence prediction		Publication:4470|PMID:7890743	rhuntley	10/25/2004
At1g01290	AT1G01290	located in	mitochondrion	GO:0005739	C	mitochondria	ISS	targeting sequence prediction		Publication:4470|PMID:7890743	TAIR	10/25/2004
At1g01290	AT1G01290	located in	mitochondrion	GO:0005739	C	mitochondria	ISS	targeting sequence prediction		Publication:4470|PMID:7890743	rhuntley	10/25/2004
At1g01290	AT1G01290	has	catalytic activity	GO:0003824	F	other enzyme activity	IGI	none	TIGR_Ath1:At1g01290|CGSC:moaC	Publication:4470|PMID:7890743	TIGR	4/17/2003
At1g01290	AT1G01290	involved in	Mo-molybdopterin cofactor biosynthetic process	GO:0006777	P	other cellular processes	IGI	Functional complementation in heterologous system		Publication:4470|PMID:7890743	TAIR	10/25/2004
At1g01290	AT1G01290	involved in	Mo-molybdopterin cofactor biosynthetic process	GO:0006777	P	other metabolic processes	IGI	Functional complementation in heterologous system		Publication:4470|PMID:7890743	TAIR	10/25/2004
At1g01290	AT1G01290	involved in	Mo-molybdopterin cofactor biosynthetic process	GO:0006777	P	other cellular processes	IGI	Functional complementation in heterologous system		Publication:4470|PMID:7890743	rhuntley	10/25/2004
At1g01290	AT1G01290	involved in	Mo-molybdopterin cofactor biosynthetic process	GO:0006777	P	other metabolic processes	IGI	Functional complementation in heterologous system		Publication:4470|PMID:7890743	rhuntley	10/25/2004
At1g01300	AT1G01300.1	located in	membrane	GO:0016020	C	other membranes	IDA	protein separation and fragment identification		Publication:501721401|PMID:17432890	kvanwijk	9/30/2008
At1g01300	AT1G01300	located in	plant-type cell wall	GO:0009505	C	cell wall	IDA	protein separation and fragment identification		Publication:501718077|PMID:16287169	TAIR	12/23/2005
At1g01300	AT1G01300	involved in	proteolysis	GO:0006508	P	protein metabolism	ISS	manually reviewed TIGR computational analysis	INTERPRO:IPR001461	Communication:501714663	TIGR	9/29/2003
At1g01300	AT1G01300	involved in	proteolysis	GO:0006508	P	other cellular processes	ISS	manually reviewed TIGR computational analysis	INTERPRO:IPR001461	Communication:501714663	TIGR	9/29/2003
At1g01300	AT1G01300	involved in	proteolysis	GO:0006508	P	other metabolic processes	ISS	manually reviewed TIGR computational analysis	INTERPRO:IPR001461	Communication:501714663	TIGR	9/29/2003
At1g01305	AT1G01305.1	located in	endomembrane system	GO:0012505	C	other cellular components	IEA	traceable computational prediction	CBS:TargetP	AnalysisReference:501730133	TAIR	4/23/2010
At1g01305	AT1G01305	has	molecular_function	GO:0003674	F	unknown molecular functions	ND	Unknown molecular function		Communication:1345790	TAIR	5/8/2009
At1g01305	AT1G01305	involved in	biological_process	GO:0008150	P	unknown biological processes	ND	Unknown biological process		Communication:1345790	TAIR	5/8/2009
At1g01310	AT1G01310.1	located in	extracellular region	GO:0005576	C	extracellular	IEA	traceable computational prediction	INTERPRO:IPR018244|INTERPRO:IPR001283|INTERPRO:IPR001283|INTERPRO:IPR001283|INTERPRO:IPR001283|INTERPRO:IPR001283|INTERPRO:IPR001283|INTERPRO:IPR001283	AnalysisReference:501730468	TAIR	4/30/2010
At1g01310	AT1G01310	located in	extracellular region	GO:0005576	C	extracellular	ISS	manually reviewed TIGR computational analysis	Pfam:PF00188	Communication:501714663	TIGR	8/25/2003
At1g01310	AT1G01310	has	molecular_function	GO:0003674	F	unknown molecular functions	ND	Unknown molecular function		Communication:1345790	TAIR	10/20/2006
At1g01310	AT1G01310	involved in	biological_process	GO:0008150	P	unknown biological processes	ND	Unknown biological process		Communication:1345790	TAIR	10/19/2006
At1g01320	AT1G01320.1	has	binding	GO:0005488	F	other binding	IEA	traceable computational prediction	INTERPRO:IPR011990	AnalysisReference:501730468	TAIR	4/30/2010
At1g01320	AT1G01320	located in	cellular_component	GO:0005575	C	unknown cellular components	ND	Unknown cellular component		Communication:1345790	TAIR	10/19/2006
At1g01340	AT1G01340.1	located in	membrane	GO:0016020	C	other membranes	IEA	traceable computational prediction	INTERPRO:IPR005821	AnalysisReference:501730468	TAIR	4/30/2010
At1g01340	AT1G01340.1	involved in	ion transport	GO:0006811	P	transport	IEA	traceable computational prediction	INTERPRO:IPR005821	AnalysisReference:501730468	TAIR	4/30/2010
At1g01340	AT1G01340	functions in	calmodulin binding	GO:0005516	F	protein binding	ISS	none	TIGR_Ath1:At5g53130	Publication:1546140|PMID:11782485	TIGR	4/17/2003
At1g01340	AT1G01340	functions in	calmodulin binding	GO:0005516	F	protein binding	ISS	manually reviewed TIGR computational analysis	Pfam:PF00612	Communication:501714663	TIGR	2/21/2002
At1g01340	AT1G01340	has	ion channel activity	GO:0005216	F	transporter activity	ISS	manually reviewed TIGR computational analysis	Pfam:PF00520	Communication:501714663	TIGR	2/21/2002
At1g01340	AT1G01340	functions in	cyclic nucleotide binding	GO:0030551	F	nucleotide binding	ISS	manually reviewed TIGR computational analysis	Pfam:PF00027	Communication:501714663	TIGR	2/21/2002
At1g01350	AT1G01350.1	has	nucleic acid binding	GO:0003676	F	nucleic acid binding	IEA	traceable computational prediction	INTERPRO:IPR000571|INTERPRO:IPR000571	AnalysisReference:501730468	TAIR	4/30/2010
At1g01350	AT1G01350.1	has	protein binding	GO:0005515	F	protein binding	IEA	traceable computational prediction	INTERPRO:IPR001841|INTERPRO:IPR001841	AnalysisReference:501730468	TAIR	4/30/2010
At1g01350	AT1G01350.1	has	zinc ion binding	GO:0008270	F	other binding	IEA	traceable computational prediction	INTERPRO:IPR001841|INTERPRO:IPR000571|INTERPRO:IPR000571|INTERPRO:IPR001841	AnalysisReference:501730468	TAIR	4/30/2010
At1g01350	AT1G01350	functions in	nucleic acid binding	GO:0003676	F	nucleic acid binding	ISS	manually reviewed TIGR computational analysis	INTERPRO:IPR000571	Communication:501714663	TIGR	10/13/2003
At1g01355	AT1G01355.1	located in	intracellular	GO:0005622	C	other intracellular components	IEA	traceable computational prediction	INTERPRO:IPR007087	AnalysisReference:501730468	TAIR	4/30/2010
At1g01355	AT1G01355.1	has	zinc ion binding	GO:0008270	F	other binding	IEA	traceable computational prediction	INTERPRO:IPR007087	AnalysisReference:501730468	TAIR	4/30/2010
At1g01355	AT1G01355	involved in	biological_process	GO:0008150	P	unknown biological processes	ND	Unknown biological process		Communication:1345790	TAIR	5/8/2009
At1g01360	AT1G01360	located in	cellular_component	GO:0005575	C	unknown cellular components	ND	Unknown cellular component		Communication:1345790	TAIR	10/19/2006
At1g01360	AT1G01360	functions in	abscisic acid binding	GO:0010427	F	other binding	IDA	in vitro binding assay		Publication:501730449|PMID:19407143	TAIR	8/31/2009
At1g01370	AT1G01370.1	has	DNA binding	GO:0003677	F	DNA or RNA binding	IEA	traceable computational prediction	INTERPRO:IPR000164|INTERPRO:IPR000164|INTERPRO:IPR000164|INTERPRO:IPR000164|INTERPRO:IPR000164|INTERPRO:IPR000164|INTERPRO:IPR009072|INTERPRO:IPR009072|INTERPRO:IPR007125	AnalysisReference:501730468	TAIR	4/30/2010
At1g01370	AT1G01370	expressed in	nucleus	GO:0005634	C	nucleus	IEP	expression of a reporter gene		Publication:501722574|PMID:17555967	TAIR	11/1/2007
At1g01370	AT1G01370	functions in	DNA binding	GO:0003677	F	DNA or RNA binding	ISS	manually reviewed TIGR computational analysis	INTERPRO:IPR007125	Communication:501714663	TIGR	8/25/2003
At1g01370	AT1G01370	involved in	double fertilization forming a zygote and endosperm	GO:0009567	P	other biological processes	IEP	expression of a reporter gene		Publication:501722574|PMID:17555967	TAIR	11/1/2007
At1g01370	AT1G01370	located in	chromosome, centromeric region	GO:0000775	C	other intracellular components	IDA	immunolocalization		Publication:501682076|PMID:12034896	TAIR	8/6/2003
At1g01370	AT1G01370.2	has	DNA binding	GO:0003677	F	DNA or RNA binding	IEA	traceable computational prediction	INTERPRO:IPR000164|INTERPRO:IPR000164|INTERPRO:IPR000164|INTERPRO:IPR000164|INTERPRO:IPR000164|INTERPRO:IPR009072|INTERPRO:IPR007125|INTERPRO:IPR000164|INTERPRO:IPR009072	AnalysisReference:501730468	TAIR	4/30/2010
At1g01380	AT1G01380.1	involved in	regulation of transcription	GO:0045449	P	transcription	IEA	traceable computational prediction	INTERPRO:IPR012287	AnalysisReference:501730468	TAIR	4/30/2010
At1g01380	AT1G01380.1	involved in	regulation of transcription	GO:0045449	P	other cellular processes	IEA	traceable computational prediction	INTERPRO:IPR012287	AnalysisReference:501730468	TAIR	4/30/2010
At1g01380	AT1G01380.1	involved in	regulation of transcription	GO:0045449	P	other metabolic processes	IEA	traceable computational prediction	INTERPRO:IPR012287	AnalysisReference:501730468	TAIR	4/30/2010
At1g01380	AT1G01380	functions in	DNA binding	GO:0003677	F	DNA or RNA binding	ISS	manually reviewed TIGR computational analysis	Pfam:PF00249	Communication:501714663	TIGR	2/13/2002
At1g01380	AT1G01380	has	transcription factor activity	GO:0003700	F	transcription factor activity	ISS	Recognized domains		Publication:1345963|PMID:11118137	TAIR	6/6/2003
At1g01380	AT1G01380	has	transcription factor activity	GO:0003700	F	transcription factor activity	ISS	manually reviewed TIGR computational analysis	Pfam:PF00249	Communication:501714663	TIGR	2/13/2002
At1g01380	AT1G01380	involved in	regulation of transcription, DNA-dependent	GO:0006355	P	transcription	ISS	manually reviewed TIGR computational analysis	Pfam:PF00249	Communication:501714663	TIGR	2/13/2002
At1g01380	AT1G01380	involved in	regulation of transcription, DNA-dependent	GO:0006355	P	other cellular processes	ISS	manually reviewed TIGR computational analysis	Pfam:PF00249	Communication:501714663	TIGR	2/13/2002
At1g01380	AT1G01380	involved in	regulation of transcription, DNA-dependent	GO:0006355	P	other metabolic processes	ISS	manually reviewed TIGR computational analysis	Pfam:PF00249	Communication:501714663	TIGR	2/13/2002
At1g01390	AT1G01390.1	involved in	metabolic process	GO:0008152	P	other metabolic processes	IEA	traceable computational prediction	INTERPRO:IPR002213|INTERPRO:IPR002213|INTERPRO:IPR002213	AnalysisReference:501730468	TAIR	4/30/2010
At1g01390	AT1G01390	has	UDP-glycosyltransferase activity	GO:0008194	F	transferase activity	ISS	manually reviewed TIGR computational analysis	Pfam:PF00201	Communication:501714663	TIGR	8/29/2003
At1g01390	AT1G01390	has	transferase activity, transferring glycosyl groups	GO:0016757	F	transferase activity	ISS	Recognized domains		Communication:1674999	TAIR	4/21/2004
At1g01390	AT1G01390	has	transferase activity, transferring glycosyl groups	GO:0016757	F	transferase activity	ISS	Recognized domains		Communication:1674999	irisxu	4/21/2004
At1g01390	AT1G01390	has	transferase activity, transferring glycosyl groups	GO:0016757	F	transferase activity	ISS	manually reviewed TIGR computational analysis	INTERPRO:IPR002213	Communication:501714663	TIGR	7/24/2002
At1g01400	AT1G01400	located in	cellular_component	GO:0005575	C	unknown cellular components	ND	Unknown cellular component		Communication:1345790	TAIR	10/19/2006
At1g01400	AT1G01400	has	molecular_function	GO:0003674	F	unknown molecular functions	ND	none		Communication:501683652	TIGR	10/4/2003
At1g01400	AT1G01400	involved in	biological_process	GO:0008150	P	unknown biological processes	ND	Unknown biological process		Communication:1345790	TAIR	10/19/2006
At1g01410	AT1G01410.1	has	RNA binding	GO:0003723	F	DNA or RNA binding	IEA	traceable computational prediction	INTERPRO:IPR001313|INTERPRO:IPR001313|INTERPRO:IPR001313|INTERPRO:IPR001313|INTERPRO:IPR001313|INTERPRO:IPR001313	AnalysisReference:501730468	TAIR	4/30/2010
At1g01410	AT1G01410.1	has	binding	GO:0005488	F	other binding	IEA	traceable computational prediction	INTERPRO:IPR016024|INTERPRO:IPR011989	AnalysisReference:501730468	TAIR	4/30/2010
At1g01410	AT1G01410	located in	cellular_component	GO:0005575	C	unknown cellular components	ND	Unknown cellular component		Communication:1345790	TAIR	10/19/2006
At1g01410	AT1G01410	involved in	biological_process	GO:0008150	P	unknown biological processes	ND	Unknown biological process		Communication:1345790	TAIR	5/8/2009
At1g01420	AT1G01420.1	involved in	metabolic process	GO:0008152	P	other metabolic processes	IEA	traceable computational prediction	INTERPRO:IPR002213|INTERPRO:IPR002213|INTERPRO:IPR002213	AnalysisReference:501730468	TAIR	4/30/2010
At1g01420	AT1G01420	located in	cellular_component	GO:0005575	C	unknown cellular components	ND	Unknown cellular component		Communication:1345790	TAIR	10/19/2006
At1g01420	AT1G01420	has	UDP-glycosyltransferase activity	GO:0008194	F	transferase activity	ISS	manually reviewed TIGR computational analysis	Pfam:PF00201	Communication:501714663	TIGR	8/29/2003
At1g01420	AT1G01420	has	transferase activity, transferring glycosyl groups	GO:0016757	F	transferase activity	ISS	Recognized domains		Communication:1674999	TAIR	4/21/2004
At1g01420	AT1G01420	has	transferase activity, transferring glycosyl groups	GO:0016757	F	transferase activity	ISS	Recognized domains		Communication:1674999	irisxu	4/21/2004
At1g01420	AT1G01420	has	transferase activity, transferring glycosyl groups	GO:0016757	F	transferase activity	ISS	manually reviewed TIGR computational analysis	INTERPRO:IPR002213	Communication:501714663	TIGR	7/23/2002
At1g01430	AT1G01430	located in	cellular_component	GO:0005575	C	unknown cellular components	ND	none		Communication:501683652	TIGR	9/27/2003
At1g01430	AT1G01430	involved in	biological_process	GO:0008150	P	unknown biological processes	ND	none		Communication:501683652	TIGR	9/27/2003
At1g01440	AT1G01440	located in	cellular_component	GO:0005575	C	unknown cellular components	ND	Unknown cellular component		Communication:1345790	TAIR	10/19/2006
At1g01440	AT1G01440	has	molecular_function	GO:0003674	F	unknown molecular functions	ND	none		Communication:501683652	TIGR	2/6/2004
At1g01440	AT1G01440	involved in	biological_process	GO:0008150	P	unknown biological processes	ND	Unknown biological process		Communication:1345790	TAIR	10/19/2006
At1g01448	AT1G01448	located in	cellular_component	GO:0005575	C	unknown cellular components	ND	Unknown cellular component		Communication:1345790	TAIR	5/8/2009
At1g01448	AT1G01448	has	molecular_function	GO:0003674	F	unknown molecular functions	ND	Unknown molecular function		Communication:1345790	TAIR	5/8/2009
At1g01448	AT1G01448	involved in	biological_process	GO:0008150	P	unknown biological processes	ND	Unknown biological process		Communication:1345790	TAIR	5/8/2009
At1g01450	AT1G01450.1	involved in	protein amino acid phosphorylation	GO:0006468	P	protein metabolism	IEA	traceable computational prediction	INTERPRO:IPR017442|INTERPRO:IPR001245|INTERPRO:IPR000719|INTERPRO:IPR001245|INTERPRO:IPR002290	AnalysisReference:501730468	TAIR	4/30/2010
At1g01450	AT1G01450.1	involved in	protein amino acid phosphorylation	GO:0006468	P	other cellular processes	IEA	traceable computational prediction	INTERPRO:IPR017442|INTERPRO:IPR001245|INTERPRO:IPR000719|INTERPRO:IPR001245|INTERPRO:IPR002290	AnalysisReference:501730468	TAIR	4/30/2010
At1g01450	AT1G01450.1	involved in	protein amino acid phosphorylation	GO:0006468	P	other metabolic processes	IEA	traceable computational prediction	INTERPRO:IPR017442|INTERPRO:IPR001245|INTERPRO:IPR000719|INTERPRO:IPR001245|INTERPRO:IPR002290	AnalysisReference:501730468	TAIR	4/30/2010
At1g01450	AT1G01450	located in	cellular_component	GO:0005575	C	unknown cellular components	ND	Unknown cellular component		Communication:1345790	TAIR	10/19/2006
At1g01450	AT1G01450	has	kinase activity	GO:0016301	F	kinase activity	ISS	manually reviewed TIGR computational analysis	Pfam:PF00069	Communication:501714663	TIGR	8/29/2003
At1g01450	AT1G01450	has	protein serine/threonine/tyrosine kinase activity	GO:0004712	F	kinase activity	ISS	Recognized domains		Publication:501718348|PMID:16429265	TAIR	4/20/2006
At1g01450	AT1G01450	has	protein serine/threonine/tyrosine kinase activity	GO:0004712	F	transferase activity	ISS	Recognized domains		Publication:501718348|PMID:16429265	TAIR	4/20/2006
At1g01453	AT1G01453	located in	cellular_component	GO:0005575	C	unknown cellular components	ND	Unknown cellular component		Communication:1345790	TAIR	5/8/2009
At1g01453	AT1G01453	has	molecular_function	GO:0003674	F	unknown molecular functions	ND	Unknown molecular function		Communication:1345790	TAIR	5/8/2009
At1g01453	AT1G01453	involved in	biological_process	GO:0008150	P	unknown biological processes	ND	Unknown biological process		Communication:1345790	TAIR	5/8/2009
At1g01460	AT1G01460.1	has	phosphatidylinositol phosphate kinase activity	GO:0016307	F	kinase activity	IEA	traceable computational prediction	INTERPRO:IPR002498|INTERPRO:IPR002498	AnalysisReference:501730468	TAIR	4/30/2010
At1g01460	AT1G01460.1	has	phosphatidylinositol phosphate kinase activity	GO:0016307	F	transferase activity	IEA	traceable computational prediction	INTERPRO:IPR002498|INTERPRO:IPR002498	AnalysisReference:501730468	TAIR	4/30/2010
At1g01460	AT1G01460.1	involved in	phosphatidylinositol metabolic process	GO:0046488	P	other cellular processes	IEA	traceable computational prediction	INTERPRO:IPR002498|INTERPRO:IPR002498	AnalysisReference:501730468	TAIR	4/30/2010
At1g01460	AT1G01460.1	involved in	phosphatidylinositol metabolic process	GO:0046488	P	other metabolic processes	IEA	traceable computational prediction	INTERPRO:IPR002498|INTERPRO:IPR002498	AnalysisReference:501730468	TAIR	4/30/2010
At1g01460	AT1G01460	located in	cellular_component	GO:0005575	C	unknown cellular components	ND	Unknown cellular component		Communication:1345790	TAIR	10/19/2006
At1g01460	AT1G01460	has	1-phosphatidylinositol-4-phosphate 5-kinase activity	GO:0016308	F	kinase activity	ISS	manually reviewed TIGR computational analysis	INTERPRO:IPR002498	Communication:501714663	TIGR	9/5/2003
At1g01460	AT1G01460	has	1-phosphatidylinositol-4-phosphate 5-kinase activity	GO:0016308	F	transferase activity	ISS	manually reviewed TIGR computational analysis	INTERPRO:IPR002498	Communication:501714663	TIGR	9/5/2003
At1g01470	AT1G01470	located in	cellular_component	GO:0005575	C	unknown cellular components	ND	Unknown cellular component		Communication:1345790	TAIR	10/19/2006
At1g01470	AT1G01470	has	molecular_function	GO:0003674	F	unknown molecular functions	ND	none		Communication:501683652	TIGR	9/13/2003
At1g01470	AT1G01470	has	molecular_function	GO:0003674	F	unknown molecular functions	ND	Unknown molecular function		Communication:1345790	TAIR	10/20/2006
At1g01470	AT1G01470	involved in	response to desiccation	GO:0009269	P	response to stress	ISS	manually reviewed TIGR computational analysis	InterPro:IPR004864	Communication:501714663	TIGR	9/10/2003
At1g01470	AT1G01470	involved in	response to desiccation	GO:0009269	P	response to abiotic or biotic stimulus	ISS	manually reviewed TIGR computational analysis	InterPro:IPR004864	Communication:501714663	TIGR	9/10/2003
At1g01470	AT1G01470	involved in	response to high light intensity	GO:0009644	P	response to abiotic or biotic stimulus	IEP	differential hybridization		Publication:1546068|PMID:11683875	TAIR	7/18/2003
At1g01470	AT1G01470	involved in	response to wounding	GO:0009611	P	response to stress	IEP	Transcript levels (e.g.microarray data)		Publication:501681551|PMID:12068110	TAIR	7/18/2003
At1g01470	AT1G01470	involved in	embryonic development ending in seed dormancy	GO:0009793	P	developmental processes	ISS	manually reviewed TIGR computational analysis	InterPro:IPR004864	Communication:501714663	TIGR	9/10/2003
At1g01470	AT1G01470	involved in	defense response to fungus	GO:0050832	P	response to stress	IEP	Transcript levels (e.g. RT-PCR)		Publication:501733636|PMID:19656045	TAIR	10/14/2009
At1g01470	AT1G01470	involved in	defense response to fungus	GO:0050832	P	response to abiotic or biotic stimulus	IEP	Transcript levels (e.g. RT-PCR)		Publication:501733636|PMID:19656045	TAIR	10/14/2009
At1g01480	AT1G01480	located in	cellular_component	GO:0005575	C	unknown cellular components	ND	Unknown cellular component		Communication:1345790	TAIR	10/19/2006
At1g01480	AT1G01480	has	1-aminocyclopropane-1-carboxylate synthase activity	GO:0016847	F	other enzyme activity	IDA	Enzyme assays		Publication:4125|PMID:8566772	TAIR	3/2/2004
At1g01480	AT1G01480	has	1-aminocyclopropane-1-carboxylate synthase activity	GO:0016847	F	other enzyme activity	IDA	Enzyme assays		Publication:501710592|PMID:12968022	TAIR	10/14/2003
At1g01480	AT1G01480	involved in	ethylene biosynthetic process	GO:0009693	P	other cellular processes	TAS	none		Publication:5317|PMID:1438312	TIGR	4/17/2003
At1g01480	AT1G01480	involved in	ethylene biosynthetic process	GO:0009693	P	other cellular processes	TAS	none		Publication:5339|PMID:1357670	TIGR	4/17/2003
At1g01480	AT1G01480	involved in	ethylene biosynthetic process	GO:0009693	P	other metabolic processes	TAS	none		Publication:5317|PMID:1438312	TIGR	4/17/2003
At1g01480	AT1G01480	involved in	ethylene biosynthetic process	GO:0009693	P	other metabolic processes	TAS	none		Publication:5339|PMID:1357670	TIGR	4/17/2003
At1g01480	AT1G01480	involved in	ethylene biosynthetic process	GO:0009693	P	other cellular processes	TAS	original experiments are traceable through an article		Publication:501717995|PMID:16311726	TAIR	1/20/2006
At1g01480	AT1G01480	involved in	ethylene biosynthetic process	GO:0009693	P	other metabolic processes	TAS	original experiments are traceable through an article		Publication:501717995|PMID:16311726	TAIR	1/20/2006
At1g01490	AT1G01490.1	involved in	metal ion transport	GO:0030001	P	transport	IEA	traceable computational prediction	INTERPRO:IPR006121	AnalysisReference:501730468	TAIR	4/30/2010
At1g01490	AT1G01490.1	has	metal ion binding	GO:0046872	F	other binding	IEA	traceable computational prediction	INTERPRO:IPR006121	AnalysisReference:501730468	TAIR	4/30/2010
At1g01490	AT1G01490	located in	cellular_component	GO:0005575	C	unknown cellular components	ND	Unknown cellular component		Communication:1345790	TAIR	10/19/2006
At1g01490	AT1G01490	functions in	metal ion binding	GO:0046872	F	other binding	ISS	manually reviewed TIGR computational analysis	INTERPRO:IPR006121	Communication:501714663	TIGR	8/25/2003
At1g01490	AT1G01490.2	involved in	metal ion transport	GO:0030001	P	transport	IEA	traceable computational prediction	INTERPRO:IPR006121	AnalysisReference:501730468	TAIR	4/30/2010
At1g01490	AT1G01490.2	has	metal ion binding	GO:0046872	F	other binding	IEA	traceable computational prediction	INTERPRO:IPR006121	AnalysisReference:501730468	TAIR	4/30/2010
At1g01500	AT1G01500	located in	cellular_component	GO:0005575	C	unknown cellular components	ND	Unknown cellular component		Communication:1345790	TAIR	10/19/2006
At1g01500	AT1G01500	has	molecular_function	GO:0003674	F	unknown molecular functions	ND	none		Communication:501683652	TIGR	10/4/2003
At1g01500	AT1G01500	involved in	biological_process	GO:0008150	P	unknown biological processes	ND	Unknown biological process		Communication:1345790	TAIR	10/19/2006
At1g01510	AT1G01510	located in	cellular_component	GO:0005575	C	unknown cellular components	ND	Unknown cellular component		Communication:1345790	TAIR	10/19/2006
At1g01510	AT1G01510	functions in	protein binding	GO:0005515	F	protein binding	IPI	yeast two-hybrid assay	AGI_LocusCode:AT1G01510	Publication:1547399|PMID:11889033	TAIR	8/6/2008
At1g01510	AT1G01510	involved in	microtubule cytoskeleton organization	GO:0000226	P	cell organization and biogenesis	IMP	analysis of visible trait		Publication:1547399|PMID:11889033	TAIR	4/25/2006
At1g01510	AT1G01510	involved in	leaf morphogenesis	GO:0009965	P	developmental processes	IMP	analysis of visible trait		Publication:3924|PMID:8625845	TAIR	4/25/2006
At1g01510	AT1G01510	involved in	monopolar cell growth	GO:0042814	P	other cellular processes	IMP	analysis of visible trait		Publication:3924|PMID:8625845	TAIR	4/25/2006
At1g01520	AT1G01520	functions in	DNA binding	GO:0003677	F	DNA or RNA binding	ISS	manually reviewed TIGR computational analysis	Pfam:PF00249	Communication:501714663	TIGR	2/12/2002
At1g01520	AT1G01520	has	transcription factor activity	GO:0003700	F	transcription factor activity	ISS	Recognized domains		Publication:1345963|PMID:11118137	TAIR	6/6/2003
At1g01520	AT1G01520	has	transcription factor activity	GO:0003700	F	transcription factor activity	ISS	manually reviewed TIGR computational analysis	Pfam:PF00249	Communication:501714663	TIGR	2/12/2002
At1g01520	AT1G01520	involved in	response to salt stress	GO:0009651	P	response to stress	IEP	Transcript levels (e.g. Northerns)		Publication:501718564|PMID:16463103	TAIR	3/27/2006
At1g01520	AT1G01520	involved in	response to salt stress	GO:0009651	P	response to abiotic or biotic stimulus	IEP	Transcript levels (e.g. Northerns)		Publication:501718564|PMID:16463103	TAIR	3/27/2006
At1g01520	AT1G01520	involved in	regulation of transcription, DNA-dependent	GO:0006355	P	transcription	ISS	manually reviewed TIGR computational analysis	Pfam:PF00249	Communication:501714663	TIGR	2/12/2002
At1g01520	AT1G01520	involved in	regulation of transcription, DNA-dependent	GO:0006355	P	other cellular processes	ISS	manually reviewed TIGR computational analysis	Pfam:PF00249	Communication:501714663	TIGR	2/12/2002
At1g01520	AT1G01520	involved in	regulation of transcription, DNA-dependent	GO:0006355	P	other metabolic processes	ISS	manually reviewed TIGR computational analysis	Pfam:PF00249	Communication:501714663	TIGR	2/12/2002
At1g01530	AT1G01530.1	located in	nucleus	GO:0005634	C	nucleus	IEA	traceable computational prediction	INTERPRO:IPR002100|INTERPRO:IPR002100|INTERPRO:IPR002100|INTERPRO:IPR002100|INTERPRO:IPR002100|INTERPRO:IPR002100|INTERPRO:IPR002100	AnalysisReference:501730468	TAIR	4/30/2010
At1g01530	AT1G01530.1	involved in	regulation of transcription, DNA-dependent	GO:0006355	P	transcription	IEA	traceable computational prediction	INTERPRO:IPR002100|INTERPRO:IPR002100|INTERPRO:IPR002100|INTERPRO:IPR002100|INTERPRO:IPR002100|INTERPRO:IPR002100|INTERPRO:IPR002100	AnalysisReference:501730468	TAIR	4/30/2010
At1g01530	AT1G01530.1	involved in	regulation of transcription, DNA-dependent	GO:0006355	P	other cellular processes	IEA	traceable computational prediction	INTERPRO:IPR002100|INTERPRO:IPR002100|INTERPRO:IPR002100|INTERPRO:IPR002100|INTERPRO:IPR002100|INTERPRO:IPR002100|INTERPRO:IPR002100	AnalysisReference:501730468	TAIR	4/30/2010
At1g01530	AT1G01530.1	involved in	regulation of transcription, DNA-dependent	GO:0006355	P	other metabolic processes	IEA	traceable computational prediction	INTERPRO:IPR002100|INTERPRO:IPR002100|INTERPRO:IPR002100|INTERPRO:IPR002100|INTERPRO:IPR002100|INTERPRO:IPR002100|INTERPRO:IPR002100	AnalysisReference:501730468	TAIR	4/30/2010
At1g01530	AT1G01530	functions in	DNA binding	GO:0003677	F	DNA or RNA binding	ISS	manually reviewed TIGR computational analysis	Pfam:PF00319	Communication:501714663	TIGR	3/8/2002
At1g01530	AT1G01530	has	transcription factor activity	GO:0003700	F	transcription factor activity	ISS	Recognized domains		Publication:1345963|PMID:11118137	TAIR	6/6/2003
At1g01530	AT1G01530	has	transcription factor activity	GO:0003700	F	transcription factor activity	ISS	Recognized domains		Publication:501707748|PMID:12837945	TAIR	4/26/2006
At1g01540	AT1G01540.1	located in	plasma membrane	GO:0005886	C	plasma membrane	IDA	protein separation and fragment identification		Publication:501710480|PMID:14506206	kvanwijk	9/24/2008
At1g01540	AT1G01540.1	located in	plasma membrane	GO:0005886	C	plasma membrane	IDA	protein separation and fragment identification		Publication:501720929|PMID:17317660	kvanwijk	9/25/2008
At1g01540	AT1G01540.1	has	ATP binding	GO:0005524	F	nucleotide binding	IEA	traceable computational prediction	INTERPRO:IPR000719|INTERPRO:IPR017441|INTERPRO:IPR017442|INTERPRO:IPR001245|INTERPRO:IPR002290	AnalysisReference:501730468	TAIR	4/30/2010
At1g01540	AT1G01540.1	has	protein kinase activity	GO:0004672	F	kinase activity	IEA	traceable computational prediction	INTERPRO:IPR000719|INTERPRO:IPR017441|INTERPRO:IPR017442	AnalysisReference:501730468	TAIR	4/30/2010
At1g01540	AT1G01540.1	has	protein kinase activity	GO:0004672	F	transferase activity	IEA	traceable computational prediction	INTERPRO:IPR000719|INTERPRO:IPR017441|INTERPRO:IPR017442	AnalysisReference:501730468	TAIR	4/30/2010
At1g01540	AT1G01540.1	has	protein serine/threonine kinase activity	GO:0004674	F	kinase activity	IEA	traceable computational prediction	INTERPRO:IPR008271|INTERPRO:IPR002290	AnalysisReference:501730468	TAIR	4/30/2010
At1g01540	AT1G01540.1	has	protein serine/threonine kinase activity	GO:0004674	F	transferase activity	IEA	traceable computational prediction	INTERPRO:IPR008271|INTERPRO:IPR002290	AnalysisReference:501730468	TAIR	4/30/2010
At1g01540	AT1G01540.1	has	protein tyrosine kinase activity	GO:0004713	F	kinase activity	IEA	traceable computational prediction	INTERPRO:IPR001245	AnalysisReference:501730468	TAIR	4/30/2010
At1g01540	AT1G01540.1	has	protein tyrosine kinase activity	GO:0004713	F	transferase activity	IEA	traceable computational prediction	INTERPRO:IPR001245	AnalysisReference:501730468	TAIR	4/30/2010
At1g01540	AT1G01540.1	involved in	protein amino acid phosphorylation	GO:0006468	P	protein metabolism	IEA	traceable computational prediction	INTERPRO:IPR000719|INTERPRO:IPR017441|INTERPRO:IPR008271|INTERPRO:IPR017442|INTERPRO:IPR001245|INTERPRO:IPR002290	AnalysisReference:501730468	TAIR	4/30/2010
At1g01540	AT1G01540.1	involved in	protein amino acid phosphorylation	GO:0006468	P	other cellular processes	IEA	traceable computational prediction	INTERPRO:IPR000719|INTERPRO:IPR017441|INTERPRO:IPR008271|INTERPRO:IPR017442|INTERPRO:IPR001245|INTERPRO:IPR002290	AnalysisReference:501730468	TAIR	4/30/2010
At1g01540	AT1G01540.1	involved in	protein amino acid phosphorylation	GO:0006468	P	other metabolic processes	IEA	traceable computational prediction	INTERPRO:IPR000719|INTERPRO:IPR017441|INTERPRO:IPR008271|INTERPRO:IPR017442|INTERPRO:IPR001245|INTERPRO:IPR002290	AnalysisReference:501730468	TAIR	4/30/2010
At1g01540	AT1G01540	has	kinase activity	GO:0016301	F	kinase activity	ISS	manually reviewed TIGR computational analysis	Pfam:PF00069	Communication:501714663	TIGR	8/28/2003
At1g01540	AT1G01540.2	located in	plasma membrane	GO:0005886	C	plasma membrane	IDA	protein separation and fragment identification		Publication:501710480|PMID:14506206	kvanwijk	9/24/2008
At1g01540	AT1G01540.2	located in	plasma membrane	GO:0005886	C	plasma membrane	IDA	protein separation and fragment identification		Publication:501720929|PMID:17317660	kvanwijk	9/25/2008
At1g01540	AT1G01540.2	has	ATP binding	GO:0005524	F	nucleotide binding	IEA	traceable computational prediction	INTERPRO:IPR000719|INTERPRO:IPR017441|INTERPRO:IPR001245|INTERPRO:IPR002290|INTERPRO:IPR017442	AnalysisReference:501730468	TAIR	4/30/2010
At1g01540	AT1G01540.2	has	protein kinase activity	GO:0004672	F	kinase activity	IEA	traceable computational prediction	INTERPRO:IPR000719|INTERPRO:IPR017441|INTERPRO:IPR017442	AnalysisReference:501730468	TAIR	4/30/2010
At1g01540	AT1G01540.2	has	protein kinase activity	GO:0004672	F	transferase activity	IEA	traceable computational prediction	INTERPRO:IPR000719|INTERPRO:IPR017441|INTERPRO:IPR017442	AnalysisReference:501730468	TAIR	4/30/2010
At1g01540	AT1G01540.2	has	protein serine/threonine kinase activity	GO:0004674	F	kinase activity	IEA	traceable computational prediction	INTERPRO:IPR008271|INTERPRO:IPR002290	AnalysisReference:501730468	TAIR	4/30/2010
At1g01540	AT1G01540.2	has	protein serine/threonine kinase activity	GO:0004674	F	transferase activity	IEA	traceable computational prediction	INTERPRO:IPR008271|INTERPRO:IPR002290	AnalysisReference:501730468	TAIR	4/30/2010
At1g01540	AT1G01540.2	has	protein tyrosine kinase activity	GO:0004713	F	kinase activity	IEA	traceable computational prediction	INTERPRO:IPR001245	AnalysisReference:501730468	TAIR	4/30/2010
At1g01540	AT1G01540.2	has	protein tyrosine kinase activity	GO:0004713	F	transferase activity	IEA	traceable computational prediction	INTERPRO:IPR001245	AnalysisReference:501730468	TAIR	4/30/2010
At1g01540	AT1G01540.2	involved in	protein amino acid phosphorylation	GO:0006468	P	protein metabolism	IEA	traceable computational prediction	INTERPRO:IPR000719|INTERPRO:IPR017441|INTERPRO:IPR008271|INTERPRO:IPR001245|INTERPRO:IPR002290|INTERPRO:IPR017442	AnalysisReference:501730468	TAIR	4/30/2010
At1g01540	AT1G01540.2	involved in	protein amino acid phosphorylation	GO:0006468	P	other cellular processes	IEA	traceable computational prediction	INTERPRO:IPR000719|INTERPRO:IPR017441|INTERPRO:IPR008271|INTERPRO:IPR001245|INTERPRO:IPR002290|INTERPRO:IPR017442	AnalysisReference:501730468	TAIR	4/30/2010
At1g01540	AT1G01540.2	involved in	protein amino acid phosphorylation	GO:0006468	P	other metabolic processes	IEA	traceable computational prediction	INTERPRO:IPR000719|INTERPRO:IPR017441|INTERPRO:IPR008271|INTERPRO:IPR001245|INTERPRO:IPR002290|INTERPRO:IPR017442	AnalysisReference:501730468	TAIR	4/30/2010
At1g01550	AT1G01550.1	located in	plasma membrane	GO:0005886	C	plasma membrane	IDA	protein separation and fragment identification		Publication:501720929|PMID:17317660	kvanwijk	9/25/2008
At1g01550	AT1G01550	has	molecular_function	GO:0003674	F	unknown molecular functions	ND	none		Communication:501683652	TIGR	10/4/2003
At1g01550	AT1G01550.2	located in	plasma membrane	GO:0005886	C	plasma membrane	IDA	protein separation and fragment identification		Publication:501720929|PMID:17317660	kvanwijk	9/25/2008
At1g01560	AT1G01560	located in	cellular_component	GO:0005575	C	unknown cellular components	ND	Unknown cellular component		Communication:1345790	TAIR	10/19/2006
At1g01560	AT1G01560	has	MAP kinase activity	GO:0004707	F	kinase activity	ISS	none	Pfam:PF00069	Publication:501683496|PMID:12119167	TIGR	4/17/2003
At1g01560	AT1G01560	has	MAP kinase activity	GO:0004707	F	transferase activity	ISS	none	Pfam:PF00069	Publication:501683496|PMID:12119167	TIGR	4/17/2003
At1g01560	AT1G01560	has	MAP kinase activity	GO:0004707	F	kinase activity	ISS	Sequence similarity (homologue of/most closely related to)		Publication:501680501|PMID:11544109	TAIR	10/29/2003
At1g01560	AT1G01560	has	MAP kinase activity	GO:0004707	F	transferase activity	ISS	Sequence similarity (homologue of/most closely related to)		Publication:501680501|PMID:11544109	TAIR	10/29/2003
At1g01560	AT1G01560	has	kinase activity	GO:0016301	F	kinase activity	ISS	manually reviewed TIGR computational analysis	Pfam:PF00069	Communication:501714663	TIGR	8/29/2003
At1g01560	AT1G01560	involved in	signal transduction	GO:0007165	P	signal transduction	IC	none	GO:0004707	Publication:501683496|PMID:12119167	TIGR	4/17/2003
At1g01560	AT1G01560	involved in	response to abscisic acid stimulus	GO:0009737	P	other biological processes	IEP	Transcript levels (e.g. RT-PCR)		Publication:501717818|PMID:16258012	TAIR	11/14/2005
At1g01570	AT1G01570.1	located in	endomembrane system	GO:0012505	C	other cellular components	IEA	traceable computational prediction	CBS:TargetP	AnalysisReference:501730133	TAIR	4/23/2010
At1g01570	AT1G01570	involved in	biological_process	GO:0008150	P	unknown biological processes	ND	none		Communication:501683652	TIGR	4/17/2003
At1g01570	AT1G01570	has	transferase activity, transferring glycosyl groups	GO:0016757	F	transferase activity	ISS	Recognized domains		Communication:1674999	TAIR	4/21/2004
At1g01570	AT1G01570	has	transferase activity, transferring glycosyl groups	GO:0016757	F	transferase activity	ISS	Recognized domains		Communication:1674999	irisxu	4/21/2004
At1g01580	AT1G01580	located in	membrane	GO:0016020	C	other membranes	ISS	manually reviewed TIGR computational analysis	INTERPRO:IPR002916	Communication:501714663	TIGR	9/8/2003
At1g01580	AT1G01580	located in	plasma membrane	GO:0005886	C	plasma membrane	IDA	Immunolocalization of epitope-tagged protein		Publication:501719291|PMID:16813577	TAIR	4/2/2007
At1g01580	AT1G01580	involved in	iron chelate transport	GO:0015688	P	transport	IMP	biochemical/chemical analysis		Publication:1735|PMID:10067892	TAIR	4/24/2003
At1g01580	AT1G01580	involved in	iron chelate transport	GO:0015688	P	transport	IMP	biochemical/chemical analysis		Publication:1735|PMID:10067892	JYOON	4/24/2003
At1g01580	AT1G01580	involved in	response to bacterium	GO:0009617	P	response to abiotic or biotic stimulus	IEP	Protein levels (e.g. Western blots)		Publication:501729634|PMID:19121106	TAIR	2/4/2009
At1g01580	AT1G01580	has	ferric-chelate reductase activity	GO:0000293	F	other enzyme activity	IDA	Enzyme assays		Publication:501717438|PMID:16006655	TAIR	11/4/2005
At1g01580	AT1G01580	has	ferric-chelate reductase activity	GO:0000293	F	other enzyme activity	IMP	biochemical/chemical analysis		Publication:1735|PMID:10067892	TAIR	11/4/2005
At1g01580	AT1G01580	has	ferric-chelate reductase activity	GO:0000293	F	other enzyme activity	IMP	biochemical/chemical analysis		Publication:1735|PMID:10067892	JYOON	11/4/2005
At1g01580	AT1G01580	has	ferric-chelate reductase activity	GO:0000293	F	other enzyme activity	ISS	manually reviewed TIGR computational analysis	NCBI_gi:15341529	Communication:501714663	TIGR	9/8/2003
At1g01580	AT1G01580	is downregulated by	response to cytokinin stimulus	GO:0009735	P	other biological processes	IEP	Transcript levels (e.g. RT-PCR)		Publication:501724578|PMID:18397377	TAIR	7/11/2008
At1g01580	AT1G01580	involved in	iron ion homeostasis	GO:0055072	P	other biological processes	IMP	biochemical/chemical analysis		Publication:501727510|PMID:18697928	TAIR	10/30/2008
At1g01590	AT1G01590.1	located in	integral to membrane	GO:0016021	C	other membranes	IEA	traceable computational prediction	INTERPRO:IPR013130	AnalysisReference:501730468	TAIR	4/30/2010
At1g01590	AT1G01590	located in	membrane	GO:0016020	C	other membranes	ISS	manually reviewed TIGR computational analysis	INTERPRO:IPR002916	Communication:501714663	TIGR	9/8/2003
At1g01590	AT1G01590	has	ferric-chelate reductase activity	GO:0000293	F	other enzyme activity	IMP	biochemical/chemical analysis		Publication:1735|PMID:10067892	TAIR	11/4/2005
At1g01590	AT1G01590	has	ferric-chelate reductase activity	GO:0000293	F	other enzyme activity	ISS	manually reviewed TIGR computational analysis	NCBI_gi:15341529	Communication:501714663	TIGR	9/8/2003
At1g01600	AT1G01600	has	fatty acid (omega-1)-hydroxylase activity	GO:0008393	F	other enzyme activity	IDA	Enzyme assays		Publication:501714713|PMID:15709153	TAIR	4/27/2005
At1g01600	AT1G01600	involved in	fatty acid metabolic process	GO:0006631	P	other cellular processes	IDA	Enzyme assays		Publication:501714713|PMID:15709153	TAIR	4/27/2005
At1g01600	AT1G01600	involved in	fatty acid metabolic process	GO:0006631	P	other metabolic processes	IDA	Enzyme assays		Publication:501714713|PMID:15709153	TAIR	4/27/2005
At1g01600	AT1G01600	functions in	oxygen binding	GO:0019825	F	other binding	ISS	manually reviewed TIGR computational analysis	INTERPRO:IPR001128	Communication:501714663	TIGR	4/18/2002
At1g01610	AT1G01610	has	1-acylglycerol-3-phosphate O-acyltransferase activity	GO:0003841	F	transferase activity	IGI	Functional complementation in heterologous system		Publication:501710194|PMID:12897259	TAIR	7/7/2005
At1g01610	AT1G01610	has	acyltransferase activity	GO:0008415	F	transferase activity	ISS	manually reviewed TIGR computational analysis	INTERPRO:IPR002123	Communication:501714663	TIGR	12/29/2003
At1g01610	AT1G01610	involved in	metabolic process	GO:0008152	P	other metabolic processes	ISS	manually reviewed TIGR computational analysis	INTERPRO:IPR002123	Communication:501714663	TIGR	12/29/2003
At1g01610	AT1G01610	involved in	cutin biosynthetic process	GO:0010143	P	other cellular processes	IMP	biochemical/chemical analysis		Publication:501723603|PMID:17991776	TAIR	12/17/2007
At1g01610	AT1G01610	involved in	cutin biosynthetic process	GO:0010143	P	other metabolic processes	IMP	biochemical/chemical analysis		Publication:501723603|PMID:17991776	TAIR	12/17/2007
At1g01620	AT1G01620.1	located in	chloroplast	GO:0009507	C	chloroplast	IDA	protein separation and fragment identification		Publication:501712079|PMID:15028209	kvanwijk	9/23/2008
At1g01620	AT1G01620.1	located in	membrane	GO:0016020	C	other membranes	IDA	protein separation and fragment identification		Publication:501721401|PMID:17432890	kvanwijk	9/30/2008
At1g01620	AT1G01620.1	located in	plasma membrane	GO:0005886	C	plasma membrane	IDA	protein separation and fragment identification		Publication:501712339|PMID:15060130	kvanwijk	9/23/2008
At1g01620	AT1G01620.1	located in	plasma membrane	GO:0005886	C	plasma membrane	IDA	protein separation and fragment identification		Publication:501720929|PMID:17317660	kvanwijk	9/25/2008
At1g01620	AT1G01620	located in	membrane	GO:0016020	C	other membranes	ISS	manually reviewed TIGR computational analysis	INTERPRO:IPR000425	Communication:501714663	TIGR	7/26/2002
At1g01620	AT1G01620	located in	plasma membrane	GO:0005886	C	plasma membrane	TAS	none		Publication:4792|PMID:7920711	TIGR	4/17/2003
At1g01620	AT1G01620	located in	plasma membrane	GO:0005886	C	plasma membrane	IDA	Cell fractionation (for cellular component)		Publication:4792|PMID:7920711	TAIR	8/3/2002
At1g01620	AT1G01620	has	water channel activity	GO:0015250	F	transporter activity	IDA	uptake assay in heterologous system		Publication:4792|PMID:7920711	TAIR	3/29/2003
At1g01620	AT1G01620	has	water channel activity	GO:0015250	F	transporter activity	ISS	Sequence similarity (homologue of/most closely related to)		Communication:1674994	TAIR	3/29/2003
At1g01620	AT1G01620	has	water channel activity	GO:0015250	F	transporter activity	ISS	Sequence similarity (homologue of/most closely related to)		Communication:1674994	adoyle	3/29/2003
At1g01620	AT1G01620	involved in	response to water deprivation	GO:0009414	P	response to stress	IEP	Protein levels (e.g. Western blots)		Publication:501717886|PMID:16235111	TAIR	6/16/2006
At1g01620	AT1G01620	involved in	response to water deprivation	GO:0009414	P	response to abiotic or biotic stimulus	IEP	Protein levels (e.g. Western blots)		Publication:501717886|PMID:16235111	TAIR	6/16/2006
At1g01620	AT1G01620	is downregulated by	response to salt stress	GO:0009651	P	response to stress	IEP	Transcript levels (e.g.microarray data)		Publication:501717707|PMID:16183846	TAIR	6/9/2006
At1g01620	AT1G01620	is downregulated by	response to salt stress	GO:0009651	P	response to abiotic or biotic stimulus	IEP	Transcript levels (e.g.microarray data)		Publication:501717707|PMID:16183846	TAIR	6/9/2006
At1g01620	AT1G01620	involved in	transport	GO:0006810	P	transport	ISS	manually reviewed TIGR computational analysis	INTERPRO:IPR000425	Communication:501714663	TIGR	7/26/2002
At1g01620	AT1G01620	involved in	water transport	GO:0006833	P	transport	IDA	uptake assay in heterologous system		Publication:4792|PMID:7920711	TAIR	8/3/2002
At1g01620	AT1G01620.2	located in	membrane	GO:0016020	C	other membranes	IDA	protein separation and fragment identification		Publication:501721401|PMID:17432890	kvanwijk	9/30/2008
At1g01620	AT1G01620.2	located in	plasma membrane	GO:0005886	C	plasma membrane	IDA	protein separation and fragment identification		Publication:501720929|PMID:17317660	kvanwijk	9/25/2008
At1g01630	AT1G01630	located in	cellular_component	GO:0005575	C	unknown cellular components	ND	none		Communication:501683652	TIGR	4/17/2003
At1g01630	AT1G01630	has	transporter activity	GO:0005215	F	transporter activity	ISS	manually reviewed TIGR computational analysis	SGDID:S0001574	Communication:501714663	TIGR	6/18/2002
At1g01630	AT1G01630	involved in	transport	GO:0006810	P	transport	ISS	manually reviewed TIGR computational analysis	INTERPRO:IPR001071	Communication:501714663	TIGR	6/18/2002
At1g01640	AT1G01640	located in	cellular_component	GO:0005575	C	unknown cellular components	ND	Unknown cellular component		Communication:1345790	TAIR	10/19/2006
At1g01640	AT1G01640	functions in	protein binding	GO:0005515	F	protein binding	IPI	yeast two-hybrid assay	AGI_LocusCode:AT4G02570	Publication:501714599|PMID:15659098	TAIR	8/6/2008
At1g01640	AT1G01640	functions in	protein binding	GO:0005515	F	protein binding	ISS	manually reviewed TIGR computational analysis	INTERPRO:IPR000210	Communication:501714663	TIGR	8/29/2003
At1g01640	AT1G01640	involved in	flower development	GO:0009908	P	developmental processes	IMP	analysis of visible trait		Communication:501735553	stapleton	12/10/2009
At1g01650	AT1G01650.1	located in	integral to membrane	GO:0016021	C	other membranes	IEA	traceable computational prediction	INTERPRO:IPR006639|INTERPRO:IPR007369|INTERPRO:IPR007369	AnalysisReference:501730468	TAIR	4/30/2010
At1g01650	AT1G01650.1	located in	endomembrane system	GO:0012505	C	other cellular components	IEA	traceable computational prediction	CBS:TargetP	AnalysisReference:501730133	TAIR	4/23/2010
At1g01650	AT1G01650	has	peptidase activity	GO:0008233	F	hydrolase activity	ISS	manually reviewed TIGR computational analysis	INTERPRO:IPR003137	Communication:501714663	TIGR	9/17/2003
At1g01650	AT1G01650	involved in	proteolysis	GO:0006508	P	protein metabolism	ISS	manually reviewed TIGR computational analysis	INTERPRO:IPR003137	Communication:501714663	TIGR	9/17/2003
At1g01650	AT1G01650	involved in	proteolysis	GO:0006508	P	other cellular processes	ISS	manually reviewed TIGR computational analysis	INTERPRO:IPR003137	Communication:501714663	TIGR	9/17/2003
At1g01650	AT1G01650	involved in	proteolysis	GO:0006508	P	other metabolic processes	ISS	manually reviewed TIGR computational analysis	INTERPRO:IPR003137	Communication:501714663	TIGR	9/17/2003
At1g01650	AT1G01650.2	located in	integral to membrane	GO:0016021	C	other membranes	IEA	traceable computational prediction	INTERPRO:IPR006639|INTERPRO:IPR007369|INTERPRO:IPR007369	AnalysisReference:501730468	TAIR	4/30/2010
At1g01660	AT1G01660.1	located in	ubiquitin ligase complex	GO:0000151	C	other intracellular components	IEA	traceable computational prediction	INTERPRO:IPR003613|INTERPRO:IPR003613	AnalysisReference:501730468	TAIR	4/30/2010
At1g01660	AT1G01660.1	has	ubiquitin-protein ligase activity	GO:0004842	F	other enzyme activity	IEA	traceable computational prediction	INTERPRO:IPR003613|INTERPRO:IPR003613	AnalysisReference:501730468	TAIR	4/30/2010
At1g01660	AT1G01660.1	involved in	protein ubiquitination	GO:0016567	P	protein metabolism	IEA	traceable computational prediction	INTERPRO:IPR003613|INTERPRO:IPR003613	AnalysisReference:501730468	TAIR	4/30/2010
At1g01660	AT1G01660.1	involved in	protein ubiquitination	GO:0016567	P	other cellular processes	IEA	traceable computational prediction	INTERPRO:IPR003613|INTERPRO:IPR003613	AnalysisReference:501730468	TAIR	4/30/2010
At1g01660	AT1G01660.1	involved in	protein ubiquitination	GO:0016567	P	other metabolic processes	IEA	traceable computational prediction	INTERPRO:IPR003613|INTERPRO:IPR003613	AnalysisReference:501730468	TAIR	4/30/2010
At1g01670	AT1G01670.1	located in	ubiquitin ligase complex	GO:0000151	C	other intracellular components	IEA	traceable computational prediction	INTERPRO:IPR003613|INTERPRO:IPR003613	AnalysisReference:501730468	TAIR	4/30/2010
At1g01670	AT1G01670.1	has	ubiquitin-protein ligase activity	GO:0004842	F	other enzyme activity	IEA	traceable computational prediction	INTERPRO:IPR003613|INTERPRO:IPR003613	AnalysisReference:501730468	TAIR	4/30/2010
At1g01670	AT1G01670.1	involved in	protein ubiquitination	GO:0016567	P	protein metabolism	IEA	traceable computational prediction	INTERPRO:IPR003613|INTERPRO:IPR003613	AnalysisReference:501730468	TAIR	4/30/2010
At1g01670	AT1G01670.1	involved in	protein ubiquitination	GO:0016567	P	other cellular processes	IEA	traceable computational prediction	INTERPRO:IPR003613|INTERPRO:IPR003613	AnalysisReference:501730468	TAIR	4/30/2010
At1g01670	AT1G01670.1	involved in	protein ubiquitination	GO:0016567	P	other metabolic processes	IEA	traceable computational prediction	INTERPRO:IPR003613|INTERPRO:IPR003613	AnalysisReference:501730468	TAIR	4/30/2010
At1g01680	AT1G01680.1	located in	ubiquitin ligase complex	GO:0000151	C	other intracellular components	IEA	traceable computational prediction	INTERPRO:IPR003613|INTERPRO:IPR003613	AnalysisReference:501730468	TAIR	4/30/2010
At1g01680	AT1G01680.1	has	ubiquitin-protein ligase activity	GO:0004842	F	other enzyme activity	IEA	traceable computational prediction	INTERPRO:IPR003613|INTERPRO:IPR003613	AnalysisReference:501730468	TAIR	4/30/2010
At1g01680	AT1G01680.1	involved in	protein ubiquitination	GO:0016567	P	protein metabolism	IEA	traceable computational prediction	INTERPRO:IPR003613|INTERPRO:IPR003613	AnalysisReference:501730468	TAIR	4/30/2010
At1g01680	AT1G01680.1	involved in	protein ubiquitination	GO:0016567	P	other cellular processes	IEA	traceable computational prediction	INTERPRO:IPR003613|INTERPRO:IPR003613	AnalysisReference:501730468	TAIR	4/30/2010
At1g01680	AT1G01680.1	involved in	protein ubiquitination	GO:0016567	P	other metabolic processes	IEA	traceable computational prediction	INTERPRO:IPR003613|INTERPRO:IPR003613	AnalysisReference:501730468	TAIR	4/30/2010
At1g01690	AT1G01690	has	molecular_function	GO:0003674	F	unknown molecular functions	ND	none		Communication:501683652	TIGR	10/4/2003
At1g01690	AT1G01690	involved in	meiotic DNA double-strand break formation	GO:0042138	P	DNA or RNA metabolism	IMP	biochemical/chemical analysis		Publication:501734790|PMID:19763177	TAIR	4/16/2010
At1g01690	AT1G01690	involved in	meiotic DNA double-strand break formation	GO:0042138	P	other cellular processes	IMP	biochemical/chemical analysis		Publication:501734790|PMID:19763177	TAIR	4/16/2010
At1g01690	AT1G01690	involved in	meiotic DNA double-strand break formation	GO:0042138	P	other metabolic processes	IMP	biochemical/chemical analysis		Publication:501734790|PMID:19763177	TAIR	4/16/2010
At1g01690	AT1G01690	involved in	embryo sac development	GO:0009553	P	developmental processes	IMP	analysis of visible trait		Publication:501734790|PMID:19763177	TAIR	4/16/2010
At1g01690	AT1G01690	involved in	pollen development	GO:0009555	P	developmental processes	IMP	analysis of visible trait		Publication:501734790|PMID:19763177	TAIR	4/16/2010
At1g01690	AT1G01690	involved in	chiasma assembly	GO:0051026	P	other cellular processes	IMP	biochemical/chemical analysis		Publication:501734790|PMID:19763177	TAIR	4/16/2010
At1g01690	AT1G01690	involved in	chiasma assembly	GO:0051026	P	cell organization and biogenesis	IMP	biochemical/chemical analysis		Publication:501734790|PMID:19763177	TAIR	4/16/2010
At1g01695	AT1G01695	located in	cellular_component	GO:0005575	C	unknown cellular components	ND	Unknown cellular component		Communication:1345790	TAIR	5/8/2009
At1g01695	AT1G01695	has	molecular_function	GO:0003674	F	unknown molecular functions	ND	Unknown molecular function		Communication:1345790	TAIR	5/8/2009
At1g01695	AT1G01695	involved in	biological_process	GO:0008150	P	unknown biological processes	ND	Unknown biological process		Communication:1345790	TAIR	5/8/2009
At1g01700	AT1G01700	located in	cellular_component	GO:0005575	C	unknown cellular components	ND	Unknown cellular component		Communication:1345790	TAIR	10/19/2006
At1g01700	AT1G01700	has	Rho guanyl-nucleotide exchange factor activity	GO:0005089	F	other molecular functions	IDA	in vitro assay		Publication:501716391|PMID:15980860	TAIR	10/18/2005
At1g01700	AT1G01700	functions in	protein binding	GO:0005515	F	protein binding	TAS	inferred by the author from a functional assay		Publication:501716391|PMID:15980860	TAIR	10/18/2005
At1g01700	AT1G01700	involved in	biological_process	GO:0008150	P	unknown biological processes	ND	Unknown biological process		Communication:1345790	TAIR	10/19/2006
At1g01710	AT1G01710.1	located in	peroxisome	GO:0005777	C	other cytoplasmic components	IDA	protein separation and fragment identification		Publication:501723317|PMID:17951448	kvanwijk	9/26/2008
At1g01710	AT1G01710.1	located in	peroxisome	GO:0005777	C	other intracellular components	IDA	protein separation and fragment identification		Publication:501723317|PMID:17951448	kvanwijk	9/26/2008
At1g01710	AT1G01710.1	has	acyl-CoA thioesterase activity	GO:0016291	F	hydrolase activity	IEA	traceable computational prediction	INTERPRO:IPR003703|INTERPRO:IPR003703|INTERPRO:IPR003703|INTERPRO:IPR003703	AnalysisReference:501730468	TAIR	4/30/2010
At1g01710	AT1G01710.1	involved in	acyl-CoA metabolic process	GO:0006637	P	other cellular processes	IEA	traceable computational prediction	INTERPRO:IPR003703|INTERPRO:IPR003703|INTERPRO:IPR003703|INTERPRO:IPR003703	AnalysisReference:501730468	TAIR	4/30/2010
At1g01710	AT1G01710.1	involved in	acyl-CoA metabolic process	GO:0006637	P	other metabolic processes	IEA	traceable computational prediction	INTERPRO:IPR003703|INTERPRO:IPR003703|INTERPRO:IPR003703|INTERPRO:IPR003703	AnalysisReference:501730468	TAIR	4/30/2010
At1g01710	AT1G01710	located in	peroxisome	GO:0005777	C	other cytoplasmic components	IDA	protein separation and fragment identification		Publication:501723317|PMID:17951448	TAIR	8/21/2008
At1g01710	AT1G01710	located in	peroxisome	GO:0005777	C	other intracellular components	IDA	protein separation and fragment identification		Publication:501723317|PMID:17951448	TAIR	8/21/2008
At1g01710	AT1G01710	has	acyl-CoA thioesterase activity	GO:0016291	F	hydrolase activity	ISS	manually reviewed TIGR computational analysis	Pfam:PF02551	Communication:501714663	TIGR	10/14/2003
At1g01710	AT1G01710	involved in	acyl-CoA metabolic process	GO:0006637	P	other cellular processes	ISS	manually reviewed TIGR computational analysis	Pfam:PF02551	Communication:501714663	TIGR	10/14/2003
At1g01710	AT1G01710	involved in	acyl-CoA metabolic process	GO:0006637	P	other metabolic processes	ISS	manually reviewed TIGR computational analysis	Pfam:PF02551	Communication:501714663	TIGR	10/14/2003
At1g01710	AT1G01710	functions in	cyclic nucleotide binding	GO:0030551	F	nucleotide binding	ISS	manually reviewed TIGR computational analysis	Pfam:PF00027	Communication:501714663	TIGR	10/14/2003
At1g01720	AT1G01720	located in	cellular_component	GO:0005575	C	unknown cellular components	ND	Unknown cellular component		Communication:1345790	gabe	10/19/2006
At1g01720	AT1G01720	has	transcription factor activity	GO:0003700	F	transcription factor activity	ISS	Recognized domains		Publication:1345963|PMID:11118137	TAIR	6/6/2003
At1g01720	AT1G01720	has	transcription activator activity	GO:0016563	F	other molecular functions	TAS	original experiments are traceable through a review		Publication:501680151|PMID:11516145	TAIR	2/10/2004
At1g01720	AT1G01720	involved in	multicellular organismal development	GO:0007275	P	developmental processes	ISS	manually reviewed TIGR computational analysis	Pfam:PF02365	Communication:501714663	TIGR	9/15/2003
At1g01720	AT1G01720	involved in	response to wounding	GO:0009611	P	response to stress	IEP	Transcript levels (e.g. Northerns)		Publication:501680151|PMID:11516145	gabe	1/31/2003
At1g01720	AT1G01720	involved in	negative regulation of abscisic acid mediated signaling pathway	GO:0009788	P	signal transduction	IMP	analysis of visible trait		Publication:501727515|PMID:18694460	TAIR	10/15/2008
At1g01720	AT1G01720	involved in	negative regulation of abscisic acid mediated signaling pathway	GO:0009788	P	other cellular processes	IMP	analysis of visible trait		Publication:501727515|PMID:18694460	TAIR	10/15/2008
At1g01725	AT1G01725.1	located in	endomembrane system	GO:0012505	C	other cellular components	IEA	traceable computational prediction	CBS:TargetP	AnalysisReference:501730133	TAIR	4/23/2010
At1g01725	AT1G01725	has	molecular_function	GO:0003674	F	unknown molecular functions	ND	none		Communication:501683652	TIGR	10/4/2003
At1g01725	AT1G01725	involved in	biological_process	GO:0008150	P	unknown biological processes	ND	Unknown biological process		Communication:1345790	TAIR	10/19/2006
At1g01730	AT1G01730.1	located in	chloroplast	GO:0009507	C	chloroplast	IEA	traceable computational prediction	CBS:TargetP	AnalysisReference:501730133	TAIR	4/23/2010
At1g01730	AT1G01730	has	molecular_function	GO:0003674	F	unknown molecular functions	ND	none		Communication:501683652	TIGR	10/4/2003
At1g01730	AT1G01730	involved in	biological_process	GO:0008150	P	unknown biological processes	ND	Unknown biological process		Communication:1345790	TAIR	10/19/2006
At1g01740	AT1G01740.1	located in	plasma membrane	GO:0005886	C	plasma membrane	IDA	protein separation and fragment identification		Publication:501720929|PMID:17317660	kvanwijk	9/25/2008
At1g01740	AT1G01740.1	has	ATP binding	GO:0005524	F	nucleotide binding	IEA	traceable computational prediction	INTERPRO:IPR001245|INTERPRO:IPR000719|INTERPRO:IPR001245|INTERPRO:IPR002290	AnalysisReference:501730468	TAIR	4/30/2010
At1g01740	AT1G01740.1	has	binding	GO:0005488	F	other binding	IEA	traceable computational prediction	INTERPRO:IPR011990	AnalysisReference:501730468	TAIR	4/30/2010
At1g01740	AT1G01740.1	has	protein kinase activity	GO:0004672	F	kinase activity	IEA	traceable computational prediction	INTERPRO:IPR000719	AnalysisReference:501730468	TAIR	4/30/2010
At1g01740	AT1G01740.1	has	protein kinase activity	GO:0004672	F	transferase activity	IEA	traceable computational prediction	INTERPRO:IPR000719	AnalysisReference:501730468	TAIR	4/30/2010
At1g01740	AT1G01740.1	has	protein serine/threonine kinase activity	GO:0004674	F	kinase activity	IEA	traceable computational prediction	INTERPRO:IPR002290	AnalysisReference:501730468	TAIR	4/30/2010
At1g01740	AT1G01740.1	has	protein serine/threonine kinase activity	GO:0004674	F	transferase activity	IEA	traceable computational prediction	INTERPRO:IPR002290	AnalysisReference:501730468	TAIR	4/30/2010
At1g01740	AT1G01740.1	has	protein tyrosine kinase activity	GO:0004713	F	kinase activity	IEA	traceable computational prediction	INTERPRO:IPR001245|INTERPRO:IPR001245	AnalysisReference:501730468	TAIR	4/30/2010
At1g01740	AT1G01740.1	has	protein tyrosine kinase activity	GO:0004713	F	transferase activity	IEA	traceable computational prediction	INTERPRO:IPR001245|INTERPRO:IPR001245	AnalysisReference:501730468	TAIR	4/30/2010
At1g01740	AT1G01740.1	has protein modification of type	N-terminal protein myristoylation	GO:0006499	P	protein metabolism	IEA	traceable computational prediction		Publication:501710157|PMID:12912986	TAIR	2/5/2004
At1g01740	AT1G01740.1	has protein modification of type	N-terminal protein myristoylation	GO:0006499	P	other cellular processes	IEA	traceable computational prediction		Publication:501710157|PMID:12912986	TAIR	2/5/2004
At1g01740	AT1G01740.1	has protein modification of type	N-terminal protein myristoylation	GO:0006499	P	other metabolic processes	IEA	traceable computational prediction		Publication:501710157|PMID:12912986	TAIR	2/5/2004
At1g01740	AT1G01740.1	involved in	protein amino acid phosphorylation	GO:0006468	P	protein metabolism	IEA	traceable computational prediction	INTERPRO:IPR001245|INTERPRO:IPR000719|INTERPRO:IPR001245|INTERPRO:IPR002290	AnalysisReference:501730468	TAIR	4/30/2010
At1g01740	AT1G01740.1	involved in	protein amino acid phosphorylation	GO:0006468	P	other cellular processes	IEA	traceable computational prediction	INTERPRO:IPR001245|INTERPRO:IPR000719|INTERPRO:IPR001245|INTERPRO:IPR002290	AnalysisReference:501730468	TAIR	4/30/2010
At1g01740	AT1G01740.1	involved in	protein amino acid phosphorylation	GO:0006468	P	other metabolic processes	IEA	traceable computational prediction	INTERPRO:IPR001245|INTERPRO:IPR000719|INTERPRO:IPR001245|INTERPRO:IPR002290	AnalysisReference:501730468	TAIR	4/30/2010
At1g01740	AT1G01740	has	kinase activity	GO:0016301	F	kinase activity	ISS	manually reviewed TIGR computational analysis	Pfam:PF00069	Communication:501714663	TIGR	8/27/2003
At1g01750	AT1G01750.1	located in	intracellular	GO:0005622	C	other intracellular components	IEA	traceable computational prediction	INTERPRO:IPR002108|INTERPRO:IPR002108|INTERPRO:IPR002108	AnalysisReference:501730468	TAIR	4/30/2010
At1g01750	AT1G01750.1	has	actin binding	GO:0003779	F	protein binding	IEA	traceable computational prediction	INTERPRO:IPR002108|INTERPRO:IPR002108|INTERPRO:IPR002108	AnalysisReference:501730468	TAIR	4/30/2010
At1g01750	AT1G01750	located in	intracellular	GO:0005622	C	other intracellular components	ISS	manually reviewed TIGR computational analysis	INTERPRO:IPR002108	Communication:501714663	TIGR	8/27/2003
At1g01750	AT1G01750	involved in	biological_process	GO:0008150	P	unknown biological processes	ND	Unknown biological process		Communication:1345790	TAIR	10/19/2006
At1g01760	AT1G01760.1	has	RNA binding	GO:0003723	F	DNA or RNA binding	IEA	traceable computational prediction	INTERPRO:IPR002466|INTERPRO:IPR002466|INTERPRO:IPR002466	AnalysisReference:501730468	TAIR	4/30/2010
At1g01760	AT1G01760.1	has	adenosine deaminase activity	GO:0004000	F	hydrolase activity	IEA	traceable computational prediction	INTERPRO:IPR002466|INTERPRO:IPR002466|INTERPRO:IPR002466	AnalysisReference:501730468	TAIR	4/30/2010
At1g01760	AT1G01760.1	has	adenosine deaminase activity	GO:0004000	F	other enzyme activity	IEA	traceable computational prediction	INTERPRO:IPR002466|INTERPRO:IPR002466|INTERPRO:IPR002466	AnalysisReference:501730468	TAIR	4/30/2010
At1g01760	AT1G01760.1	involved in	RNA processing	GO:0006396	P	other cellular processes	IEA	traceable computational prediction	INTERPRO:IPR002466|INTERPRO:IPR002466|INTERPRO:IPR002466	AnalysisReference:501730468	TAIR	4/30/2010
At1g01760	AT1G01760.1	involved in	RNA processing	GO:0006396	P	other metabolic processes	IEA	traceable computational prediction	INTERPRO:IPR002466|INTERPRO:IPR002466|INTERPRO:IPR002466	AnalysisReference:501730468	TAIR	4/30/2010
At1g01760	AT1G01760	located in	cellular_component	GO:0005575	C	unknown cellular components	ND	Unknown cellular component		Communication:1345790	TAIR	10/19/2006
At1g01760	AT1G01760	functions in	RNA binding	GO:0003723	F	DNA or RNA binding	ISS	manually reviewed TIGR computational analysis	INTERPRO:IPR002466	Communication:501714663	TIGR	10/10/2003
At1g01760	AT1G01760	has	adenosine deaminase activity	GO:0004000	F	hydrolase activity	ISS	manually reviewed TIGR computational analysis	INTERPRO:IPR002466	Communication:501714663	TIGR	10/10/2003
At1g01760	AT1G01760	has	adenosine deaminase activity	GO:0004000	F	other enzyme activity	ISS	manually reviewed TIGR computational analysis	INTERPRO:IPR002466	Communication:501714663	TIGR	10/10/2003
At1g01760	AT1G01760	involved in	RNA processing	GO:0006396	P	other cellular processes	ISS	manually reviewed TIGR computational analysis	INTERPRO:IPR002466	Communication:501714663	TIGR	10/10/2003
At1g01760	AT1G01760	involved in	RNA processing	GO:0006396	P	other metabolic processes	ISS	manually reviewed TIGR computational analysis	INTERPRO:IPR002466	Communication:501714663	TIGR	10/10/2003
At1g01770	AT1G01770	located in	cellular_component	GO:0005575	C	unknown cellular components	ND	Unknown cellular component		Communication:1345790	TAIR	10/19/2006
At1g01770	AT1G01770	involved in	biological_process	GO:0008150	P	unknown biological processes	ND	Unknown biological process		Communication:1345790	TAIR	10/19/2006
At1g01780	AT1G01780.1	has	zinc ion binding	GO:0008270	F	other binding	IEA	traceable computational prediction	INTERPRO:IPR001781|INTERPRO:IPR001781|INTERPRO:IPR001781|INTERPRO:IPR001781|INTERPRO:IPR001781|INTERPRO:IPR001781|INTERPRO:IPR001781|INTERPRO:IPR001781|INTERPRO:IPR001781	AnalysisReference:501730468	TAIR	4/30/2010
At1g01780	AT1G01780	located in	cellular_component	GO:0005575	C	unknown cellular components	ND	none		Communication:501683652	TIGR	8/30/2003
At1g01780	AT1G01780	involved in	biological_process	GO:0008150	P	unknown biological processes	ND	none		Communication:501683652	TIGR	8/30/2003
At1g01790	AT1G01790.1	located in	chloroplast	GO:0009507	C	chloroplast	IDA	protein separation and fragment identification		Publication:501712079|PMID:15028209	kvanwijk	9/23/2008
At1g01790	AT1G01790.1	located in	chloroplast	GO:0009507	C	chloroplast	IDA	protein separation and fragment identification		Publication:501724486|PMID:18431481	kvanwijk	9/26/2008
At1g01790	AT1G01790.1	involved in	cation transport	GO:0006812	P	transport	IEA	traceable computational prediction	INTERPRO:IPR006153|INTERPRO:IPR004771	AnalysisReference:501730468	TAIR	4/30/2010
At1g01790	AT1G01790.1	involved in	metabolic process	GO:0008152	P	other metabolic processes	IEA	traceable computational prediction	INTERPRO:IPR016040|INTERPRO:IPR016040	AnalysisReference:501730468	TAIR	4/30/2010
At1g01790	AT1G01790.1	involved in	potassium ion transport	GO:0006813	P	transport	IEA	traceable computational prediction	INTERPRO:IPR003148|INTERPRO:IPR003148	AnalysisReference:501730468	TAIR	4/30/2010
At1g01790	AT1G01790.1	located in	chloroplast envelope	GO:0009941	C	plastid	IDA	protein separation and fragment identification		Publication:501707066|PMID:12766230	kvanwijk	9/23/2008
At1g01790	AT1G01790.1	located in	chloroplast envelope	GO:0009941	C	plastid	IDA	protein separation and fragment identification		Publication:501710686|PMID:12938931	kvanwijk	9/23/2008
At1g01790	AT1G01790.1	located in	chloroplast envelope	GO:0009941	C	chloroplast	IDA	protein separation and fragment identification		Publication:501707066|PMID:12766230	kvanwijk	9/23/2008
At1g01790	AT1G01790.1	located in	chloroplast envelope	GO:0009941	C	chloroplast	IDA	protein separation and fragment identification		Publication:501710686|PMID:12938931	kvanwijk	9/23/2008
At1g01790	AT1G01790.1	located in	chloroplast envelope	GO:0009941	C	other cytoplasmic components	IDA	protein separation and fragment identification		Publication:501707066|PMID:12766230	kvanwijk	9/23/2008
At1g01790	AT1G01790.1	located in	chloroplast envelope	GO:0009941	C	other cytoplasmic components	IDA	protein separation and fragment identification		Publication:501710686|PMID:12938931	kvanwijk	9/23/2008
At1g01790	AT1G01790.1	located in	chloroplast envelope	GO:0009941	C	other intracellular components	IDA	protein separation and fragment identification		Publication:501707066|PMID:12766230	kvanwijk	9/23/2008
At1g01790	AT1G01790.1	located in	chloroplast envelope	GO:0009941	C	other intracellular components	IDA	protein separation and fragment identification		Publication:501710686|PMID:12938931	kvanwijk	9/23/2008
At1g01790	AT1G01790	has	potassium ion transmembrane transporter activity	GO:0015079	F	transporter activity	ISS	Sequence similarity (homologue of/most closely related to)		Communication:1674994	TAIR	3/29/2003
At1g01790	AT1G01790	has	potassium:hydrogen antiporter activity	GO:0015386	F	transporter activity	ISS	manually reviewed TIGR computational analysis	SWISS-PROT:P03819	Communication:501714663	TIGR	8/20/2002
At1g01800	AT1G01800.1	has	catalytic activity	GO:0003824	F	other enzyme activity	IEA	traceable computational prediction	INTERPRO:IPR016040|INTERPRO:IPR016040	AnalysisReference:501730468	TAIR	4/30/2010
At1g01800	AT1G01800.1	has	binding	GO:0005488	F	other binding	IEA	traceable computational prediction	INTERPRO:IPR016040|INTERPRO:IPR016040	AnalysisReference:501730468	TAIR	4/30/2010
At1g01800	AT1G01800.1	has	oxidoreductase activity	GO:0016491	F	other enzyme activity	IEA	traceable computational prediction	INTERPRO:IPR002198|INTERPRO:IPR002198|INTERPRO:IPR002198|INTERPRO:IPR002198|INTERPRO:IPR002198|INTERPRO:IPR002347|INTERPRO:IPR002347|INTERPRO:IPR002347|INTERPRO:IPR002347|INTERPRO:IPR002347	AnalysisReference:501730468	TAIR	4/30/2010
At1g01800	AT1G01800.1	involved in	metabolic process	GO:0008152	P	other metabolic processes	IEA	traceable computational prediction	INTERPRO:IPR002198|INTERPRO:IPR002198|INTERPRO:IPR002198|INTERPRO:IPR016040|INTERPRO:IPR016040|INTERPRO:IPR002198|INTERPRO:IPR002198|INTERPRO:IPR002347|INTERPRO:IPR002347|INTERPRO:IPR002347|INTERPRO:IPR002347|INTERPRO:IPR002347	AnalysisReference:501730468	TAIR	4/30/2010
At1g01800	AT1G01800	located in	plant-type cell wall	GO:0009505	C	cell wall	IDA	protein separation and fragment identification		Publication:501718077|PMID:16287169	TAIR	12/23/2005
At1g01800	AT1G01800	has	oxidoreductase activity	GO:0016491	F	other enzyme activity	ISS	manually reviewed TIGR computational analysis	Pfam:PF00106|INTERPRO:IPR002198	Communication:501714663	TIGR	8/8/2002
At1g01800	AT1G01800.2	has	catalytic activity	GO:0003824	F	other enzyme activity	IEA	traceable computational prediction	INTERPRO:IPR016040|INTERPRO:IPR016040	AnalysisReference:501730468	TAIR	4/30/2010
At1g01800	AT1G01800.2	has	binding	GO:0005488	F	other binding	IEA	traceable computational prediction	INTERPRO:IPR016040|INTERPRO:IPR016040	AnalysisReference:501730468	TAIR	4/30/2010
At1g01800	AT1G01800.2	has	oxidoreductase activity	GO:0016491	F	other enzyme activity	IEA	traceable computational prediction	INTERPRO:IPR002198|INTERPRO:IPR002347|INTERPRO:IPR002347|INTERPRO:IPR002347|INTERPRO:IPR002347	AnalysisReference:501730468	TAIR	4/30/2010
At1g01800	AT1G01800.2	involved in	metabolic process	GO:0008152	P	other metabolic processes	IEA	traceable computational prediction	INTERPRO:IPR016040|INTERPRO:IPR016040|INTERPRO:IPR002198|INTERPRO:IPR002347|INTERPRO:IPR002347|INTERPRO:IPR002347|INTERPRO:IPR002347	AnalysisReference:501730468	TAIR	4/30/2010
At1g01810	AT1G01810	located in	cellular_component	GO:0005575	C	unknown cellular components	ND	Unknown cellular component		Communication:1345790	TAIR	5/8/2009
At1g01810	AT1G01810	has	molecular_function	GO:0003674	F	unknown molecular functions	ND	Unknown molecular function		Communication:1345790	TAIR	5/8/2009
At1g01810	AT1G01810	involved in	biological_process	GO:0008150	P	unknown biological processes	ND	Unknown biological process		Communication:1345790	TAIR	10/19/2006
At1g01820	AT1G01820	located in	integral to peroxisomal membrane	GO:0005779	C	other membranes	IDA	Cell fractionation (for cellular component)		Publication:501720792|PMID:17220199	TAIR	3/8/2007
At1g01820	AT1G01820	located in	integral to peroxisomal membrane	GO:0005779	C	other cytoplasmic components	IDA	Cell fractionation (for cellular component)		Publication:501720792|PMID:17220199	TAIR	3/8/2007
At1g01820	AT1G01820	located in	integral to peroxisomal membrane	GO:0005779	C	other intracellular components	IDA	Cell fractionation (for cellular component)		Publication:501720792|PMID:17220199	TAIR	3/8/2007
At1g01820	AT1G01820	located in	peroxisomal membrane	GO:0005778	C	other membranes	ISS	manually reviewed TIGR computational analysis	Pfam:PF05648	Communication:501714663	TIGR	10/8/2003
At1g01820	AT1G01820	located in	peroxisomal membrane	GO:0005778	C	other cytoplasmic components	ISS	manually reviewed TIGR computational analysis	Pfam:PF05648	Communication:501714663	TIGR	10/8/2003
At1g01820	AT1G01820	located in	peroxisomal membrane	GO:0005778	C	other intracellular components	ISS	manually reviewed TIGR computational analysis	Pfam:PF05648	Communication:501714663	TIGR	10/8/2003
At1g01820	AT1G01820	has	molecular_function	GO:0003674	F	unknown molecular functions	ND	Unknown molecular function		Communication:1345790	TAIR	10/20/2006
At1g01820	AT1G01820	involved in	peroxisome fission	GO:0016559	P	cell organization and biogenesis	IMP	RNAi experiments		Publication:501720792|PMID:17220199	TAIR	3/8/2007
At1g01820	AT1G01820	involved in	peroxisome fission	GO:0016559	P	cell organization and biogenesis	IMP	RNAi experiments		Publication:501725183|PMID:18539750	TAIR	9/17/2008
At1g01820	AT1G01820	involved in	peroxisome fission	GO:0016559	P	cell organization and biogenesis	ISS	manually reviewed TIGR computational analysis	Pfam:PF05648	Communication:501714663	TIGR	10/8/2003
At1g01820	AT1G01820	involved in	peroxisome fission	GO:0016559	P	cell organization and biogenesis	IMP	Analysis of overexpression/ectopic expression phenotype		Publication:501720792|PMID:17220199	TAIR	3/8/2007
At1g01820	AT1G01820	involved in	peroxisome organization	GO:0007031	P	cell organization and biogenesis	IMP	RNAi experiments		Publication:501721644|PMID:17478547	TAIR	6/18/2007
At1g01830	AT1G01830.1	has	binding	GO:0005488	F	other binding	IEA	traceable computational prediction	INTERPRO:IPR016024|INTERPRO:IPR011989	AnalysisReference:501730468	TAIR	4/30/2010
At1g01830	AT1G01830	located in	cellular_component	GO:0005575	C	unknown cellular components	ND	Unknown cellular component		Communication:1345790	TAIR	10/19/2006
At1g01830	AT1G01830.2	has	binding	GO:0005488	F	other binding	IEA	traceable computational prediction	INTERPRO:IPR016024|INTERPRO:IPR011989	AnalysisReference:501730468	TAIR	4/30/2010
At1g01830	AT1G01830.3	has	binding	GO:0005488	F	other binding	IEA	traceable computational prediction	INTERPRO:IPR016024|INTERPRO:IPR011989	AnalysisReference:501730468	TAIR	4/30/2010
At1g01840	AT1G01840	has	molecular_function	GO:0003674	F	unknown molecular functions	ND	none		Communication:501683652	TIGR	10/4/2003
At1g01840	AT1G01840	involved in	biological_process	GO:0008150	P	unknown biological processes	ND	Unknown biological process		Communication:1345790	TAIR	10/19/2006
At1g01860	AT1G01860	has	mRNA (2-O-methyladenosine-N6-)-methyltransferase activity	GO:0016422	F	transferase activity	ISS	Sequence similarity (homologue of/most closely related to)		Publication:2575|PMID:9596631	TAIR	2/10/2004
At1g01860	AT1G01860	involved in	response to cold	GO:0009409	P	response to stress	IMP	analysis of visible trait		Publication:2575|PMID:9596631	TAIR	3/28/2003
At1g01860	AT1G01860	involved in	response to cold	GO:0009409	P	response to abiotic or biotic stimulus	IMP	analysis of visible trait		Publication:2575|PMID:9596631	TAIR	3/28/2003
At1g01860	AT1G01860.1	located in	chloroplast	GO:0009507	C	chloroplast	IEA	traceable computational prediction	CBS:TargetP	AnalysisReference:501730133	TAIR	4/23/2010
At1g01870	AT1G01870	located in	cellular_component	GO:0005575	C	unknown cellular components	ND	Unknown cellular component		Communication:1345790	TAIR	5/8/2009
At1g01870	AT1G01870	involved in	translational elongation	GO:0006414	P	protein metabolism	TAS	text book or dictionary; -material has become common knowledge		Publication:501710108|PMID:8980477	TAIR	8/31/2005
At1g01870	AT1G01870	involved in	translational elongation	GO:0006414	P	other cellular processes	TAS	text book or dictionary; -material has become common knowledge		Publication:501710108|PMID:8980477	TAIR	8/31/2005
At1g01870	AT1G01870	involved in	translational elongation	GO:0006414	P	other metabolic processes	TAS	text book or dictionary; -material has become common knowledge		Publication:501710108|PMID:8980477	TAIR	8/31/2005
At1g01870	AT1G01870	has	triplet codon-amino acid adaptor activity	GO:0030533	F	other binding	TAS	text book or dictionary; -material has become common knowledge		Publication:501710108|PMID:8980477	TAIR	8/31/2005
At1g01870	AT1G01870	has	triplet codon-amino acid adaptor activity	GO:0030533	F	DNA or RNA binding	TAS	text book or dictionary; -material has become common knowledge		Publication:501710108|PMID:8980477	TAIR	8/31/2005
At1g01870	AT1G01870	has	triplet codon-amino acid adaptor activity	GO:0030533	F	nucleic acid binding	TAS	text book or dictionary; -material has become common knowledge		Publication:501710108|PMID:8980477	TAIR	8/31/2005
At1g01880	AT1G01880.1	has	DNA binding	GO:0003677	F	DNA or RNA binding	IEA	traceable computational prediction	INTERPRO:IPR008918|INTERPRO:IPR008918	AnalysisReference:501730468	TAIR	4/30/2010
At1g01880	AT1G01880.1	has	catalytic activity	GO:0003824	F	other enzyme activity	IEA	traceable computational prediction	INTERPRO:IPR008918|INTERPRO:IPR008918	AnalysisReference:501730468	TAIR	4/30/2010
At1g01880	AT1G01880.1	has	nuclease activity	GO:0004518	F	hydrolase activity	IEA	traceable computational prediction	INTERPRO:IPR006085|INTERPRO:IPR006086|INTERPRO:IPR006085|INTERPRO:IPR006086|INTERPRO:IPR006084|INTERPRO:IPR006084|INTERPRO:IPR006084|INTERPRO:IPR006084|INTERPRO:IPR006084|INTERPRO:IPR006084	AnalysisReference:501730468	TAIR	4/30/2010
At1g01880	AT1G01880.1	involved in	DNA repair	GO:0006281	P	DNA or RNA metabolism	IEA	traceable computational prediction	INTERPRO:IPR006085|INTERPRO:IPR006086|INTERPRO:IPR006085|INTERPRO:IPR006086|INTERPRO:IPR006084|INTERPRO:IPR006084|INTERPRO:IPR006084|INTERPRO:IPR006084|INTERPRO:IPR006084|INTERPRO:IPR006084	AnalysisReference:501730468	TAIR	4/30/2010
At1g01880	AT1G01880	located in	cellular_component	GO:0005575	C	unknown cellular components	ND	Unknown cellular component		Communication:1345790	TAIR	5/8/2009
At1g01880	AT1G01880	has	nuclease activity	GO:0004518	F	hydrolase activity	ISS	manually reviewed TIGR computational analysis	InterPro:IPR006085|InterPro:IPR006086	Communication:501714663	TIGR	9/24/2003
At1g01880	AT1G01880	involved in	DNA repair	GO:0006281	P	DNA or RNA metabolism	ISS	manually reviewed TIGR computational analysis	InterPro:IPR006085|InterPro:IPR006086	Communication:501714663	TIGR	9/24/2003
At1g01890	AT1G01890	located in	cellular_component	GO:0005575	C	unknown cellular components	ND	Unknown cellular component		Communication:1345790	TAIR	5/8/2009
At1g01890	AT1G01890	involved in	translational elongation	GO:0006414	P	protein metabolism	TAS	text book or dictionary; -material has become common knowledge		Publication:501710108|PMID:8980477	TAIR	8/31/2005
At1g01890	AT1G01890	involved in	translational elongation	GO:0006414	P	other cellular processes	TAS	text book or dictionary; -material has become common knowledge		Publication:501710108|PMID:8980477	TAIR	8/31/2005
At1g01890	AT1G01890	involved in	translational elongation	GO:0006414	P	other metabolic processes	TAS	text book or dictionary; -material has become common knowledge		Publication:501710108|PMID:8980477	TAIR	8/31/2005
At1g01890	AT1G01890	has	triplet codon-amino acid adaptor activity	GO:0030533	F	other binding	TAS	text book or dictionary; -material has become common knowledge		Publication:501710108|PMID:8980477	TAIR	8/31/2005
At1g01890	AT1G01890	has	triplet codon-amino acid adaptor activity	GO:0030533	F	DNA or RNA binding	TAS	text book or dictionary; -material has become common knowledge		Publication:501710108|PMID:8980477	TAIR	8/31/2005
At1g01890	AT1G01890	has	triplet codon-amino acid adaptor activity	GO:0030533	F	nucleic acid binding	TAS	text book or dictionary; -material has become common knowledge		Publication:501710108|PMID:8980477	TAIR	8/31/2005
At1g01900	AT1G01900.1	located in	cell wall	GO:0005618	C	cell wall	IDA	protein separation and fragment identification		Publication:501714811|PMID:15593128	kvanwijk	9/24/2008
At1g01900	AT1G01900.1	involved in	proteolysis	GO:0006508	P	protein metabolism	IEA	traceable computational prediction	INTERPRO:IPR000209|INTERPRO:IPR000209|INTERPRO:IPR000209|INTERPRO:IPR000209|INTERPRO:IPR000209|INTERPRO:IPR000209|INTERPRO:IPR000209|INTERPRO:IPR000209	AnalysisReference:501730468	TAIR	4/30/2010
At1g01900	AT1G01900.1	involved in	proteolysis	GO:0006508	P	other cellular processes	IEA	traceable computational prediction	INTERPRO:IPR000209|INTERPRO:IPR000209|INTERPRO:IPR000209|INTERPRO:IPR000209|INTERPRO:IPR000209|INTERPRO:IPR000209|INTERPRO:IPR000209|INTERPRO:IPR000209	AnalysisReference:501730468	TAIR	4/30/2010
At1g01900	AT1G01900.1	involved in	proteolysis	GO:0006508	P	other metabolic processes	IEA	traceable computational prediction	INTERPRO:IPR000209|INTERPRO:IPR000209|INTERPRO:IPR000209|INTERPRO:IPR000209|INTERPRO:IPR000209|INTERPRO:IPR000209|INTERPRO:IPR000209|INTERPRO:IPR000209	AnalysisReference:501730468	TAIR	4/30/2010
At1g01900	AT1G01900.1	involved in	negative regulation of catalytic activity	GO:0043086	P	other biological processes	IEA	traceable computational prediction	INTERPRO:IPR010259	AnalysisReference:501730468	TAIR	4/30/2010
At1g01900	AT1G01900	has	serine-type endopeptidase activity	GO:0004252	F	hydrolase activity	IDA	Enzyme assays		Communication:501721502	showell	10/24/2008
At1g01900	AT1G01900	involved in	proteolysis	GO:0006508	P	protein metabolism	ISS	manually reviewed TIGR computational analysis	INTERPRO:IPR000209	Communication:501714663	TIGR	1/8/2002
At1g01900	AT1G01900	involved in	proteolysis	GO:0006508	P	other cellular processes	ISS	manually reviewed TIGR computational analysis	INTERPRO:IPR000209	Communication:501714663	TIGR	1/8/2002
At1g01900	AT1G01900	involved in	proteolysis	GO:0006508	P	other metabolic processes	ISS	manually reviewed TIGR computational analysis	INTERPRO:IPR000209	Communication:501714663	TIGR	1/8/2002
At1g01900	AT1G01900	located in	apoplast	GO:0048046	C	extracellular	IDA	localization of GFP/YFP fusion protein		Communication:501721502	showell	5/23/2007
At1g01900	AT1G01900	located in	extracellular matrix	GO:0031012	C	extracellular	IDA	localization of GFP/YFP fusion protein		Publication:501727291|PMID:18643977	TAIR	8/26/2008
At1g01910	AT1G01910.1	has	ATP binding	GO:0005524	F	nucleotide binding	IEA	traceable computational prediction	INTERPRO:IPR003348|INTERPRO:IPR003348	AnalysisReference:501730468	TAIR	4/30/2010
At1g01910	AT1G01910.1	involved in	cellular metal ion homeostasis	GO:0006875	P	other cellular processes	IEA	traceable computational prediction	INTERPRO:IPR003348|INTERPRO:IPR003348	AnalysisReference:501730468	TAIR	4/30/2010
At1g01910	AT1G01910	located in	membrane	GO:0016020	C	other membranes	ISS	manually reviewed TIGR computational analysis	InterPro:IPR003348	Communication:501714663	TIGR	9/9/2003
At1g01910	AT1G01910	functions in	ATP binding	GO:0005524	F	nucleotide binding	ISS	manually reviewed TIGR computational analysis	InterPro:IPR003348	Communication:501714663	TIGR	9/9/2003
At1g01910	AT1G01910	involved in	anion transport	GO:0006820	P	transport	ISS	manually reviewed TIGR computational analysis	InterPro:IPR003348	Communication:501714663	TIGR	9/9/2003
At1g01910	AT1G01910.2	has	ATP binding	GO:0005524	F	nucleotide binding	IEA	traceable computational prediction	INTERPRO:IPR003348|INTERPRO:IPR003348	AnalysisReference:501730468	TAIR	4/30/2010
At1g01910	AT1G01910.2	involved in	cellular metal ion homeostasis	GO:0006875	P	other cellular processes	IEA	traceable computational prediction	INTERPRO:IPR003348|INTERPRO:IPR003348	AnalysisReference:501730468	TAIR	4/30/2010
At1g01910	AT1G01910.3	has	ATP binding	GO:0005524	F	nucleotide binding	IEA	traceable computational prediction	INTERPRO:IPR003348|INTERPRO:IPR003348	AnalysisReference:501730468	TAIR	4/30/2010
At1g01910	AT1G01910.3	involved in	cellular metal ion homeostasis	GO:0006875	P	other cellular processes	IEA	traceable computational prediction	INTERPRO:IPR003348|INTERPRO:IPR003348	AnalysisReference:501730468	TAIR	4/30/2010
At1g01910	AT1G01910.4	has	ATP binding	GO:0005524	F	nucleotide binding	IEA	traceable computational prediction	INTERPRO:IPR003348|INTERPRO:IPR003348	AnalysisReference:501730468	TAIR	4/30/2010
At1g01910	AT1G01910.4	involved in	cellular metal ion homeostasis	GO:0006875	P	other cellular processes	IEA	traceable computational prediction	INTERPRO:IPR003348|INTERPRO:IPR003348	AnalysisReference:501730468	TAIR	4/30/2010
At1g01910	AT1G01910.5	has	ATP binding	GO:0005524	F	nucleotide binding	IEA	traceable computational prediction	INTERPRO:IPR003348	AnalysisReference:501730468	TAIR	4/30/2010
At1g01910	AT1G01910.5	involved in	cellular metal ion homeostasis	GO:0006875	P	other cellular processes	IEA	traceable computational prediction	INTERPRO:IPR003348	AnalysisReference:501730468	TAIR	4/30/2010
At1g01910	AT1G01910.5	located in	endomembrane system	GO:0012505	C	other cellular components	IEA	traceable computational prediction	CBS:TargetP	AnalysisReference:501730133	TAIR	4/23/2010
At1g01920	AT1G01920	located in	cellular_component	GO:0005575	C	unknown cellular components	ND	Unknown cellular component		Communication:1345790	TAIR	5/8/2009
At1g01920	AT1G01920	has	molecular_function	GO:0003674	F	unknown molecular functions	ND	none		Communication:501683652	TIGR	9/6/2003
At1g01920	AT1G01920	involved in	biological_process	GO:0008150	P	unknown biological processes	ND	none		Communication:501683652	TIGR	9/6/2003
At1g01930	AT1G01930.1	located in	intracellular	GO:0005622	C	other intracellular components	IEA	traceable computational prediction	INTERPRO:IPR015880	AnalysisReference:501730468	TAIR	4/30/2010
At1g01930	AT1G01930.1	has	zinc ion binding	GO:0008270	F	other binding	IEA	traceable computational prediction	INTERPRO:IPR015880	AnalysisReference:501730468	TAIR	4/30/2010
At1g01930	AT1G01930	involved in	biological_process	GO:0008150	P	unknown biological processes	ND	Unknown biological process		Communication:1345790	TAIR	10/19/2006
At1g01940	AT1G01940.1	has	peptidyl-prolyl cis-trans isomerase activity	GO:0003755	F	other enzyme activity	IEA	traceable computational prediction	INTERPRO:IPR002130|INTERPRO:IPR002130|INTERPRO:IPR002130|INTERPRO:IPR002130|INTERPRO:IPR002130|INTERPRO:IPR002130|INTERPRO:IPR002130|INTERPRO:IPR002130|INTERPRO:IPR002130	AnalysisReference:501730468	TAIR	4/30/2010
At1g01940	AT1G01940	located in	cellular_component	GO:0005575	C	unknown cellular components	ND	Unknown cellular component		Communication:1345790	TAIR	10/19/2006
At1g01940	AT1G01940	has	peptidyl-prolyl cis-trans isomerase activity	GO:0003755	F	other enzyme activity	ISS	manually reviewed TIGR computational analysis	InterPro:IPR002130|Pfam:PF00160	Communication:501714663	TIGR	9/9/2003
At1g01940	AT1G01940	involved in	protein folding	GO:0006457	P	protein metabolism	ISS	manually reviewed TIGR computational analysis	InterPro:IPR002130|Pfam:PF00160	Communication:501714663	TIGR	9/9/2003
At1g01940	AT1G01940	involved in	protein folding	GO:0006457	P	other cellular processes	ISS	manually reviewed TIGR computational analysis	InterPro:IPR002130|Pfam:PF00160	Communication:501714663	TIGR	9/9/2003
At1g01940	AT1G01940	involved in	protein folding	GO:0006457	P	other metabolic processes	ISS	manually reviewed TIGR computational analysis	InterPro:IPR002130|Pfam:PF00160	Communication:501714663	TIGR	9/9/2003
At1g01950	AT1G01950.1	located in	chloroplast	GO:0009507	C	chloroplast	IEA	traceable computational prediction	CBS:TargetP	AnalysisReference:501730133	TAIR	4/23/2010
At1g01950	AT1G01950.1	located in	microtubule associated complex	GO:0005875	C	other intracellular components	IEA	traceable computational prediction	INTERPRO:IPR001752|INTERPRO:IPR001752|INTERPRO:IPR001752|INTERPRO:IPR001752|INTERPRO:IPR001752|INTERPRO:IPR001752|INTERPRO:IPR001752|INTERPRO:IPR001752	AnalysisReference:501730468	TAIR	4/30/2010
At1g01950	AT1G01950.1	has	ATP binding	GO:0005524	F	nucleotide binding	IEA	traceable computational prediction	INTERPRO:IPR001752|INTERPRO:IPR001752|INTERPRO:IPR001752|INTERPRO:IPR001752|INTERPRO:IPR001752|INTERPRO:IPR001752|INTERPRO:IPR001752|INTERPRO:IPR001752	AnalysisReference:501730468	TAIR	4/30/2010
At1g01950	AT1G01950.1	has	binding	GO:0005488	F	other binding	IEA	traceable computational prediction	INTERPRO:IPR016024|INTERPRO:IPR011989	AnalysisReference:501730468	TAIR	4/30/2010
At1g01950	AT1G01950.1	has	microtubule motor activity	GO:0003777	F	other molecular functions	IEA	traceable computational prediction	INTERPRO:IPR001752|INTERPRO:IPR001752|INTERPRO:IPR001752|INTERPRO:IPR001752|INTERPRO:IPR001752|INTERPRO:IPR001752|INTERPRO:IPR001752|INTERPRO:IPR001752	AnalysisReference:501730468	TAIR	4/30/2010
At1g01950	AT1G01950	has	microtubule motor activity	GO:0003777	F	other molecular functions	ISS	manually reviewed TIGR computational analysis	INTERPRO:IPR001752	Communication:501714663	TIGR	4/25/2002
At1g01950	AT1G01950	involved in	root development	GO:0048364	P	developmental processes	IMP	analysis of visible trait		Publication:501723250|PMID:17971038	TAIR	4/23/2008
At1g01950	AT1G01950.2	located in	chloroplast	GO:0009507	C	chloroplast	IEA	traceable computational prediction	CBS:TargetP	AnalysisReference:501730133	TAIR	4/23/2010
At1g01950	AT1G01950.2	located in	microtubule associated complex	GO:0005875	C	other intracellular components	IEA	traceable computational prediction	INTERPRO:IPR001752|INTERPRO:IPR001752|INTERPRO:IPR001752|INTERPRO:IPR001752|INTERPRO:IPR001752|INTERPRO:IPR001752|INTERPRO:IPR001752|INTERPRO:IPR001752	AnalysisReference:501730468	TAIR	4/30/2010
At1g01950	AT1G01950.2	has	ATP binding	GO:0005524	F	nucleotide binding	IEA	traceable computational prediction	INTERPRO:IPR001752|INTERPRO:IPR001752|INTERPRO:IPR001752|INTERPRO:IPR001752|INTERPRO:IPR001752|INTERPRO:IPR001752|INTERPRO:IPR001752|INTERPRO:IPR001752	AnalysisReference:501730468	TAIR	4/30/2010
At1g01950	AT1G01950.2	has	binding	GO:0005488	F	other binding	IEA	traceable computational prediction	INTERPRO:IPR011989|INTERPRO:IPR016024	AnalysisReference:501730468	TAIR	4/30/2010
At1g01950	AT1G01950.2	has	microtubule motor activity	GO:0003777	F	other molecular functions	IEA	traceable computational prediction	INTERPRO:IPR001752|INTERPRO:IPR001752|INTERPRO:IPR001752|INTERPRO:IPR001752|INTERPRO:IPR001752|INTERPRO:IPR001752|INTERPRO:IPR001752|INTERPRO:IPR001752	AnalysisReference:501730468	TAIR	4/30/2010
At1g01950	AT1G01950.3	located in	chloroplast	GO:0009507	C	chloroplast	IEA	traceable computational prediction	CBS:TargetP	AnalysisReference:501730133	TAIR	4/23/2010
At1g01950	AT1G01950.3	located in	microtubule associated complex	GO:0005875	C	other intracellular components	IEA	traceable computational prediction	INTERPRO:IPR001752|INTERPRO:IPR001752|INTERPRO:IPR001752|INTERPRO:IPR001752|INTERPRO:IPR001752|INTERPRO:IPR001752|INTERPRO:IPR001752|INTERPRO:IPR001752	AnalysisReference:501730468	TAIR	4/30/2010
At1g01950	AT1G01950.3	has	ATP binding	GO:0005524	F	nucleotide binding	IEA	traceable computational prediction	INTERPRO:IPR001752|INTERPRO:IPR001752|INTERPRO:IPR001752|INTERPRO:IPR001752|INTERPRO:IPR001752|INTERPRO:IPR001752|INTERPRO:IPR001752|INTERPRO:IPR001752	AnalysisReference:501730468	TAIR	4/30/2010
At1g01950	AT1G01950.3	has	binding	GO:0005488	F	other binding	IEA	traceable computational prediction	INTERPRO:IPR011989|INTERPRO:IPR016024	AnalysisReference:501730468	TAIR	4/30/2010
At1g01950	AT1G01950.3	has	microtubule motor activity	GO:0003777	F	other molecular functions	IEA	traceable computational prediction	INTERPRO:IPR001752|INTERPRO:IPR001752|INTERPRO:IPR001752|INTERPRO:IPR001752|INTERPRO:IPR001752|INTERPRO:IPR001752|INTERPRO:IPR001752|INTERPRO:IPR001752	AnalysisReference:501730468	TAIR	4/30/2010
At1g01960	AT1G01960.1	has	ARF guanyl-nucleotide exchange factor activity	GO:0005086	F	other molecular functions	IEA	traceable computational prediction	INTERPRO:IPR000904|INTERPRO:IPR000904|INTERPRO:IPR000904|INTERPRO:IPR000904	AnalysisReference:501730468	TAIR	4/30/2010
At1g01960	AT1G01960.1	has	binding	GO:0005488	F	other binding	IEA	traceable computational prediction	INTERPRO:IPR016024	AnalysisReference:501730468	TAIR	4/30/2010
At1g01960	AT1G01960	located in	cytosol	GO:0005829	C	cytosol	IDA	Cell fractionation (for cellular component)		Publication:501724483|PMID:18433157	TAIR	5/4/2009
At1g01960	AT1G01960	located in	nucleus	GO:0005634	C	nucleus	IDA	Cell fractionation (for cellular component)		Publication:501724483|PMID:18433157	TAIR	5/4/2009
At1g01960	AT1G01960	has	guanyl-nucleotide exchange factor activity	GO:0005085	F	other molecular functions	ISS	manually reviewed TIGR computational analysis	NCBI_gi:5456754	Communication:501714663	TIGR	9/4/2003
At1g01960	AT1G01960	involved in	megagametogenesis	GO:0009561	P	developmental processes	IMP	analysis of visible trait		Publication:501714637|PMID:15634699	TAIR	3/7/2007
At1g01970	AT1G01970	has	molecular_function	GO:0003674	F	unknown molecular functions	ND	none		Communication:501683652	TIGR	9/13/2003
At1g01970	AT1G01970	involved in	biological_process	GO:0008150	P	unknown biological processes	ND	none		Communication:501683652	TIGR	9/13/2003
At1g01980	AT1G01980.1	has	catalytic activity	GO:0003824	F	other enzyme activity	IEA	traceable computational prediction	INTERPRO:IPR016166|INTERPRO:IPR016166	AnalysisReference:501730468	TAIR	4/30/2010
At1g01980	AT1G01980.1	has	oxidoreductase activity	GO:0016491	F	other enzyme activity	IEA	traceable computational prediction	INTERPRO:IPR012951|INTERPRO:IPR006094	AnalysisReference:501730468	TAIR	4/30/2010
At1g01980	AT1G01980.1	located in	endomembrane system	GO:0012505	C	other cellular components	IEA	traceable computational prediction	CBS:TargetP	AnalysisReference:501730133	TAIR	4/23/2010
At1g01980	AT1G01980.1	has	FAD binding	GO:0050660	F	other binding	IEA	traceable computational prediction	INTERPRO:IPR016166|INTERPRO:IPR016166|INTERPRO:IPR012951|INTERPRO:IPR006094	AnalysisReference:501730468	TAIR	4/30/2010
At1g01980	AT1G01980.1	has	FAD binding	GO:0050660	F	nucleotide binding	IEA	traceable computational prediction	INTERPRO:IPR016166|INTERPRO:IPR016166|INTERPRO:IPR012951|INTERPRO:IPR006094	AnalysisReference:501730468	TAIR	4/30/2010
At1g01980	AT1G01980	has	electron carrier activity	GO:0009055	F	other molecular functions	ISS	manually reviewed TIGR computational analysis	INTERPRO:IPR001575	Communication:501714663	TIGR	6/26/2002
At1g01990	AT1G01990	located in	cellular_component	GO:0005575	C	unknown cellular components	ND	Unknown cellular component		Communication:1345790	TAIR	5/8/2009
At1g01990	AT1G01990	has	molecular_function	GO:0003674	F	unknown molecular functions	ND	none		Communication:501683652	TIGR	10/4/2003
At1g01990	AT1G01990	involved in	biological_process	GO:0008150	P	unknown biological processes	ND	Unknown biological process		Communication:1345790	TAIR	10/19/2006
At1g02000	AT1G02000.1	involved in	carbohydrate metabolic process	GO:0005975	P	other metabolic processes	IEA	traceable computational prediction	INTERPRO:IPR008089|INTERPRO:IPR008089|INTERPRO:IPR008089|INTERPRO:IPR008089	AnalysisReference:501730468	TAIR	4/30/2010
At1g02000	AT1G02000.1	involved in	metabolic process	GO:0008152	P	other metabolic processes	IEA	traceable computational prediction	INTERPRO:IPR016040|INTERPRO:IPR016040	AnalysisReference:501730468	TAIR	4/30/2010
At1g02000	AT1G02000.1	involved in	cellular metabolic process	GO:0044237	P	other cellular processes	IEA	traceable computational prediction	INTERPRO:IPR001509	AnalysisReference:501730468	TAIR	4/30/2010
At1g02000	AT1G02000.1	involved in	cellular metabolic process	GO:0044237	P	other metabolic processes	IEA	traceable computational prediction	INTERPRO:IPR001509	AnalysisReference:501730468	TAIR	4/30/2010
At1g02000	AT1G02000	located in	cellular_component	GO:0005575	C	unknown cellular components	ND	Unknown cellular component		Communication:1345790	TAIR	10/19/2006
At1g02000	AT1G02000	has	catalytic activity	GO:0003824	F	other enzyme activity	ISS	manually reviewed TIGR computational analysis	INTERPRO:IPR001509|NCBI_gi:3093975|NCBI_gi:5739472|SWISS-PROT:P39858	Communication:501714663	TIGR	11/4/2002
At1g02000	AT1G02000	involved in	nucleotide-sugar metabolic process	GO:0009225	P	other cellular processes	ISS	manually reviewed TIGR computational analysis	INTERPRO:IPR001509|NCBI_gi:3093975|NCBI_gi:5739472|SWISS-PROT:P39858	Communication:501714663	TIGR	11/4/2002
At1g02000	AT1G02000	involved in	nucleotide-sugar metabolic process	GO:0009225	P	other metabolic processes	ISS	manually reviewed TIGR computational analysis	INTERPRO:IPR001509|NCBI_gi:3093975|NCBI_gi:5739472|SWISS-PROT:P39858	Communication:501714663	TIGR	11/4/2002
At1g02000	AT1G02000	has	UDP-glucuronate 4-epimerase activity	GO:0050378	F	other enzyme activity	ISS	Sequence similarity (homologue of/most closely related to)	GB:CAB05928	Publication:501712896|PMID:15247385	TAIR	6/22/2005
At1g02010	AT1G02010	located in	cellular_component	GO:0005575	C	unknown cellular components	ND	Unknown cellular component		Communication:1345790	TAIR	10/19/2006
At1g02010	AT1G02010	has	protein transporter activity	GO:0008565	F	transporter activity	ISS	manually reviewed TIGR computational analysis	INTERPRO:IPR001619	Communication:501714663	TIGR	9/26/2003
At1g02010	AT1G02010	involved in	protein secretion	GO:0009306	P	transport	ISS	manually reviewed TIGR computational analysis	INTERPRO:IPR001619	Communication:501714663	TIGR	9/26/2003
At1g02010	AT1G02010	involved in	protein secretion	GO:0009306	P	other cellular processes	ISS	manually reviewed TIGR computational analysis	INTERPRO:IPR001619	Communication:501714663	TIGR	9/26/2003
At1g02010	AT1G02010.1	involved in	vesicle docking during exocytosis	GO:0006904	P	transport	IEA	traceable computational prediction	INTERPRO:IPR001619|INTERPRO:IPR001619|INTERPRO:IPR001619|INTERPRO:IPR001619	AnalysisReference:501730468	TAIR	4/30/2010
At1g02010	AT1G02010.1	involved in	vesicle docking during exocytosis	GO:0006904	P	other cellular processes	IEA	traceable computational prediction	INTERPRO:IPR001619|INTERPRO:IPR001619|INTERPRO:IPR001619|INTERPRO:IPR001619	AnalysisReference:501730468	TAIR	4/30/2010
At1g02010	AT1G02010.1	involved in	vesicle-mediated transport	GO:0016192	P	transport	IEA	traceable computational prediction	INTERPRO:IPR001619|INTERPRO:IPR001619|INTERPRO:IPR001619|INTERPRO:IPR001619	AnalysisReference:501730468	TAIR	4/30/2010
At1g02010	AT1G02010.1	involved in	vesicle-mediated transport	GO:0016192	P	other cellular processes	IEA	traceable computational prediction	INTERPRO:IPR001619|INTERPRO:IPR001619|INTERPRO:IPR001619|INTERPRO:IPR001619	AnalysisReference:501730468	TAIR	4/30/2010
At1g02020	AT1G02020.1	located in	chloroplast	GO:0009507	C	chloroplast	IDA	protein separation and fragment identification		Publication:501724486|PMID:18431481	kvanwijk	9/26/2008
At1g02020	AT1G02020.1	has	oxidoreductase activity	GO:0016491	F	other enzyme activity	IEA	traceable computational prediction	INTERPRO:IPR000415|INTERPRO:IPR000415	AnalysisReference:501730468	TAIR	4/30/2010
At1g02020	AT1G02020	has	oxidoreductase activity, acting on NADH or NADPH, nitrogenous group as acceptor	GO:0016657	F	other enzyme activity	ISS	manually reviewed TIGR computational analysis	Pfam:PF00881	Communication:501714663	TIGR	7/22/2003
At1g02020	AT1G02020	involved in	metabolic process	GO:0008152	P	other metabolic processes	ISS	manually reviewed TIGR computational analysis	Pfam:PF00881	Communication:501714663	TIGR	7/22/2003
At1g02020	AT1G02020.2	located in	chloroplast	GO:0009507	C	chloroplast	IDA	protein separation and fragment identification		Publication:501724486|PMID:18431481	kvanwijk	9/26/2008
At1g02020	AT1G02020.2	has	oxidoreductase activity	GO:0016491	F	other enzyme activity	IEA	traceable computational prediction	INTERPRO:IPR000415	AnalysisReference:501730468	TAIR	4/30/2010
At1g02030	AT1G02030.1	located in	intracellular	GO:0005622	C	other intracellular components	IEA	traceable computational prediction	INTERPRO:IPR007087|INTERPRO:IPR007087|INTERPRO:IPR007087|INTERPRO:IPR007087|INTERPRO:IPR007087|INTERPRO:IPR007087|INTERPRO:IPR015880|INTERPRO:IPR015880|INTERPRO:IPR015880|INTERPRO:IPR007087|INTERPRO:IPR007087|INTERPRO:IPR007087	AnalysisReference:501730468	TAIR	4/30/2010
At1g02030	AT1G02030	functions in	nucleic acid binding	GO:0003676	F	nucleic acid binding	ISS	manually reviewed TIGR computational analysis	InterPro:IPR000822	Communication:501714663	TIGR	9/8/2003
At1g02030	AT1G02030	has	transcription factor activity	GO:0003700	F	transcription factor activity	ISS	Recognized domains		Publication:1345963|PMID:11118137	TAIR	6/6/2003
At1g02030	AT1G02030	functions in	zinc ion binding	GO:0008270	F	other binding	ISS	manually reviewed TIGR computational analysis	InterPro:IPR000822	Communication:501714663	TIGR	9/8/2003
At1g02030	AT1G02030	involved in	regulation of transcription	GO:0045449	P	transcription	TAS	inferred by author, from sequence similarity		Publication:1345963|PMID:11118137	TAIR	12/3/2003
At1g02030	AT1G02030	involved in	regulation of transcription	GO:0045449	P	other cellular processes	TAS	inferred by author, from sequence similarity		Publication:1345963|PMID:11118137	TAIR	12/3/2003
At1g02030	AT1G02030	involved in	regulation of transcription	GO:0045449	P	other metabolic processes	TAS	inferred by author, from sequence similarity		Publication:1345963|PMID:11118137	TAIR	12/3/2003
At1g02040	AT1G02040.1	located in	intracellular	GO:0005622	C	other intracellular components	IEA	traceable computational prediction	INTERPRO:IPR007087|INTERPRO:IPR007087|INTERPRO:IPR007087|INTERPRO:IPR007087|INTERPRO:IPR015880|INTERPRO:IPR015880|INTERPRO:IPR007087	AnalysisReference:501730468	TAIR	4/30/2010
At1g02040	AT1G02040	functions in	nucleic acid binding	GO:0003676	F	nucleic acid binding	ISS	manually reviewed TIGR computational analysis	InterPro:IPR000822	Communication:501714663	TIGR	9/8/2003
At1g02040	AT1G02040	has	transcription factor activity	GO:0003700	F	transcription factor activity	ISS	Recognized domains		Publication:1345963|PMID:11118137	TAIR	6/6/2003
At1g02040	AT1G02040	functions in	zinc ion binding	GO:0008270	F	other binding	ISS	manually reviewed TIGR computational analysis	InterPro:IPR000822	Communication:501714663	TIGR	9/8/2003
At1g02050	AT1G02050.1	has	acyltransferase activity	GO:0008415	F	transferase activity	IEA	traceable computational prediction	INTERPRO:IPR001099|INTERPRO:IPR012328	AnalysisReference:501730468	TAIR	4/30/2010
At1g02050	AT1G02050.1	has	catalytic activity	GO:0003824	F	other enzyme activity	IEA	traceable computational prediction	INTERPRO:IPR016039|INTERPRO:IPR016038|INTERPRO:IPR016038	AnalysisReference:501730468	TAIR	4/30/2010
At1g02050	AT1G02050.1	has	transferase activity, transferring acyl groups other than amino-acyl groups	GO:0016747	F	transferase activity	IEA	traceable computational prediction	INTERPRO:IPR011141	AnalysisReference:501730468	TAIR	4/30/2010
At1g02050	AT1G02050	involved in	phenylpropanoid biosynthetic process	GO:0009699	P	other cellular processes	ISS	manually reviewed TIGR computational analysis	Pfam:PF00195	Communication:501714663	TIGR	7/22/2002
At1g02050	AT1G02050	involved in	phenylpropanoid biosynthetic process	GO:0009699	P	other metabolic processes	ISS	manually reviewed TIGR computational analysis	Pfam:PF00195	Communication:501714663	TIGR	7/22/2002
At1g02050	AT1G02050	involved in	pollen exine formation	GO:0010584	P	developmental processes	IMP	analysis of visible trait		Communication:501724251	TAIR	8/22/2008
At1g02050	AT1G02050	involved in	pollen exine formation	GO:0010584	P	cell organization and biogenesis	IMP	analysis of visible trait		Communication:501724251	TAIR	8/22/2008
At1g02060	AT1G02060.1	located in	chloroplast	GO:0009507	C	chloroplast	IEA	traceable computational prediction	CBS:TargetP	AnalysisReference:501730133	TAIR	4/23/2010
At1g02060	AT1G02060	involved in	biological_process	GO:0008150	P	unknown biological processes	ND	none		Communication:501683652	TIGR	9/13/2003
At1g02065	AT1G02065	located in	nucleus	GO:0005634	C	nucleus	ISS	targeting sequence prediction		Publication:501705905|PMID:12671094	TAIR	9/2/2003
At1g02065	AT1G02065	located in	nucleus	GO:0005634	C	nucleus	ISS	manually reviewed TIGR computational analysis	Pfam:PF03110	Communication:501714663	TIGR	9/26/2003
At1g02065	AT1G02065	functions in	DNA binding	GO:0003677	F	DNA or RNA binding	ISS	Recognized domains	SBP box	Publication:501705905|PMID:12671094	TAIR	9/2/2003
At1g02065	AT1G02065	functions in	DNA binding	GO:0003677	F	DNA or RNA binding	ISS	manually reviewed TIGR computational analysis	Pfam:PF03110	Communication:501714663	TIGR	9/26/2003
At1g02065	AT1G02065	involved in	megasporogenesis	GO:0009554	P	developmental processes	IMP	analysis of visible trait		Publication:501705905|PMID:12671094	TAIR	9/2/2003
At1g02065	AT1G02065	involved in	megasporogenesis	GO:0009554	P	other cellular processes	IMP	analysis of visible trait		Publication:501705905|PMID:12671094	TAIR	9/2/2003
At1g02065	AT1G02065	involved in	microsporogenesis	GO:0009556	P	developmental processes	IMP	analysis of visible trait		Publication:501705905|PMID:12671094	TAIR	9/2/2003
At1g02065	AT1G02065	involved in	microsporogenesis	GO:0009556	P	other cellular processes	IMP	analysis of visible trait		Publication:501705905|PMID:12671094	TAIR	9/2/2003
At1g02070	AT1G02070	located in	cellular_component	GO:0005575	C	unknown cellular components	ND	Unknown cellular component		Communication:1345790	TAIR	10/19/2006
At1g02080	AT1G02080.1	located in	membrane	GO:0016020	C	other membranes	IDA	protein separation and fragment identification		Publication:501721401|PMID:17432890	kvanwijk	9/30/2008
At1g02080	AT1G02080	has	transcription regulator activity	GO:0030528	F	other molecular functions	ISS	manually reviewed TIGR computational analysis	Pfam:PF04054	Communication:501714663	TIGR	10/10/2003
At1g02090	AT1G02090	located in	nucleus	GO:0005634	C	nucleus	ISS	none		Publication:1518|PMID:10330469	TIGR	4/17/2003
At1g02090	AT1G02090	located in	signalosome	GO:0008180	C	nucleus	TAS	none		Publication:5839|PMID:11019806	TIGR	4/17/2003
At1g02090	AT1G02090	is subunit of	signalosome	GO:0008180	C	nucleus	IPI	Co-immunoprecipitation		Publication:2256|PMID:9707402	TAIR	7/10/2003
At1g02090	AT1G02090	located in	signalosome	GO:0008180	C	other intracellular components	TAS	none		Publication:5839|PMID:11019806	TIGR	4/17/2003
At1g02090	AT1G02090	is subunit of	signalosome	GO:0008180	C	other intracellular components	IPI	Co-immunoprecipitation		Publication:2256|PMID:9707402	TAIR	7/10/2003
At1g02090	AT1G02090	has	MAP kinase kinase activity	GO:0004708	F	kinase activity	ISS	none		Publication:1518|PMID:10330469	TIGR	4/17/2003
At1g02090	AT1G02090	has	MAP kinase kinase activity	GO:0004708	F	transferase activity	ISS	none		Publication:1518|PMID:10330469	TIGR	4/17/2003
At1g02090	AT1G02090	involved in	photomorphogenesis	GO:0009640	P	developmental processes	TAS	none		Publication:5839|PMID:11019806	TIGR	4/17/2003
At1g02090	AT1G02090	involved in	photomorphogenesis	GO:0009640	P	response to abiotic or biotic stimulus	TAS	none		Publication:5839|PMID:11019806	TIGR	4/17/2003
At1g02090	AT1G02090	involved in	signalosome assembly	GO:0010387	P	other cellular processes	IMP	expression of another gene in a mutant background of this gene		Publication:501720950|PMID:17307927	TAIR	6/20/2007
At1g02090	AT1G02090	involved in	cullin deneddylation	GO:0010388	P	protein metabolism	IMP	biochemical/chemical analysis		Publication:501720950|PMID:17307927	TAIR	6/20/2007
At1g02090	AT1G02090	involved in	cullin deneddylation	GO:0010388	P	other cellular processes	IMP	biochemical/chemical analysis		Publication:501720950|PMID:17307927	TAIR	6/20/2007
At1g02090	AT1G02090	involved in	cullin deneddylation	GO:0010388	P	other metabolic processes	IMP	biochemical/chemical analysis		Publication:501720950|PMID:17307927	TAIR	6/20/2007
At1g02100	AT1G02100.1	has	methyltransferase activity	GO:0008168	F	transferase activity	IEA	traceable computational prediction	INTERPRO:IPR007213|INTERPRO:IPR007213	AnalysisReference:501730468	TAIR	4/30/2010
At1g02100	AT1G02100	located in	cellular_component	GO:0005575	C	unknown cellular components	ND	Unknown cellular component		Communication:1345790	TAIR	10/19/2006
At1g02100	AT1G02100	has	methyltransferase activity	GO:0008168	F	transferase activity	ISS	manually reviewed TIGR computational analysis	Pfam:PF04072	Communication:501714663	TIGR	10/13/2003
At1g02100	AT1G02100	involved in	biological_process	GO:0008150	P	unknown biological processes	ND	Unknown biological process		Communication:1345790	TAIR	10/19/2006
At1g02100	AT1G02100.3	has	methyltransferase activity	GO:0008168	F	transferase activity	IEA	traceable computational prediction	INTERPRO:IPR007213|INTERPRO:IPR007213	AnalysisReference:501730468	TAIR	4/30/2010
At1g02100	AT1G02100.2	has	methyltransferase activity	GO:0008168	F	transferase activity	IEA	traceable computational prediction	INTERPRO:IPR007213|INTERPRO:IPR007213	AnalysisReference:501730468	TAIR	4/30/2010
At1g02110	AT1G02110.1	located in	plasma membrane	GO:0005886	C	plasma membrane	IDA	protein separation and fragment identification		Publication:501720929|PMID:17317660	kvanwijk	9/25/2008
At1g02110	AT1G02110	has	molecular_function	GO:0003674	F	unknown molecular functions	ND	none		Communication:501683652	TIGR	9/27/2003
At1g02110	AT1G02110	has protein modification of type	N-terminal protein myristoylation	GO:0006499	P	protein metabolism	IDA	in vitro assay		Publication:501710157|PMID:12912986	TAIR	2/5/2004
At1g02110	AT1G02110	has protein modification of type	N-terminal protein myristoylation	GO:0006499	P	other cellular processes	IDA	in vitro assay		Publication:501710157|PMID:12912986	TAIR	2/5/2004
At1g02110	AT1G02110	has protein modification of type	N-terminal protein myristoylation	GO:0006499	P	other metabolic processes	IDA	in vitro assay		Publication:501710157|PMID:12912986	TAIR	2/5/2004
At1g02120	AT1G02120.1	located in	chloroplast	GO:0009507	C	chloroplast	IEA	traceable computational prediction	CBS:TargetP	AnalysisReference:501730133	TAIR	4/23/2010
At1g02120	AT1G02120	involved in	defense response to bacterium	GO:0042742	P	response to stress	IMP	analysis of physiological response		Publication:501715417|PMID:15269331	TAIR	5/15/2009
At1g02120	AT1G02120	involved in	defense response to bacterium	GO:0042742	P	response to abiotic or biotic stimulus	IMP	analysis of physiological response		Publication:501715417|PMID:15269331	TAIR	5/15/2009
At1g02120	AT1G02120	involved in	negative regulation of programmed cell death	GO:0043069	P	other cellular processes	IMP	analysis of physiological response		Publication:501715417|PMID:15269331	TAIR	5/15/2009
At1g02130	AT1G02130.1	located in	plasma membrane	GO:0005886	C	plasma membrane	IDA	protein separation and fragment identification		Publication:501712339|PMID:15060130	kvanwijk	9/23/2008
At1g02130	AT1G02130.1	located in	vacuole	GO:0005773	C	other cytoplasmic components	IDA	protein separation and fragment identification		Publication:501714874|PMID:15539469	kvanwijk	9/24/2008
At1g02130	AT1G02130.1	located in	vacuole	GO:0005773	C	other intracellular components	IDA	protein separation and fragment identification		Publication:501714874|PMID:15539469	kvanwijk	9/24/2008
At1g02130	AT1G02130.1	has	GTP binding	GO:0005525	F	nucleotide binding	IEA	traceable computational prediction	INTERPRO:IPR003579|INTERPRO:IPR005225|INTERPRO:IPR001806|INTERPRO:IPR001806|INTERPRO:IPR001806|INTERPRO:IPR001806|INTERPRO:IPR001806	AnalysisReference:501730468	TAIR	4/30/2010
At1g02130	AT1G02130.1	involved in	response to cadmium ion	GO:0046686	P	other biological processes	IEP	Correlation of expression with a physiological assay		Publication:501718481|PMID:16502469	kvanwijk	10/3/2008
At1g02130	AT1G02130	functions in	GTP binding	GO:0005525	F	nucleotide binding	ISS	manually reviewed TIGR computational analysis	INTERPRO:IPR001806	Communication:501714663	TIGR	9/3/2003
At1g02130	AT1G02130	involved in	ER to Golgi vesicle-mediated transport	GO:0006888	P	transport	IMP	Functional complementation		Publication:5859|PMID:11090219	TAIR	10/2/2006
At1g02130	AT1G02130	involved in	ER to Golgi vesicle-mediated transport	GO:0006888	P	transport	IDA	localization of GFP/YFP fusion protein		Publication:5859|PMID:11090219	TAIR	5/22/2003
At1g02130	AT1G02130	involved in	ER to Golgi vesicle-mediated transport	GO:0006888	P	other cellular processes	IMP	Functional complementation		Publication:5859|PMID:11090219	TAIR	10/2/2006
At1g02130	AT1G02130	involved in	ER to Golgi vesicle-mediated transport	GO:0006888	P	other cellular processes	IDA	localization of GFP/YFP fusion protein		Publication:5859|PMID:11090219	TAIR	5/22/2003
At1g02136	AT1G02136	located in	cellular_component	GO:0005575	C	unknown cellular components	ND	Unknown cellular component		Communication:1345790	TAIR	5/8/2009
At1g02136	AT1G02136	has	molecular_function	GO:0003674	F	unknown molecular functions	ND	Unknown molecular function		Communication:1345790	TAIR	5/8/2009
At1g02136	AT1G02136	involved in	biological_process	GO:0008150	P	unknown biological processes	ND	Unknown biological process		Communication:1345790	TAIR	5/8/2009
At1g02140	AT1G02140.1	located in	chloroplast	GO:0009507	C	chloroplast	IDA	protein separation and fragment identification		Publication:501712079|PMID:15028209	kvanwijk	9/23/2008
At1g02140	AT1G02140.1	located in	nucleolus	GO:0005730	C	nucleus	IDA	protein separation and fragment identification		Publication:501714224|PMID:15496452	kvanwijk	9/24/2008
At1g02140	AT1G02140.1	located in	nucleolus	GO:0005730	C	other intracellular components	IDA	protein separation and fragment identification		Publication:501714224|PMID:15496452	kvanwijk	9/24/2008
At1g02140	AT1G02140	located in	nuclear speck	GO:0016607	C	nucleus	IDA	localization of GFP/YFP fusion protein		Publication:501719990|PMID:16953428	TAIR	3/4/2008
At1g02140	AT1G02140	located in	nuclear speck	GO:0016607	C	other intracellular components	IDA	localization of GFP/YFP fusion protein		Publication:501719990|PMID:16953428	TAIR	3/4/2008
At1g02140	AT1G02140	located in	nucleolus	GO:0005730	C	nucleus	IDA	localization of GFP/YFP fusion protein		Publication:501714224|PMID:15496452	TAIR	3/4/2008
At1g02140	AT1G02140	located in	nucleolus	GO:0005730	C	other intracellular components	IDA	localization of GFP/YFP fusion protein		Publication:501714224|PMID:15496452	TAIR	3/4/2008
At1g02140	AT1G02140	located in	nucleoplasm	GO:0005654	C	nucleus	IDA	localization of GFP/YFP fusion protein		Publication:501714224|PMID:15496452	TAIR	3/4/2008
At1g02140	AT1G02140	located in	nucleoplasm	GO:0005654	C	other intracellular components	IDA	localization of GFP/YFP fusion protein		Publication:501714224|PMID:15496452	TAIR	3/4/2008
At1g02140	AT1G02140	located in	nucleus	GO:0005634	C	nucleus	ISS	manually reviewed TIGR computational analysis	Pfam:PF02792	Communication:501714663	TIGR	10/1/2003
At1g02140	AT1G02140	functions in	protein binding	GO:0005515	F	protein binding	IPI	fusion protein pull-down assay	AGI_LocusCode:At1g11400	Publication:501719990|PMID:16953428	TAIR	3/4/2008
At1g02140	AT1G02140	functions in	protein binding	GO:0005515	F	protein binding	IPI	fusion protein pull-down assay	AGI_LocusCode:At1g51510	Publication:501719990|PMID:16953428	TAIR	3/4/2008
At1g02140	AT1G02140	involved in	sex determination	GO:0007530	P	other biological processes	ISS	manually reviewed TIGR computational analysis	Pfam:PF02792	Communication:501714663	TIGR	10/1/2003
At1g02140	AT1G02140	involved in	embryonic development ending in seed dormancy	GO:0009793	P	developmental processes	IMP	analysis of visible trait		Publication:501714637|PMID:15634699	TAIR	3/7/2007
At1g02140	AT1G02140	involved in	pollen tube guidance	GO:0010183	P	developmental processes	IMP	analysis of visible trait		Publication:501714171|PMID:15514068	TAIR	3/4/2008
At1g02140	AT1G02140	located in	exon-exon junction complex	GO:0035145	C	nucleus	IPI	Co-immunoprecipitation	AGI_LocusCode:At1g51510	Publication:501719990|PMID:16953428	TAIR	3/4/2008
At1g02140	AT1G02140	located in	exon-exon junction complex	GO:0035145	C	other intracellular components	IPI	Co-immunoprecipitation	AGI_LocusCode:At1g51510	Publication:501719990|PMID:16953428	TAIR	3/4/2008
At1g02145	AT1G02145.1	located in	endomembrane system	GO:0012505	C	other cellular components	IEA	traceable computational prediction	CBS:TargetP	AnalysisReference:501730133	TAIR	4/23/2010
At1g02145	AT1G02145.1	located in	intrinsic to endoplasmic reticulum membrane	GO:0031227	C	ER	IEA	traceable computational prediction	INTERPRO:IPR005599|INTERPRO:IPR005599	AnalysisReference:501730468	TAIR	4/30/2010
At1g02145	AT1G02145.1	located in	intrinsic to endoplasmic reticulum membrane	GO:0031227	C	other membranes	IEA	traceable computational prediction	INTERPRO:IPR005599|INTERPRO:IPR005599	AnalysisReference:501730468	TAIR	4/30/2010
At1g02145	AT1G02145.1	located in	intrinsic to endoplasmic reticulum membrane	GO:0031227	C	other cytoplasmic components	IEA	traceable computational prediction	INTERPRO:IPR005599|INTERPRO:IPR005599	AnalysisReference:501730468	TAIR	4/30/2010
At1g02145	AT1G02145.1	located in	intrinsic to endoplasmic reticulum membrane	GO:0031227	C	other intracellular components	IEA	traceable computational prediction	INTERPRO:IPR005599|INTERPRO:IPR005599	AnalysisReference:501730468	TAIR	4/30/2010
At1g02145	AT1G02145.2	located in	intrinsic to endoplasmic reticulum membrane	GO:0031227	C	ER	IEA	traceable computational prediction	INTERPRO:IPR005599|INTERPRO:IPR005599	AnalysisReference:501730468	TAIR	4/30/2010
At1g02145	AT1G02145.2	located in	intrinsic to endoplasmic reticulum membrane	GO:0031227	C	other membranes	IEA	traceable computational prediction	INTERPRO:IPR005599|INTERPRO:IPR005599	AnalysisReference:501730468	TAIR	4/30/2010
At1g02145	AT1G02145.2	located in	intrinsic to endoplasmic reticulum membrane	GO:0031227	C	other cytoplasmic components	IEA	traceable computational prediction	INTERPRO:IPR005599|INTERPRO:IPR005599	AnalysisReference:501730468	TAIR	4/30/2010
At1g02145	AT1G02145.2	located in	intrinsic to endoplasmic reticulum membrane	GO:0031227	C	other intracellular components	IEA	traceable computational prediction	INTERPRO:IPR005599|INTERPRO:IPR005599	AnalysisReference:501730468	TAIR	4/30/2010
At1g02145	AT1G02145.3	located in	endomembrane system	GO:0012505	C	other cellular components	IEA	traceable computational prediction	CBS:TargetP	AnalysisReference:501730133	TAIR	4/23/2010
At1g02145	AT1G02145.3	located in	intrinsic to endoplasmic reticulum membrane	GO:0031227	C	ER	IEA	traceable computational prediction	INTERPRO:IPR005599|INTERPRO:IPR005599	AnalysisReference:501730468	TAIR	4/30/2010
At1g02145	AT1G02145.3	located in	intrinsic to endoplasmic reticulum membrane	GO:0031227	C	other membranes	IEA	traceable computational prediction	INTERPRO:IPR005599|INTERPRO:IPR005599	AnalysisReference:501730468	TAIR	4/30/2010
At1g02145	AT1G02145.3	located in	intrinsic to endoplasmic reticulum membrane	GO:0031227	C	other cytoplasmic components	IEA	traceable computational prediction	INTERPRO:IPR005599|INTERPRO:IPR005599	AnalysisReference:501730468	TAIR	4/30/2010
At1g02145	AT1G02145.3	located in	intrinsic to endoplasmic reticulum membrane	GO:0031227	C	other intracellular components	IEA	traceable computational prediction	INTERPRO:IPR005599|INTERPRO:IPR005599	AnalysisReference:501730468	TAIR	4/30/2010
At1g02145	AT1G02145	has	alpha-1,6-mannosyltransferase activity	GO:0000009	F	transferase activity	IGI	Functional complementation in heterologous system		Publication:501735637|PMID:20023196	TAIR	2/1/2010
At1g02145	AT1G02145	involved in	protein amino acid terminal N-glycosylation	GO:0006496	P	protein metabolism	IMP	analysis of physiological response		Publication:501735637|PMID:20023196	TAIR	2/1/2010
At1g02145	AT1G02145	involved in	protein amino acid terminal N-glycosylation	GO:0006496	P	other cellular processes	IMP	analysis of physiological response		Publication:501735637|PMID:20023196	TAIR	2/1/2010
At1g02145	AT1G02145	involved in	protein amino acid terminal N-glycosylation	GO:0006496	P	other metabolic processes	IMP	analysis of physiological response		Publication:501735637|PMID:20023196	TAIR	2/1/2010
At1g02145	AT1G02145	involved in	ER-associated protein catabolic process	GO:0030433	P	protein metabolism	IMP	analysis of physiological response		Publication:501735637|PMID:20023196	TAIR	2/1/2010
At1g02145	AT1G02145	involved in	ER-associated protein catabolic process	GO:0030433	P	other cellular processes	IMP	analysis of physiological response		Publication:501735637|PMID:20023196	TAIR	2/1/2010
At1g02145	AT1G02145	involved in	ER-associated protein catabolic process	GO:0030433	P	other metabolic processes	IMP	analysis of physiological response		Publication:501735637|PMID:20023196	TAIR	2/1/2010
At1g02145	AT1G02145.4	located in	intrinsic to endoplasmic reticulum membrane	GO:0031227	C	ER	IEA	traceable computational prediction	INTERPRO:IPR005599|INTERPRO:IPR005599	AnalysisReference:501730468	TAIR	4/30/2010
At1g02145	AT1G02145.4	located in	intrinsic to endoplasmic reticulum membrane	GO:0031227	C	other membranes	IEA	traceable computational prediction	INTERPRO:IPR005599|INTERPRO:IPR005599	AnalysisReference:501730468	TAIR	4/30/2010
At1g02145	AT1G02145.4	located in	intrinsic to endoplasmic reticulum membrane	GO:0031227	C	other cytoplasmic components	IEA	traceable computational prediction	INTERPRO:IPR005599|INTERPRO:IPR005599	AnalysisReference:501730468	TAIR	4/30/2010
At1g02145	AT1G02145.4	located in	intrinsic to endoplasmic reticulum membrane	GO:0031227	C	other intracellular components	IEA	traceable computational prediction	INTERPRO:IPR005599|INTERPRO:IPR005599	AnalysisReference:501730468	TAIR	4/30/2010
At1g02150	AT1G02150.1	located in	chloroplast	GO:0009507	C	chloroplast	IDA	protein separation and fragment identification		Publication:501724486|PMID:18431481	kvanwijk	9/26/2008
At1g02150	AT1G02150.1	has	binding	GO:0005488	F	other binding	IEA	traceable computational prediction	INTERPRO:IPR011990	AnalysisReference:501730468	TAIR	4/30/2010
At1g02160	AT1G02160	located in	cellular_component	GO:0005575	C	unknown cellular components	ND	Unknown cellular component		Communication:1345790	TAIR	10/19/2006
At1g02160	AT1G02160	has	molecular_function	GO:0003674	F	unknown molecular functions	ND	none		Communication:501683652	TIGR	10/4/2003
At1g02160	AT1G02160	involved in	biological_process	GO:0008150	P	unknown biological processes	ND	Unknown biological process		Communication:1345790	TAIR	10/19/2006
At1g02170	AT1G02170	involved in	induction of apoptosis	GO:0006917	P	other cellular processes	IDA	protein expression in heterologous system		Publication:501714589|PMID:15691845	TAIR	7/11/2005
At1g02170	AT1G02170	involved in	proteolysis	GO:0006508	P	protein metabolism	ISS	manually reviewed TIGR computational analysis	Pfam:PF00656	Communication:501714663	TIGR	9/26/2003
At1g02170	AT1G02170	involved in	proteolysis	GO:0006508	P	other cellular processes	ISS	manually reviewed TIGR computational analysis	Pfam:PF00656	Communication:501714663	TIGR	9/26/2003
At1g02170	AT1G02170	involved in	proteolysis	GO:0006508	P	other metabolic processes	ISS	manually reviewed TIGR computational analysis	Pfam:PF00656	Communication:501714663	TIGR	9/26/2003
At1g02170	AT1G02170.1	located in	chloroplast	GO:0009507	C	chloroplast	IEA	traceable computational prediction	CBS:TargetP	AnalysisReference:501730133	TAIR	4/23/2010
At1g02180	AT1G02180	has	molecular_function	GO:0003674	F	unknown molecular functions	ND	none		Communication:501683652	TIGR	2/6/2004
At1g02180	AT1G02180	involved in	biological_process	GO:0008150	P	unknown biological processes	ND	Unknown biological process		Communication:1345790	TAIR	10/19/2006
At1g02180	AT1G02180.1	located in	endomembrane system	GO:0012505	C	other cellular components	IEA	traceable computational prediction	CBS:TargetP	AnalysisReference:501730133	TAIR	4/23/2010
At1g02190	AT1G02190	has	catalytic activity	GO:0003824	F	other enzyme activity	ISS	manually reviewed TIGR computational analysis	INTERPRO:IPR001541	Communication:501714663	TIGR	4/16/2003
At1g02190	AT1G02190.1	located in	endoplasmic reticulum	GO:0005783	C	ER	IEA	traceable computational prediction	INTERPRO:IPR006694	AnalysisReference:501730468	TAIR	4/30/2010
At1g02190	AT1G02190.1	has	iron ion binding	GO:0005506	F	other binding	IEA	traceable computational prediction	INTERPRO:IPR006694	AnalysisReference:501730468	TAIR	4/30/2010
At1g02190	AT1G02190.1	has	oxidoreductase activity	GO:0016491	F	other enzyme activity	IEA	traceable computational prediction	INTERPRO:IPR006694	AnalysisReference:501730468	TAIR	4/30/2010
At1g02190	AT1G02190.1	involved in	fatty acid biosynthetic process	GO:0006633	P	other cellular processes	IEA	traceable computational prediction	INTERPRO:IPR006694	AnalysisReference:501730468	TAIR	4/30/2010
At1g02190	AT1G02190.1	involved in	fatty acid biosynthetic process	GO:0006633	P	other metabolic processes	IEA	traceable computational prediction	INTERPRO:IPR006694	AnalysisReference:501730468	TAIR	4/30/2010
At1g02190	AT1G02190.1	involved in	oxidation reduction	GO:0055114	P	other metabolic processes	IEA	traceable computational prediction	INTERPRO:IPR006694	AnalysisReference:501730468	TAIR	4/30/2010
At1g02190	AT1G02190.2	located in	endoplasmic reticulum	GO:0005783	C	ER	IEA	traceable computational prediction	INTERPRO:IPR006694	AnalysisReference:501730468	TAIR	4/30/2010
At1g02190	AT1G02190.2	has	iron ion binding	GO:0005506	F	other binding	IEA	traceable computational prediction	INTERPRO:IPR006694	AnalysisReference:501730468	TAIR	4/30/2010
At1g02190	AT1G02190.2	has	oxidoreductase activity	GO:0016491	F	other enzyme activity	IEA	traceable computational prediction	INTERPRO:IPR006694	AnalysisReference:501730468	TAIR	4/30/2010
At1g02190	AT1G02190.2	involved in	fatty acid biosynthetic process	GO:0006633	P	other cellular processes	IEA	traceable computational prediction	INTERPRO:IPR006694	AnalysisReference:501730468	TAIR	4/30/2010
At1g02190	AT1G02190.2	involved in	fatty acid biosynthetic process	GO:0006633	P	other metabolic processes	IEA	traceable computational prediction	INTERPRO:IPR006694	AnalysisReference:501730468	TAIR	4/30/2010
At1g02190	AT1G02190.2	involved in	oxidation reduction	GO:0055114	P	other metabolic processes	IEA	traceable computational prediction	INTERPRO:IPR006694	AnalysisReference:501730468	TAIR	4/30/2010
At1g02205	AT1G02205	involved in	wax biosynthetic process	GO:0010025	P	other cellular processes	IMP	analysis of visible trait		Publication:501678870	TAIR	5/9/2003
At1g02205	AT1G02205	involved in	wax biosynthetic process	GO:0010025	P	other metabolic processes	IMP	analysis of visible trait		Publication:501678870	TAIR	5/9/2003
At1g02205	AT1G02205	involved in	wax biosynthetic process	GO:0010025	P	other cellular processes	IMP	biochemical/chemical analysis		Publication:4141|PMID:8718622	TAIR	7/11/2003
At1g02205	AT1G02205	involved in	wax biosynthetic process	GO:0010025	P	other metabolic processes	IMP	biochemical/chemical analysis		Publication:4141|PMID:8718622	TAIR	7/11/2003
At1g02205	AT1G02205	involved in	cuticle development	GO:0042335	P	developmental processes	IMP	none		Publication:4141|PMID:8718622	TIGR	5/12/2003
At1g02205	AT1G02205	involved in	aldehyde catabolic process	GO:0046185	P	other cellular processes	IMP	biochemical/chemical analysis		Publication:501678604	TAIR	3/27/2010
At1g02205	AT1G02205	involved in	aldehyde catabolic process	GO:0046185	P	other metabolic processes	IMP	biochemical/chemical analysis		Publication:501678604	TAIR	3/27/2010
At1g02205	AT1G02205.1	located in	endoplasmic reticulum	GO:0005783	C	ER	IEA	traceable computational prediction	INTERPRO:IPR006694	AnalysisReference:501730468	TAIR	4/30/2010
At1g02205	AT1G02205.1	located in	endomembrane system	GO:0012505	C	other cellular components	IEA	traceable computational prediction	CBS:TargetP	AnalysisReference:501730133	TAIR	4/23/2010
At1g02205	AT1G02205.2	located in	endoplasmic reticulum	GO:0005783	C	ER	IEA	traceable computational prediction	INTERPRO:IPR006694	AnalysisReference:501730468	TAIR	4/30/2010
At1g02210	AT1G02210	located in	cellular_component	GO:0005575	C	unknown cellular components	ND	Unknown cellular component		Communication:1345790	TAIR	10/19/2006
At1g02210	AT1G02210.1	has	DNA binding	GO:0003677	F	DNA or RNA binding	IEA	traceable computational prediction	INTERPRO:IPR003441|INTERPRO:IPR003441|INTERPRO:IPR003441	AnalysisReference:501730468	TAIR	4/30/2010
At1g02210	AT1G02210.1	involved in	regulation of transcription	GO:0045449	P	transcription	IEA	traceable computational prediction	INTERPRO:IPR003441|INTERPRO:IPR003441|INTERPRO:IPR003441	AnalysisReference:501730468	TAIR	4/30/2010
At1g02210	AT1G02210.1	involved in	regulation of transcription	GO:0045449	P	other cellular processes	IEA	traceable computational prediction	INTERPRO:IPR003441|INTERPRO:IPR003441|INTERPRO:IPR003441	AnalysisReference:501730468	TAIR	4/30/2010
At1g02210	AT1G02210.1	involved in	regulation of transcription	GO:0045449	P	other metabolic processes	IEA	traceable computational prediction	INTERPRO:IPR003441|INTERPRO:IPR003441|INTERPRO:IPR003441	AnalysisReference:501730468	TAIR	4/30/2010
At1g02220	AT1G02220	located in	cellular_component	GO:0005575	C	unknown cellular components	ND	Unknown cellular component		Communication:1345790	TAIR	10/19/2006
At1g02220	AT1G02220	has	transcription factor activity	GO:0003700	F	transcription factor activity	ISS	Recognized domains		Publication:1345963|PMID:11118137	TAIR	6/6/2003
At1g02220	AT1G02220	involved in	multicellular organismal development	GO:0007275	P	developmental processes	ISS	manually reviewed TIGR computational analysis	Pfam:PF02365	Communication:501714663	TIGR	9/26/2003
At1g02220	AT1G02220.1	involved in	regulation of transcription	GO:0045449	P	transcription	IEA	traceable computational prediction	INTERPRO:IPR003441|INTERPRO:IPR003441|INTERPRO:IPR003441	AnalysisReference:501730468	TAIR	4/30/2010
At1g02220	AT1G02220.1	involved in	regulation of transcription	GO:0045449	P	other cellular processes	IEA	traceable computational prediction	INTERPRO:IPR003441|INTERPRO:IPR003441|INTERPRO:IPR003441	AnalysisReference:501730468	TAIR	4/30/2010
At1g02220	AT1G02220.1	involved in	regulation of transcription	GO:0045449	P	other metabolic processes	IEA	traceable computational prediction	INTERPRO:IPR003441|INTERPRO:IPR003441|INTERPRO:IPR003441	AnalysisReference:501730468	TAIR	4/30/2010
At1g02228	AT1G02228	located in	cellular_component	GO:0005575	C	unknown cellular components	ND	Unknown cellular component		Communication:1345790	TAIR	5/8/2009
At1g02228	AT1G02228	has	molecular_function	GO:0003674	F	unknown molecular functions	ND	Unknown molecular function		Communication:1345790	TAIR	5/8/2009
At1g02228	AT1G02228	involved in	biological_process	GO:0008150	P	unknown biological processes	ND	Unknown biological process		Communication:1345790	TAIR	5/8/2009
At1g02230	AT1G02230	located in	cellular_component	GO:0005575	C	unknown cellular components	ND	Unknown cellular component		Communication:1345790	TAIR	10/19/2006
At1g02230	AT1G02230	has	transcription factor activity	GO:0003700	F	transcription factor activity	ISS	Recognized domains		Publication:1345963|PMID:11118137	TAIR	6/6/2003
At1g02230	AT1G02230	involved in	multicellular organismal development	GO:0007275	P	developmental processes	ISS	manually reviewed TIGR computational analysis	Pfam:PF02365	Communication:501714663	TIGR	9/26/2003
At1g02230	AT1G02230.1	involved in	regulation of transcription	GO:0045449	P	transcription	IEA	traceable computational prediction	INTERPRO:IPR003441|INTERPRO:IPR003441|INTERPRO:IPR003441	AnalysisReference:501730468	TAIR	4/30/2010
At1g02230	AT1G02230.1	involved in	regulation of transcription	GO:0045449	P	other cellular processes	IEA	traceable computational prediction	INTERPRO:IPR003441|INTERPRO:IPR003441|INTERPRO:IPR003441	AnalysisReference:501730468	TAIR	4/30/2010
At1g02230	AT1G02230.1	involved in	regulation of transcription	GO:0045449	P	other metabolic processes	IEA	traceable computational prediction	INTERPRO:IPR003441|INTERPRO:IPR003441|INTERPRO:IPR003441	AnalysisReference:501730468	TAIR	4/30/2010
At1g02250	AT1G02250	located in	cellular_component	GO:0005575	C	unknown cellular components	ND	Unknown cellular component		Communication:1345790	TAIR	10/19/2006
At1g02250	AT1G02250	has	transcription factor activity	GO:0003700	F	transcription factor activity	ISS	Recognized domains		Publication:1345963|PMID:11118137	TAIR	6/6/2003
At1g02250	AT1G02250	involved in	multicellular organismal development	GO:0007275	P	developmental processes	ISS	manually reviewed TIGR computational analysis	Pfam:PF02365	Communication:501714663	TIGR	9/26/2003
At1g02250	AT1G02250.1	involved in	regulation of transcription	GO:0045449	P	transcription	IEA	traceable computational prediction	INTERPRO:IPR003441|INTERPRO:IPR003441|INTERPRO:IPR003441	AnalysisReference:501730468	TAIR	4/30/2010
At1g02250	AT1G02250.1	involved in	regulation of transcription	GO:0045449	P	other cellular processes	IEA	traceable computational prediction	INTERPRO:IPR003441|INTERPRO:IPR003441|INTERPRO:IPR003441	AnalysisReference:501730468	TAIR	4/30/2010
At1g02250	AT1G02250.1	involved in	regulation of transcription	GO:0045449	P	other metabolic processes	IEA	traceable computational prediction	INTERPRO:IPR003441|INTERPRO:IPR003441|INTERPRO:IPR003441	AnalysisReference:501730468	TAIR	4/30/2010
At1g02260	AT1G02260	located in	integral to membrane	GO:0016021	C	other membranes	ISS	manually reviewed TIGR computational analysis	INTERPRO:IPR000802	Communication:501714663	TIGR	10/3/2003
At1g02260	AT1G02260	has	transporter activity	GO:0005215	F	transporter activity	ISS	manually reviewed TIGR computational analysis	INTERPRO:IPR000802	Communication:501714663	TIGR	10/3/2003
At1g02260	AT1G02260.1	located in	integral to membrane	GO:0016021	C	other membranes	IEA	traceable computational prediction	INTERPRO:IPR004680	AnalysisReference:501730468	TAIR	4/30/2010
At1g02260	AT1G02260.1	has	citrate transmembrane transporter activity	GO:0015137	F	transporter activity	IEA	traceable computational prediction	INTERPRO:IPR004680	AnalysisReference:501730468	TAIR	4/30/2010
At1g02260	AT1G02260.1	involved in	citrate transport	GO:0015746	P	transport	IEA	traceable computational prediction	INTERPRO:IPR004680	AnalysisReference:501730468	TAIR	4/30/2010
At1g02260	AT1G02260.1	located in	endomembrane system	GO:0012505	C	other cellular components	IEA	traceable computational prediction	CBS:TargetP	AnalysisReference:501730133	TAIR	4/23/2010
At1g02270	AT1G02270	functions in	calcium ion binding	GO:0005509	F	other binding	ISS	manually reviewed TIGR computational analysis	Pfam:PF00036	Communication:501714663	TIGR	10/14/2003
At1g02270	AT1G02270	has	catalytic activity	GO:0003824	F	other enzyme activity	ISS	manually reviewed TIGR computational analysis	Pfam:PF03372	Communication:501714663	TIGR	10/14/2003
At1g02270	AT1G02270	involved in	response to cold	GO:0009409	P	response to stress	IEP	inferred from 2D-electrophoresis		Publication:501711432|PMID:14617066	TAIR	6/18/2006
At1g02270	AT1G02270	involved in	response to cold	GO:0009409	P	response to abiotic or biotic stimulus	IEP	inferred from 2D-electrophoresis		Publication:501711432|PMID:14617066	TAIR	6/18/2006
At1g02270	AT1G02270.1	located in	nucleus	GO:0005634	C	nucleus	IDA	protein separation and fragment identification		Publication:501711432|PMID:14617066	kvanwijk	9/23/2008
At1g02270	AT1G02270.1	has	calcium ion binding	GO:0005509	F	other binding	IEA	traceable computational prediction	INTERPRO:IPR011992	AnalysisReference:501730468	TAIR	4/30/2010
At1g02280	AT1G02280	functions in	GTP binding	GO:0005525	F	nucleotide binding	IDA	in vitro binding assay		Publication:501707052|PMID:12782294	TAIR	10/4/2006
At1g02280	AT1G02280	functions in	GTP binding	GO:0005525	F	nucleotide binding	ISS	manually reviewed TIGR computational analysis	Swiss-Prot:Q38906	Communication:501714663	TIGR	9/26/2003
At1g02280	AT1G02280	has	GTPase activity	GO:0003924	F	hydrolase activity	IDA	Enzyme assays		Publication:501707052|PMID:12782294	TAIR	5/10/2006
At1g02280	AT1G02280	functions in	protein binding	GO:0005515	F	protein binding	IPI	Co-immunoprecipitation	AGI_LocusCode:AT5G54190	Publication:501715080|PMID:15773849	TAIR	8/6/2008
At1g02280	AT1G02280	located in	chloroplast outer membrane	GO:0009707	C	plastid	IDA	in vitro import assay		Publication:17|PMID:10998188	TAIR	5/10/2006
At1g02280	AT1G02280	located in	chloroplast outer membrane	GO:0009707	C	chloroplast	IDA	in vitro import assay		Publication:17|PMID:10998188	TAIR	5/10/2006
At1g02280	AT1G02280	located in	chloroplast outer membrane	GO:0009707	C	other membranes	IDA	in vitro import assay		Publication:17|PMID:10998188	TAIR	5/10/2006
At1g02280	AT1G02280	located in	chloroplast outer membrane	GO:0009707	C	other cytoplasmic components	IDA	in vitro import assay		Publication:17|PMID:10998188	TAIR	5/10/2006
At1g02280	AT1G02280	located in	chloroplast outer membrane	GO:0009707	C	other intracellular components	IDA	in vitro import assay		Publication:17|PMID:10998188	TAIR	5/10/2006
At1g02280	AT1G02280	involved in	protein targeting to chloroplast	GO:0045036	P	transport	TAS	inferred by the author from a functional assay		Publication:2151|PMID:9756470	TAIR	5/10/2006
At1g02280	AT1G02280	involved in	protein targeting to chloroplast	GO:0045036	P	other cellular processes	TAS	inferred by the author from a functional assay		Publication:2151|PMID:9756470	TAIR	5/10/2006
At1g02280	AT1G02280.1	located in	chloroplast	GO:0009507	C	chloroplast	IDA	protein separation and fragment identification		Publication:501724486|PMID:18431481	kvanwijk	9/26/2008
At1g02280	AT1G02280.1	located in	chloroplast envelope	GO:0009941	C	plastid	IDA	protein separation and fragment identification		Publication:501707066|PMID:12766230	kvanwijk	9/23/2008
At1g02280	AT1G02280.1	located in	chloroplast envelope	GO:0009941	C	plastid	IDA	protein separation and fragment identification		Publication:501710686|PMID:12938931	kvanwijk	9/23/2008
At1g02280	AT1G02280.1	located in	chloroplast envelope	GO:0009941	C	chloroplast	IDA	protein separation and fragment identification		Publication:501707066|PMID:12766230	kvanwijk	9/23/2008
At1g02280	AT1G02280.1	located in	chloroplast envelope	GO:0009941	C	chloroplast	IDA	protein separation and fragment identification		Publication:501710686|PMID:12938931	kvanwijk	9/23/2008
At1g02280	AT1G02280.1	located in	chloroplast envelope	GO:0009941	C	other cytoplasmic components	IDA	protein separation and fragment identification		Publication:501707066|PMID:12766230	kvanwijk	9/23/2008
At1g02280	AT1G02280.1	located in	chloroplast envelope	GO:0009941	C	other cytoplasmic components	IDA	protein separation and fragment identification		Publication:501710686|PMID:12938931	kvanwijk	9/23/2008
At1g02280	AT1G02280.1	located in	chloroplast envelope	GO:0009941	C	other intracellular components	IDA	protein separation and fragment identification		Publication:501707066|PMID:12766230	kvanwijk	9/23/2008
At1g02280	AT1G02280.1	located in	chloroplast envelope	GO:0009941	C	other intracellular components	IDA	protein separation and fragment identification		Publication:501710686|PMID:12938931	kvanwijk	9/23/2008
At1g02280	AT1G02280.2	located in	chloroplast	GO:0009507	C	chloroplast	IDA	protein separation and fragment identification		Publication:501724486|PMID:18431481	kvanwijk	9/26/2008
At1g02290	AT1G02290	located in	cellular_component	GO:0005575	C	unknown cellular components	ND	Unknown cellular component		Communication:1345790	TAIR	10/19/2006
At1g02290	AT1G02290	has	molecular_function	GO:0003674	F	unknown molecular functions	ND	none		Communication:501683652	TIGR	10/4/2003
At1g02290	AT1G02290	involved in	biological_process	GO:0008150	P	unknown biological processes	ND	Unknown biological process		Communication:1345790	TAIR	10/19/2006
At1g02300	AT1G02300.1	involved in	proteolysis	GO:0006508	P	protein metabolism	IEA	traceable computational prediction	INTERPRO:IPR000169|INTERPRO:IPR000668|INTERPRO:IPR000668|INTERPRO:IPR000668|INTERPRO:IPR000668|INTERPRO:IPR000668	AnalysisReference:501730468	TAIR	4/30/2010
At1g02300	AT1G02300.1	involved in	proteolysis	GO:0006508	P	other cellular processes	IEA	traceable computational prediction	INTERPRO:IPR000169|INTERPRO:IPR000668|INTERPRO:IPR000668|INTERPRO:IPR000668|INTERPRO:IPR000668|INTERPRO:IPR000668	AnalysisReference:501730468	TAIR	4/30/2010
At1g02300	AT1G02300.1	involved in	proteolysis	GO:0006508	P	other metabolic processes	IEA	traceable computational prediction	INTERPRO:IPR000169|INTERPRO:IPR000668|INTERPRO:IPR000668|INTERPRO:IPR000668|INTERPRO:IPR000668|INTERPRO:IPR000668	AnalysisReference:501730468	TAIR	4/30/2010
At1g02300	AT1G02300.1	located in	endomembrane system	GO:0012505	C	other cellular components	IEA	traceable computational prediction	CBS:TargetP	AnalysisReference:501730133	TAIR	4/23/2010
At1g02300	AT1G02300.1	involved in	regulation of catalytic activity	GO:0050790	P	other biological processes	IEA	traceable computational prediction	INTERPRO:IPR012599	AnalysisReference:501730468	TAIR	4/30/2010
At1g02300	AT1G02300	involved in	proteolysis	GO:0006508	P	protein metabolism	ISS	manually reviewed TIGR computational analysis	INTERPRO:IPR000668	Communication:501714663	TIGR	1/16/2002
At1g02300	AT1G02300	involved in	proteolysis	GO:0006508	P	other cellular processes	ISS	manually reviewed TIGR computational analysis	INTERPRO:IPR000668	Communication:501714663	TIGR	1/16/2002
At1g02300	AT1G02300	involved in	proteolysis	GO:0006508	P	other metabolic processes	ISS	manually reviewed TIGR computational analysis	INTERPRO:IPR000668	Communication:501714663	TIGR	1/16/2002
At1g02305	AT1G02305.1	located in	vacuole	GO:0005773	C	other cytoplasmic components	IDA	protein separation and fragment identification		Publication:501714874|PMID:15539469	kvanwijk	9/24/2008
At1g02305	AT1G02305.1	located in	vacuole	GO:0005773	C	other intracellular components	IDA	protein separation and fragment identification		Publication:501714874|PMID:15539469	kvanwijk	9/24/2008
At1g02305	AT1G02305.1	involved in	proteolysis	GO:0006508	P	protein metabolism	IEA	traceable computational prediction	INTERPRO:IPR000169|INTERPRO:IPR000169|INTERPRO:IPR000668|INTERPRO:IPR000668|INTERPRO:IPR000668|INTERPRO:IPR000668|INTERPRO:IPR000668	AnalysisReference:501730468	TAIR	4/30/2010
At1g02305	AT1G02305.1	involved in	proteolysis	GO:0006508	P	other cellular processes	IEA	traceable computational prediction	INTERPRO:IPR000169|INTERPRO:IPR000169|INTERPRO:IPR000668|INTERPRO:IPR000668|INTERPRO:IPR000668|INTERPRO:IPR000668|INTERPRO:IPR000668	AnalysisReference:501730468	TAIR	4/30/2010
At1g02305	AT1G02305.1	involved in	proteolysis	GO:0006508	P	other metabolic processes	IEA	traceable computational prediction	INTERPRO:IPR000169|INTERPRO:IPR000169|INTERPRO:IPR000668|INTERPRO:IPR000668|INTERPRO:IPR000668|INTERPRO:IPR000668|INTERPRO:IPR000668	AnalysisReference:501730468	TAIR	4/30/2010
At1g02305	AT1G02305.1	involved in	regulation of catalytic activity	GO:0050790	P	other biological processes	IEA	traceable computational prediction	INTERPRO:IPR012599	AnalysisReference:501730468	TAIR	4/30/2010
At1g02305	AT1G02305	involved in	proteolysis	GO:0006508	P	protein metabolism	ISS	manually reviewed TIGR computational analysis	INTERPRO:IPR000668	Communication:501714663	TIGR	9/5/2003
At1g02305	AT1G02305	involved in	proteolysis	GO:0006508	P	other cellular processes	ISS	manually reviewed TIGR computational analysis	INTERPRO:IPR000668	Communication:501714663	TIGR	9/5/2003
At1g02305	AT1G02305	involved in	proteolysis	GO:0006508	P	other metabolic processes	ISS	manually reviewed TIGR computational analysis	INTERPRO:IPR000668	Communication:501714663	TIGR	9/5/2003
At1g02310	AT1G02310.1	has	catalytic activity	GO:0003824	F	other enzyme activity	IEA	traceable computational prediction	INTERPRO:IPR013781	AnalysisReference:501730468	TAIR	4/30/2010
At1g02310	AT1G02310.1	has	hydrolase activity, hydrolyzing O-glycosyl compounds	GO:0004553	F	hydrolase activity	IEA	traceable computational prediction	INTERPRO:IPR018087|INTERPRO:IPR001547	AnalysisReference:501730468	TAIR	4/30/2010
At1g02310	AT1G02310.1	involved in	carbohydrate metabolic process	GO:0005975	P	other metabolic processes	IEA	traceable computational prediction	INTERPRO:IPR018087|INTERPRO:IPR001547|INTERPRO:IPR013781	AnalysisReference:501730468	TAIR	4/30/2010
At1g02310	AT1G02310.1	located in	endomembrane system	GO:0012505	C	other cellular components	IEA	traceable computational prediction	CBS:TargetP	AnalysisReference:501730133	TAIR	4/23/2010
At1g02310	AT1G02310.1	has	cation binding	GO:0043169	F	other binding	IEA	traceable computational prediction	INTERPRO:IPR013781	AnalysisReference:501730468	TAIR	4/30/2010
At1g02310	AT1G02310	has	hydrolase activity, hydrolyzing O-glycosyl compounds	GO:0004553	F	hydrolase activity	ISS	manually reviewed TIGR computational analysis	INTERPRO:IPR001547	Communication:501714663	TIGR	6/13/2002
At1g02320	AT1G02320	located in	cellular_component	GO:0005575	C	unknown cellular components	ND	Unknown cellular component		Communication:1345790	TAIR	10/19/2006
At1g02320	AT1G02320	has	molecular_function	GO:0003674	F	unknown molecular functions	ND	none		Communication:501683652	TIGR	10/4/2003
At1g02320	AT1G02320	involved in	biological_process	GO:0008150	P	unknown biological processes	ND	Unknown biological process		Communication:1345790	TAIR	10/19/2006
At1g02330	AT1G02330	located in	cellular_component	GO:0005575	C	unknown cellular components	ND	Unknown cellular component		Communication:1345790	TAIR	10/19/2006
At1g02330	AT1G02330	has	molecular_function	GO:0003674	F	unknown molecular functions	ND	none		Communication:501683652	TIGR	10/4/2003
At1g02330	AT1G02330	involved in	biological_process	GO:0008150	P	unknown biological processes	ND	Unknown biological process		Communication:1345790	TAIR	10/19/2006
At1g02335	AT1G02335.1	has	manganese ion binding	GO:0030145	F	other binding	IEA	traceable computational prediction	INTERPRO:IPR001929|INTERPRO:IPR001929|INTERPRO:IPR001929|INTERPRO:IPR001929	AnalysisReference:501730468	TAIR	4/30/2010
At1g02335	AT1G02335.1	located in	endomembrane system	GO:0012505	C	other cellular components	IEA	traceable computational prediction	CBS:TargetP	AnalysisReference:501730133	TAIR	4/23/2010
At1g02335	AT1G02335.1	has	nutrient reservoir activity	GO:0045735	F	other molecular functions	IEA	traceable computational prediction	INTERPRO:IPR006045	AnalysisReference:501730468	TAIR	4/30/2010
At1g02335	AT1G02335.1	located in	apoplast	GO:0048046	C	extracellular	IEA	traceable computational prediction	INTERPRO:IPR001929|INTERPRO:IPR001929|INTERPRO:IPR001929|INTERPRO:IPR001929	AnalysisReference:501730468	TAIR	4/30/2010
At1g02340	AT1G02340	located in	nucleus	GO:0005634	C	nucleus	IDA	localization of GFP/YFP fusion protein		Publication:501714704|PMID:15705947	TAIR	5/8/2006
At1g02340	AT1G02340	located in	nucleus	GO:0005634	C	nucleus	TAS	inferred by author, from sequence similarity		Publication:501683125|PMID:10995393	TAIR	5/8/2006
At1g02340	AT1G02340	functions in	DNA binding	GO:0003677	F	DNA or RNA binding	ISS	manually reviewed TIGR computational analysis	Pfam:PF00010	Communication:501714663	TIGR	8/9/2002
At1g02340	AT1G02340	functions in	protein binding	GO:0005515	F	protein binding	IPI	Co-immunoprecipitation	AGI_LocusCode:AT2G32950	Publication:501714704|PMID:15705947	TAIR	8/6/2008
At1g02340	AT1G02340	functions in	protein binding	GO:0005515	F	protein binding	IPI	Co-immunoprecipitation	AGI_LocusCode:AT2G46340	Publication:501716426|PMID:15960622	TAIR	8/6/2008
At1g02340	AT1G02340	has	transcription factor activity	GO:0003700	F	transcription factor activity	ISS	Recognized domains		Publication:1345963|PMID:11118137	TAIR	6/6/2003
At1g02340	AT1G02340	has	transcription factor activity	GO:0003700	F	transcription factor activity	ISS	Recognized domains		Publication:501705886|PMID:12679534	TAIR	3/1/2004
At1g02340	AT1G02340	involved in	red, far-red light phototransduction	GO:0009585	P	response to abiotic or biotic stimulus	TAS	original experiments are traceable through an article		Publication:501681579|PMID:0012061902	TAIR	5/8/2006
At1g02340	AT1G02340	has protein modification of type	protein polyubiquitination	GO:0000209	P	protein metabolism	IDA	Enzyme assays		Publication:501714704|PMID:15705947	TAIR	5/8/2006
At1g02340	AT1G02340	has protein modification of type	protein polyubiquitination	GO:0000209	P	other cellular processes	IDA	Enzyme assays		Publication:501714704|PMID:15705947	TAIR	5/8/2006
At1g02340	AT1G02340	has protein modification of type	protein polyubiquitination	GO:0000209	P	other metabolic processes	IDA	Enzyme assays		Publication:501714704|PMID:15705947	TAIR	5/8/2006
At1g02340	AT1G02340	involved in	response to light intensity	GO:0009642	P	response to abiotic or biotic stimulus	IEP	Protein levels (e.g. Western blots)		Publication:501714704|PMID:15705947	TAIR	5/8/2006
At1g02340	AT1G02340	involved in	signal transduction	GO:0007165	P	signal transduction	TAS	none		Publication:501683125|PMID:10995393	TIGR	4/17/2003
At1g02350	AT1G02350.1	related to	siroheme biosynthetic process	GO:0019354	P	other cellular processes	IEA	traceable computational prediction		AnalysisReference:1445901	TAIR	3/24/2003
At1g02350	AT1G02350.1	related to	siroheme biosynthetic process	GO:0019354	P	other metabolic processes	IEA	traceable computational prediction		AnalysisReference:1445901	TAIR	3/24/2003
At1g02350	AT1G02350	has	molecular_function	GO:0003674	F	unknown molecular functions	ND	none		Communication:501683652	TIGR	4/17/2003
At1g02360	AT1G02360.1	has	chitinase activity	GO:0004568	F	hydrolase activity	IEA	traceable computational prediction	INTERPRO:IPR000726|INTERPRO:IPR000726|INTERPRO:IPR000726|INTERPRO:IPR000726	AnalysisReference:501730468	TAIR	4/30/2010
At1g02360	AT1G02360.1	involved in	cell wall macromolecule catabolic process	GO:0016998	P	other cellular processes	IEA	traceable computational prediction	INTERPRO:IPR000726|INTERPRO:IPR000726|INTERPRO:IPR000726|INTERPRO:IPR000726	AnalysisReference:501730468	TAIR	4/30/2010
At1g02360	AT1G02360.1	involved in	cell wall macromolecule catabolic process	GO:0016998	P	other metabolic processes	IEA	traceable computational prediction	INTERPRO:IPR000726|INTERPRO:IPR000726|INTERPRO:IPR000726|INTERPRO:IPR000726	AnalysisReference:501730468	TAIR	4/30/2010
At1g02360	AT1G02360.1	involved in	cell wall macromolecule catabolic process	GO:0016998	P	cell organization and biogenesis	IEA	traceable computational prediction	INTERPRO:IPR000726|INTERPRO:IPR000726|INTERPRO:IPR000726|INTERPRO:IPR000726	AnalysisReference:501730468	TAIR	4/30/2010
At1g02360	AT1G02360.1	located in	endomembrane system	GO:0012505	C	other cellular components	IEA	traceable computational prediction	CBS:TargetP	AnalysisReference:501730133	TAIR	4/23/2010
At1g02360	AT1G02360	has	chitinase activity	GO:0004568	F	hydrolase activity	ISS	manually reviewed TIGR computational analysis	INTERPRO:IPR000726	Communication:501714663	TIGR	7/9/2002
At1g02380	AT1G02380	located in	cellular_component	GO:0005575	C	unknown cellular components	ND	Unknown cellular component		Communication:1345790	TAIR	10/19/2006
At1g02380	AT1G02380	has	molecular_function	GO:0003674	F	unknown molecular functions	ND	none		Communication:501683652	TIGR	10/4/2003
At1g02380	AT1G02380	involved in	biological_process	GO:0008150	P	unknown biological processes	ND	Unknown biological process		Communication:1345790	TAIR	10/19/2006
At1g02390	AT1G02390.1	has	acyltransferase activity	GO:0008415	F	transferase activity	IEA	traceable computational prediction	INTERPRO:IPR002123|INTERPRO:IPR002123	AnalysisReference:501730468	TAIR	4/30/2010
At1g02390	AT1G02390.1	involved in	metabolic process	GO:0008152	P	other metabolic processes	IEA	traceable computational prediction	INTERPRO:IPR002123|INTERPRO:IPR002123	AnalysisReference:501730468	TAIR	4/30/2010
At1g02390	AT1G02390	has	acyltransferase activity	GO:0008415	F	transferase activity	ISS	manually reviewed TIGR computational analysis	INTERPRO:IPR002123	Communication:501714663	TIGR	9/16/2003
At1g02390	AT1G02390	involved in	metabolic process	GO:0008152	P	other metabolic processes	ISS	manually reviewed TIGR computational analysis	INTERPRO:IPR002123	Communication:501714663	TIGR	9/16/2003
At1g02400	AT1G02400	involved in	response to red or far red light	GO:0009639	P	response to abiotic or biotic stimulus	IEP	Transcript levels (e.g. RT-PCR)		Publication:501720219|PMID:17010113	TAIR	1/24/2007
At1g02400	AT1G02400	involved in	gibberellin catabolic process	GO:0045487	P	other cellular processes	IDA	in vitro assay		Publication:501728683|PMID:18805991	TAIR	1/27/2009
At1g02400	AT1G02400	involved in	gibberellin catabolic process	GO:0045487	P	other metabolic processes	IDA	in vitro assay		Publication:501728683|PMID:18805991	TAIR	1/27/2009
At1g02400	AT1G02400	has	gibberellin 2-beta-dioxygenase activity	GO:0045543	F	other enzyme activity	IDA	in vitro assay		Publication:501728683|PMID:18805991	TAIR	1/27/2009
At1g02405	AT1G02405	has	molecular_function	GO:0003674	F	unknown molecular functions	ND	Unknown molecular function		Communication:1345790	TAIR	10/20/2006
At1g02405	AT1G02405	involved in	biological_process	GO:0008150	P	unknown biological processes	ND	Unknown biological process		Communication:1345790	TAIR	10/19/2006
At1g02405	AT1G02405	located in	anchored to membrane	GO:0031225	C	other membranes	TAS	inferred by author, from sequence similarity		Publication:501681566|PMID:12068095	dupree	3/4/2005
At1g02405	AT1G02405	located in	anchored to membrane	GO:0031225	C	other membranes	TAS	inferred by author, from sequence similarity		Publication:501706978|PMID:12805588	dupree	3/4/2005
At1g02410	AT1G02410.1	has	copper ion binding	GO:0005507	F	other binding	IEA	traceable computational prediction	INTERPRO:IPR007533|INTERPRO:IPR007533|INTERPRO:IPR007533|INTERPRO:IPR007533	AnalysisReference:501730468	TAIR	4/30/2010
At1g02410	AT1G02410	involved in	biological_process	GO:0008150	P	unknown biological processes	ND	Unknown biological process		Communication:1345790	TAIR	10/19/2006
At1g02420	AT1G02420.1	located in	endomembrane system	GO:0012505	C	other cellular components	IEA	traceable computational prediction	CBS:TargetP	AnalysisReference:501730133	TAIR	4/23/2010
At1g02420	AT1G02420	has	molecular_function	GO:0003674	F	unknown molecular functions	ND	Unknown molecular function		Communication:1345790	TAIR	5/8/2009
At1g02420	AT1G02420	involved in	biological_process	GO:0008150	P	unknown biological processes	ND	none		Communication:501683652	TIGR	9/13/2003
At1g02430	AT1G02430.1	located in	intracellular	GO:0005622	C	other intracellular components	IEA	traceable computational prediction	INTERPRO:IPR006687|INTERPRO:IPR006688|INTERPRO:IPR006688	AnalysisReference:501730468	TAIR	4/30/2010
At1g02430	AT1G02430	functions in	GTP binding	GO:0005525	F	nucleotide binding	ISS	Sequence similarity (homologue of/most closely related to)	GB:P11076	Publication:501683546|PMID:12644670	TAIR	7/28/2005
At1g02430	AT1G02430	has protein modification of type	N-terminal protein myristoylation	GO:0006499	P	protein metabolism	IDA	in vitro assay		Publication:501710157|PMID:12912986	TAIR	2/5/2004
At1g02430	AT1G02430	has protein modification of type	N-terminal protein myristoylation	GO:0006499	P	other cellular processes	IDA	in vitro assay		Publication:501710157|PMID:12912986	TAIR	2/5/2004
At1g02430	AT1G02430	has protein modification of type	N-terminal protein myristoylation	GO:0006499	P	other metabolic processes	IDA	in vitro assay		Publication:501710157|PMID:12912986	TAIR	2/5/2004
At1g02440	AT1G02440	functions in	GTP binding	GO:0005525	F	nucleotide binding	ISS	Sequence similarity (homologue of/most closely related to)	GB:P11076	Publication:501683546|PMID:12644670	TAIR	7/28/2005
At1g02440	AT1G02440	has protein modification of type	N-terminal protein myristoylation	GO:0006499	P	protein metabolism	IDA	in vitro assay		Publication:501710157|PMID:12912986	TAIR	2/5/2004
At1g02440	AT1G02440	has protein modification of type	N-terminal protein myristoylation	GO:0006499	P	other cellular processes	IDA	in vitro assay		Publication:501710157|PMID:12912986	TAIR	2/5/2004
At1g02440	AT1G02440	has protein modification of type	N-terminal protein myristoylation	GO:0006499	P	other metabolic processes	IDA	in vitro assay		Publication:501710157|PMID:12912986	TAIR	2/5/2004
At1g02440	AT1G02440.1	located in	intracellular	GO:0005622	C	other intracellular components	IEA	traceable computational prediction	INTERPRO:IPR006687|INTERPRO:IPR006688|INTERPRO:IPR006688	AnalysisReference:501730468	TAIR	4/30/2010
At1g02450	AT1G02450	functions in	protein binding	GO:0005515	F	protein binding	IPI	Co-purification	AGI_LocusCode:AT1G64280	Publication:501715121|PMID:15749762	TAIR	8/6/2008
At1g02450	AT1G02450	involved in	negative regulation of transcription	GO:0016481	P	transcription	IMP	expression of another gene in a mutant background of this gene		Publication:501715121|PMID:15749762	TAIR	5/11/2006
At1g02450	AT1G02450	involved in	negative regulation of transcription	GO:0016481	P	other cellular processes	IMP	expression of another gene in a mutant background of this gene		Publication:501715121|PMID:15749762	TAIR	5/11/2006
At1g02450	AT1G02450	involved in	negative regulation of transcription	GO:0016481	P	other metabolic processes	IMP	expression of another gene in a mutant background of this gene		Publication:501715121|PMID:15749762	TAIR	5/11/2006
At1g02450	AT1G02450	involved in	regulation of systemic acquired resistance	GO:0010112	P	response to stress	IMP	RNAi experiments		Publication:501715121|PMID:15749762	TAIR	5/11/2006
At1g02450	AT1G02450	involved in	regulation of systemic acquired resistance	GO:0010112	P	response to stress	IMP	RNAi experiments		Publication:501715121|PMID:15749762	jfemery	5/11/2006
At1g02450	AT1G02450	involved in	regulation of systemic acquired resistance	GO:0010112	P	response to abiotic or biotic stimulus	IMP	RNAi experiments		Publication:501715121|PMID:15749762	TAIR	5/11/2006
At1g02450	AT1G02450	involved in	regulation of systemic acquired resistance	GO:0010112	P	response to abiotic or biotic stimulus	IMP	RNAi experiments		Publication:501715121|PMID:15749762	jfemery	5/11/2006
At1g02450	AT1G02450	involved in	defense response to bacterium	GO:0042742	P	response to stress	IMP	analysis of physiological response		Publication:501715121|PMID:15749762	TAIR	5/11/2006
At1g02450	AT1G02450	involved in	defense response to bacterium	GO:0042742	P	response to abiotic or biotic stimulus	IMP	analysis of physiological response		Publication:501715121|PMID:15749762	TAIR	5/11/2006
At1g02450	AT1G02450.1	located in	nucleus	GO:0005634	C	nucleus	IDA	protein separation and fragment identification		Publication:501711432|PMID:14617066	kvanwijk	9/23/2008
At1g02460	AT1G02460	has	polygalacturonase activity	GO:0004650	F	hydrolase activity	ISS	manually reviewed TIGR computational analysis	INTERPRO:IPR000743	Communication:501714663	TIGR	7/15/2002
At1g02460	AT1G02460	involved in	carbohydrate metabolic process	GO:0005975	P	other metabolic processes	ISS	manually reviewed TIGR computational analysis	INTERPRO:IPR000743	Communication:501714663	TIGR	9/26/2003
At1g02460	AT1G02460.1	has	polygalacturonase activity	GO:0004650	F	hydrolase activity	IEA	traceable computational prediction	INTERPRO:IPR000743	AnalysisReference:501730468	TAIR	4/30/2010
At1g02460	AT1G02460.1	involved in	carbohydrate metabolic process	GO:0005975	P	other metabolic processes	IEA	traceable computational prediction	INTERPRO:IPR000743	AnalysisReference:501730468	TAIR	4/30/2010
At1g02470	AT1G02470.1	located in	chloroplast	GO:0009507	C	chloroplast	IEA	traceable computational prediction	CBS:TargetP	AnalysisReference:501730133	TAIR	4/23/2010
At1g02470	AT1G02470	has	molecular_function	GO:0003674	F	unknown molecular functions	ND	none		Communication:501683652	TIGR	10/4/2003
At1g02470	AT1G02470	involved in	biological_process	GO:0008150	P	unknown biological processes	ND	Unknown biological process		Communication:1345790	TAIR	10/19/2006
At1g02470	AT1G02470.2	located in	chloroplast	GO:0009507	C	chloroplast	IEA	traceable computational prediction	CBS:TargetP	AnalysisReference:501730133	TAIR	4/23/2010
At1g02475	AT1G02475.1	located in	chloroplast	GO:0009507	C	chloroplast	IEA	traceable computational prediction	CBS:TargetP	AnalysisReference:501730133	TAIR	4/23/2010
At1g02475	AT1G02475	has	molecular_function	GO:0003674	F	unknown molecular functions	ND	none		Communication:501683652	TIGR	10/4/2003
At1g02475	AT1G02475	involved in	biological_process	GO:0008150	P	unknown biological processes	ND	Unknown biological process		Communication:1345790	TAIR	10/19/2006
At1g02480	AT1G02480	located in	cellular_component	GO:0005575	C	unknown cellular components	ND	Unknown cellular component		Communication:1345790	TAIR	5/8/2009
At1g02480	AT1G02480	involved in	translational elongation	GO:0006414	P	protein metabolism	TAS	text book or dictionary; -material has become common knowledge		Publication:501710108|PMID:8980477	TAIR	8/31/2005
At1g02480	AT1G02480	involved in	translational elongation	GO:0006414	P	other cellular processes	TAS	text book or dictionary; -material has become common knowledge		Publication:501710108|PMID:8980477	TAIR	8/31/2005
At1g02480	AT1G02480	involved in	translational elongation	GO:0006414	P	other metabolic processes	TAS	text book or dictionary; -material has become common knowledge		Publication:501710108|PMID:8980477	TAIR	8/31/2005
At1g02480	AT1G02480	has	triplet codon-amino acid adaptor activity	GO:0030533	F	other binding	TAS	text book or dictionary; -material has become common knowledge		Publication:501710108|PMID:8980477	TAIR	8/31/2005
At1g02480	AT1G02480	has	triplet codon-amino acid adaptor activity	GO:0030533	F	DNA or RNA binding	TAS	text book or dictionary; -material has become common knowledge		Publication:501710108|PMID:8980477	TAIR	8/31/2005
At1g02480	AT1G02480	has	triplet codon-amino acid adaptor activity	GO:0030533	F	nucleic acid binding	TAS	text book or dictionary; -material has become common knowledge		Publication:501710108|PMID:8980477	TAIR	8/31/2005
At1g02490	AT1G02490	located in	cellular_component	GO:0005575	C	unknown cellular components	ND	Unknown cellular component		Communication:1345790	TAIR	10/19/2006
At1g02490	AT1G02490	has	molecular_function	GO:0003674	F	unknown molecular functions	ND	none		Communication:501683652	TIGR	10/4/2003
At1g02490	AT1G02490	involved in	biological_process	GO:0008150	P	unknown biological processes	ND	Unknown biological process		Communication:1345790	TAIR	10/19/2006
At1g02500	AT1G02500.1	located in	cell wall	GO:0005618	C	cell wall	IDA	protein separation and fragment identification		Publication:501718077|PMID:16287169	kvanwijk	9/24/2008
At1g02500	AT1G02500.1	located in	membrane	GO:0016020	C	other membranes	IDA	protein separation and fragment identification		Publication:501721401|PMID:17432890	kvanwijk	9/30/2008
At1g02500	AT1G02500.1	located in	plasma membrane	GO:0005886	C	plasma membrane	IDA	protein separation and fragment identification		Publication:501720929|PMID:17317660	kvanwijk	9/25/2008
At1g02500	AT1G02500.1	involved in	response to salt stress	GO:0009651	P	response to stress	IEP	Correlation of expression with a physiological assay		Publication:501723430|PMID:17916636	kvanwijk	10/3/2008
At1g02500	AT1G02500.1	involved in	response to salt stress	GO:0009651	P	response to abiotic or biotic stimulus	IEP	Correlation of expression with a physiological assay		Publication:501723430|PMID:17916636	kvanwijk	10/3/2008
At1g02500	AT1G02500.1	involved in	response to cadmium ion	GO:0046686	P	other biological processes	IEP	Correlation of expression with a physiological assay		Publication:501718481|PMID:16502469	kvanwijk	10/3/2008
At1g02500	AT1G02500	has	methionine adenosyltransferase activity	GO:0004478	F	transferase activity	IDA	Enzyme assays		Publication:501718196|PMID:16365035	TAIR	1/25/2006
At1g02500	AT1G02500	has	methionine adenosyltransferase activity	GO:0004478	F	transferase activity	ISS	manually reviewed TIGR computational analysis	Pfam:PF00438|Pfam:PF02772|Pfam:PF02773	Communication:501714663	TIGR	9/11/2003
At1g02500	AT1G02500	involved in	S-adenosylmethionine biosynthetic process	GO:0006556	P	other cellular processes	ISS	manually reviewed TIGR computational analysis	Pfam:PF00438|Pfam:PF02772|Pfam:PF02773	Communication:501714663	TIGR	9/11/2003
At1g02500	AT1G02500	involved in	S-adenosylmethionine biosynthetic process	GO:0006556	P	other metabolic processes	ISS	manually reviewed TIGR computational analysis	Pfam:PF00438|Pfam:PF02772|Pfam:PF02773	Communication:501714663	TIGR	9/11/2003
At1g02500	AT1G02500	involved in	ethylene biosynthetic process	GO:0009693	P	other cellular processes	TAS	original experiments are traceable through an article		Publication:5699|PMID:2535470	TAIR	5/25/2004
At1g02500	AT1G02500	involved in	ethylene biosynthetic process	GO:0009693	P	other metabolic processes	TAS	original experiments are traceable through an article		Publication:5699|PMID:2535470	TAIR	5/25/2004
At1g02500	AT1G02500	involved in	ethylene biosynthetic process	GO:0009693	P	other cellular processes	TAS	original experiments are traceable through an article		Publication:501717995|PMID:16311726	TAIR	1/20/2006
At1g02500	AT1G02500	involved in	ethylene biosynthetic process	GO:0009693	P	other metabolic processes	TAS	original experiments are traceable through an article		Publication:501717995|PMID:16311726	TAIR	1/20/2006
At1g02500	AT1G02500.2	located in	cell wall	GO:0005618	C	cell wall	IDA	protein separation and fragment identification		Publication:501718077|PMID:16287169	kvanwijk	9/24/2008
At1g02500	AT1G02500.2	located in	membrane	GO:0016020	C	other membranes	IDA	protein separation and fragment identification		Publication:501721401|PMID:17432890	kvanwijk	9/30/2008
At1g02500	AT1G02500.2	located in	plasma membrane	GO:0005886	C	plasma membrane	IDA	protein separation and fragment identification		Publication:501720929|PMID:17317660	kvanwijk	9/25/2008
At1g02500	AT1G02500.2	involved in	response to salt stress	GO:0009651	P	response to stress	IEP	Correlation of expression with a physiological assay		Publication:501723430|PMID:17916636	kvanwijk	10/3/2008
At1g02500	AT1G02500.2	involved in	response to salt stress	GO:0009651	P	response to abiotic or biotic stimulus	IEP	Correlation of expression with a physiological assay		Publication:501723430|PMID:17916636	kvanwijk	10/3/2008
At1g02500	AT1G02500.2	involved in	response to cadmium ion	GO:0046686	P	other biological processes	IEP	Correlation of expression with a physiological assay		Publication:501718481|PMID:16502469	kvanwijk	10/3/2008
At1g02510	AT1G02510.1	located in	membrane	GO:0016020	C	other membranes	IEA	traceable computational prediction	INTERPRO:IPR003280|INTERPRO:IPR003280	AnalysisReference:501730468	TAIR	4/30/2010
At1g02510	AT1G02510.1	involved in	potassium ion transport	GO:0006813	P	transport	IEA	traceable computational prediction	INTERPRO:IPR003280|INTERPRO:IPR003280	AnalysisReference:501730468	TAIR	4/30/2010
At1g02510	AT1G02510	has	outward rectifier potassium channel activity	GO:0015271	F	transporter activity	ISS	Sequence similarity (homologue of/most closely related to)		Communication:1674994	TAIR	3/29/2003
At1g02510	AT1G02510	has	outward rectifier potassium channel activity	GO:0015271	F	transporter activity	ISS	manually reviewed TIGR computational analysis	NCBI_gi:2230761	Communication:501714663	TIGR	8/16/2002
At1g02520	AT1G02520.1	located in	plasma membrane	GO:0005886	C	plasma membrane	IDA	protein separation and fragment identification		Publication:501710480|PMID:14506206	kvanwijk	9/24/2008
At1g02520	AT1G02520.1	located in	plasma membrane	GO:0005886	C	plasma membrane	IDA	protein separation and fragment identification		Publication:501720929|PMID:17317660	kvanwijk	9/25/2008
At1g02520	AT1G02520.1	involved in	transport	GO:0006810	P	transport	IEA	traceable computational prediction	INTERPRO:IPR011527|INTERPRO:IPR011527|INTERPRO:IPR001140|INTERPRO:IPR001140	AnalysisReference:501730468	TAIR	4/30/2010
At1g02520	AT1G02520	located in	plasma membrane	GO:0005886	C	plasma membrane	IDA	co-fractionation		Publication:501718909|PMID:16618929	TAIR	8/9/2007
At1g02520	AT1G02520	has	ATPase activity, coupled to transmembrane movement of substances	GO:0042626	F	hydrolase activity	ISS	Recognized domains		Communication:1674994	TAIR	1/26/2005
At1g02520	AT1G02520	has	ATPase activity, coupled to transmembrane movement of substances	GO:0042626	F	transporter activity	ISS	Recognized domains		Communication:1674994	TAIR	1/26/2005
At1g02530	AT1G02530.1	located in	integral to membrane	GO:0016021	C	other membranes	IEA	traceable computational prediction	INTERPRO:IPR011527|INTERPRO:IPR011527|INTERPRO:IPR001140|INTERPRO:IPR001140	AnalysisReference:501730468	TAIR	4/30/2010
At1g02530	AT1G02530	has	ATPase activity, coupled to transmembrane movement of substances	GO:0042626	F	hydrolase activity	ISS	Recognized domains		Communication:1674994	TAIR	1/26/2005
At1g02530	AT1G02530	has	ATPase activity, coupled to transmembrane movement of substances	GO:0042626	F	transporter activity	ISS	Recognized domains		Communication:1674994	TAIR	1/26/2005
At1g02540	AT1G02540	located in	cellular_component	GO:0005575	C	unknown cellular components	ND	Unknown cellular component		Communication:1345790	TAIR	10/19/2006
At1g02540	AT1G02540	has	molecular_function	GO:0003674	F	unknown molecular functions	ND	none		Communication:501683652	TIGR	10/4/2003
At1g02540	AT1G02540	involved in	biological_process	GO:0008150	P	unknown biological processes	ND	Unknown biological process		Communication:1345790	TAIR	10/19/2006
At1g02550	AT1G02550.1	has	enzyme inhibitor activity	GO:0004857	F	other molecular functions	IEA	traceable computational prediction	INTERPRO:IPR006501|INTERPRO:IPR006501|INTERPRO:IPR006501|INTERPRO:IPR006501	AnalysisReference:501730468	TAIR	4/30/2010
At1g02550	AT1G02550.1	located in	endomembrane system	GO:0012505	C	other cellular components	IEA	traceable computational prediction	CBS:TargetP	AnalysisReference:501730133	TAIR	4/23/2010
At1g02550	AT1G02550.1	has	pectinesterase activity	GO:0030599	F	hydrolase activity	IEA	traceable computational prediction	INTERPRO:IPR006501|INTERPRO:IPR006501|INTERPRO:IPR006501|INTERPRO:IPR006501	AnalysisReference:501730468	TAIR	4/30/2010
At1g02550	AT1G02550	involved in	biological_process	GO:0008150	P	unknown biological processes	ND	Unknown biological process		Communication:1345790	TAIR	10/19/2006
At1g02550	AT1G02550	has	pectinesterase inhibitor activity	GO:0046910	F	other molecular functions	ISS	manually reviewed TIGR computational analysis	Pfam:PF04043	Communication:501714663	TIGR	9/1/2003
At1g02560	AT1G02560.1	located in	chloroplast	GO:0009507	C	chloroplast	IDA	protein separation and fragment identification		Publication:501724486|PMID:18431481	kvanwijk	9/26/2008
At1g02560	AT1G02560.1	located in	chloroplast stroma	GO:0009570	C	plastid	IDA	protein separation and fragment identification		Publication:501727324|PMID:18633119	kvanwijk	10/8/2008
At1g02560	AT1G02560.1	located in	chloroplast stroma	GO:0009570	C	plastid	IDA	protein separation and fragment identification		Publication:501728638|PMID:16207701	kvanwijk	9/24/2008
At1g02560	AT1G02560.1	located in	chloroplast stroma	GO:0009570	C	chloroplast	IDA	protein separation and fragment identification		Publication:501727324|PMID:18633119	kvanwijk	10/8/2008
At1g02560	AT1G02560.1	located in	chloroplast stroma	GO:0009570	C	chloroplast	IDA	protein separation and fragment identification		Publication:501728638|PMID:16207701	kvanwijk	9/24/2008
At1g02560	AT1G02560.1	located in	chloroplast stroma	GO:0009570	C	other cytoplasmic components	IDA	protein separation and fragment identification		Publication:501727324|PMID:18633119	kvanwijk	10/8/2008
At1g02560	AT1G02560.1	located in	chloroplast stroma	GO:0009570	C	other cytoplasmic components	IDA	protein separation and fragment identification		Publication:501728638|PMID:16207701	kvanwijk	9/24/2008
At1g02560	AT1G02560.1	located in	chloroplast stroma	GO:0009570	C	other intracellular components	IDA	protein separation and fragment identification		Publication:501727324|PMID:18633119	kvanwijk	10/8/2008
At1g02560	AT1G02560.1	located in	chloroplast stroma	GO:0009570	C	other intracellular components	IDA	protein separation and fragment identification		Publication:501728638|PMID:16207701	kvanwijk	9/24/2008
At1g02560	AT1G02560.1	located in	plastid stroma	GO:0009532	C	plastid	IDA	protein separation and fragment identification		Publication:501711499|PMID:14593120	kvanwijk	9/23/2008
At1g02560	AT1G02560.1	located in	plastid stroma	GO:0009532	C	other cytoplasmic components	IDA	protein separation and fragment identification		Publication:501711499|PMID:14593120	kvanwijk	9/23/2008
At1g02560	AT1G02560.1	located in	plastid stroma	GO:0009532	C	other intracellular components	IDA	protein separation and fragment identification		Publication:501711499|PMID:14593120	kvanwijk	9/23/2008
At1g02560	AT1G02560.1	located in	thylakoid	GO:0009579	C	other intracellular components	IDA	protein separation and fragment identification		Publication:501719172|PMID:16648217	kvanwijk	9/25/2008
At1g02560	AT1G02560.1	has	serine-type endopeptidase activity	GO:0004252	F	hydrolase activity	IEA	traceable computational prediction	INTERPRO:IPR018215|INTERPRO:IPR001907|INTERPRO:IPR018215|INTERPRO:IPR001907|INTERPRO:IPR001907|INTERPRO:IPR001907|INTERPRO:IPR001907|INTERPRO:IPR001907|INTERPRO:IPR001907	AnalysisReference:501730468	TAIR	4/30/2010
At1g02560	AT1G02560.1	located in	chloroplast envelope	GO:0009941	C	plastid	IDA	protein separation and fragment identification		Publication:501707066|PMID:12766230	kvanwijk	9/23/2008
At1g02560	AT1G02560.1	located in	chloroplast envelope	GO:0009941	C	plastid	IDA	protein separation and fragment identification		Publication:501710686|PMID:12938931	kvanwijk	9/23/2008
At1g02560	AT1G02560.1	located in	chloroplast envelope	GO:0009941	C	chloroplast	IDA	protein separation and fragment identification		Publication:501707066|PMID:12766230	kvanwijk	9/23/2008
At1g02560	AT1G02560.1	located in	chloroplast envelope	GO:0009941	C	chloroplast	IDA	protein separation and fragment identification		Publication:501710686|PMID:12938931	kvanwijk	9/23/2008
At1g02560	AT1G02560.1	located in	chloroplast envelope	GO:0009941	C	other cytoplasmic components	IDA	protein separation and fragment identification		Publication:501707066|PMID:12766230	kvanwijk	9/23/2008
At1g02560	AT1G02560.1	located in	chloroplast envelope	GO:0009941	C	other cytoplasmic components	IDA	protein separation and fragment identification		Publication:501710686|PMID:12938931	kvanwijk	9/23/2008
At1g02560	AT1G02560.1	located in	chloroplast envelope	GO:0009941	C	other intracellular components	IDA	protein separation and fragment identification		Publication:501707066|PMID:12766230	kvanwijk	9/23/2008
At1g02560	AT1G02560.1	located in	chloroplast envelope	GO:0009941	C	other intracellular components	IDA	protein separation and fragment identification		Publication:501710686|PMID:12938931	kvanwijk	9/23/2008
At1g02560	AT1G02560	located in	chloroplast stroma	GO:0009570	C	plastid	IDA	none		Publication:501680449|PMID:11278690	TIGR	4/17/2003
At1g02560	AT1G02560	located in	chloroplast stroma	GO:0009570	C	chloroplast	IDA	none		Publication:501680449|PMID:11278690	TIGR	4/17/2003
At1g02560	AT1G02560	located in	chloroplast stroma	GO:0009570	C	other cytoplasmic components	IDA	none		Publication:501680449|PMID:11278690	TIGR	4/17/2003
At1g02560	AT1G02560	located in	chloroplast stroma	GO:0009570	C	other intracellular components	IDA	none		Publication:501680449|PMID:11278690	TIGR	4/17/2003
At1g02560	AT1G02560	located in	chloroplast thylakoid	GO:0009534	C	plastid	IDA	co-fractionation		Publication:501680449|PMID:11278690	TAIR	8/21/2002
At1g02560	AT1G02560	located in	chloroplast thylakoid	GO:0009534	C	chloroplast	IDA	co-fractionation		Publication:501680449|PMID:11278690	TAIR	8/21/2002
At1g02560	AT1G02560	located in	chloroplast thylakoid	GO:0009534	C	other cytoplasmic components	IDA	co-fractionation		Publication:501680449|PMID:11278690	TAIR	8/21/2002
At1g02560	AT1G02560	located in	chloroplast thylakoid	GO:0009534	C	other intracellular components	IDA	co-fractionation		Publication:501680449|PMID:11278690	TAIR	8/21/2002
At1g02560	AT1G02560	has protein modification of type	peptidyl-cysteine S-nitrosylation	GO:0018119	P	protein metabolism	IDA	protein separation and fragment identification		Publication:501724068|PMID:18297659	TAIR	12/18/2008
At1g02560	AT1G02560	has protein modification of type	peptidyl-cysteine S-nitrosylation	GO:0018119	P	other cellular processes	IDA	protein separation and fragment identification		Publication:501724068|PMID:18297659	TAIR	12/18/2008
At1g02560	AT1G02560	has protein modification of type	peptidyl-cysteine S-nitrosylation	GO:0018119	P	other metabolic processes	IDA	protein separation and fragment identification		Publication:501724068|PMID:18297659	TAIR	12/18/2008
At1g02560	AT1G02560	is subunit of	chloroplastic endopeptidase Clp complex	GO:0009840	C	plastid	IDA	protein separation and fragment identification		Publication:501680449|PMID:11278690	TAIR	2/18/2004
At1g02560	AT1G02560	is subunit of	chloroplastic endopeptidase Clp complex	GO:0009840	C	chloroplast	IDA	protein separation and fragment identification		Publication:501680449|PMID:11278690	TAIR	2/18/2004
At1g02560	AT1G02560	is subunit of	chloroplastic endopeptidase Clp complex	GO:0009840	C	other cytoplasmic components	IDA	protein separation and fragment identification		Publication:501680449|PMID:11278690	TAIR	2/18/2004
At1g02560	AT1G02560	is subunit of	chloroplastic endopeptidase Clp complex	GO:0009840	C	other intracellular components	IDA	protein separation and fragment identification		Publication:501680449|PMID:11278690	TAIR	2/18/2004
At1g02570	AT1G02570	located in	cellular_component	GO:0005575	C	unknown cellular components	ND	Unknown cellular component		Communication:1345790	TAIR	10/19/2006
At1g02570	AT1G02570	has	molecular_function	GO:0003674	F	unknown molecular functions	ND	Unknown molecular function		Communication:1345790	TAIR	10/20/2006
At1g02570	AT1G02570	involved in	biological_process	GO:0008150	P	unknown biological processes	ND	Unknown biological process		Communication:1345790	TAIR	10/19/2006
At1g02580	AT1G02580	located in	nucleus	GO:0005634	C	nucleus	IDA	localization of GUS fusion protein		Publication:78|PMID:10962025	TAIR	12/16/2004
At1g02580	AT1G02580	has	transcription factor activity	GO:0003700	F	transcription factor activity	ISS	Recognized domains		Publication:1345963|PMID:11118137	TAIR	6/6/2003
At1g02580	AT1G02580	involved in	regulation of gene expression by genetic imprinting	GO:0006349	P	other cellular processes	IMP	expression of another gene in a mutant background of this gene		Publication:501734738|PMID:19783734	TAIR	10/29/2009
At1g02580	AT1G02580	involved in	regulation of gene expression by genetic imprinting	GO:0006349	P	other metabolic processes	IMP	expression of another gene in a mutant background of this gene		Publication:501734738|PMID:19783734	TAIR	10/29/2009
At1g02580	AT1G02580	involved in	negative regulation of transcription	GO:0016481	P	transcription	IMP	biochemical/chemical analysis		Publication:501719156|PMID:16651654	TAIR	11/13/2007
At1g02580	AT1G02580	involved in	negative regulation of transcription	GO:0016481	P	other cellular processes	IMP	biochemical/chemical analysis		Publication:501719156|PMID:16651654	TAIR	11/13/2007
At1g02580	AT1G02580	involved in	negative regulation of transcription	GO:0016481	P	other metabolic processes	IMP	biochemical/chemical analysis		Publication:501719156|PMID:16651654	TAIR	11/13/2007
At1g02580	AT1G02580	involved in	response to absence of light	GO:0009646	P	response to abiotic or biotic stimulus	IEP	Transcript levels (e.g. RT-PCR)		Publication:501682653|PMID:0012376626	TAIR	5/11/2009
At1g02580	AT1G02580	regulates	endosperm development	GO:0009960	P	developmental processes	NAS	meeting abstract		Publication:1546551	TAIR	12/16/2004
At1g02580	AT1G02580	involved in	seed morphogenesis	GO:0048317	P	developmental processes	IGI	double mutant analysis	AGI_LocusCode:AT5G54650	Publication:501734738|PMID:19783734	TAIR	10/29/2009
At1g02580	AT1G02580	functions in	sequence-specific DNA binding	GO:0043565	F	DNA or RNA binding	IDA	chromatin immunoprecipitation (ChIP)		Publication:501719156|PMID:16651654	TAIR	12/14/2007
At1g02590	AT1G02590.1	has	electron carrier activity	GO:0009055	F	other molecular functions	IEA	traceable computational prediction	INTERPRO:IPR008274|INTERPRO:IPR008274|INTERPRO:IPR008274	AnalysisReference:501730468	TAIR	4/30/2010
At1g02590	AT1G02590.1	has	oxidoreductase activity	GO:0016491	F	other enzyme activity	IEA	traceable computational prediction	INTERPRO:IPR008274|INTERPRO:IPR008274|INTERPRO:IPR008274	AnalysisReference:501730468	TAIR	4/30/2010
At1g02590	AT1G02590	located in	cellular_component	GO:0005575	C	unknown cellular components	ND	Unknown cellular component		Communication:1345790	TAIR	10/19/2006
At1g02590	AT1G02590	has	aldehyde oxidase activity	GO:0004031	F	other enzyme activity	ISS	manually reviewed TIGR computational analysis	NCBI_gi:3172044	Communication:501714663	TIGR	9/26/2003
At1g02590	AT1G02590	involved in	biological_process	GO:0008150	P	unknown biological processes	ND	Unknown biological process		Communication:1345790	TAIR	5/8/2009
At1g02600	AT1G02600	located in	cellular_component	GO:0005575	C	unknown cellular components	ND	Unknown cellular component		Communication:1345790	TAIR	5/8/2009
At1g02600	AT1G02600	involved in	translational elongation	GO:0006414	P	protein metabolism	TAS	text book or dictionary; -material has become common knowledge		Publication:501710108|PMID:8980477	TAIR	8/31/2005
At1g02600	AT1G02600	involved in	translational elongation	GO:0006414	P	other cellular processes	TAS	text book or dictionary; -material has become common knowledge		Publication:501710108|PMID:8980477	TAIR	8/31/2005
At1g02600	AT1G02600	involved in	translational elongation	GO:0006414	P	other metabolic processes	TAS	text book or dictionary; -material has become common knowledge		Publication:501710108|PMID:8980477	TAIR	8/31/2005
At1g02600	AT1G02600	has	triplet codon-amino acid adaptor activity	GO:0030533	F	other binding	TAS	text book or dictionary; -material has become common knowledge		Publication:501710108|PMID:8980477	TAIR	8/31/2005
At1g02600	AT1G02600	has	triplet codon-amino acid adaptor activity	GO:0030533	F	DNA or RNA binding	TAS	text book or dictionary; -material has become common knowledge		Publication:501710108|PMID:8980477	TAIR	8/31/2005
At1g02600	AT1G02600	has	triplet codon-amino acid adaptor activity	GO:0030533	F	nucleic acid binding	TAS	text book or dictionary; -material has become common knowledge		Publication:501710108|PMID:8980477	TAIR	8/31/2005
At1g02610	AT1G02610.1	has	zinc ion binding	GO:0008270	F	other binding	IEA	traceable computational prediction	INTERPRO:IPR011016|INTERPRO:IPR011016	AnalysisReference:501730468	TAIR	4/30/2010
At1g02610	AT1G02610	functions in	protein binding	GO:0005515	F	protein binding	ISS	manually reviewed TIGR computational analysis	InterPro:IPR001841	Communication:501714663	TIGR	9/8/2003
At1g02610	AT1G02610	functions in	zinc ion binding	GO:0008270	F	other binding	ISS	manually reviewed TIGR computational analysis	Pfam:PF00097|InterPro:IPR001841	Communication:501714663	TIGR	8/28/2003
At1g02620	AT1G02620.1	located in	intracellular	GO:0005622	C	other intracellular components	IEA	traceable computational prediction	INTERPRO:IPR006687|INTERPRO:IPR006687|INTERPRO:IPR006687|INTERPRO:IPR006687	AnalysisReference:501730468	TAIR	4/30/2010
At1g02620	AT1G02620.1	has	GTP binding	GO:0005525	F	nucleotide binding	IEA	traceable computational prediction	INTERPRO:IPR006689|INTERPRO:IPR006687|INTERPRO:IPR006687|INTERPRO:IPR006687|INTERPRO:IPR006689|INTERPRO:IPR006687|INTERPRO:IPR006689|INTERPRO:IPR006689|INTERPRO:IPR006689	AnalysisReference:501730468	TAIR	4/30/2010
At1g02620	AT1G02620.1	involved in	intracellular protein transport	GO:0006886	P	transport	IEA	traceable computational prediction	INTERPRO:IPR006687|INTERPRO:IPR006687|INTERPRO:IPR006687|INTERPRO:IPR006687	AnalysisReference:501730468	TAIR	4/30/2010
At1g02620	AT1G02620.1	involved in	intracellular protein transport	GO:0006886	P	other cellular processes	IEA	traceable computational prediction	INTERPRO:IPR006687|INTERPRO:IPR006687|INTERPRO:IPR006687|INTERPRO:IPR006687	AnalysisReference:501730468	TAIR	4/30/2010
At1g02620	AT1G02620.1	located in	endomembrane system	GO:0012505	C	other cellular components	IEA	traceable computational prediction	CBS:TargetP	AnalysisReference:501730133	TAIR	4/23/2010
At1g02630	AT1G02630.1	located in	membrane	GO:0016020	C	other membranes	IEA	traceable computational prediction	INTERPRO:IPR002259|INTERPRO:IPR002259	AnalysisReference:501730468	TAIR	4/30/2010
At1g02630	AT1G02630.1	involved in	transport	GO:0006810	P	transport	IEA	traceable computational prediction	INTERPRO:IPR002259|INTERPRO:IPR002259	AnalysisReference:501730468	TAIR	4/30/2010
At1g02630	AT1G02630	has	nucleoside transmembrane transporter activity	GO:0005337	F	transporter activity	ISS	Sequence similarity (homologue of/most closely related to)		Communication:1674994	TAIR	3/29/2003
At1g02630	AT1G02630	has	nucleoside transmembrane transporter activity	GO:0005337	F	transporter activity	ISS	Sequence similarity (homologue of/most closely related to)		Communication:1674994	adoyle	3/29/2003
At1g02630	AT1G02630.2	located in	membrane	GO:0016020	C	other membranes	IEA	traceable computational prediction	INTERPRO:IPR002259|INTERPRO:IPR002259|INTERPRO:IPR002259|INTERPRO:IPR002259|INTERPRO:IPR002259|INTERPRO:IPR002259	AnalysisReference:501730468	TAIR	4/30/2010
At1g02630	AT1G02630.2	involved in	transport	GO:0006810	P	transport	IEA	traceable computational prediction	INTERPRO:IPR002259|INTERPRO:IPR002259|INTERPRO:IPR002259|INTERPRO:IPR002259|INTERPRO:IPR002259|INTERPRO:IPR002259	AnalysisReference:501730468	TAIR	4/30/2010
At1g02640	AT1G02640.1	located in	plant-type cell wall	GO:0009505	C	cell wall	IDA	protein separation and fragment identification		Publication:501721524|PMID:17526915	kvanwijk	9/30/2008
At1g02640	AT1G02640.1	has	hydrolase activity, hydrolyzing O-glycosyl compounds	GO:0004553	F	hydrolase activity	IEA	traceable computational prediction	INTERPRO:IPR002772|INTERPRO:IPR002772|INTERPRO:IPR001764|INTERPRO:IPR001764|INTERPRO:IPR001764|INTERPRO:IPR001764|INTERPRO:IPR001764	AnalysisReference:501730468	TAIR	4/30/2010
At1g02640	AT1G02640.1	involved in	carbohydrate metabolic process	GO:0005975	P	other metabolic processes	IEA	traceable computational prediction	INTERPRO:IPR002772|INTERPRO:IPR002772|INTERPRO:IPR001764|INTERPRO:IPR001764|INTERPRO:IPR001764|INTERPRO:IPR001764|INTERPRO:IPR001764	AnalysisReference:501730468	TAIR	4/30/2010
At1g02640	AT1G02640	has	hydrolase activity, hydrolyzing O-glycosyl compounds	GO:0004553	F	hydrolase activity	ISS	manually reviewed TIGR computational analysis	INTERPRO:IPR002772|INTERPRO:IPR001764	Communication:501714663	TIGR	6/12/2002
At1g02650	AT1G02650.1	has	binding	GO:0005488	F	other binding	IEA	traceable computational prediction	INTERPRO:IPR011990	AnalysisReference:501730468	TAIR	4/30/2010
At1g02650	AT1G02650.1	has	heat shock protein binding	GO:0031072	F	protein binding	IEA	traceable computational prediction	INTERPRO:IPR001623|INTERPRO:IPR001623	AnalysisReference:501730468	TAIR	4/30/2010
At1g02650	AT1G02650	located in	cellular_component	GO:0005575	C	unknown cellular components	ND	none		Communication:501683652	TIGR	8/30/2003
At1g02650	AT1G02650	involved in	protein folding	GO:0006457	P	protein metabolism	ISS	manually reviewed TIGR computational analysis	INTERPRO:IPR003095	Communication:501714663	TIGR	8/26/2003
At1g02650	AT1G02650	involved in	protein folding	GO:0006457	P	other cellular processes	ISS	manually reviewed TIGR computational analysis	INTERPRO:IPR003095	Communication:501714663	TIGR	8/26/2003
At1g02650	AT1G02650	involved in	protein folding	GO:0006457	P	other metabolic processes	ISS	manually reviewed TIGR computational analysis	INTERPRO:IPR003095	Communication:501714663	TIGR	8/26/2003
At1g02660	AT1G02660.1	has	triglyceride lipase activity	GO:0004806	F	hydrolase activity	IEA	traceable computational prediction	INTERPRO:IPR002921	AnalysisReference:501730468	TAIR	4/30/2010
At1g02660	AT1G02660.1	involved in	lipid metabolic process	GO:0006629	P	other metabolic processes	IEA	traceable computational prediction	INTERPRO:IPR002921	AnalysisReference:501730468	TAIR	4/30/2010
At1g02660	AT1G02660	located in	cellular_component	GO:0005575	C	unknown cellular components	ND	Unknown cellular component		Communication:1345790	TAIR	10/19/2006
At1g02660	AT1G02660	has	triglyceride lipase activity	GO:0004806	F	hydrolase activity	ISS	manually reviewed TIGR computational analysis	INTERPRO:IPR002921	Communication:501714663	TIGR	9/8/2003
At1g02660	AT1G02660	involved in	lipid metabolic process	GO:0006629	P	other metabolic processes	ISS	manually reviewed TIGR computational analysis	INTERPRO:IPR002921	Communication:501714663	TIGR	9/8/2003
At1g02670	AT1G02670.1	has	ATP binding	GO:0005524	F	nucleotide binding	IEA	traceable computational prediction	INTERPRO:IPR001650|INTERPRO:IPR000330|INTERPRO:IPR000330|INTERPRO:IPR001650|INTERPRO:IPR001650	AnalysisReference:501730468	TAIR	4/30/2010
At1g02670	AT1G02670.1	has	DNA binding	GO:0003677	F	DNA or RNA binding	IEA	traceable computational prediction	INTERPRO:IPR000330|INTERPRO:IPR000330	AnalysisReference:501730468	TAIR	4/30/2010
At1g02670	AT1G02670.1	has	helicase activity	GO:0004386	F	other enzyme activity	IEA	traceable computational prediction	INTERPRO:IPR001650|INTERPRO:IPR001650|INTERPRO:IPR001650	AnalysisReference:501730468	TAIR	4/30/2010
At1g02670	AT1G02670.1	has	nucleic acid binding	GO:0003676	F	nucleic acid binding	IEA	traceable computational prediction	INTERPRO:IPR001650|INTERPRO:IPR001650|INTERPRO:IPR001650	AnalysisReference:501730468	TAIR	4/30/2010
At1g02670	AT1G02670	located in	cellular_component	GO:0005575	C	unknown cellular components	ND	Unknown cellular component		Communication:1345790	TAIR	10/19/2006
At1g02670	AT1G02670	functions in	ATP binding	GO:0005524	F	nucleotide binding	ISS	manually reviewed TIGR computational analysis	INTERPRO:IPR000330	Communication:501714663	TIGR	8/26/2003
At1g02670	AT1G02670	functions in	DNA binding	GO:0003677	F	DNA or RNA binding	ISS	manually reviewed TIGR computational analysis	INTERPRO:IPR000330	Communication:501714663	TIGR	8/26/2003
At1g02670	AT1G02670	has	helicase activity	GO:0004386	F	other enzyme activity	ISS	manually reviewed TIGR computational analysis	INTERPRO:IPR001650	Communication:501714663	TIGR	8/26/2003
At1g02670	AT1G02670	involved in	DNA repair	GO:0006281	P	DNA or RNA metabolism	ISS	manually reviewed TIGR computational analysis	Swiss-Prot:P79051	Communication:501714663	TIGR	8/26/2003
At1g02680	AT1G02680.1	located in	transcription factor complex	GO:0005667	C	nucleus	IEA	traceable computational prediction	INTERPRO:IPR003195|INTERPRO:IPR003195	AnalysisReference:501730468	TAIR	4/30/2010
At1g02680	AT1G02680.1	located in	transcription factor complex	GO:0005667	C	other intracellular components	IEA	traceable computational prediction	INTERPRO:IPR003195|INTERPRO:IPR003195	AnalysisReference:501730468	TAIR	4/30/2010
At1g02680	AT1G02680.1	has	DNA binding	GO:0003677	F	DNA or RNA binding	IEA	traceable computational prediction	INTERPRO:IPR009072|INTERPRO:IPR009072	AnalysisReference:501730468	TAIR	4/30/2010
At1g02680	AT1G02680.1	has	RNA polymerase II transcription factor activity	GO:0003702	F	other molecular functions	IEA	traceable computational prediction	INTERPRO:IPR003195|INTERPRO:IPR003195	AnalysisReference:501730468	TAIR	4/30/2010
At1g02680	AT1G02680.1	involved in	transcription from RNA polymerase II promoter	GO:0006366	P	transcription	IEA	traceable computational prediction	INTERPRO:IPR003195|INTERPRO:IPR003195	AnalysisReference:501730468	TAIR	4/30/2010
At1g02680	AT1G02680.1	involved in	transcription from RNA polymerase II promoter	GO:0006366	P	other cellular processes	IEA	traceable computational prediction	INTERPRO:IPR003195|INTERPRO:IPR003195	AnalysisReference:501730468	TAIR	4/30/2010
At1g02680	AT1G02680.1	involved in	transcription from RNA polymerase II promoter	GO:0006366	P	other metabolic processes	IEA	traceable computational prediction	INTERPRO:IPR003195|INTERPRO:IPR003195	AnalysisReference:501730468	TAIR	4/30/2010
At1g02680	AT1G02680	located in	transcription factor complex	GO:0005667	C	nucleus	ISS	manually reviewed TIGR computational analysis	INTERPRO:IPR003195	Communication:501714663	TIGR	10/3/2003
At1g02680	AT1G02680	located in	transcription factor complex	GO:0005667	C	other intracellular components	ISS	manually reviewed TIGR computational analysis	INTERPRO:IPR003195	Communication:501714663	TIGR	10/3/2003
At1g02680	AT1G02680	has	RNA polymerase II transcription factor activity	GO:0003702	F	other molecular functions	ISS	manually reviewed TIGR computational analysis	INTERPRO:IPR003195	Communication:501714663	TIGR	10/3/2003
At1g02680	AT1G02680	involved in	transcription initiation	GO:0006352	P	transcription	ISS	manually reviewed TIGR computational analysis	INTERPRO:IPR003195	Communication:501714663	TIGR	10/3/2003
At1g02680	AT1G02680	involved in	transcription initiation	GO:0006352	P	other cellular processes	ISS	manually reviewed TIGR computational analysis	INTERPRO:IPR003195	Communication:501714663	TIGR	10/3/2003
At1g02680	AT1G02680	involved in	transcription initiation	GO:0006352	P	other metabolic processes	ISS	manually reviewed TIGR computational analysis	INTERPRO:IPR003195	Communication:501714663	TIGR	10/3/2003
At1g02681	AT1G02681	located in	cellular_component	GO:0005575	C	unknown cellular components	ND	Unknown cellular component		Communication:1345790	TAIR	5/8/2009
At1g02681	AT1G02681	has	molecular_function	GO:0003674	F	unknown molecular functions	ND	Unknown molecular function		Communication:1345790	TAIR	5/8/2009
At1g02681	AT1G02681	involved in	biological_process	GO:0008150	P	unknown biological processes	ND	Unknown biological process		Communication:1345790	TAIR	5/8/2009
At1g02690	AT1G02690.1	located in	cytoplasm	GO:0005737	C	other cytoplasmic components	IEA	traceable computational prediction	INTERPRO:IPR002652|INTERPRO:IPR002652	AnalysisReference:501730468	TAIR	4/30/2010
At1g02690	AT1G02690.1	located in	nuclear pore	GO:0005643	C	nucleus	IEA	traceable computational prediction	INTERPRO:IPR002652|INTERPRO:IPR002652	AnalysisReference:501730468	TAIR	4/30/2010
At1g02690	AT1G02690.1	located in	nuclear pore	GO:0005643	C	other membranes	IEA	traceable computational prediction	INTERPRO:IPR002652|INTERPRO:IPR002652	AnalysisReference:501730468	TAIR	4/30/2010
At1g02690	AT1G02690.1	located in	nuclear pore	GO:0005643	C	other intracellular components	IEA	traceable computational prediction	INTERPRO:IPR002652|INTERPRO:IPR002652	AnalysisReference:501730468	TAIR	4/30/2010
At1g02690	AT1G02690.1	located in	nucleus	GO:0005634	C	nucleus	IEA	traceable computational prediction	INTERPRO:IPR002652|INTERPRO:IPR002652	AnalysisReference:501730468	TAIR	4/30/2010
At1g02690	AT1G02690.1	has	binding	GO:0005488	F	other binding	IEA	traceable computational prediction	INTERPRO:IPR016024|INTERPRO:IPR011989	AnalysisReference:501730468	TAIR	4/30/2010
At1g02690	AT1G02690.1	has	protein transporter activity	GO:0008565	F	transporter activity	IEA	traceable computational prediction	INTERPRO:IPR002652|INTERPRO:IPR002652	AnalysisReference:501730468	TAIR	4/30/2010
At1g02690	AT1G02690.1	involved in	intracellular protein transport	GO:0006886	P	transport	IEA	traceable computational prediction	INTERPRO:IPR002652|INTERPRO:IPR002652	AnalysisReference:501730468	TAIR	4/30/2010
At1g02690	AT1G02690.1	involved in	intracellular protein transport	GO:0006886	P	other cellular processes	IEA	traceable computational prediction	INTERPRO:IPR002652|INTERPRO:IPR002652	AnalysisReference:501730468	TAIR	4/30/2010
At1g02690	AT1G02690.1	involved in	protein import into nucleus	GO:0006606	P	transport	IEA	traceable computational prediction	INTERPRO:IPR002652|INTERPRO:IPR002652	AnalysisReference:501730468	TAIR	4/30/2010
At1g02690	AT1G02690.1	involved in	protein import into nucleus	GO:0006606	P	other cellular processes	IEA	traceable computational prediction	INTERPRO:IPR002652|INTERPRO:IPR002652	AnalysisReference:501730468	TAIR	4/30/2010
At1g02690	AT1G02690	has	protein transporter activity	GO:0008565	F	transporter activity	ISS	manually reviewed TIGR computational analysis	Pfam:PF01749	Communication:501714663	TIGR	9/15/2003
At1g02690	AT1G02690	involved in	intracellular protein transport	GO:0006886	P	transport	ISS	manually reviewed TIGR computational analysis	Pfam:PF01749	Communication:501714663	TIGR	9/15/2003
At1g02690	AT1G02690	involved in	intracellular protein transport	GO:0006886	P	other cellular processes	ISS	manually reviewed TIGR computational analysis	Pfam:PF01749	Communication:501714663	TIGR	9/15/2003
At1g02690	AT1G02690.2	located in	cytoplasm	GO:0005737	C	other cytoplasmic components	IEA	traceable computational prediction	INTERPRO:IPR002652|INTERPRO:IPR002652	AnalysisReference:501730468	TAIR	4/30/2010
At1g02690	AT1G02690.2	located in	nuclear pore	GO:0005643	C	nucleus	IEA	traceable computational prediction	INTERPRO:IPR002652|INTERPRO:IPR002652	AnalysisReference:501730468	TAIR	4/30/2010
At1g02690	AT1G02690.2	located in	nuclear pore	GO:0005643	C	other membranes	IEA	traceable computational prediction	INTERPRO:IPR002652|INTERPRO:IPR002652	AnalysisReference:501730468	TAIR	4/30/2010
At1g02690	AT1G02690.2	located in	nuclear pore	GO:0005643	C	other intracellular components	IEA	traceable computational prediction	INTERPRO:IPR002652|INTERPRO:IPR002652	AnalysisReference:501730468	TAIR	4/30/2010
At1g02690	AT1G02690.2	located in	nucleus	GO:0005634	C	nucleus	IEA	traceable computational prediction	INTERPRO:IPR002652|INTERPRO:IPR002652	AnalysisReference:501730468	TAIR	4/30/2010
At1g02690	AT1G02690.2	has	binding	GO:0005488	F	other binding	IEA	traceable computational prediction	INTERPRO:IPR016024|INTERPRO:IPR011989	AnalysisReference:501730468	TAIR	4/30/2010
At1g02690	AT1G02690.2	has	protein transporter activity	GO:0008565	F	transporter activity	IEA	traceable computational prediction	INTERPRO:IPR002652|INTERPRO:IPR002652	AnalysisReference:501730468	TAIR	4/30/2010
At1g02690	AT1G02690.2	involved in	intracellular protein transport	GO:0006886	P	transport	IEA	traceable computational prediction	INTERPRO:IPR002652|INTERPRO:IPR002652	AnalysisReference:501730468	TAIR	4/30/2010
At1g02690	AT1G02690.2	involved in	intracellular protein transport	GO:0006886	P	other cellular processes	IEA	traceable computational prediction	INTERPRO:IPR002652|INTERPRO:IPR002652	AnalysisReference:501730468	TAIR	4/30/2010
At1g02690	AT1G02690.2	involved in	protein import into nucleus	GO:0006606	P	transport	IEA	traceable computational prediction	INTERPRO:IPR002652|INTERPRO:IPR002652	AnalysisReference:501730468	TAIR	4/30/2010
At1g02690	AT1G02690.2	involved in	protein import into nucleus	GO:0006606	P	other cellular processes	IEA	traceable computational prediction	INTERPRO:IPR002652|INTERPRO:IPR002652	AnalysisReference:501730468	TAIR	4/30/2010
At1g02700	AT1G02700.1	located in	mitochondrion	GO:0005739	C	mitochondria	IEA	traceable computational prediction	CBS:TargetP	AnalysisReference:501730133	TAIR	4/23/2010
At1g02700	AT1G02700	has	molecular_function	GO:0003674	F	unknown molecular functions	ND	none		Communication:501683652	TIGR	10/4/2003
At1g02700	AT1G02700	involved in	biological_process	GO:0008150	P	unknown biological processes	ND	Unknown biological process		Communication:1345790	TAIR	10/19/2006
At1g02710	AT1G02710.1	located in	endomembrane system	GO:0012505	C	other cellular components	IEA	traceable computational prediction	CBS:TargetP	AnalysisReference:501730133	TAIR	4/23/2010
At1g02710	AT1G02710	has	molecular_function	GO:0003674	F	unknown molecular functions	ND	none		Communication:501683652	TIGR	10/4/2003
At1g02710	AT1G02710	involved in	biological_process	GO:0008150	P	unknown biological processes	ND	Unknown biological process		Communication:1345790	TAIR	10/19/2006
At1g02720	AT1G02720.1	located in	endomembrane system	GO:0012505	C	other cellular components	IEA	traceable computational prediction	CBS:TargetP	AnalysisReference:501730133	TAIR	4/23/2010
At1g02720	AT1G02720	has	transferase activity, transferring hexosyl groups	GO:0016758	F	transferase activity	ISS	manually reviewed TIGR computational analysis	INTERPRO:IPR002495	Communication:501714663	TIGR	9/5/2003
At1g02720	AT1G02720	involved in	carbohydrate biosynthetic process	GO:0016051	P	other metabolic processes	ISS	manually reviewed TIGR computational analysis	INTERPRO:IPR002495	Communication:501714663	TIGR	10/2/2002
At1g02720	AT1G02720	has	transferase activity, transferring glycosyl groups	GO:0016757	F	transferase activity	ISS	manually reviewed TIGR computational analysis	INTERPRO:IPR002495	Communication:501714663	TIGR	10/2/2002
At1g02720	AT1G02720	has	polygalacturonate 4-alpha-galacturonosyltransferase activity	GO:0047262	F	transferase activity	ISS	Sequence similarity (homologue of/most closely related to)	AGI_LocusCode:AT3G61130	Publication:501718711|PMID:16540543	TAIR	5/4/2006
At1g02720	AT1G02720.2	located in	endomembrane system	GO:0012505	C	other cellular components	IEA	traceable computational prediction	CBS:TargetP	AnalysisReference:501730133	TAIR	4/23/2010
At1g02730	AT1G02730	located in	Golgi apparatus	GO:0005794	C	Golgi apparatus	IDA	localization of GFP/YFP fusion protein		Publication:501723083|PMID:17892446	TAIR	12/11/2007
At1g02730	AT1G02730	has	cellulose synthase activity	GO:0016759	F	transferase activity	ISS	Sequence similarity (homologue of/most closely related to)		Communication:1674989	adoyle	3/29/2003
At1g02730	AT1G02730	involved in	polysaccharide biosynthetic process	GO:0000271	P	other metabolic processes	ISS	manually reviewed TIGR computational analysis	NCBI_gi:13925881|NCBI_gi:9622880	Communication:501714663	TIGR	9/12/2002
At1g02730	AT1G02730	involved in	plant-type cell wall biogenesis	GO:0009832	P	cell organization and biogenesis	ISS	manually reviewed TIGR computational analysis	NCBI_gi:13925881|NCBI_gi:9622880	Communication:501714663	TIGR	9/12/2002
At1g02730	AT1G02730	has	glucosyltransferase activity	GO:0046527	F	transferase activity	NAS	inferred by author from multiple lines of evidence		Publication:501723083|PMID:17892446	TAIR	9/27/2009
At1g02730	AT1G02730	involved in	cell wall biogenesis	GO:0042546	P	cell organization and biogenesis	NAS	inferred by author from multiple lines of evidence		Publication:501723083|PMID:17892446	TAIR	12/11/2007
At1g02730	AT1G02730	involved in	shoot development	GO:0048367	P	developmental processes	IMP	analysis of visible trait		Publication:501723083|PMID:17892446	TAIR	12/14/2007
At1g02730	AT1G02730	is downregulated by	response to cyclopentenone	GO:0010583	P	other biological processes	IEP	Transcript levels (e.g.microarray data)		Publication:501724352|PMID:18334669	TAIR	8/22/2008
At1g02740	AT1G02740.1	located in	nucleus	GO:0005634	C	nucleus	IEA	traceable computational prediction	INTERPRO:IPR000953|INTERPRO:IPR008676|INTERPRO:IPR008676	AnalysisReference:501730468	TAIR	4/30/2010
At1g02740	AT1G02740.1	has	chromatin binding	GO:0003682	F	other binding	IEA	traceable computational prediction	INTERPRO:IPR000953	AnalysisReference:501730468	TAIR	4/30/2010
At1g02740	AT1G02740.1	involved in	chromatin assembly or disassembly	GO:0006333	P	cell organization and biogenesis	IEA	traceable computational prediction	INTERPRO:IPR000953	AnalysisReference:501730468	TAIR	4/30/2010
At1g02740	AT1G02740.1	located in	chromatin	GO:0000785	C	other intracellular components	IEA	traceable computational prediction	INTERPRO:IPR000953	AnalysisReference:501730468	TAIR	4/30/2010
At1g02750	AT1G02750	involved in	response to water deprivation	GO:0009414	P	response to stress	ISS	manually reviewed TIGR computational analysis	Pfam:PF05605	Communication:501714663	TIGR	10/8/2003
At1g02750	AT1G02750	involved in	response to water deprivation	GO:0009414	P	response to abiotic or biotic stimulus	ISS	manually reviewed TIGR computational analysis	Pfam:PF05605	Communication:501714663	TIGR	10/8/2003
At1g02750	AT1G02750.1	located in	intracellular	GO:0005622	C	other intracellular components	IEA	traceable computational prediction	INTERPRO:IPR015880|INTERPRO:IPR015880	AnalysisReference:501730468	TAIR	4/30/2010
At1g02750	AT1G02750.1	has	zinc ion binding	GO:0008270	F	other binding	IEA	traceable computational prediction	INTERPRO:IPR015880|INTERPRO:IPR015880	AnalysisReference:501730468	TAIR	4/30/2010
At1g02760	AT1G02760	located in	cellular_component	GO:0005575	C	unknown cellular components	ND	Unknown cellular component		Communication:1345790	TAIR	5/8/2009
At1g02760	AT1G02760	involved in	translational elongation	GO:0006414	P	protein metabolism	TAS	text book or dictionary; -material has become common knowledge		Publication:501710108|PMID:8980477	TAIR	8/31/2005
At1g02760	AT1G02760	involved in	translational elongation	GO:0006414	P	other cellular processes	TAS	text book or dictionary; -material has become common knowledge		Publication:501710108|PMID:8980477	TAIR	8/31/2005
At1g02760	AT1G02760	involved in	translational elongation	GO:0006414	P	other metabolic processes	TAS	text book or dictionary; -material has become common knowledge		Publication:501710108|PMID:8980477	TAIR	8/31/2005
At1g02760	AT1G02760	has	triplet codon-amino acid adaptor activity	GO:0030533	F	other binding	TAS	text book or dictionary; -material has become common knowledge		Publication:501710108|PMID:8980477	TAIR	8/31/2005
At1g02760	AT1G02760	has	triplet codon-amino acid adaptor activity	GO:0030533	F	DNA or RNA binding	TAS	text book or dictionary; -material has become common knowledge		Publication:501710108|PMID:8980477	TAIR	8/31/2005
At1g02760	AT1G02760	has	triplet codon-amino acid adaptor activity	GO:0030533	F	nucleic acid binding	TAS	text book or dictionary; -material has become common knowledge		Publication:501710108|PMID:8980477	TAIR	8/31/2005
At1g02770	AT1G02770	located in	cellular_component	GO:0005575	C	unknown cellular components	ND	none		Communication:501683652	TIGR	9/13/2003
At1g02770	AT1G02770	has	molecular_function	GO:0003674	F	unknown molecular functions	ND	none		Communication:501683652	TIGR	9/13/2003
At1g02770	AT1G02770	involved in	biological_process	GO:0008150	P	unknown biological processes	ND	none		Communication:501683652	TIGR	9/13/2003
At1g02780	AT1G02780	located in	ribosome	GO:0005840	C	ribosome	ISS	manually reviewed TIGR computational analysis	Pfam:PF01280	Communication:501714663	TIGR	9/29/2003
At1g02780	AT1G02780	functions as	structural constituent of ribosome	GO:0003735	F	structural molecule activity	ISS	manually reviewed TIGR computational analysis	Pfam:PF01280	Communication:501714663	TIGR	9/29/2003
At1g02780	AT1G02780	involved in	translation	GO:0006412	P	protein metabolism	ISS	manually reviewed TIGR computational analysis	Pfam:PF01280	Communication:501714663	TIGR	9/29/2003
At1g02780	AT1G02780	involved in	translation	GO:0006412	P	other cellular processes	ISS	manually reviewed TIGR computational analysis	Pfam:PF01280	Communication:501714663	TIGR	9/29/2003
At1g02780	AT1G02780	involved in	translation	GO:0006412	P	other metabolic processes	ISS	manually reviewed TIGR computational analysis	Pfam:PF01280	Communication:501714663	TIGR	9/29/2003
At1g02780	AT1G02780	involved in	ribosome biogenesis	GO:0042254	P	cell organization and biogenesis	ISS	manually reviewed TIGR computational analysis	Pfam:PF01280	Communication:501714663	TIGR	9/29/2003
At1g02780	AT1G02780	involved in	embryonic development ending in seed dormancy	GO:0009793	P	developmental processes	NAS	Database entries that dont cite a paper (e.g. SwissProt records)		Communication:501718471	TAIR	2/22/2006
At1g02780	AT1G02780	located in	cytosolic large ribosomal subunit	GO:0022625	C	cytosol	IDA	protein separation and fragment identification		Publication:501723363|PMID:17934214	TAIR	8/11/2008
At1g02780	AT1G02780	located in	cytosolic large ribosomal subunit	GO:0022625	C	ribosome	IDA	protein separation and fragment identification		Publication:501723363|PMID:17934214	TAIR	8/11/2008
At1g02780	AT1G02780	located in	cytosolic large ribosomal subunit	GO:0022625	C	other cytoplasmic components	IDA	protein separation and fragment identification		Publication:501723363|PMID:17934214	TAIR	8/11/2008
At1g02780	AT1G02780	located in	cytosolic large ribosomal subunit	GO:0022625	C	other intracellular components	IDA	protein separation and fragment identification		Publication:501723363|PMID:17934214	TAIR	8/11/2008
At1g02780	AT1G02780.1	located in	membrane	GO:0016020	C	other membranes	IDA	protein separation and fragment identification		Publication:501721401|PMID:17432890	kvanwijk	9/30/2008
At1g02780	AT1G02780.1	located in	nucleolus	GO:0005730	C	nucleus	IDA	protein separation and fragment identification		Publication:501714224|PMID:15496452	kvanwijk	9/24/2008
At1g02780	AT1G02780.1	located in	nucleolus	GO:0005730	C	other intracellular components	IDA	protein separation and fragment identification		Publication:501714224|PMID:15496452	kvanwijk	9/24/2008
At1g02780	AT1G02780.1	located in	plasma membrane	GO:0005886	C	plasma membrane	IDA	protein separation and fragment identification		Publication:501720929|PMID:17317660	kvanwijk	9/25/2008
At1g02780	AT1G02780.1	functions as	structural constituent of ribosome	GO:0003735	F	structural molecule activity	IEA	traceable computational prediction	INTERPRO:IPR000196|INTERPRO:IPR000196|INTERPRO:IPR015972|INTERPRO:IPR015974|INTERPRO:IPR000196	AnalysisReference:501730468	TAIR	4/30/2010
At1g02780	AT1G02780.1	located in	cytosolic ribosome	GO:0022626	C	cytosol	IDA	protein separation and fragment identification		Publication:501714926|PMID:15734919	kvanwijk	9/24/2008
At1g02780	AT1G02780.1	located in	cytosolic ribosome	GO:0022626	C	ribosome	IDA	protein separation and fragment identification		Publication:501714926|PMID:15734919	kvanwijk	9/24/2008
At1g02780	AT1G02780.1	located in	cytosolic ribosome	GO:0022626	C	other cytoplasmic components	IDA	protein separation and fragment identification		Publication:501714926|PMID:15734919	kvanwijk	9/24/2008
At1g02780	AT1G02780.1	located in	cytosolic ribosome	GO:0022626	C	other intracellular components	IDA	protein separation and fragment identification		Publication:501714926|PMID:15734919	kvanwijk	9/24/2008
At1g02790	AT1G02790	has	polygalacturonase activity	GO:0004650	F	hydrolase activity	ISS	manually reviewed TIGR computational analysis	INTERPRO:IPR000743	Communication:501714663	TIGR	5/30/2002
At1g02790	AT1G02790	has	polygalacturonase activity	GO:0004650	F	hydrolase activity	ISS	Sequence similarity (homologue of/most closely related to)	plant polygalacturonases	Publication:1183|PMID:10485285	TAIR	10/31/2003
At1g02790	AT1G02790	involved in	carbohydrate metabolic process	GO:0005975	P	other metabolic processes	ISS	manually reviewed TIGR computational analysis	INTERPRO:IPR000743	Communication:501714663	TIGR	8/28/2003
At1g02790	AT1G02790.1	involved in	carbohydrate metabolic process	GO:0005975	P	other metabolic processes	IEA	traceable computational prediction	INTERPRO:IPR000743|INTERPRO:IPR000743	AnalysisReference:501730468	TAIR	4/30/2010
At1g02790	AT1G02790.1	located in	endomembrane system	GO:0012505	C	other cellular components	IEA	traceable computational prediction	CBS:TargetP	AnalysisReference:501730133	TAIR	4/23/2010
At1g02800	AT1G02800	has	cellulase activity	GO:0008810	F	hydrolase activity	TAS	original experiments are traceable through an article		Publication:1705|PMID:10074717	TAIR	2/10/2004
At1g02800	AT1G02800	has	hydrolase activity, hydrolyzing O-glycosyl compounds	GO:0004553	F	hydrolase activity	ISS	manually reviewed TIGR computational analysis	INTERPRO:IPR001701	Communication:501714663	TIGR	6/14/2002
At1g02800	AT1G02800	involved in	pattern specification process	GO:0007389	P	developmental processes	TAS	inferred by the author, from expression pattern		Publication:1705|PMID:10074717	TAIR	2/10/2003
At1g02800	AT1G02800	involved in	pattern specification process	GO:0007389	P	developmental processes	TAS	inferred by the author, from expression pattern		Publication:1705|PMID:10074717	JYOON	2/10/2003
At1g02800	AT1G02800	involved in	response to nematode	GO:0009624	P	response to abiotic or biotic stimulus	IEP	Transcript levels (e.g. RT-PCR)		Publication:501723782|PMID:18069944	TAIR	3/30/2008
At1g02800	AT1G02800.1	located in	endomembrane system	GO:0012505	C	other cellular components	IEA	traceable computational prediction	CBS:TargetP	AnalysisReference:501730133	TAIR	4/23/2010
At1g02810	AT1G02810.1	located in	cell wall	GO:0005618	C	cell wall	IEA	traceable computational prediction	INTERPRO:IPR000070	AnalysisReference:501730468	TAIR	4/30/2010
At1g02810	AT1G02810.1	has	enzyme inhibitor activity	GO:0004857	F	other molecular functions	IEA	traceable computational prediction	INTERPRO:IPR006501|INTERPRO:IPR006501|INTERPRO:IPR006501	AnalysisReference:501730468	TAIR	4/30/2010
At1g02810	AT1G02810.1	located in	endomembrane system	GO:0012505	C	other cellular components	IEA	traceable computational prediction	CBS:TargetP	AnalysisReference:501730133	TAIR	4/23/2010
At1g02810	AT1G02810.1	has	pectinesterase activity	GO:0030599	F	hydrolase activity	IEA	traceable computational prediction	INTERPRO:IPR000070|INTERPRO:IPR006501|INTERPRO:IPR006501|INTERPRO:IPR006501	AnalysisReference:501730468	TAIR	4/30/2010
At1g02810	AT1G02810.1	involved in	cell wall modification	GO:0042545	P	cell organization and biogenesis	IEA	traceable computational prediction	INTERPRO:IPR000070	AnalysisReference:501730468	TAIR	4/30/2010
At1g02810	AT1G02810	located in	plant-type cell wall	GO:0009505	C	cell wall	ISS	manually reviewed TIGR computational analysis	INTERPRO:IPR000070	Communication:501714663	TIGR	6/18/2002
At1g02810	AT1G02810	has	pectinesterase activity	GO:0030599	F	hydrolase activity	ISS	manually reviewed TIGR computational analysis	INTERPRO:IPR000070	Communication:501714663	TIGR	6/18/2002
At1g02813	AT1G02813.1	located in	endomembrane system	GO:0012505	C	other cellular components	IEA	traceable computational prediction	CBS:TargetP	AnalysisReference:501730133	TAIR	4/23/2010
At1g02813	AT1G02813	involved in	biological_process	GO:0008150	P	unknown biological processes	ND	Unknown biological process		Communication:1345790	TAIR	10/19/2006
At1g02816	AT1G02816.1	located in	plasma membrane	GO:0005886	C	plasma membrane	IDA	protein separation and fragment identification		Publication:501720626|PMID:17151019	kvanwijk	9/25/2008
At1g02816	AT1G02816.1	located in	vacuole	GO:0005773	C	other cytoplasmic components	IDA	protein separation and fragment identification		Publication:501714874|PMID:15539469	kvanwijk	9/24/2008
At1g02816	AT1G02816.1	located in	vacuole	GO:0005773	C	other intracellular components	IDA	protein separation and fragment identification		Publication:501714874|PMID:15539469	kvanwijk	9/24/2008
At1g02816	AT1G02816	has	molecular_function	GO:0003674	F	unknown molecular functions	ND	Unknown molecular function		Communication:1345790	TAIR	5/8/2009
At1g02816	AT1G02816	involved in	biological_process	GO:0008150	P	unknown biological processes	ND	Unknown biological process		Communication:1345790	TAIR	10/19/2006
At1g02820	AT1G02820.1	involved in	response to stress	GO:0006950	P	response to stress	IEA	traceable computational prediction	INTERPRO:IPR004926	AnalysisReference:501730468	TAIR	4/30/2010
At1g02820	AT1G02820	has	molecular_function	GO:0003674	F	unknown molecular functions	ND	none		Communication:501683652	TIGR	4/17/2003
At1g02820	AT1G02820	involved in	embryonic development	GO:0009790	P	developmental processes	ISS	manually reviewed TIGR computational analysis	Pfam:PF03242	Communication:501714663	TIGR	7/23/2002
At1g02830	AT1G02830.1	functions as	structural constituent of ribosome	GO:0003735	F	structural molecule activity	IEA	traceable computational prediction	INTERPRO:IPR002671|INTERPRO:IPR002671	AnalysisReference:501730468	TAIR	4/30/2010
At1g02830	AT1G02830.1	involved in	translation	GO:0006412	P	protein metabolism	IEA	traceable computational prediction	INTERPRO:IPR002671|INTERPRO:IPR002671	AnalysisReference:501730468	TAIR	4/30/2010
At1g02830	AT1G02830.1	involved in	translation	GO:0006412	P	other cellular processes	IEA	traceable computational prediction	INTERPRO:IPR002671|INTERPRO:IPR002671	AnalysisReference:501730468	TAIR	4/30/2010
At1g02830	AT1G02830.1	involved in	translation	GO:0006412	P	other metabolic processes	IEA	traceable computational prediction	INTERPRO:IPR002671|INTERPRO:IPR002671	AnalysisReference:501730468	TAIR	4/30/2010
At1g02830	AT1G02830	located in	ribosome	GO:0005840	C	ribosome	ISS	manually reviewed TIGR computational analysis	Pfam:PF01776	Communication:501714663	TIGR	9/1/2003
At1g02830	AT1G02830	located in	cytosolic large ribosomal subunit	GO:0022625	C	cytosol	IDA	protein separation and fragment identification		Publication:501723363|PMID:17934214	TAIR	8/11/2008
At1g02830	AT1G02830	located in	cytosolic large ribosomal subunit	GO:0022625	C	ribosome	IDA	protein separation and fragment identification		Publication:501723363|PMID:17934214	TAIR	8/11/2008
At1g02830	AT1G02830	located in	cytosolic large ribosomal subunit	GO:0022625	C	other cytoplasmic components	IDA	protein separation and fragment identification		Publication:501723363|PMID:17934214	TAIR	8/11/2008
At1g02830	AT1G02830	located in	cytosolic large ribosomal subunit	GO:0022625	C	other intracellular components	IDA	protein separation and fragment identification		Publication:501723363|PMID:17934214	TAIR	8/11/2008
At1g02840	AT1G02840.1	has	nucleic acid binding	GO:0003676	F	nucleic acid binding	IEA	traceable computational prediction	INTERPRO:IPR000504|INTERPRO:IPR000504|INTERPRO:IPR000504|INTERPRO:IPR000504|INTERPRO:IPR000504|INTERPRO:IPR000504	AnalysisReference:501730468	TAIR	4/30/2010
At1g02840	AT1G02840.1	has	nucleotide binding	GO:0000166	F	nucleotide binding	IEA	traceable computational prediction	INTERPRO:IPR012677|INTERPRO:IPR012677	AnalysisReference:501730468	TAIR	4/30/2010
At1g02840	AT1G02840	located in	nuclear speck	GO:0016607	C	nucleus	IDA	localization of GFP/YFP fusion protein		Publication:501712496|PMID:15133128	TAIR	9/30/2004
At1g02840	AT1G02840	located in	nuclear speck	GO:0016607	C	nucleus	IDA	localization of GFP/YFP fusion protein		Publication:501714575|PMID:15686520	TAIR	5/26/2005
At1g02840	AT1G02840	located in	nuclear speck	GO:0016607	C	nucleus	IDA	localization of GFP/YFP fusion protein		Publication:501714575|PMID:15686520	rhuntley	5/26/2005
At1g02840	AT1G02840	located in	nuclear speck	GO:0016607	C	other intracellular components	IDA	localization of GFP/YFP fusion protein		Publication:501712496|PMID:15133128	TAIR	9/30/2004
At1g02840	AT1G02840	located in	nuclear speck	GO:0016607	C	other intracellular components	IDA	localization of GFP/YFP fusion protein		Publication:501714575|PMID:15686520	TAIR	5/26/2005
At1g02840	AT1G02840	located in	nuclear speck	GO:0016607	C	other intracellular components	IDA	localization of GFP/YFP fusion protein		Publication:501714575|PMID:15686520	rhuntley	5/26/2005
At1g02840	AT1G02840	located in	nucleus	GO:0005634	C	nucleus	ISS	Sequence similarity (homologue of/most closely related to)		Publication:1584|PMID:10215626	TAIR	8/20/2002
At1g02840	AT1G02840	functions in	RNA binding	GO:0003723	F	DNA or RNA binding	ISS	manually reviewed TIGR computational analysis	INTERPRO:IPR000504	Communication:501714663	TIGR	3/13/2002
At1g02840	AT1G02840	located in	interchromatin granule	GO:0035061	C	nucleus	IDA	immunogold labeling		Publication:501712054|PMID:15034145	TAIR	9/30/2004
At1g02840	AT1G02840	located in	interchromatin granule	GO:0035061	C	other intracellular components	IDA	immunogold labeling		Publication:501712054|PMID:15034145	TAIR	9/30/2004
At1g02840	AT1G02840.2	has	nucleic acid binding	GO:0003676	F	nucleic acid binding	IEA	traceable computational prediction	INTERPRO:IPR000504|INTERPRO:IPR000504|INTERPRO:IPR000504|INTERPRO:IPR000504|INTERPRO:IPR000504|INTERPRO:IPR000504	AnalysisReference:501730468	TAIR	4/30/2010
At1g02840	AT1G02840.2	has	nucleotide binding	GO:0000166	F	nucleotide binding	IEA	traceable computational prediction	INTERPRO:IPR012677|INTERPRO:IPR012677	AnalysisReference:501730468	TAIR	4/30/2010
At1g02840	AT1G02840.3	has	nucleic acid binding	GO:0003676	F	nucleic acid binding	IEA	traceable computational prediction	INTERPRO:IPR000504|INTERPRO:IPR000504|INTERPRO:IPR000504|INTERPRO:IPR000504|INTERPRO:IPR000504|INTERPRO:IPR000504	AnalysisReference:501730468	TAIR	4/30/2010
At1g02840	AT1G02840.3	has	nucleotide binding	GO:0000166	F	nucleotide binding	IEA	traceable computational prediction	INTERPRO:IPR012677|INTERPRO:IPR012677	AnalysisReference:501730468	TAIR	4/30/2010
At1g02850	AT1G02850.1	has	catalytic activity	GO:0003824	F	other enzyme activity	IEA	traceable computational prediction	INTERPRO:IPR013781	AnalysisReference:501730468	TAIR	4/30/2010
At1g02850	AT1G02850.1	has	hydrolase activity, hydrolyzing O-glycosyl compounds	GO:0004553	F	hydrolase activity	IEA	traceable computational prediction	INTERPRO:IPR001360|INTERPRO:IPR001360|INTERPRO:IPR001360|INTERPRO:IPR001360|INTERPRO:IPR001360|INTERPRO:IPR018120|INTERPRO:IPR001360|INTERPRO:IPR001360	AnalysisReference:501730468	TAIR	4/30/2010
At1g02850	AT1G02850.1	involved in	carbohydrate metabolic process	GO:0005975	P	other metabolic processes	IEA	traceable computational prediction	INTERPRO:IPR001360|INTERPRO:IPR001360|INTERPRO:IPR001360|INTERPRO:IPR001360|INTERPRO:IPR001360|INTERPRO:IPR018120|INTERPRO:IPR013781|INTERPRO:IPR001360|INTERPRO:IPR001360	AnalysisReference:501730468	TAIR	4/30/2010
At1g02850	AT1G02850.1	located in	endomembrane system	GO:0012505	C	other cellular components	IEA	traceable computational prediction	CBS:TargetP	AnalysisReference:501730133	TAIR	4/23/2010
At1g02850	AT1G02850.1	has	cation binding	GO:0043169	F	other binding	IEA	traceable computational prediction	INTERPRO:IPR013781	AnalysisReference:501730468	TAIR	4/30/2010
At1g02850	AT1G02850	has	hydrolase activity, hydrolyzing O-glycosyl compounds	GO:0004553	F	hydrolase activity	ISS	manually reviewed TIGR computational analysis	INTERPRO:IPR001360	Communication:501714663	TIGR	6/11/2002
At1g02850	AT1G02850.2	has	hydrolase activity, hydrolyzing O-glycosyl compounds	GO:0004553	F	hydrolase activity	IEA	traceable computational prediction	INTERPRO:IPR001360|INTERPRO:IPR001360|INTERPRO:IPR001360|INTERPRO:IPR001360|INTERPRO:IPR001360|INTERPRO:IPR001360|INTERPRO:IPR018120	AnalysisReference:501730468	TAIR	4/30/2010
At1g02850	AT1G02850.2	involved in	carbohydrate metabolic process	GO:0005975	P	other metabolic processes	IEA	traceable computational prediction	INTERPRO:IPR001360|INTERPRO:IPR001360|INTERPRO:IPR001360|INTERPRO:IPR001360|INTERPRO:IPR001360|INTERPRO:IPR001360|INTERPRO:IPR018120	AnalysisReference:501730468	TAIR	4/30/2010
At1g02850	AT1G02850.2	located in	endomembrane system	GO:0012505	C	other cellular components	IEA	traceable computational prediction	CBS:TargetP	AnalysisReference:501730133	TAIR	4/23/2010
At1g02850	AT1G02850.4	has	catalytic activity	GO:0003824	F	other enzyme activity	IEA	traceable computational prediction	INTERPRO:IPR013781	AnalysisReference:501730468	TAIR	4/30/2010
At1g02850	AT1G02850.4	has	hydrolase activity, hydrolyzing O-glycosyl compounds	GO:0004553	F	hydrolase activity	IEA	traceable computational prediction	INTERPRO:IPR001360|INTERPRO:IPR001360|INTERPRO:IPR001360|INTERPRO:IPR001360|INTERPRO:IPR001360|INTERPRO:IPR001360|INTERPRO:IPR018120|INTERPRO:IPR001360	AnalysisReference:501730468	TAIR	4/30/2010
At1g02850	AT1G02850.4	involved in	carbohydrate metabolic process	GO:0005975	P	other metabolic processes	IEA	traceable computational prediction	INTERPRO:IPR001360|INTERPRO:IPR001360|INTERPRO:IPR001360|INTERPRO:IPR001360|INTERPRO:IPR001360|INTERPRO:IPR001360|INTERPRO:IPR018120|INTERPRO:IPR001360|INTERPRO:IPR013781	AnalysisReference:501730468	TAIR	4/30/2010
At1g02850	AT1G02850.4	located in	endomembrane system	GO:0012505	C	other cellular components	IEA	traceable computational prediction	CBS:TargetP	AnalysisReference:501730133	TAIR	4/23/2010
At1g02850	AT1G02850.4	has	cation binding	GO:0043169	F	other binding	IEA	traceable computational prediction	INTERPRO:IPR013781	AnalysisReference:501730468	TAIR	4/30/2010
At1g02850	AT1G02850.3	has	catalytic activity	GO:0003824	F	other enzyme activity	IEA	traceable computational prediction	INTERPRO:IPR013781	AnalysisReference:501730468	TAIR	4/30/2010
At1g02850	AT1G02850.3	has	hydrolase activity, hydrolyzing O-glycosyl compounds	GO:0004553	F	hydrolase activity	IEA	traceable computational prediction	INTERPRO:IPR001360|INTERPRO:IPR001360|INTERPRO:IPR001360|INTERPRO:IPR001360|INTERPRO:IPR001360|INTERPRO:IPR018120|INTERPRO:IPR001360|INTERPRO:IPR001360	AnalysisReference:501730468	TAIR	4/30/2010
At1g02850	AT1G02850.3	involved in	carbohydrate metabolic process	GO:0005975	P	other metabolic processes	IEA	traceable computational prediction	INTERPRO:IPR001360|INTERPRO:IPR001360|INTERPRO:IPR001360|INTERPRO:IPR001360|INTERPRO:IPR001360|INTERPRO:IPR018120|INTERPRO:IPR013781|INTERPRO:IPR001360|INTERPRO:IPR001360	AnalysisReference:501730468	TAIR	4/30/2010
At1g02850	AT1G02850.3	located in	endomembrane system	GO:0012505	C	other cellular components	IEA	traceable computational prediction	CBS:TargetP	AnalysisReference:501730133	TAIR	4/23/2010
At1g02850	AT1G02850.3	has	cation binding	GO:0043169	F	other binding	IEA	traceable computational prediction	INTERPRO:IPR013781	AnalysisReference:501730468	TAIR	4/30/2010
At1g02850	AT1G02850.5	has	catalytic activity	GO:0003824	F	other enzyme activity	IEA	traceable computational prediction	INTERPRO:IPR013781	AnalysisReference:501730468	TAIR	4/30/2010
At1g02850	AT1G02850.5	has	hydrolase activity, hydrolyzing O-glycosyl compounds	GO:0004553	F	hydrolase activity	IEA	traceable computational prediction	INTERPRO:IPR001360|INTERPRO:IPR001360|INTERPRO:IPR001360|INTERPRO:IPR001360|INTERPRO:IPR001360|INTERPRO:IPR018120|INTERPRO:IPR001360|INTERPRO:IPR001360	AnalysisReference:501730468	TAIR	4/30/2010
At1g02850	AT1G02850.5	involved in	carbohydrate metabolic process	GO:0005975	P	other metabolic processes	IEA	traceable computational prediction	INTERPRO:IPR001360|INTERPRO:IPR001360|INTERPRO:IPR001360|INTERPRO:IPR001360|INTERPRO:IPR001360|INTERPRO:IPR018120|INTERPRO:IPR013781|INTERPRO:IPR001360|INTERPRO:IPR001360	AnalysisReference:501730468	TAIR	4/30/2010
At1g02850	AT1G02850.5	located in	endomembrane system	GO:0012505	C	other cellular components	IEA	traceable computational prediction	CBS:TargetP	AnalysisReference:501730133	TAIR	4/23/2010
At1g02850	AT1G02850.5	has	cation binding	GO:0043169	F	other binding	IEA	traceable computational prediction	INTERPRO:IPR013781	AnalysisReference:501730468	TAIR	4/30/2010
At1g02860	AT1G02860	located in	nucleus	GO:0005634	C	nucleus	IDA	localization of GFP/YFP fusion protein		Publication:501721117|PMID:17355433	TAIR	4/20/2007
At1g02860	AT1G02860	has	ubiquitin-protein ligase activity	GO:0004842	F	other enzyme activity	TAS	inferred by author, from sequence similarity		Publication:501727428|PMID:18753285	TAIR	9/22/2008
At1g02860	AT1G02860	involved in	plant-type hypersensitive response	GO:0009626	P	response to stress	IMP	none		Publication:501727428|PMID:18753285	Yaeno	10/3/2008
At1g02860	AT1G02860	involved in	plant-type hypersensitive response	GO:0009626	P	other cellular processes	IMP	none		Publication:501727428|PMID:18753285	Yaeno	10/3/2008
At1g02860	AT1G02860	involved in	salicylic acid biosynthetic process	GO:0009697	P	other cellular processes	IMP	none		Publication:501727428|PMID:18753285	Yaeno	10/3/2008
At1g02860	AT1G02860	involved in	salicylic acid biosynthetic process	GO:0009697	P	other metabolic processes	IMP	none		Publication:501727428|PMID:18753285	Yaeno	10/3/2008
At1g02860	AT1G02860	involved in	systemic acquired resistance	GO:0009627	P	response to stress	IMP	analysis of visible trait		Publication:501727428|PMID:18753285	TAIR	9/22/2008
At1g02860	AT1G02860	involved in	systemic acquired resistance	GO:0009627	P	response to abiotic or biotic stimulus	IMP	analysis of visible trait		Publication:501727428|PMID:18753285	TAIR	9/22/2008
At1g02860	AT1G02860	involved in	response to salicylic acid stimulus	GO:0009751	P	other biological processes	IEP	none		Publication:501727428|PMID:18753285	Yaeno	10/3/2008
At1g02860	AT1G02860	involved in	response to nitrate	GO:0010167	P	other biological processes	IMP	analysis of physiological response		Publication:501721117|PMID:17355433	TAIR	4/20/2007
At1g02860	AT1G02860	involved in	defense response to bacterium	GO:0042742	P	response to stress	IMP	none		Publication:501727428|PMID:18753285	Yaeno	10/3/2008
At1g02860	AT1G02860	involved in	defense response to bacterium	GO:0042742	P	response to abiotic or biotic stimulus	IMP	none		Publication:501727428|PMID:18753285	Yaeno	10/3/2008
At1g02860	AT1G02860	involved in	regulation of salicylic acid metabolic process	GO:0010337	P	other cellular processes	IMP	analysis of visible trait		Publication:501727428|PMID:18753285	TAIR	9/22/2008
At1g02860	AT1G02860	involved in	regulation of salicylic acid metabolic process	GO:0010337	P	other metabolic processes	IMP	analysis of visible trait		Publication:501727428|PMID:18753285	TAIR	9/22/2008
At1g02870	AT1G02870	has	molecular_function	GO:0003674	F	unknown molecular functions	ND	none		Communication:501683652	TIGR	10/4/2003
At1g02870	AT1G02870	involved in	biological_process	GO:0008150	P	unknown biological processes	ND	Unknown biological process		Communication:1345790	TAIR	10/19/2006
At1g02880	AT1G02880	located in	cytosol	GO:0005829	C	cytosol	IDA	localization of GFP/YFP fusion protein		Publication:501722789|PMID:17611796	TAIR	7/25/2008
At1g02880	AT1G02880	has	thiamin diphosphokinase activity	GO:0004788	F	transferase activity	IDA	in vitro assay		Publication:501722789|PMID:17611796	TAIR	7/25/2008
At1g02880	AT1G02880	has	thiamin diphosphokinase activity	GO:0004788	F	transferase activity	ISS	manually reviewed TIGR computational analysis	InterPro:IPR006282	Communication:501714663	TIGR	9/17/2003
At1g02880	AT1G02880	involved in	thiamin metabolic process	GO:0006772	P	other cellular processes	IGI	double mutant analysis	AGI_LocusCode:At2g44750	Publication:501722789|PMID:17611796	TAIR	7/25/2008
At1g02880	AT1G02880	involved in	thiamin metabolic process	GO:0006772	P	other metabolic processes	IGI	double mutant analysis	AGI_LocusCode:At2g44750	Publication:501722789|PMID:17611796	TAIR	7/25/2008
At1g02880	AT1G02880	involved in	thiamin metabolic process	GO:0006772	P	other cellular processes	ISS	manually reviewed TIGR computational analysis	InterPro:IPR006282	Communication:501714663	TIGR	9/17/2003
At1g02880	AT1G02880	involved in	thiamin metabolic process	GO:0006772	P	other metabolic processes	ISS	manually reviewed TIGR computational analysis	InterPro:IPR006282	Communication:501714663	TIGR	9/17/2003
At1g02890	AT1G02890.1	located in	chloroplast	GO:0009507	C	chloroplast	IEA	traceable computational prediction	CBS:TargetP	AnalysisReference:501730133	TAIR	4/23/2010
At1g02890	AT1G02890.1	has	ATP binding	GO:0005524	F	nucleotide binding	IEA	traceable computational prediction	INTERPRO:IPR003959|INTERPRO:IPR003960	AnalysisReference:501730468	TAIR	4/30/2010
At1g02890	AT1G02890.1	has	nucleotide binding	GO:0000166	F	nucleotide binding	IEA	traceable computational prediction	INTERPRO:IPR003593	AnalysisReference:501730468	TAIR	4/30/2010
At1g02890	AT1G02890.1	has	nucleoside-triphosphatase activity	GO:0017111	F	hydrolase activity	IEA	traceable computational prediction	INTERPRO:IPR003593	AnalysisReference:501730468	TAIR	4/30/2010
At1g02890	AT1G02890	has	ATPase activity	GO:0016887	F	hydrolase activity	ISS	manually reviewed TIGR computational analysis	Pfam:PF00004	Communication:501714663	TIGR	8/26/2003
At1g02890	AT1G02890.2	located in	chloroplast	GO:0009507	C	chloroplast	IEA	traceable computational prediction	CBS:TargetP	AnalysisReference:501730133	TAIR	4/23/2010
At1g02890	AT1G02890.2	has	ATP binding	GO:0005524	F	nucleotide binding	IEA	traceable computational prediction	INTERPRO:IPR003959|INTERPRO:IPR003960	AnalysisReference:501730468	TAIR	4/30/2010
At1g02890	AT1G02890.2	has	nucleotide binding	GO:0000166	F	nucleotide binding	IEA	traceable computational prediction	INTERPRO:IPR003593	AnalysisReference:501730468	TAIR	4/30/2010
At1g02890	AT1G02890.2	has	nucleoside-triphosphatase activity	GO:0017111	F	hydrolase activity	IEA	traceable computational prediction	INTERPRO:IPR003593	AnalysisReference:501730468	TAIR	4/30/2010
At1g02900	AT1G02900	has	signal transducer activity	GO:0004871	F	other molecular functions	TAS	original experiments are traceable through an article		Publication:501683618|PMID:12611624	TAIR	3/18/2004
At1g02900	AT1G02900	involved in	cell-cell signaling	GO:0007267	P	other cellular processes	ISS	Sequence similarity (homologue of/most closely related to)	tobacco RALF	Publication:501683618|PMID:12611624	gabe	6/6/2003
At1g02900	AT1G02900	located in	apoplast	GO:0048046	C	extracellular	ISS	Sequence similarity (homologue of/most closely related to)	tobacco RALF	Publication:501683618|PMID:12611624	TAIR	11/30/2004
At1g02910	AT1G02910.1	located in	chloroplast	GO:0009507	C	chloroplast	IDA	protein separation and fragment identification		Publication:501724486|PMID:18431481	kvanwijk	9/26/2008
At1g02910	AT1G02910.1	has	binding	GO:0005488	F	other binding	IEA	traceable computational prediction	INTERPRO:IPR011990	AnalysisReference:501730468	TAIR	4/30/2010
At1g02910	AT1G02910	involved in	photosystem II oxygen evolving complex assembly	GO:0010270	P	other cellular processes	IMP	biochemical/chemical analysis		Publication:501718729|PMID:16531500	TAIR	3/27/2007
At1g02910	AT1G02910	involved in	photosystem II oxygen evolving complex assembly	GO:0010270	P	other metabolic processes	IMP	biochemical/chemical analysis		Publication:501718729|PMID:16531500	TAIR	3/27/2007
At1g02910	AT1G02910	involved in	photosystem II oxygen evolving complex assembly	GO:0010270	P	electron transport or energy pathways	IMP	biochemical/chemical analysis		Publication:501718729|PMID:16531500	TAIR	3/27/2007
At1g02920	AT1G02920.1	located in	vacuole	GO:0005773	C	other cytoplasmic components	IDA	protein separation and fragment identification		Publication:501714874|PMID:15539469	kvanwijk	9/24/2008
At1g02920	AT1G02920.1	located in	vacuole	GO:0005773	C	other intracellular components	IDA	protein separation and fragment identification		Publication:501714874|PMID:15539469	kvanwijk	9/24/2008
At1g02920	AT1G02920.1	functions in	copper ion binding	GO:0005507	F	other binding	IDA	affinity capture		Publication:501718765|PMID:16526091	TAIR	10/6/2008
At1g02920	AT1G02920.1	involved in	response to salt stress	GO:0009651	P	response to stress	IEP	Correlation of expression with a physiological assay		Publication:501723430|PMID:17916636	kvanwijk	10/3/2008
At1g02920	AT1G02920.1	involved in	response to salt stress	GO:0009651	P	response to abiotic or biotic stimulus	IEP	Correlation of expression with a physiological assay		Publication:501723430|PMID:17916636	kvanwijk	10/3/2008
At1g02920	AT1G02920.1	involved in	response to cadmium ion	GO:0046686	P	other biological processes	IEP	Correlation of expression with a physiological assay		Publication:501718481|PMID:16502469	kvanwijk	10/3/2008
At1g02920	AT1G02920.1	involved in	response to cadmium ion	GO:0046686	P	other biological processes	IEP	Correlation of expression with a physiological assay		Publication:501720022|PMID:17075075	kvanwijk	10/3/2008
At1g02920	AT1G02920.1	involved in	defense response to bacterium	GO:0042742	P	response to stress	IEP	Correlation of expression with a physiological assay		Publication:501720163|PMID:17028151	kvanwijk	10/3/2008
At1g02920	AT1G02920.1	involved in	defense response to bacterium	GO:0042742	P	response to abiotic or biotic stimulus	IEP	Correlation of expression with a physiological assay		Publication:501720163|PMID:17028151	kvanwijk	10/3/2008
At1g02920	AT1G02920.1	functions in	glutathione binding	GO:0043295	F	other binding	IDA	affinity capture		Publication:501712407|PMID:15159623	kvanwijk	10/10/2008
At1g02920	AT1G02920	located in	cytoplasm	GO:0005737	C	other cytoplasmic components	IDA	localization of GFP/YFP fusion protein		Publication:501714452|PMID:15610358	TAIR	5/3/2005
At1g02920	AT1G02920	located in	cytoplasm	GO:0005737	C	other cytoplasmic components	IDA	localization of GFP/YFP fusion protein		Publication:501714452|PMID:15610358	shijun	5/3/2005
At1g02920	AT1G02920	located in	cytoplasm	GO:0005737	C	other cytoplasmic components	NAS	Statements in papers that a curator cant trace to another publication		Publication:501681713|PMID:12090627	TAIR	2/26/2004
At1g02920	AT1G02920	located in	nucleus	GO:0005634	C	nucleus	IDA	localization of GFP/YFP fusion protein		Publication:501714452|PMID:15610358	TAIR	5/3/2005
At1g02920	AT1G02920	located in	nucleus	GO:0005634	C	nucleus	IDA	localization of GFP/YFP fusion protein		Publication:501714452|PMID:15610358	shijun	5/3/2005
At1g02920	AT1G02920	has	glutathione transferase activity	GO:0004364	F	transferase activity	ISS	manually reviewed TIGR computational analysis	INTERPRO:IPR004045|INTERPRO:IPR004046	Communication:501714663	TIGR	4/2/2002
At1g02920	AT1G02920	involved in	toxin catabolic process	GO:0009407	P	other cellular processes	TAS	original experiments are traceable through an article		Publication:501681713|PMID:12090627	TAIR	2/26/2004
At1g02920	AT1G02920	involved in	toxin catabolic process	GO:0009407	P	other metabolic processes	TAS	original experiments are traceable through an article		Publication:501681713|PMID:12090627	TAIR	2/26/2004
At1g02920	AT1G02920	involved in	defense response to fungus, incompatible interaction	GO:0009817	P	response to stress	IDA	protein separation and fragment identification		Publication:501734968|PMID:19857612	TAIR	3/24/2010
At1g02920	AT1G02920	involved in	defense response to fungus, incompatible interaction	GO:0009817	P	response to abiotic or biotic stimulus	IDA	protein separation and fragment identification		Publication:501734968|PMID:19857612	TAIR	3/24/2010
At1g02920	AT1G02920	functions in	cobalt ion binding	GO:0050897	F	other binding	IDA	affinity capture		Publication:501735675|PMID:20018591	TAIR	1/27/2010
At1g02930	AT1G02930.1	located in	cell wall	GO:0005618	C	cell wall	IDA	protein separation and fragment identification		Publication:501718077|PMID:16287169	kvanwijk	9/24/2008
At1g02930	AT1G02930.1	located in	vacuole	GO:0005773	C	other cytoplasmic components	IDA	protein separation and fragment identification		Publication:501714874|PMID:15539469	kvanwijk	9/24/2008
At1g02930	AT1G02930.1	located in	vacuole	GO:0005773	C	other intracellular components	IDA	protein separation and fragment identification		Publication:501714874|PMID:15539469	kvanwijk	9/24/2008
At1g02930	AT1G02930.1	functions in	copper ion binding	GO:0005507	F	other binding	IDA	affinity capture		Publication:501718765|PMID:16526091	kvanwijk	10/6/2008
At1g02930	AT1G02930.1	involved in	response to salt stress	GO:0009651	P	response to stress	IEP	Correlation of expression with a physiological assay		Publication:501723430|PMID:17916636	kvanwijk	10/3/2008
At1g02930	AT1G02930.1	involved in	response to salt stress	GO:0009651	P	response to abiotic or biotic stimulus	IEP	Correlation of expression with a physiological assay		Publication:501723430|PMID:17916636	kvanwijk	10/3/2008
At1g02930	AT1G02930.1	involved in	response to cadmium ion	GO:0046686	P	other biological processes	IEP	Correlation of expression with a physiological assay		Publication:501718481|PMID:16502469	kvanwijk	10/3/2008
At1g02930	AT1G02930.1	involved in	response to cadmium ion	GO:0046686	P	other biological processes	IEP	Correlation of expression with a physiological assay		Publication:501720022|PMID:17075075	kvanwijk	10/3/2008
At1g02930	AT1G02930.1	involved in	defense response to bacterium	GO:0042742	P	response to stress	IEP	Correlation of expression with a physiological assay		Publication:501720163|PMID:17028151	kvanwijk	10/3/2008
At1g02930	AT1G02930.1	involved in	defense response to bacterium	GO:0042742	P	response to abiotic or biotic stimulus	IEP	Correlation of expression with a physiological assay		Publication:501720163|PMID:17028151	kvanwijk	10/3/2008
At1g02930	AT1G02930.1	functions in	glutathione binding	GO:0043295	F	other binding	IDA	affinity capture		Publication:501712407|PMID:15159623	kvanwijk	10/10/2008
At1g02930	AT1G02930	located in	cytoplasm	GO:0005737	C	other cytoplasmic components	NAS	Statements in papers that a curator cant trace to another publication		Publication:501681713|PMID:12090627	TAIR	6/14/2006
At1g02930	AT1G02930	located in	mitochondrion	GO:0005739	C	mitochondria	IDA	protein separation and fragment identification		Publication:501682846|PMID:12492832	hmillar	1/20/2005
At1g02930	AT1G02930	located in	mitochondrion	GO:0005739	C	mitochondria	IDA	protein separation and fragment identification		Publication:501711651|PMID:14671022	hmillar	1/20/2005
At1g02930	AT1G02930	has	glutathione transferase activity	GO:0004364	F	transferase activity	ISS	Sequence similarity (homologue of/most closely related to)		Publication:501675565	TAIR	6/14/2006
At1g02930	AT1G02930	has	glutathione transferase activity	GO:0004364	F	transferase activity	ISS	manually reviewed TIGR computational analysis	INTERPRO:IPR000521	Communication:501714663	TIGR	4/3/2002
At1g02930	AT1G02930	involved in	response to water deprivation	GO:0009414	P	response to stress	IEP	Transcript levels (e.g. Northerns)		Publication:5007|PMID:8253194	TAIR	6/14/2006
At1g02930	AT1G02930	involved in	response to water deprivation	GO:0009414	P	response to abiotic or biotic stimulus	IEP	Transcript levels (e.g. Northerns)		Publication:5007|PMID:8253194	TAIR	6/14/2006
At1g02930	AT1G02930	involved in	response to oxidative stress	GO:0006979	P	response to stress	IEP	Protein levels (e.g. Western blots)		Publication:2678|PMID:9501110	TAIR	6/16/2006
At1g02930	AT1G02930	involved in	response to oxidative stress	GO:0006979	P	response to stress	IEP	Protein levels (e.g. Western blots)		Publication:2678|PMID:9501110	dmaclean	6/16/2006
At1g02930	AT1G02930	involved in	response to oxidative stress	GO:0006979	P	response to stress	IDA	protein separation and fragment identification		Publication:501682846|PMID:12492832	TAIR	6/16/2006
At1g02930	AT1G02930	involved in	response to stress	GO:0006950	P	response to stress	IEP	Transcript levels (e.g. Northerns)		Publication:501675565	TAIR	6/14/2006
At1g02930	AT1G02930	involved in	toxin catabolic process	GO:0009407	P	other cellular processes	TAS	original experiments are traceable through an article		Publication:501681713|PMID:12090627	TAIR	6/14/2006
At1g02930	AT1G02930	involved in	toxin catabolic process	GO:0009407	P	other metabolic processes	TAS	original experiments are traceable through an article		Publication:501681713|PMID:12090627	TAIR	6/14/2006
At1g02930	AT1G02930	functions in	cobalt ion binding	GO:0050897	F	other binding	IDA	affinity capture		Publication:501735675|PMID:20018591	TAIR	1/27/2010
At1g02940	AT1G02940.1	has protein modification of type	N-terminal protein myristoylation	GO:0006499	P	protein metabolism	IEA	traceable computational prediction		Publication:501710157|PMID:12912986	TAIR	2/5/2004
At1g02940	AT1G02940.1	has protein modification of type	N-terminal protein myristoylation	GO:0006499	P	other cellular processes	IEA	traceable computational prediction		Publication:501710157|PMID:12912986	TAIR	2/5/2004
At1g02940	AT1G02940.1	has protein modification of type	N-terminal protein myristoylation	GO:0006499	P	other metabolic processes	IEA	traceable computational prediction		Publication:501710157|PMID:12912986	TAIR	2/5/2004
At1g02940	AT1G02940	located in	cytoplasm	GO:0005737	C	other cytoplasmic components	NAS	Statements in papers that a curator cant trace to another publication		Publication:501681713|PMID:12090627	TAIR	2/26/2004
At1g02940	AT1G02940	located in	mitochondrion	GO:0005739	C	mitochondria	IDA	protein separation and fragment identification		Publication:501711651|PMID:14671022	hmillar	1/20/2005
At1g02940	AT1G02940	has	glutathione transferase activity	GO:0004364	F	transferase activity	ISS	manually reviewed TIGR computational analysis	INTERPRO:IPR000521	Communication:501714663	TIGR	4/3/2002
At1g02940	AT1G02940	involved in	toxin catabolic process	GO:0009407	P	other cellular processes	TAS	original experiments are traceable through an article		Publication:501681713|PMID:12090627	TAIR	2/26/2004
At1g02940	AT1G02940	involved in	toxin catabolic process	GO:0009407	P	other metabolic processes	TAS	original experiments are traceable through an article		Publication:501681713|PMID:12090627	TAIR	2/26/2004
At1g02950	AT1G02950	located in	cytoplasm	GO:0005737	C	other cytoplasmic components	NAS	Statements in papers that a curator cant trace to another publication		Publication:501681713|PMID:12090627	TAIR	2/26/2004
At1g02950	AT1G02950	has	glutathione transferase activity	GO:0004364	F	transferase activity	ISS	manually reviewed TIGR computational analysis	INTERPRO:IPR000521	Communication:501714663	TIGR	4/3/2002
At1g02950	AT1G02950	involved in	toxin catabolic process	GO:0009407	P	other cellular processes	TAS	original experiments are traceable through an article		Publication:501681713|PMID:12090627	TAIR	2/26/2004
At1g02950	AT1G02950	involved in	toxin catabolic process	GO:0009407	P	other metabolic processes	TAS	original experiments are traceable through an article		Publication:501681713|PMID:12090627	TAIR	2/26/2004
At1g02952	AT1G02952	located in	cellular_component	GO:0005575	C	unknown cellular components	ND	Unknown cellular component		Communication:1345790	TAIR	5/8/2009
At1g02952	AT1G02952	has	molecular_function	GO:0003674	F	unknown molecular functions	ND	Unknown molecular function		Communication:1345790	TAIR	5/8/2009
At1g02952	AT1G02952	involved in	biological_process	GO:0008150	P	unknown biological processes	ND	Unknown biological process		Communication:1345790	TAIR	5/8/2009
At1g02960	AT1G02960	located in	cellular_component	GO:0005575	C	unknown cellular components	ND	Unknown cellular component		Communication:1345790	TAIR	10/19/2006
At1g02965	AT1G02965	located in	cellular_component	GO:0005575	C	unknown cellular components	ND	Unknown cellular component		Communication:1345790	TAIR	10/19/2006
At1g02965	AT1G02965	has	molecular_function	GO:0003674	F	unknown molecular functions	ND	none		Communication:501683652	TIGR	10/4/2003
At1g02965	AT1G02965	involved in	biological_process	GO:0008150	P	unknown biological processes	ND	Unknown biological process		Communication:1345790	TAIR	10/19/2006
At1g02970	AT1G02970	has	kinase activity	GO:0016301	F	kinase activity	ISS	manually reviewed TIGR computational analysis	Pfam:PF00069	Communication:501714663	TIGR	8/29/2003
At1g02970	AT1G02970	has	protein kinase activity	GO:0004672	F	kinase activity	IDA	Enzyme assays		Publication:501719588|PMID:16856985	TAIR	8/22/2006
At1g02970	AT1G02970	has	protein kinase activity	GO:0004672	F	transferase activity	IDA	Enzyme assays		Publication:501719588|PMID:16856985	TAIR	8/22/2006
At1g02970	AT1G02970	involved in	DNA replication checkpoint	GO:0000076	P	DNA or RNA metabolism	IEP	Correlation of expression with a physiological assay		Publication:501720842|PMID:17209125	TAIR	3/29/2007
At1g02970	AT1G02970	involved in	DNA replication checkpoint	GO:0000076	P	other cellular processes	IEP	Correlation of expression with a physiological assay		Publication:501720842|PMID:17209125	TAIR	3/29/2007
At1g02970	AT1G02970	involved in	DNA replication checkpoint	GO:0000076	P	other metabolic processes	IEP	Correlation of expression with a physiological assay		Publication:501720842|PMID:17209125	TAIR	3/29/2007
At1g02970	AT1G02970	involved in	cell cycle arrest	GO:0007050	P	other cellular processes	IEP	Correlation of expression with a physiological assay		Publication:501720842|PMID:17209125	TAIR	3/29/2007
At1g02980	AT1G02980.1	involved in	ubiquitin-dependent protein catabolic process	GO:0006511	P	protein metabolism	IEA	traceable computational prediction	INTERPRO:IPR016158|INTERPRO:IPR016158|INTERPRO:IPR016158|INTERPRO:IPR001373	AnalysisReference:501730468	TAIR	4/30/2010
At1g02980	AT1G02980.1	involved in	ubiquitin-dependent protein catabolic process	GO:0006511	P	other cellular processes	IEA	traceable computational prediction	INTERPRO:IPR016158|INTERPRO:IPR016158|INTERPRO:IPR016158|INTERPRO:IPR001373	AnalysisReference:501730468	TAIR	4/30/2010
At1g02980	AT1G02980.1	involved in	ubiquitin-dependent protein catabolic process	GO:0006511	P	other metabolic processes	IEA	traceable computational prediction	INTERPRO:IPR016158|INTERPRO:IPR016158|INTERPRO:IPR016158|INTERPRO:IPR001373	AnalysisReference:501730468	TAIR	4/30/2010
At1g02980	AT1G02980.1	located in	chloroplast envelope	GO:0009941	C	plastid	IDA	protein separation and fragment identification		Publication:501710686|PMID:12938931	kvanwijk	9/23/2008
At1g02980	AT1G02980.1	located in	chloroplast envelope	GO:0009941	C	chloroplast	IDA	protein separation and fragment identification		Publication:501710686|PMID:12938931	kvanwijk	9/23/2008
At1g02980	AT1G02980.1	located in	chloroplast envelope	GO:0009941	C	other cytoplasmic components	IDA	protein separation and fragment identification		Publication:501710686|PMID:12938931	kvanwijk	9/23/2008
At1g02980	AT1G02980.1	located in	chloroplast envelope	GO:0009941	C	other intracellular components	IDA	protein separation and fragment identification		Publication:501710686|PMID:12938931	kvanwijk	9/23/2008
At1g02980	AT1G02980.1	has	ubiquitin protein ligase binding	GO:0031625	F	protein binding	IEA	traceable computational prediction	INTERPRO:IPR016158|INTERPRO:IPR016158|INTERPRO:IPR016158|INTERPRO:IPR001373	AnalysisReference:501730468	TAIR	4/30/2010
At1g02980	AT1G02980	involved in	cell cycle	GO:0007049	P	other cellular processes	ISS	manually reviewed TIGR computational analysis	INTERPRO:IPR001373	Communication:501714663	TIGR	9/3/2003
At1g02980	AT1G02980	is subunit of	SCF ubiquitin ligase complex	GO:0019005	C	other intracellular components	ISS	Sequence similarity (homologue of/most closely related to)		Publication:501707007|PMID:12795696	TAIR	10/16/2003
At1g02990	AT1G02990	located in	cellular_component	GO:0005575	C	unknown cellular components	ND	Unknown cellular component		Communication:1345790	TAIR	5/8/2009
At1g02990	AT1G02990	has	molecular_function	GO:0003674	F	unknown molecular functions	ND	Unknown molecular function		Communication:1345790	TAIR	5/8/2009
At1g02990	AT1G02990	involved in	biological_process	GO:0008150	P	unknown biological processes	ND	Unknown biological process		Communication:1345790	TAIR	10/19/2006
At1g03000	AT1G03000	has	ATPase activity	GO:0016887	F	hydrolase activity	ISS	manually reviewed TIGR computational analysis	Pfam:PF00004	Communication:501714663	TIGR	8/26/2003
At1g03000	AT1G03000	involved in	fatty acid beta-oxidation	GO:0006635	P	other cellular processes	IMP	RNAi experiments		Publication:501721644|PMID:17478547	TAIR	6/18/2007
At1g03000	AT1G03000	involved in	fatty acid beta-oxidation	GO:0006635	P	other metabolic processes	IMP	RNAi experiments		Publication:501721644|PMID:17478547	TAIR	6/18/2007
At1g03000	AT1G03000	involved in	protein import into peroxisome matrix	GO:0016558	P	transport	IMP	RNAi experiments		Publication:501721644|PMID:17478547	TAIR	6/15/2007
At1g03000	AT1G03000	involved in	protein import into peroxisome matrix	GO:0016558	P	transport	IMP	biochemical/chemical analysis		Publication:501712011|PMID:14745029	TAIR	7/21/2005
At1g03000	AT1G03000	involved in	protein import into peroxisome matrix	GO:0016558	P	other cellular processes	IMP	RNAi experiments		Publication:501721644|PMID:17478547	TAIR	6/15/2007
At1g03000	AT1G03000	involved in	protein import into peroxisome matrix	GO:0016558	P	cell organization and biogenesis	IMP	RNAi experiments		Publication:501721644|PMID:17478547	TAIR	6/15/2007
At1g03000	AT1G03000	involved in	protein import into peroxisome matrix	GO:0016558	P	other cellular processes	IMP	biochemical/chemical analysis		Publication:501712011|PMID:14745029	TAIR	7/21/2005
At1g03000	AT1G03000	involved in	protein import into peroxisome matrix	GO:0016558	P	cell organization and biogenesis	IMP	biochemical/chemical analysis		Publication:501712011|PMID:14745029	TAIR	7/21/2005
At1g03000	AT1G03000.1	has	ATP binding	GO:0005524	F	nucleotide binding	IEA	traceable computational prediction	INTERPRO:IPR003960|INTERPRO:IPR003959|INTERPRO:IPR003959	AnalysisReference:501730468	TAIR	4/30/2010
At1g03000	AT1G03000.1	has	nucleotide binding	GO:0000166	F	nucleotide binding	IEA	traceable computational prediction	INTERPRO:IPR003593|INTERPRO:IPR003593	AnalysisReference:501730468	TAIR	4/30/2010
At1g03000	AT1G03000.1	has	nucleoside-triphosphatase activity	GO:0017111	F	hydrolase activity	IEA	traceable computational prediction	INTERPRO:IPR003593|INTERPRO:IPR003593	AnalysisReference:501730468	TAIR	4/30/2010
At1g03010	AT1G03010.1	has	protein binding	GO:0005515	F	protein binding	IEA	traceable computational prediction	INTERPRO:IPR000210|INTERPRO:IPR011333	AnalysisReference:501730468	TAIR	4/30/2010
At1g03010	AT1G03010.1	has	signal transducer activity	GO:0004871	F	other molecular functions	IEA	traceable computational prediction	INTERPRO:IPR004249	AnalysisReference:501730468	TAIR	4/30/2010
At1g03010	AT1G03010	has	signal transducer activity	GO:0004871	F	other molecular functions	ISS	manually reviewed TIGR computational analysis	Pfam:PF03000	Communication:501714663	TIGR	9/22/2003
At1g03010	AT1G03010	involved in	response to light stimulus	GO:0009416	P	response to abiotic or biotic stimulus	ISS	manually reviewed TIGR computational analysis	Pfam:PF03000	Communication:501714663	TIGR	9/22/2003
At1g03010	AT1G03010	involved in	pollen tube growth	GO:0009860	P	developmental processes	IEP	Transcript levels (e.g. RT-PCR)		Publication:501733733|PMID:19714218	TAIR	3/24/2010
At1g03010	AT1G03010	involved in	pollen tube growth	GO:0009860	P	other cellular processes	IEP	Transcript levels (e.g. RT-PCR)		Publication:501733733|PMID:19714218	TAIR	3/24/2010
At1g03010	AT1G03010	involved in	pollen tube growth	GO:0009860	P	developmental processes	IEP	Transcript levels (e.g.microarray data)		Publication:501733733|PMID:19714218	TAIR	3/24/2010
At1g03010	AT1G03010	involved in	pollen tube growth	GO:0009860	P	other cellular processes	IEP	Transcript levels (e.g.microarray data)		Publication:501733733|PMID:19714218	TAIR	3/24/2010
At1g03020	AT1G03020.1	has	electron carrier activity	GO:0009055	F	other molecular functions	IEA	traceable computational prediction	INTERPRO:IPR002109|INTERPRO:IPR002109	AnalysisReference:501730468	TAIR	4/30/2010
At1g03020	AT1G03020.1	has	protein disulfide oxidoreductase activity	GO:0015035	F	other enzyme activity	IEA	traceable computational prediction	INTERPRO:IPR002109|INTERPRO:IPR002109	AnalysisReference:501730468	TAIR	4/30/2010
At1g03020	AT1G03020.1	involved in	cell redox homeostasis	GO:0045454	P	other cellular processes	IEA	traceable computational prediction	INTERPRO:IPR002109|INTERPRO:IPR002109	AnalysisReference:501730468	TAIR	4/30/2010
At1g03020	AT1G03020	located in	cellular_component	GO:0005575	C	unknown cellular components	ND	Unknown cellular component		Communication:1345790	TAIR	10/19/2006
At1g03020	AT1G03020	has	arsenate reductase (glutaredoxin) activity	GO:0008794	F	other enzyme activity	ISS	manually reviewed TIGR computational analysis	Pfam:PF00462	Communication:501714663	TIGR	9/11/2003
At1g03030	AT1G03030.1	located in	chloroplast	GO:0009507	C	chloroplast	IDA	protein separation and fragment identification		Publication:501724486|PMID:18431481	kvanwijk	9/26/2008
At1g03030	AT1G03030.1	has	ATP binding	GO:0005524	F	nucleotide binding	IEA	traceable computational prediction	INTERPRO:IPR000764	AnalysisReference:501730468	TAIR	4/30/2010
At1g03030	AT1G03030.1	has	phosphotransferase activity, alcohol group as acceptor	GO:0016773	F	transferase activity	IEA	traceable computational prediction	INTERPRO:IPR000764	AnalysisReference:501730468	TAIR	4/30/2010
At1g03030	AT1G03030	functions in	ATP binding	GO:0005524	F	nucleotide binding	ISS	manually reviewed TIGR computational analysis	InterPro:IPR006083	Communication:501714663	TIGR	10/3/2003
At1g03030	AT1G03030	has	kinase activity	GO:0016301	F	kinase activity	ISS	manually reviewed TIGR computational analysis	InterPro:IPR006083	Communication:501714663	TIGR	10/3/2003
At1g03030	AT1G03030	involved in	biosynthetic process	GO:0009058	P	other metabolic processes	ISS	manually reviewed TIGR computational analysis	InterPro:IPR006083	Communication:501714663	TIGR	10/3/2003
At1g03040	AT1G03040.1	located in	nucleus	GO:0005634	C	nucleus	IEA	traceable computational prediction	INTERPRO:IPR001092|INTERPRO:IPR001092|INTERPRO:IPR001092|INTERPRO:IPR011598|INTERPRO:IPR011598	AnalysisReference:501730468	TAIR	4/30/2010
At1g03040	AT1G03040.1	related to	acetyl-CoA biosynthetic process from pyruvate	GO:0006086	P	other cellular processes	IEA	traceable computational prediction		AnalysisReference:1445901	TAIR	3/18/2003
At1g03040	AT1G03040.1	related to	acetyl-CoA biosynthetic process from pyruvate	GO:0006086	P	other metabolic processes	IEA	traceable computational prediction		AnalysisReference:1445901	TAIR	3/18/2003
At1g03040	AT1G03040.1	involved in	regulation of transcription	GO:0045449	P	transcription	IEA	traceable computational prediction	INTERPRO:IPR001092|INTERPRO:IPR001092|INTERPRO:IPR001092|INTERPRO:IPR011598|INTERPRO:IPR011598	AnalysisReference:501730468	TAIR	4/30/2010
At1g03040	AT1G03040.1	involved in	regulation of transcription	GO:0045449	P	other cellular processes	IEA	traceable computational prediction	INTERPRO:IPR001092|INTERPRO:IPR001092|INTERPRO:IPR001092|INTERPRO:IPR011598|INTERPRO:IPR011598	AnalysisReference:501730468	TAIR	4/30/2010
At1g03040	AT1G03040.1	involved in	regulation of transcription	GO:0045449	P	other metabolic processes	IEA	traceable computational prediction	INTERPRO:IPR001092|INTERPRO:IPR001092|INTERPRO:IPR001092|INTERPRO:IPR011598|INTERPRO:IPR011598	AnalysisReference:501730468	TAIR	4/30/2010
At1g03040	AT1G03040	functions in	DNA binding	GO:0003677	F	DNA or RNA binding	ISS	manually reviewed TIGR computational analysis	Pfam:PF00010	Communication:501714663	TIGR	3/20/2002
At1g03040	AT1G03040	has	transcription factor activity	GO:0003700	F	transcription factor activity	ISS	Recognized domains		Publication:1345963|PMID:11118137	TAIR	6/6/2003
At1g03040	AT1G03040	has	transcription factor activity	GO:0003700	F	transcription factor activity	ISS	Recognized domains		Publication:501705886|PMID:12679534	TAIR	3/1/2004
At1g03050	AT1G03050.1	has	phosphatidylinositol binding	GO:0005545	F	other binding	IEA	traceable computational prediction	INTERPRO:IPR014712	AnalysisReference:501730468	TAIR	4/30/2010
At1g03050	AT1G03050.1	has	phospholipid binding	GO:0005543	F	other binding	IEA	traceable computational prediction	INTERPRO:IPR011417	AnalysisReference:501730468	TAIR	4/30/2010
At1g03050	AT1G03050.1	has protein modification of type	N-terminal protein myristoylation	GO:0006499	P	protein metabolism	IEA	traceable computational prediction		Publication:501710157|PMID:12912986	TAIR	2/5/2004
At1g03050	AT1G03050.1	has protein modification of type	N-terminal protein myristoylation	GO:0006499	P	other cellular processes	IEA	traceable computational prediction		Publication:501710157|PMID:12912986	TAIR	2/5/2004
At1g03050	AT1G03050.1	has protein modification of type	N-terminal protein myristoylation	GO:0006499	P	other metabolic processes	IEA	traceable computational prediction		Publication:501710157|PMID:12912986	TAIR	2/5/2004
At1g03050	AT1G03050.1	has	clathrin binding	GO:0030276	F	protein binding	IEA	traceable computational prediction	INTERPRO:IPR014712	AnalysisReference:501730468	TAIR	4/30/2010
At1g03050	AT1G03050.1	located in	clathrin coat	GO:0030118	C	other membranes	IEA	traceable computational prediction	INTERPRO:IPR014712	AnalysisReference:501730468	TAIR	4/30/2010
At1g03050	AT1G03050.1	located in	clathrin coat	GO:0030118	C	other cytoplasmic components	IEA	traceable computational prediction	INTERPRO:IPR014712	AnalysisReference:501730468	TAIR	4/30/2010
At1g03050	AT1G03050.1	located in	clathrin coat	GO:0030118	C	other intracellular components	IEA	traceable computational prediction	INTERPRO:IPR014712	AnalysisReference:501730468	TAIR	4/30/2010
At1g03050	AT1G03050.1	involved in	clathrin coat assembly	GO:0048268	P	transport	IEA	traceable computational prediction	INTERPRO:IPR014712	AnalysisReference:501730468	TAIR	4/30/2010
At1g03050	AT1G03050.1	involved in	clathrin coat assembly	GO:0048268	P	other cellular processes	IEA	traceable computational prediction	INTERPRO:IPR014712	AnalysisReference:501730468	TAIR	4/30/2010
At1g03050	AT1G03050.1	involved in	clathrin coat assembly	GO:0048268	P	cell organization and biogenesis	IEA	traceable computational prediction	INTERPRO:IPR014712	AnalysisReference:501730468	TAIR	4/30/2010
At1g03050	AT1G03050	functions in	binding	GO:0005488	F	other binding	ISS	manually reviewed TIGR computational analysis	Pfam:PF01417	Communication:501714663	TIGR	9/16/2003
At1g03055	AT1G03055	located in	cellular_component	GO:0005575	C	unknown cellular components	ND	Unknown cellular component		Communication:1345790	TAIR	5/8/2009
At1g03055	AT1G03055	has	molecular_function	GO:0003674	F	unknown molecular functions	ND	none		Communication:501683652	TIGR	10/4/2003
At1g03055	AT1G03055	involved in	biological_process	GO:0008150	P	unknown biological processes	ND	Unknown biological process		Communication:1345790	TAIR	10/19/2006
At1g03060	AT1G03060.1	has	binding	GO:0005488	F	other binding	IEA	traceable computational prediction	INTERPRO:IPR016024|INTERPRO:IPR016024|INTERPRO:IPR016024	AnalysisReference:501730468	TAIR	4/30/2010
At1g03060	AT1G03060	located in	cellular_component	GO:0005575	C	unknown cellular components	ND	Unknown cellular component		Communication:1345790	TAIR	6/26/2009
At1g03060	AT1G03060	involved in	signal transduction	GO:0007165	P	signal transduction	ISS	manually reviewed TIGR computational analysis	INTERPRO:IPR001680	Communication:501714663	TIGR	8/26/2003
At1g03060	AT1G03060	involved in	vacuole organization	GO:0007033	P	cell organization and biogenesis	IMP	analysis of visible trait		Publication:501730176|PMID:19392685	TAIR	12/1/2009
At1g03060	AT1G03060	involved in	multidimensional cell growth	GO:0009825	P	other cellular processes	IMP	analysis of visible trait		Publication:501702749|PMID:12690443	TAIR	6/26/2009
At1g03060	AT1G03060	involved in	trichome morphogenesis	GO:0010090	P	developmental processes	IMP	analysis of visible trait		Publication:501702749|PMID:12690443	TAIR	6/26/2009
At1g03060	AT1G03060	involved in	trichome morphogenesis	GO:0010090	P	other cellular processes	IMP	analysis of visible trait		Publication:501702749|PMID:12690443	TAIR	6/26/2009
At1g03060	AT1G03060	involved in	trichome morphogenesis	GO:0010090	P	cell organization and biogenesis	IMP	analysis of visible trait		Publication:501702749|PMID:12690443	TAIR	6/26/2009
At1g03070	AT1G03070	located in	cellular_component	GO:0005575	C	unknown cellular components	ND	Unknown cellular component		Communication:1345790	TAIR	10/19/2006
At1g03070	AT1G03070	functions in	glutamate binding	GO:0016595	F	other binding	ISS	Sequence similarity (homologue of/most closely related to)		Communication:1674994	TAIR	10/4/2006
At1g03070	AT1G03070	functions in	glutamate binding	GO:0016595	F	other binding	ISS	Sequence similarity (homologue of/most closely related to)		Communication:1674994	adoyle	10/4/2006
At1g03070	AT1G03070	involved in	biological_process	GO:0008150	P	unknown biological processes	ND	none		Communication:501683652	TIGR	10/4/2003
At1g03080	AT1G03080.1	located in	plasma membrane	GO:0005886	C	plasma membrane	IDA	protein separation and fragment identification		Publication:501720929|PMID:17317660	kvanwijk	9/25/2008
At1g03080	AT1G03080	has	molecular_function	GO:0003674	F	unknown molecular functions	ND	Unknown molecular function		Communication:1345790	TAIR	10/20/2006
At1g03080	AT1G03080	involved in	biological_process	GO:0008150	P	unknown biological processes	ND	Unknown biological process		Communication:1345790	TAIR	10/19/2006
At1g03090	AT1G03090.1	located in	mitochondrion	GO:0005739	C	mitochondria	IDA	protein separation and fragment identification		Publication:501724621|PMID:18385124	kvanwijk	9/26/2008
At1g03090	AT1G03090.1	located in	cytosolic ribosome	GO:0022626	C	cytosol	IDA	protein separation and fragment identification		Publication:501714975|PMID:15821981	kvanwijk	9/24/2008
At1g03090	AT1G03090.1	located in	cytosolic ribosome	GO:0022626	C	ribosome	IDA	protein separation and fragment identification		Publication:501714975|PMID:15821981	kvanwijk	9/24/2008
At1g03090	AT1G03090.1	located in	cytosolic ribosome	GO:0022626	C	other cytoplasmic components	IDA	protein separation and fragment identification		Publication:501714975|PMID:15821981	kvanwijk	9/24/2008
At1g03090	AT1G03090.1	located in	cytosolic ribosome	GO:0022626	C	other intracellular components	IDA	protein separation and fragment identification		Publication:501714975|PMID:15821981	kvanwijk	9/24/2008
At1g03090	AT1G03090	located in	mitochondrion	GO:0005739	C	mitochondria	IDA	none		Publication:501681554|PMID:12068107	TAIR	12/3/2002
At1g03090	AT1G03090	located in	mitochondrion	GO:0005739	C	mitochondria	IDA	none		Publication:501681554|PMID:12068107	lukasmueller	12/3/2002
At1g03090	AT1G03090	has	methylcrotonoyl-CoA carboxylase activity	GO:0004485	F	other enzyme activity	IDA	none		Publication:501681554|PMID:12068107	TAIR	3/29/2003
At1g03090	AT1G03090	has	methylcrotonoyl-CoA carboxylase activity	GO:0004485	F	other enzyme activity	IDA	none		Publication:501681554|PMID:12068107	lukasmueller	3/29/2003
At1g03090	AT1G03090	involved in	leucine catabolic process	GO:0006552	P	other cellular processes	IDA	none		Publication:501681554|PMID:12068107	TAIR	12/3/2002
At1g03090	AT1G03090	involved in	leucine catabolic process	GO:0006552	P	other metabolic processes	IDA	none		Publication:501681554|PMID:12068107	TAIR	12/3/2002
At1g03090	AT1G03090	involved in	leucine catabolic process	GO:0006552	P	other cellular processes	IDA	none		Publication:501681554|PMID:12068107	lukasmueller	12/3/2002
At1g03090	AT1G03090	involved in	leucine catabolic process	GO:0006552	P	other metabolic processes	IDA	none		Publication:501681554|PMID:12068107	lukasmueller	12/3/2002
At1g03090	AT1G03090	functions in	cobalt ion binding	GO:0050897	F	other binding	IDA	affinity capture		Publication:501735675|PMID:20018591	TAIR	1/27/2010
At1g03090	AT1G03090.2	located in	mitochondrion	GO:0005739	C	mitochondria	IDA	protein separation and fragment identification		Publication:501724621|PMID:18385124	kvanwijk	9/26/2008
At1g03090	AT1G03090.2	located in	cytosolic ribosome	GO:0022626	C	cytosol	IDA	protein separation and fragment identification		Publication:501714975|PMID:15821981	kvanwijk	9/24/2008
At1g03090	AT1G03090.2	located in	cytosolic ribosome	GO:0022626	C	ribosome	IDA	protein separation and fragment identification		Publication:501714975|PMID:15821981	kvanwijk	9/24/2008
At1g03090	AT1G03090.2	located in	cytosolic ribosome	GO:0022626	C	other cytoplasmic components	IDA	protein separation and fragment identification		Publication:501714975|PMID:15821981	kvanwijk	9/24/2008
At1g03090	AT1G03090.2	located in	cytosolic ribosome	GO:0022626	C	other intracellular components	IDA	protein separation and fragment identification		Publication:501714975|PMID:15821981	kvanwijk	9/24/2008
At1g03103	AT1G03103.1	involved in	lipid transport	GO:0006869	P	transport	IEA	traceable computational prediction	INTERPRO:IPR013770	AnalysisReference:501730468	TAIR	4/30/2010
At1g03103	AT1G03103	located in	membrane	GO:0016020	C	other membranes	ISS	none		Publication:501714762|PMID:11152613	TIGR	10/13/2003
At1g03103	AT1G03103	has	molecular_function	GO:0003674	F	unknown molecular functions	ND	Unknown molecular function		Communication:1345790	TAIR	10/20/2006
At1g03106	AT1G03106	located in	cellular_component	GO:0005575	C	unknown cellular components	ND	Unknown cellular component		Communication:1345790	TAIR	10/19/2006
At1g03106	AT1G03106	has	molecular_function	GO:0003674	F	unknown molecular functions	ND	none		Communication:501683652	TIGR	10/2/2003
At1g03106	AT1G03106	has	molecular_function	GO:0003674	F	unknown molecular functions	ND	Unknown molecular function		Communication:1345790	TAIR	10/20/2006
At1g03106	AT1G03106	involved in	biological_process	GO:0008150	P	unknown biological processes	ND	Unknown biological process		Communication:1345790	TAIR	10/19/2006
At1g03110	AT1G03110	located in	cellular_component	GO:0005575	C	unknown cellular components	ND	Unknown cellular component		Communication:1345790	TAIR	10/19/2006
At1g03110	AT1G03110	functions in	nucleotide binding	GO:0000166	F	nucleotide binding	ISS	manually reviewed TIGR computational analysis	Pfam:PF00400	Communication:501714663	TIGR	9/25/2003
At1g03110	AT1G03110	involved in	biological_process	GO:0008150	P	unknown biological processes	ND	Unknown biological process		Communication:1345790	TAIR	10/19/2006
At1g03120	AT1G03120	located in	nucleolus	GO:0005730	C	nucleus	IDA	immunogold labeling		Publication:501681809|PMID:12175017	TAIR	10/2/2002
At1g03120	AT1G03120	located in	nucleolus	GO:0005730	C	other intracellular components	IDA	immunogold labeling		Publication:501681809|PMID:12175017	TAIR	10/2/2002
At1g03120	AT1G03120	located in	nucleus	GO:0005634	C	nucleus	IDA	localization of GFP/YFP fusion protein		Publication:501681809|PMID:12175017	TAIR	4/14/2003
At1g03120	AT1G03120	located in	nucleus	GO:0005634	C	nucleus	ISS	targeting sequence prediction	presence of nuclear targeting sequence QPKRP	Publication:501681809|PMID:12175017	TAIR	3/24/2003
At1g03120	AT1G03120	involved in	multicellular organismal development	GO:0007275	P	developmental processes	ISS	manually reviewed TIGR computational analysis	Pfam:PF04927	Communication:501714663	TIGR	9/11/2003
At1g03120	AT1G03120	involved in	cellular ion homeostasis	GO:0006873	P	other cellular processes	IMP	Analysis of overexpression/ectopic expression phenotype		Publication:501681809|PMID:12175017	TAIR	3/26/2003
At1g03120	AT1G03120	involved in	seed germination	GO:0009845	P	developmental processes	IMP	Analysis of overexpression/ectopic expression phenotype		Publication:501681809|PMID:12175017	TAIR	3/26/2003
At1g03120	AT1G03120	involved in	response to lithium ion	GO:0010226	P	other biological processes	IMP	analysis of physiological response		Publication:501681809|PMID:12175017	TAIR	7/9/2004
At1g03130	AT1G03130.1	located in	chloroplast	GO:0009507	C	chloroplast	IDA	protein separation and fragment identification		Publication:501712079|PMID:15028209	kvanwijk	9/23/2008
At1g03130	AT1G03130.1	located in	membrane	GO:0016020	C	other membranes	IDA	protein separation and fragment identification		Publication:501721401|PMID:17432890	kvanwijk	9/30/2008
At1g03130	AT1G03130.1	located in	thylakoid	GO:0009579	C	other intracellular components	IDA	protein separation and fragment identification		Publication:501681963|PMID:11826309	kvanwijk	10/8/2008
At1g03130	AT1G03130.1	located in	thylakoid	GO:0009579	C	other intracellular components	IDA	protein separation and fragment identification		Publication:501727324|PMID:18633119	kvanwijk	9/26/2008
At1g03130	AT1G03130.1	located in	chloroplast thylakoid membrane	GO:0009535	C	plastid	IDA	protein separation and fragment identification		Publication:501711788|PMID:14729914	kvanwijk	10/8/2008
At1g03130	AT1G03130.1	located in	chloroplast thylakoid membrane	GO:0009535	C	plastid	IDA	protein separation and fragment identification		Publication:501713005|PMID:15322131	kvanwijk	10/8/2008
At1g03130	AT1G03130.1	located in	chloroplast thylakoid membrane	GO:0009535	C	chloroplast	IDA	protein separation and fragment identification		Publication:501711788|PMID:14729914	kvanwijk	10/8/2008
At1g03130	AT1G03130.1	located in	chloroplast thylakoid membrane	GO:0009535	C	chloroplast	IDA	protein separation and fragment identification		Publication:501713005|PMID:15322131	kvanwijk	10/8/2008
At1g03130	AT1G03130.1	located in	chloroplast thylakoid membrane	GO:0009535	C	other membranes	IDA	protein separation and fragment identification		Publication:501711788|PMID:14729914	kvanwijk	10/8/2008
At1g03130	AT1G03130.1	located in	chloroplast thylakoid membrane	GO:0009535	C	other membranes	IDA	protein separation and fragment identification		Publication:501713005|PMID:15322131	kvanwijk	10/8/2008
At1g03130	AT1G03130.1	located in	chloroplast thylakoid membrane	GO:0009535	C	other cytoplasmic components	IDA	protein separation and fragment identification		Publication:501711788|PMID:14729914	kvanwijk	10/8/2008
At1g03130	AT1G03130.1	located in	chloroplast thylakoid membrane	GO:0009535	C	other cytoplasmic components	IDA	protein separation and fragment identification		Publication:501713005|PMID:15322131	kvanwijk	10/8/2008
At1g03130	AT1G03130.1	located in	chloroplast thylakoid membrane	GO:0009535	C	other intracellular components	IDA	protein separation and fragment identification		Publication:501711788|PMID:14729914	kvanwijk	10/8/2008
At1g03130	AT1G03130.1	located in	chloroplast thylakoid membrane	GO:0009535	C	other intracellular components	IDA	protein separation and fragment identification		Publication:501713005|PMID:15322131	kvanwijk	10/8/2008
At1g03130	AT1G03130.1	involved in	photosynthesis	GO:0015979	P	other cellular processes	IEA	traceable computational prediction	INTERPRO:IPR003685|INTERPRO:IPR003685|INTERPRO:IPR003685	AnalysisReference:501730468	TAIR	4/30/2010
At1g03130	AT1G03130.1	involved in	photosynthesis	GO:0015979	P	other metabolic processes	IEA	traceable computational prediction	INTERPRO:IPR003685|INTERPRO:IPR003685|INTERPRO:IPR003685	AnalysisReference:501730468	TAIR	4/30/2010
At1g03130	AT1G03130.1	located in	chloroplast envelope	GO:0009941	C	plastid	IDA	protein separation and fragment identification		Publication:501710686|PMID:12938931	kvanwijk	9/23/2008
At1g03130	AT1G03130.1	located in	chloroplast envelope	GO:0009941	C	chloroplast	IDA	protein separation and fragment identification		Publication:501710686|PMID:12938931	kvanwijk	9/23/2008
At1g03130	AT1G03130.1	located in	chloroplast envelope	GO:0009941	C	other cytoplasmic components	IDA	protein separation and fragment identification		Publication:501710686|PMID:12938931	kvanwijk	9/23/2008
At1g03130	AT1G03130.1	located in	chloroplast envelope	GO:0009941	C	other intracellular components	IDA	protein separation and fragment identification		Publication:501710686|PMID:12938931	kvanwijk	9/23/2008
At1g03130	AT1G03130	located in	photosystem I reaction center	GO:0009538	C	other membranes	ISS	manually reviewed TIGR computational analysis	InterPro:IPR003685	Communication:501714663	TIGR	9/9/2003
At1g03130	AT1G03130	located in	chloroplast thylakoid membrane	GO:0009535	C	plastid	IDA	protein separation and fragment identification		Publication:501713005|PMID:15322131	TAIR	5/9/2006
At1g03130	AT1G03130	located in	chloroplast thylakoid membrane	GO:0009535	C	chloroplast	IDA	protein separation and fragment identification		Publication:501713005|PMID:15322131	TAIR	5/9/2006
At1g03130	AT1G03130	located in	chloroplast thylakoid membrane	GO:0009535	C	other membranes	IDA	protein separation and fragment identification		Publication:501713005|PMID:15322131	TAIR	5/9/2006
At1g03130	AT1G03130	located in	chloroplast thylakoid membrane	GO:0009535	C	other cytoplasmic components	IDA	protein separation and fragment identification		Publication:501713005|PMID:15322131	TAIR	5/9/2006
At1g03130	AT1G03130	located in	chloroplast thylakoid membrane	GO:0009535	C	other intracellular components	IDA	protein separation and fragment identification		Publication:501713005|PMID:15322131	TAIR	5/9/2006
At1g03130	AT1G03130	has	molecular_function	GO:0003674	F	unknown molecular functions	ND	none		Communication:501683652	TAIR	10/20/2006
At1g03130	AT1G03130	involved in	photosynthesis	GO:0015979	P	other cellular processes	ISS	manually reviewed TIGR computational analysis	InterPro:IPR003685	Communication:501714663	TIGR	9/9/2003
At1g03130	AT1G03130	involved in	photosynthesis	GO:0015979	P	other metabolic processes	ISS	manually reviewed TIGR computational analysis	InterPro:IPR003685	Communication:501714663	TIGR	9/9/2003
At1g03140	AT1G03140.1	located in	spliceosomal complex	GO:0005681	C	nucleus	IEA	traceable computational prediction	INTERPRO:IPR004098|INTERPRO:IPR004098|INTERPRO:IPR004098	AnalysisReference:501730468	TAIR	4/30/2010
At1g03140	AT1G03140.1	located in	spliceosomal complex	GO:0005681	C	other intracellular components	IEA	traceable computational prediction	INTERPRO:IPR004098|INTERPRO:IPR004098|INTERPRO:IPR004098	AnalysisReference:501730468	TAIR	4/30/2010
At1g03140	AT1G03140.1	involved in	RNA splicing	GO:0008380	P	other cellular processes	IEA	traceable computational prediction	INTERPRO:IPR004098|INTERPRO:IPR004098|INTERPRO:IPR003648|INTERPRO:IPR004098	AnalysisReference:501730468	TAIR	4/30/2010
At1g03140	AT1G03140.1	involved in	RNA splicing	GO:0008380	P	other metabolic processes	IEA	traceable computational prediction	INTERPRO:IPR004098|INTERPRO:IPR004098|INTERPRO:IPR003648|INTERPRO:IPR004098	AnalysisReference:501730468	TAIR	4/30/2010
At1g03140	AT1G03140	located in	spliceosomal complex	GO:0005681	C	nucleus	ISS	manually reviewed TIGR computational analysis	Pfam:PF02840	Communication:501714663	TIGR	9/15/2003
At1g03140	AT1G03140	located in	spliceosomal complex	GO:0005681	C	other intracellular components	ISS	manually reviewed TIGR computational analysis	Pfam:PF02840	Communication:501714663	TIGR	9/15/2003
At1g03140	AT1G03140	involved in	RNA splicing	GO:0008380	P	other cellular processes	ISS	manually reviewed TIGR computational analysis	Pfam:PF02840	Communication:501714663	TIGR	9/15/2003
At1g03140	AT1G03140	involved in	RNA splicing	GO:0008380	P	other metabolic processes	ISS	manually reviewed TIGR computational analysis	Pfam:PF02840	Communication:501714663	TIGR	9/15/2003
At1g03150	AT1G03150.1	has	N-acetyltransferase activity	GO:0008080	F	transferase activity	IEA	traceable computational prediction	INTERPRO:IPR000182|INTERPRO:IPR000182	AnalysisReference:501730468	TAIR	4/30/2010
At1g03150	AT1G03150.1	involved in	metabolic process	GO:0008152	P	other metabolic processes	IEA	traceable computational prediction	INTERPRO:IPR000182|INTERPRO:IPR000182	AnalysisReference:501730468	TAIR	4/30/2010
At1g03150	AT1G03150	located in	cellular_component	GO:0005575	C	unknown cellular components	ND	Unknown cellular component		Communication:1345790	TAIR	10/19/2006
At1g03150	AT1G03150	has	N-acetyltransferase activity	GO:0008080	F	transferase activity	ISS	manually reviewed TIGR computational analysis	Pfam:PF00583	Communication:501714663	TIGR	9/24/2003
At1g03150	AT1G03150	involved in	metabolic process	GO:0008152	P	other metabolic processes	ISS	manually reviewed TIGR computational analysis	Pfam:PF00583	Communication:501714663	TIGR	9/24/2003
At1g03160	AT1G03160.1	located in	chloroplast	GO:0009507	C	chloroplast	IDA	protein separation and fragment identification		Publication:501724486|PMID:18431481	kvanwijk	9/26/2008
At1g03160	AT1G03160.1	has	GTP binding	GO:0005525	F	nucleotide binding	IEA	traceable computational prediction	INTERPRO:IPR001401	AnalysisReference:501730468	TAIR	4/30/2010
At1g03160	AT1G03160.1	has	GTPase activity	GO:0003924	F	hydrolase activity	IEA	traceable computational prediction	INTERPRO:IPR001401	AnalysisReference:501730468	TAIR	4/30/2010
At1g03160	AT1G03160.1	has	thiamin-phosphate diphosphorylase activity	GO:0004789	F	transferase activity	IEA	traceable computational prediction	INTERPRO:IPR003733	AnalysisReference:501730468	TAIR	4/30/2010
At1g03160	AT1G03160	involved in	thylakoid membrane organization	GO:0010027	P	cell organization and biogenesis	IMP	analysis of visible trait		Publication:501718916|PMID:16617119	TAIR	5/30/2006
At1g03160	AT1G03160	involved in	thylakoid membrane organization	GO:0010027	P	cell organization and biogenesis	IMP	analysis of visible trait		Publication:501718916|PMID:16617119	katica	5/30/2006
At1g03160	AT1G03160	involved in	vegetative to reproductive phase transition of meristem	GO:0010228	P	developmental processes	IMP	analysis of visible trait		Publication:501718916|PMID:16617119	TAIR	5/30/2006
At1g03160	AT1G03160	involved in	vegetative to reproductive phase transition of meristem	GO:0010228	P	developmental processes	IMP	analysis of visible trait		Publication:501718916|PMID:16617119	katica	5/30/2006
At1g03160	AT1G03160	located in	chloroplast membrane	GO:0031969	C	plastid	IDA	localization of GFP/YFP fusion protein		Publication:501718916|PMID:16617119	TAIR	5/30/2006
At1g03160	AT1G03160	located in	chloroplast membrane	GO:0031969	C	plastid	IDA	localization of GFP/YFP fusion protein		Publication:501718916|PMID:16617119	katica	5/30/2006
At1g03160	AT1G03160	located in	chloroplast membrane	GO:0031969	C	chloroplast	IDA	localization of GFP/YFP fusion protein		Publication:501718916|PMID:16617119	TAIR	5/30/2006
At1g03160	AT1G03160	located in	chloroplast membrane	GO:0031969	C	chloroplast	IDA	localization of GFP/YFP fusion protein		Publication:501718916|PMID:16617119	katica	5/30/2006
At1g03160	AT1G03160	located in	chloroplast membrane	GO:0031969	C	other membranes	IDA	localization of GFP/YFP fusion protein		Publication:501718916|PMID:16617119	TAIR	5/30/2006
At1g03160	AT1G03160	located in	chloroplast membrane	GO:0031969	C	other membranes	IDA	localization of GFP/YFP fusion protein		Publication:501718916|PMID:16617119	katica	5/30/2006
At1g03160	AT1G03160	located in	chloroplast membrane	GO:0031969	C	other cytoplasmic components	IDA	localization of GFP/YFP fusion protein		Publication:501718916|PMID:16617119	TAIR	5/30/2006
At1g03160	AT1G03160	located in	chloroplast membrane	GO:0031969	C	other cytoplasmic components	IDA	localization of GFP/YFP fusion protein		Publication:501718916|PMID:16617119	katica	5/30/2006
At1g03160	AT1G03160	located in	chloroplast membrane	GO:0031969	C	other intracellular components	IDA	localization of GFP/YFP fusion protein		Publication:501718916|PMID:16617119	TAIR	5/30/2006
At1g03160	AT1G03160	located in	chloroplast membrane	GO:0031969	C	other intracellular components	IDA	localization of GFP/YFP fusion protein		Publication:501718916|PMID:16617119	katica	5/30/2006
At1g03160	AT1G03160.2	located in	chloroplast	GO:0009507	C	chloroplast	IDA	protein separation and fragment identification		Publication:501724486|PMID:18431481	kvanwijk	9/26/2008
At1g03160	AT1G03160.2	has	GTP binding	GO:0005525	F	nucleotide binding	IEA	traceable computational prediction	INTERPRO:IPR001401	AnalysisReference:501730468	TAIR	4/30/2010
At1g03160	AT1G03160.2	has	GTPase activity	GO:0003924	F	hydrolase activity	IEA	traceable computational prediction	INTERPRO:IPR001401	AnalysisReference:501730468	TAIR	4/30/2010
At1g03160	AT1G03160.2	has	thiamin-phosphate diphosphorylase activity	GO:0004789	F	transferase activity	IEA	traceable computational prediction	INTERPRO:IPR003733	AnalysisReference:501730468	TAIR	4/30/2010
At1g03170	AT1G03170	located in	cellular_component	GO:0005575	C	unknown cellular components	ND	Unknown cellular component		Communication:1345790	TAIR	10/19/2006
At1g03170	AT1G03170	has	molecular_function	GO:0003674	F	unknown molecular functions	ND	Unknown molecular function		Communication:1345790	TAIR	10/20/2006
At1g03170	AT1G03170	involved in	biological_process	GO:0008150	P	unknown biological processes	ND	Unknown biological process		Communication:1345790	TAIR	10/19/2006
At1g03180	AT1G03180	has	molecular_function	GO:0003674	F	unknown molecular functions	ND	none		Communication:501683652	TIGR	10/4/2003
At1g03180	AT1G03180	involved in	biological_process	GO:0008150	P	unknown biological processes	ND	Unknown biological process		Communication:1345790	TAIR	10/19/2006
At1g03180	AT1G03180.2	located in	mitochondrion	GO:0005739	C	mitochondria	IEA	traceable computational prediction	CBS:TargetP	AnalysisReference:501730133	TAIR	4/23/2010
At1g03190	AT1G03190.1	located in	nucleus	GO:0005634	C	nucleus	IEA	traceable computational prediction	INTERPRO:IPR010643|INTERPRO:IPR006554|INTERPRO:IPR001945|INTERPRO:IPR001945|INTERPRO:IPR001945|INTERPRO:IPR001945|INTERPRO:IPR001945|INTERPRO:IPR001945|INTERPRO:IPR001945|INTERPRO:IPR001945|INTERPRO:IPR001945	AnalysisReference:501730468	TAIR	4/30/2010
At1g03190	AT1G03190.1	has	ATP binding	GO:0005524	F	nucleotide binding	IEA	traceable computational prediction	INTERPRO:IPR010614|INTERPRO:IPR006555|INTERPRO:IPR001945|INTERPRO:IPR001945|INTERPRO:IPR001945|INTERPRO:IPR001945|INTERPRO:IPR001945|INTERPRO:IPR001945|INTERPRO:IPR001945|INTERPRO:IPR001945|INTERPRO:IPR001945|INTERPRO:IPR002464	AnalysisReference:501730468	TAIR	4/30/2010
At1g03190	AT1G03190.1	has	ATP-dependent DNA helicase activity	GO:0004003	F	hydrolase activity	IEA	traceable computational prediction	INTERPRO:IPR010614|INTERPRO:IPR010643|INTERPRO:IPR006554|INTERPRO:IPR001945|INTERPRO:IPR001945|INTERPRO:IPR001945|INTERPRO:IPR001945|INTERPRO:IPR001945|INTERPRO:IPR001945|INTERPRO:IPR001945|INTERPRO:IPR001945|INTERPRO:IPR001945	AnalysisReference:501730468	TAIR	4/30/2010
At1g03190	AT1G03190.1	has	ATP-dependent DNA helicase activity	GO:0004003	F	other enzyme activity	IEA	traceable computational prediction	INTERPRO:IPR010614|INTERPRO:IPR010643|INTERPRO:IPR006554|INTERPRO:IPR001945|INTERPRO:IPR001945|INTERPRO:IPR001945|INTERPRO:IPR001945|INTERPRO:IPR001945|INTERPRO:IPR001945|INTERPRO:IPR001945|INTERPRO:IPR001945|INTERPRO:IPR001945	AnalysisReference:501730468	TAIR	4/30/2010
At1g03190	AT1G03190.1	has	ATP-dependent helicase activity	GO:0008026	F	hydrolase activity	IEA	traceable computational prediction	INTERPRO:IPR006555|INTERPRO:IPR002464	AnalysisReference:501730468	TAIR	4/30/2010
At1g03190	AT1G03190.1	has	ATP-dependent helicase activity	GO:0008026	F	other enzyme activity	IEA	traceable computational prediction	INTERPRO:IPR006555|INTERPRO:IPR002464	AnalysisReference:501730468	TAIR	4/30/2010
At1g03190	AT1G03190.1	has	DNA binding	GO:0003677	F	DNA or RNA binding	IEA	traceable computational prediction	INTERPRO:IPR010614|INTERPRO:IPR001945|INTERPRO:IPR001945|INTERPRO:IPR001945|INTERPRO:IPR001945|INTERPRO:IPR001945|INTERPRO:IPR001945|INTERPRO:IPR001945|INTERPRO:IPR001945|INTERPRO:IPR001945	AnalysisReference:501730468	TAIR	4/30/2010
At1g03190	AT1G03190.1	has	hydrolase activity, acting on acid anhydrides, in phosphorus-containing anhydrides	GO:0016818	F	hydrolase activity	IEA	traceable computational prediction	INTERPRO:IPR010643|INTERPRO:IPR006554|INTERPRO:IPR006555|INTERPRO:IPR001945|INTERPRO:IPR001945|INTERPRO:IPR001945|INTERPRO:IPR001945|INTERPRO:IPR001945|INTERPRO:IPR001945|INTERPRO:IPR001945|INTERPRO:IPR001945|INTERPRO:IPR001945	AnalysisReference:501730468	TAIR	4/30/2010
At1g03190	AT1G03190.1	has	nucleic acid binding	GO:0003676	F	nucleic acid binding	IEA	traceable computational prediction	INTERPRO:IPR006555|INTERPRO:IPR002464	AnalysisReference:501730468	TAIR	4/30/2010
At1g03190	AT1G03190	involved in	DNA repair	GO:0006281	P	DNA or RNA metabolism	IMP	biochemical/chemical analysis		Publication:501707699|PMID:12857822	TAIR	10/17/2007
At1g03190	AT1G03190	involved in	response to UV	GO:0009411	P	response to abiotic or biotic stimulus	IMP	analysis of physiological response		Publication:2926|PMID:9414549	TAIR	3/28/2003
At1g03190	AT1G03190	involved in	response to heat	GO:0009408	P	response to stress	IMP	analysis of physiological response		Publication:2926|PMID:9414549	TAIR	3/28/2003
At1g03190	AT1G03190	involved in	response to heat	GO:0009408	P	response to stress	IMP	analysis of physiological response		Publication:501716362|PMID:15923322	TAIR	10/12/2005
At1g03190	AT1G03190	involved in	response to heat	GO:0009408	P	response to abiotic or biotic stimulus	IMP	analysis of physiological response		Publication:2926|PMID:9414549	TAIR	3/28/2003
At1g03190	AT1G03190	involved in	response to heat	GO:0009408	P	response to abiotic or biotic stimulus	IMP	analysis of physiological response		Publication:501716362|PMID:15923322	TAIR	10/12/2005
At1g03190	AT1G03190.2	located in	nucleus	GO:0005634	C	nucleus	IEA	traceable computational prediction	INTERPRO:IPR010643|INTERPRO:IPR006554|INTERPRO:IPR001945|INTERPRO:IPR001945|INTERPRO:IPR001945|INTERPRO:IPR001945|INTERPRO:IPR001945|INTERPRO:IPR001945|INTERPRO:IPR001945|INTERPRO:IPR001945|INTERPRO:IPR001945	AnalysisReference:501730468	TAIR	4/30/2010
At1g03190	AT1G03190.2	has	ATP binding	GO:0005524	F	nucleotide binding	IEA	traceable computational prediction	INTERPRO:IPR010614|INTERPRO:IPR006555|INTERPRO:IPR001945|INTERPRO:IPR001945|INTERPRO:IPR001945|INTERPRO:IPR001945|INTERPRO:IPR001945|INTERPRO:IPR001945|INTERPRO:IPR001945|INTERPRO:IPR001945|INTERPRO:IPR001945|INTERPRO:IPR002464	AnalysisReference:501730468	TAIR	4/30/2010
At1g03190	AT1G03190.2	has	ATP-dependent DNA helicase activity	GO:0004003	F	hydrolase activity	IEA	traceable computational prediction	INTERPRO:IPR010614|INTERPRO:IPR010643|INTERPRO:IPR006554|INTERPRO:IPR001945|INTERPRO:IPR001945|INTERPRO:IPR001945|INTERPRO:IPR001945|INTERPRO:IPR001945|INTERPRO:IPR001945|INTERPRO:IPR001945|INTERPRO:IPR001945|INTERPRO:IPR001945	AnalysisReference:501730468	TAIR	4/30/2010
At1g03190	AT1G03190.2	has	ATP-dependent DNA helicase activity	GO:0004003	F	other enzyme activity	IEA	traceable computational prediction	INTERPRO:IPR010614|INTERPRO:IPR010643|INTERPRO:IPR006554|INTERPRO:IPR001945|INTERPRO:IPR001945|INTERPRO:IPR001945|INTERPRO:IPR001945|INTERPRO:IPR001945|INTERPRO:IPR001945|INTERPRO:IPR001945|INTERPRO:IPR001945|INTERPRO:IPR001945	AnalysisReference:501730468	TAIR	4/30/2010
At1g03190	AT1G03190.2	has	ATP-dependent helicase activity	GO:0008026	F	hydrolase activity	IEA	traceable computational prediction	INTERPRO:IPR006555|INTERPRO:IPR002464	AnalysisReference:501730468	TAIR	4/30/2010
At1g03190	AT1G03190.2	has	ATP-dependent helicase activity	GO:0008026	F	other enzyme activity	IEA	traceable computational prediction	INTERPRO:IPR006555|INTERPRO:IPR002464	AnalysisReference:501730468	TAIR	4/30/2010
At1g03190	AT1G03190.2	has	DNA binding	GO:0003677	F	DNA or RNA binding	IEA	traceable computational prediction	INTERPRO:IPR010614|INTERPRO:IPR001945|INTERPRO:IPR001945|INTERPRO:IPR001945|INTERPRO:IPR001945|INTERPRO:IPR001945|INTERPRO:IPR001945|INTERPRO:IPR001945|INTERPRO:IPR001945|INTERPRO:IPR001945	AnalysisReference:501730468	TAIR	4/30/2010
At1g03190	AT1G03190.2	has	hydrolase activity, acting on acid anhydrides, in phosphorus-containing anhydrides	GO:0016818	F	hydrolase activity	IEA	traceable computational prediction	INTERPRO:IPR010643|INTERPRO:IPR006554|INTERPRO:IPR006555|INTERPRO:IPR001945|INTERPRO:IPR001945|INTERPRO:IPR001945|INTERPRO:IPR001945|INTERPRO:IPR001945|INTERPRO:IPR001945|INTERPRO:IPR001945|INTERPRO:IPR001945|INTERPRO:IPR001945	AnalysisReference:501730468	TAIR	4/30/2010
At1g03190	AT1G03190.2	has	nucleic acid binding	GO:0003676	F	nucleic acid binding	IEA	traceable computational prediction	INTERPRO:IPR006555|INTERPRO:IPR002464	AnalysisReference:501730468	TAIR	4/30/2010
At1g03200	AT1G03200	located in	cellular_component	GO:0005575	C	unknown cellular components	ND	Unknown cellular component		Communication:1345790	TAIR	10/19/2006
At1g03200	AT1G03200	has	molecular_function	GO:0003674	F	unknown molecular functions	ND	none		Communication:501683652	TIGR	10/4/2003
At1g03200	AT1G03200	involved in	biological_process	GO:0008150	P	unknown biological processes	ND	Unknown biological process		Communication:1345790	TAIR	10/19/2006
At1g03210	AT1G03210.1	has	catalytic activity	GO:0003824	F	other enzyme activity	IEA	traceable computational prediction	INTERPRO:IPR003719|INTERPRO:IPR003719|INTERPRO:IPR003719|INTERPRO:IPR003719	AnalysisReference:501730468	TAIR	4/30/2010
At1g03210	AT1G03210.1	involved in	biosynthetic process	GO:0009058	P	other metabolic processes	IEA	traceable computational prediction	INTERPRO:IPR003719|INTERPRO:IPR003719|INTERPRO:IPR003719|INTERPRO:IPR003719	AnalysisReference:501730468	TAIR	4/30/2010
At1g03210	AT1G03210.1	located in	endomembrane system	GO:0012505	C	other cellular components	IEA	traceable computational prediction	CBS:TargetP	AnalysisReference:501730133	TAIR	4/23/2010
At1g03210	AT1G03210	has	catalytic activity	GO:0003824	F	other enzyme activity	ISS	manually reviewed TIGR computational analysis	Pfam:PF02567	Communication:501714663	TIGR	9/15/2003
At1g03210	AT1G03210	involved in	biosynthetic process	GO:0009058	P	other metabolic processes	ISS	manually reviewed TIGR computational analysis	Pfam:PF02567	Communication:501714663	TIGR	9/15/2003
At1g03220	AT1G03220.1	located in	cell wall	GO:0005618	C	cell wall	IDA	protein separation and fragment identification		Publication:501711493|PMID:14595688	kvanwijk	9/23/2008
At1g03220	AT1G03220.1	located in	cell wall	GO:0005618	C	cell wall	IDA	protein separation and fragment identification		Publication:501714811|PMID:15593128	kvanwijk	9/24/2008
At1g03220	AT1G03220.1	located in	plant-type cell wall	GO:0009505	C	cell wall	IDA	protein separation and fragment identification		Publication:501721524|PMID:17526915	kvanwijk	9/30/2008
At1g03220	AT1G03220.1	located in	membrane	GO:0016020	C	other membranes	IDA	protein separation and fragment identification		Publication:501721401|PMID:17432890	kvanwijk	9/30/2008
At1g03220	AT1G03220.1	involved in	response to salt stress	GO:0009651	P	response to stress	IEP	Correlation of expression with a physiological assay		Publication:501723430|PMID:17916636	kvanwijk	10/3/2008
At1g03220	AT1G03220.1	involved in	response to salt stress	GO:0009651	P	response to abiotic or biotic stimulus	IEP	Correlation of expression with a physiological assay		Publication:501723430|PMID:17916636	kvanwijk	10/3/2008
At1g03220	AT1G03220	located in	plasma membrane	GO:0005886	C	plasma membrane	IDA	co-fractionation		Publication:501718909|PMID:16618929	TAIR	8/9/2007
At1g03230	AT1G03230.1	located in	cell wall	GO:0005618	C	cell wall	IDA	protein separation and fragment identification		Publication:501714811|PMID:15593128	kvanwijk	9/24/2008
At1g03230	AT1G03230.1	located in	plant-type cell wall	GO:0009505	C	cell wall	IDA	protein separation and fragment identification		Publication:501721524|PMID:17526915	kvanwijk	9/30/2008
At1g03230	AT1G03230.1	involved in	response to salt stress	GO:0009651	P	response to stress	IEP	Correlation of expression with a physiological assay		Publication:501723430|PMID:17916636	kvanwijk	10/3/2008
At1g03230	AT1G03230.1	involved in	response to salt stress	GO:0009651	P	response to abiotic or biotic stimulus	IEP	Correlation of expression with a physiological assay		Publication:501723430|PMID:17916636	kvanwijk	10/3/2008
At1g03240	AT1G03240	located in	cellular_component	GO:0005575	C	unknown cellular components	ND	Unknown cellular component		Communication:1345790	TAIR	10/19/2006
At1g03240	AT1G03240	has	molecular_function	GO:0003674	F	unknown molecular functions	ND	none		Communication:501683652	TIGR	10/4/2003
At1g03240	AT1G03240	involved in	biological_process	GO:0008150	P	unknown biological processes	ND	Unknown biological process		Communication:1345790	TAIR	10/19/2006
At1g03250	AT1G03250	located in	cellular_component	GO:0005575	C	unknown cellular components	ND	Unknown cellular component		Communication:1345790	TAIR	10/19/2006
At1g03250	AT1G03250	has	molecular_function	GO:0003674	F	unknown molecular functions	ND	Unknown molecular function		Communication:1345790	TAIR	5/8/2009
At1g03250	AT1G03250	involved in	biological_process	GO:0008150	P	unknown biological processes	ND	Unknown biological process		Communication:1345790	TAIR	10/19/2006
At1g03260	AT1G03260.1	located in	endomembrane system	GO:0012505	C	other cellular components	IEA	traceable computational prediction	CBS:TargetP	AnalysisReference:501730133	TAIR	4/23/2010
At1g03270	AT1G03270.1	located in	endomembrane system	GO:0012505	C	other cellular components	IEA	traceable computational prediction	CBS:TargetP	AnalysisReference:501730133	TAIR	4/23/2010
At1g03270	AT1G03270	has	molecular_function	GO:0003674	F	unknown molecular functions	ND	none		Communication:501683652	TIGR	8/30/2003
At1g03270	AT1G03270	involved in	biological_process	GO:0008150	P	unknown biological processes	ND	none		Communication:501683652	TIGR	8/30/2003
At1g03280	AT1G03280.1	located in	transcription factor TFIIE complex	GO:0005673	C	nucleus	IEA	traceable computational prediction	INTERPRO:IPR002853|INTERPRO:IPR002853|INTERPRO:IPR017919	AnalysisReference:501730468	TAIR	4/30/2010
At1g03280	AT1G03280.1	located in	transcription factor TFIIE complex	GO:0005673	C	other intracellular components	IEA	traceable computational prediction	INTERPRO:IPR002853|INTERPRO:IPR002853|INTERPRO:IPR017919	AnalysisReference:501730468	TAIR	4/30/2010
At1g03280	AT1G03280.1	has	RNA polymerase II transcription factor activity	GO:0003702	F	other molecular functions	IEA	traceable computational prediction	INTERPRO:IPR002853|INTERPRO:IPR002853|INTERPRO:IPR017919	AnalysisReference:501730468	TAIR	4/30/2010
At1g03280	AT1G03280.1	involved in	transcription initiation from RNA polymerase II promoter	GO:0006367	P	transcription	IEA	traceable computational prediction	INTERPRO:IPR002853|INTERPRO:IPR002853|INTERPRO:IPR017919	AnalysisReference:501730468	TAIR	4/30/2010
At1g03280	AT1G03280.1	involved in	transcription initiation from RNA polymerase II promoter	GO:0006367	P	other cellular processes	IEA	traceable computational prediction	INTERPRO:IPR002853|INTERPRO:IPR002853|INTERPRO:IPR017919	AnalysisReference:501730468	TAIR	4/30/2010
At1g03280	AT1G03280.1	involved in	transcription initiation from RNA polymerase II promoter	GO:0006367	P	other metabolic processes	IEA	traceable computational prediction	INTERPRO:IPR002853|INTERPRO:IPR002853|INTERPRO:IPR017919	AnalysisReference:501730468	TAIR	4/30/2010
At1g03280	AT1G03280.1	located in	endomembrane system	GO:0012505	C	other cellular components	IEA	traceable computational prediction	CBS:TargetP	AnalysisReference:501730133	TAIR	4/23/2010
At1g03280	AT1G03280	located in	transcription factor TFIIE complex	GO:0005673	C	nucleus	ISS	manually reviewed TIGR computational analysis	Pfam:PF02002	Communication:501714663	TIGR	9/1/2003
At1g03280	AT1G03280	located in	transcription factor TFIIE complex	GO:0005673	C	other intracellular components	ISS	manually reviewed TIGR computational analysis	Pfam:PF02002	Communication:501714663	TIGR	9/1/2003
At1g03280	AT1G03280	has	transcription initiation factor activity	GO:0016986	F	other molecular functions	ISS	manually reviewed TIGR computational analysis	Pfam:PF02002	Communication:501714663	TIGR	9/1/2003
At1g03290	AT1G03290	located in	cellular_component	GO:0005575	C	unknown cellular components	ND	Unknown cellular component		Communication:1345790	TAIR	10/19/2006
At1g03290	AT1G03290	has	molecular_function	GO:0003674	F	unknown molecular functions	ND	none		Communication:501683652	TIGR	10/4/2003
At1g03290	AT1G03290	involved in	biological_process	GO:0008150	P	unknown biological processes	ND	Unknown biological process		Communication:1345790	TAIR	10/19/2006
At1g03300	AT1G03300.1	has	RNA binding	GO:0003723	F	DNA or RNA binding	IEA	traceable computational prediction	INTERPRO:IPR008395|INTERPRO:IPR008395	AnalysisReference:501730468	TAIR	4/30/2010
At1g03300	AT1G03300	located in	nucleus	GO:0005634	C	nucleus	IDA	localization of GFP/YFP fusion protein		Publication:501735276|PMID:19795213	TAIR	4/4/2010
At1g03300	AT1G03300	involved in	biological_process	GO:0008150	P	unknown biological processes	ND	Unknown biological process		Communication:1345790	TAIR	10/19/2006
At1g03310	AT1G03310.1	located in	chloroplast	GO:0009507	C	chloroplast	IDA	protein separation and fragment identification		Publication:501724486|PMID:18431481	kvanwijk	9/26/2008
At1g03310	AT1G03310	has	alpha-amylase activity	GO:0004556	F	hydrolase activity	ISS	manually reviewed TIGR computational analysis	INTERPRO:IPR006047	Communication:501714663	TIGR	8/25/2003
At1g03310	AT1G03310	involved in	carbohydrate metabolic process	GO:0005975	P	other metabolic processes	ISS	manually reviewed TIGR computational analysis	INTERPRO:IPR006047	Communication:501714663	TIGR	8/25/2003
At1g03310	AT1G03310	has	isoamylase activity	GO:0019156	F	hydrolase activity	IDA	Enzyme assays		Publication:501728658|PMID:18815382	cdhulst	3/10/2009
At1g03310	AT1G03310	has	isoamylase activity	GO:0019156	F	other enzyme activity	IDA	Enzyme assays		Publication:501728658|PMID:18815382	cdhulst	3/10/2009
At1g03310	AT1G03310	has	isoamylase activity	GO:0019156	F	hydrolase activity	IMP	biochemical/chemical analysis		Publication:501714929|PMID:15743447	TAIR	5/12/2005
At1g03310	AT1G03310	has	isoamylase activity	GO:0019156	F	other enzyme activity	IMP	biochemical/chemical analysis		Publication:501714929|PMID:15743447	TAIR	5/12/2005
At1g03310	AT1G03310	involved in	amylopectin biosynthetic process	GO:0010021	P	other cellular processes	IMP	biochemical/chemical analysis		Publication:501728658|PMID:18815382	cdhulst	3/10/2009
At1g03310	AT1G03310	involved in	amylopectin biosynthetic process	GO:0010021	P	other metabolic processes	IMP	biochemical/chemical analysis		Publication:501728658|PMID:18815382	cdhulst	3/10/2009
At1g03310	AT1G03310.2	located in	chloroplast	GO:0009507	C	chloroplast	IDA	protein separation and fragment identification		Publication:501724486|PMID:18431481	kvanwijk	9/26/2008
At1g03320	AT1G03320	located in	cellular_component	GO:0005575	C	unknown cellular components	ND	Unknown cellular component		Communication:1345790	TAIR	10/19/2006
At1g03320	AT1G03320	has	molecular_function	GO:0003674	F	unknown molecular functions	ND	none		Communication:501683652	TIGR	10/4/2003
At1g03320	AT1G03320	involved in	biological_process	GO:0008150	P	unknown biological processes	ND	Unknown biological process		Communication:1345790	TAIR	10/19/2006
At1g03330	AT1G03330	located in	nucleus	GO:0005634	C	nucleus	ISS	manually reviewed TIGR computational analysis	INTERPRO:IPR001163	Communication:501714663	TIGR	9/24/2003
At1g03330	AT1G03330	located in	small nucleolar ribonucleoprotein complex	GO:0005732	C	other intracellular components	ISS	manually reviewed TIGR computational analysis	INTERPRO:IPR001163	Communication:501714663	TIGR	9/24/2003
At1g03330	AT1G03330	has	molecular_function	GO:0003674	F	unknown molecular functions	ND	Unknown molecular function		Communication:1345790	TAIR	10/20/2006
At1g03340	AT1G03340	has	molecular_function	GO:0003674	F	unknown molecular functions	ND	none		Communication:501683652	TIGR	10/4/2003
At1g03340	AT1G03340	involved in	biological_process	GO:0008150	P	unknown biological processes	ND	Unknown biological process		Communication:1345790	TAIR	10/19/2006
At1g03350	AT1G03350	located in	cellular_component	GO:0005575	C	unknown cellular components	ND	none		Communication:501683652	TIGR	9/13/2003
At1g03350	AT1G03350	has	molecular_function	GO:0003674	F	unknown molecular functions	ND	none		Communication:501683652	TIGR	9/13/2003
At1g03350	AT1G03350	involved in	biological_process	GO:0008150	P	unknown biological processes	ND	none		Communication:501683652	TIGR	9/13/2003
At1g03360	AT1G03360.1	located in	mitochondrion	GO:0005739	C	mitochondria	IEA	traceable computational prediction	CBS:TargetP	AnalysisReference:501730133	TAIR	4/23/2010
At1g03360	AT1G03360.1	has	RNA binding	GO:0003723	F	DNA or RNA binding	IEA	traceable computational prediction	INTERPRO:IPR003029	AnalysisReference:501730468	TAIR	4/30/2010
At1g03360	AT1G03360	has	exonuclease activity	GO:0004527	F	hydrolase activity	ISS	manually reviewed TIGR computational analysis	Swiss-Prot:P38792	Communication:501714663	TIGR	10/10/2003
At1g03370	AT1G03370.1	has	protein binding	GO:0005515	F	protein binding	IEA	traceable computational prediction	INTERPRO:IPR001841	AnalysisReference:501730468	TAIR	4/30/2010
At1g03370	AT1G03370.1	has	zinc ion binding	GO:0008270	F	other binding	IEA	traceable computational prediction	INTERPRO:IPR001841	AnalysisReference:501730468	TAIR	4/30/2010
At1g03370	AT1G03370	located in	cellular_component	GO:0005575	C	unknown cellular components	ND	Unknown cellular component		Communication:1345790	TAIR	10/19/2006
At1g03370	AT1G03370	involved in	biological_process	GO:0008150	P	unknown biological processes	ND	Unknown biological process		Communication:1345790	TAIR	10/19/2006
At1g03380	AT1G03380	has	molecular_function	GO:0003674	F	unknown molecular functions	ND	none		Communication:501683652	TIGR	10/4/2003
At1g03380	AT1G03380	has	molecular_function	GO:0003674	F	unknown molecular functions	ND	Unknown molecular function		Communication:1345790	TAIR	10/20/2006
At1g03380	AT1G03380	involved in	response to starvation	GO:0042594	P	response to stress	IEP	Correlation of expression with a physiological assay		Publication:501715292|PMID:15860012	TAIR	10/14/2005
At1g03390	AT1G03390.1	has	transferase activity, transferring acyl groups other than amino-acyl groups	GO:0016747	F	transferase activity	IEA	traceable computational prediction	INTERPRO:IPR003480	AnalysisReference:501730468	TAIR	4/30/2010
At1g03390	AT1G03390	has	transferase activity	GO:0016740	F	transferase activity	ISS	manually reviewed TIGR computational analysis	Pfam:PF02458	Communication:501714663	TIGR	8/21/2002
At1g03390	AT1G03390	involved in	biological_process	GO:0008150	P	unknown biological processes	ND	none		Communication:501683652	TIGR	4/17/2003
At1g03400	AT1G03400	located in	cellular_component	GO:0005575	C	unknown cellular components	ND	Unknown cellular component		Communication:1345790	TAIR	10/19/2006
At1g03400	AT1G03400	has	1-aminocyclopropane-1-carboxylate oxidase activity	GO:0009815	F	other enzyme activity	ISS	Sequence similarity (homologue of/most closely related to)		Publication:4257|PMID:7579161	TAIR	1/26/2006
At1g03400	AT1G03400	involved in	biological_process	GO:0008150	P	unknown biological processes	ND	Unknown biological process		Communication:1345790	TAIR	10/19/2006
At1g03410	AT1G03410.1	has	oxidoreductase activity	GO:0016491	F	other enzyme activity	IEA	traceable computational prediction	INTERPRO:IPR005123	AnalysisReference:501730468	TAIR	4/30/2010
At1g03410	AT1G03410.1	located in	endomembrane system	GO:0012505	C	other cellular components	IEA	traceable computational prediction	CBS:TargetP	AnalysisReference:501730133	TAIR	4/23/2010
At1g03430	AT1G03430	located in	cytoplasm	GO:0005737	C	other cytoplasmic components	IDA	localization of GFP/YFP fusion protein		Publication:501720313|PMID:17122069	jkieber	11/13/2008
At1g03430	AT1G03430	located in	nucleus	GO:0005634	C	nucleus	IDA	localization of GFP/YFP fusion protein		Publication:501720313|PMID:17122069	jkieber	11/13/2008
At1g03430	AT1G03430	involved in	two-component signal transduction system (phosphorelay)	GO:0000160	P	signal transduction	TAS	original experiments are traceable through an article		Publication:501681951|PMID:11828030	TAIR	6/17/2003
At1g03430	AT1G03430	involved in	cytokinin mediated signaling pathway	GO:0009736	P	other biological processes	IMP	none		Publication:501720313|PMID:17122069	jkieber	11/13/2008
At1g03430	AT1G03430	regulates	cytokinin mediated signaling pathway	GO:0009736	P	other biological processes	IGI	quadruple mutant analysis		Publication:501720313|PMID:17122069	TAIR	12/20/2006
At1g03430	AT1G03430	has	histidine phosphotransfer kinase activity	GO:0009927	F	kinase activity	IDA	none		Publication:2065|PMID:9804162	jkieber	11/13/2008
At1g03430	AT1G03430	has	histidine phosphotransfer kinase activity	GO:0009927	F	kinase activity	IDA	none		Publication:1764|PMID:10050311	jkieber	11/13/2008
At1g03430	AT1G03430	has	histidine phosphotransfer kinase activity	GO:0009927	F	kinase activity	ISS	Recognized domains		Publication:501706877|PMID:11193423	TAIR	10/29/2003
At1g03430	AT1G03430	has	histidine phosphotransfer kinase activity	GO:0009927	F	kinase activity	ISS	Sequence similarity (homologue of/most closely related to)	TAIR:gene:3354716	Publication:501720313|PMID:17122069	TAIR	12/20/2006
At1g03440	AT1G03440.1	located in	endomembrane system	GO:0012505	C	other cellular components	IEA	traceable computational prediction	CBS:TargetP	AnalysisReference:501730133	TAIR	4/23/2010
At1g03440	AT1G03440	functions in	protein binding	GO:0005515	F	protein binding	NAS	none		Publication:501683138|PMID:11751054	TIGR	4/17/2003
At1g03440	AT1G03440	functions in	protein binding	GO:0005515	F	protein binding	ISS	manually reviewed TIGR computational analysis	INTERPRO:IPR001611	Communication:501714663	TIGR	6/18/2002
At1g03440	AT1G03440	involved in	signal transduction	GO:0007165	P	signal transduction	IC	none	GO:0005515	Publication:501683138|PMID:11751054	TIGR	4/17/2003
At1g03445	AT1G03445	located in	nucleus	GO:0005634	C	nucleus	IDA	localization of GFP/YFP fusion protein		Publication:501711881|PMID:14977918	TAIR	7/6/2007
At1g03445	AT1G03445	functions in	protein binding	GO:0005515	F	protein binding	IPI	tandem affinity purification	AGI_LocusCode:At1g78300	Publication:501730377|PMID:19452453	ira420	10/29/2009
At1g03445	AT1G03445	has	protein serine/threonine phosphatase activity	GO:0004722	F	hydrolase activity	IDA	in vitro assay		Publication:501711881|PMID:14977918	TAIR	7/6/2007
At1g03445	AT1G03445	has	protein serine/threonine phosphatase activity	GO:0004722	F	hydrolase activity	ISS	manually reviewed TIGR computational analysis	Pfam:PF00149	Communication:501714663	TIGR	8/22/2003
At1g03445	AT1G03445	involved in	brassinosteroid mediated signaling pathway	GO:0009742	P	other biological processes	IGI	Traditional genetic interactions (e.g.suppressors, synthetic lethals)		Publication:501711881|PMID:14977918	TAIR	7/6/2007
At1g03445	AT1G03445	involved in	regulation of protein localization	GO:0032880	P	other biological processes	IDA	localization of GFP/YFP fusion protein		Publication:501723150|PMID:17873094	TAIR	8/21/2008
At1g03457	AT1G03457.1	has	RNA binding	GO:0003723	F	DNA or RNA binding	IEA	traceable computational prediction	INTERPRO:IPR002343|INTERPRO:IPR002343|INTERPRO:IPR002343|INTERPRO:IPR002343	AnalysisReference:501730468	TAIR	4/30/2010
At1g03457	AT1G03457.1	has	nucleic acid binding	GO:0003676	F	nucleic acid binding	IEA	traceable computational prediction	INTERPRO:IPR000504|INTERPRO:IPR000504|INTERPRO:IPR000504|INTERPRO:IPR000504|INTERPRO:IPR000504|INTERPRO:IPR000504|INTERPRO:IPR000504|INTERPRO:IPR000504|INTERPRO:IPR000504	AnalysisReference:501730468	TAIR	4/30/2010
At1g03457	AT1G03457.1	has	nucleotide binding	GO:0000166	F	nucleotide binding	IEA	traceable computational prediction	INTERPRO:IPR012677|INTERPRO:IPR012677|INTERPRO:IPR012677	AnalysisReference:501730468	TAIR	4/30/2010
At1g03457	AT1G03457	located in	cellular_component	GO:0005575	C	unknown cellular components	ND	Unknown cellular component		Communication:1345790	TAIR	11/24/2008
At1g03457	AT1G03457	functions in	RNA binding	GO:0003723	F	DNA or RNA binding	ISS	manually reviewed TIGR computational analysis	INTERPRO:IPR000504	Communication:501714663	TIGR	3/20/2002
At1g03457	AT1G03457	involved in	biological_process	GO:0008150	P	unknown biological processes	ND	Unknown biological process		Communication:1345790	TAIR	11/24/2008
At1g03457	AT1G03457.2	has	RNA binding	GO:0003723	F	DNA or RNA binding	IEA	traceable computational prediction	INTERPRO:IPR002343|INTERPRO:IPR002343|INTERPRO:IPR002343|INTERPRO:IPR002343	AnalysisReference:501730468	TAIR	4/30/2010
At1g03457	AT1G03457.2	has	nucleic acid binding	GO:0003676	F	nucleic acid binding	IEA	traceable computational prediction	INTERPRO:IPR000504|INTERPRO:IPR000504|INTERPRO:IPR000504|INTERPRO:IPR000504|INTERPRO:IPR000504|INTERPRO:IPR000504|INTERPRO:IPR000504|INTERPRO:IPR000504|INTERPRO:IPR000504	AnalysisReference:501730468	TAIR	4/30/2010
At1g03457	AT1G03457.2	has	nucleotide binding	GO:0000166	F	nucleotide binding	IEA	traceable computational prediction	INTERPRO:IPR012677|INTERPRO:IPR012677|INTERPRO:IPR012677	AnalysisReference:501730468	TAIR	4/30/2010
At1g03470	AT1G03470	located in	cellular_component	GO:0005575	C	unknown cellular components	ND	Unknown cellular component		Communication:1345790	TAIR	10/19/2006
At1g03470	AT1G03470	has	molecular_function	GO:0003674	F	unknown molecular functions	ND	none		Communication:501683652	TIGR	2/6/2004
At1g03470	AT1G03470	involved in	biological_process	GO:0008150	P	unknown biological processes	ND	Unknown biological process		Communication:1345790	TAIR	10/19/2006
At1g03475	AT1G03475.1	located in	chloroplast	GO:0009507	C	chloroplast	IDA	protein separation and fragment identification		Publication:501712079|PMID:15028209	kvanwijk	9/23/2008
At1g03475	AT1G03475.1	located in	chloroplast	GO:0009507	C	chloroplast	IDA	protein separation and fragment identification		Publication:501724486|PMID:18431481	kvanwijk	9/26/2008
At1g03475	AT1G03475.1	located in	chloroplast stroma	GO:0009570	C	plastid	IDA	protein separation and fragment identification		Publication:501727324|PMID:18633119	kvanwijk	10/8/2008
At1g03475	AT1G03475.1	located in	chloroplast stroma	GO:0009570	C	plastid	IDA	protein separation and fragment identification		Publication:501728638|PMID:16207701	kvanwijk	9/24/2008
At1g03475	AT1G03475.1	located in	chloroplast stroma	GO:0009570	C	chloroplast	IDA	protein separation and fragment identification		Publication:501727324|PMID:18633119	kvanwijk	10/8/2008
At1g03475	AT1G03475.1	located in	chloroplast stroma	GO:0009570	C	chloroplast	IDA	protein separation and fragment identification		Publication:501728638|PMID:16207701	kvanwijk	9/24/2008
At1g03475	AT1G03475.1	located in	chloroplast stroma	GO:0009570	C	other cytoplasmic components	IDA	protein separation and fragment identification		Publication:501727324|PMID:18633119	kvanwijk	10/8/2008
At1g03475	AT1G03475.1	located in	chloroplast stroma	GO:0009570	C	other cytoplasmic components	IDA	protein separation and fragment identification		Publication:501728638|PMID:16207701	kvanwijk	9/24/2008
At1g03475	AT1G03475.1	located in	chloroplast stroma	GO:0009570	C	other intracellular components	IDA	protein separation and fragment identification		Publication:501727324|PMID:18633119	kvanwijk	10/8/2008
At1g03475	AT1G03475.1	located in	chloroplast stroma	GO:0009570	C	other intracellular components	IDA	protein separation and fragment identification		Publication:501728638|PMID:16207701	kvanwijk	9/24/2008
At1g03475	AT1G03475.1	located in	apoplast	GO:0048046	C	extracellular	IDA	protein separation and fragment identification		Publication:501725189|PMID:18538804	kvanwijk	9/25/2008
At1g03475	AT1G03475	located in	plastid	GO:0009536	C	plastid	IDA	localization of GFP/YFP fusion protein		Publication:501710359	TAIR	12/21/2005
At1g03475	AT1G03475	has	coproporphyrinogen oxidase activity	GO:0004109	F	other enzyme activity	IGI	Functional complementation in heterologous system	Saccharomyces cerevisiae:hem13	Publication:501710359	TAIR	12/21/2005
At1g03475	AT1G03475	has	coproporphyrinogen oxidase activity	GO:0004109	F	other enzyme activity	ISS	manually reviewed TIGR computational analysis	INTERPRO:IPR001260|SWISS-PROT:P35055|SWISS-PROT:Q42946|SWISS-PROT:Q42840	Communication:501714663	TIGR	9/10/2002
At1g03475	AT1G03475	involved in	tetrapyrrole biosynthetic process	GO:0033014	P	other cellular processes	IC	none	GO:0004109	Publication:501710359	TAIR	5/12/2009
At1g03475	AT1G03475	involved in	tetrapyrrole biosynthetic process	GO:0033014	P	other metabolic processes	IC	none	GO:0004109	Publication:501710359	TAIR	5/12/2009
At1g03490	AT1G03490.1	involved in	regulation of transcription	GO:0045449	P	transcription	IEA	traceable computational prediction	INTERPRO:IPR003441|INTERPRO:IPR003441|INTERPRO:IPR003441	AnalysisReference:501730468	TAIR	4/30/2010
At1g03490	AT1G03490.1	involved in	regulation of transcription	GO:0045449	P	other cellular processes	IEA	traceable computational prediction	INTERPRO:IPR003441|INTERPRO:IPR003441|INTERPRO:IPR003441	AnalysisReference:501730468	TAIR	4/30/2010
At1g03490	AT1G03490.1	involved in	regulation of transcription	GO:0045449	P	other metabolic processes	IEA	traceable computational prediction	INTERPRO:IPR003441|INTERPRO:IPR003441|INTERPRO:IPR003441	AnalysisReference:501730468	TAIR	4/30/2010
At1g03490	AT1G03490	has	transcription factor activity	GO:0003700	F	transcription factor activity	ISS	Recognized domains		Publication:1345963|PMID:11118137	TAIR	6/6/2003
At1g03490	AT1G03490	involved in	multicellular organismal development	GO:0007275	P	developmental processes	ISS	manually reviewed TIGR computational analysis	Pfam:PF02365	Communication:501714663	TIGR	9/15/2003
At1g03495	AT1G03495.1	has	transferase activity, transferring acyl groups other than amino-acyl groups	GO:0016747	F	transferase activity	IEA	traceable computational prediction	INTERPRO:IPR003480	AnalysisReference:501730468	TAIR	4/30/2010
At1g03495	AT1G03495	has	transferase activity	GO:0016740	F	transferase activity	ISS	manually reviewed TIGR computational analysis	Pfam:PF02458	Communication:501714663	TIGR	9/9/2003
At1g03495	AT1G03495	involved in	biological_process	GO:0008150	P	unknown biological processes	ND	none		Communication:501683652	TIGR	9/13/2003
At1g03502	AT1G03502	constituent of	small nucleolar ribonucleoprotein complex	GO:0005732	C	other intracellular components	TAS	text book or dictionary; -material has become common knowledge		Publication:501682431	TAIR	2/7/2006
At1g03502	AT1G03502	has	molecular_function	GO:0003674	F	unknown molecular functions	ND	Unknown molecular function		Communication:1345790	TAIR	10/20/2006
At1g03502	AT1G03502	involved in	rRNA modification	GO:0000154	P	other cellular processes	TAS	text book or dictionary; -material has become common knowledge		Publication:501682431	TAIR	2/7/2006
At1g03502	AT1G03502	involved in	rRNA modification	GO:0000154	P	other metabolic processes	TAS	text book or dictionary; -material has become common knowledge		Publication:501682431	TAIR	2/7/2006
At1g03502	AT1G03502	involved in	rRNA modification	GO:0000154	P	cell organization and biogenesis	TAS	text book or dictionary; -material has become common knowledge		Publication:501682431	TAIR	2/7/2006
At1g03506	AT1G03506	constituent of	small nucleolar ribonucleoprotein complex	GO:0005732	C	other intracellular components	TAS	text book or dictionary; -material has become common knowledge		Publication:501682431	TAIR	2/7/2006
At1g03506	AT1G03506	has	molecular_function	GO:0003674	F	unknown molecular functions	ND	Unknown molecular function		Communication:1345790	TAIR	10/20/2006
At1g03506	AT1G03506	involved in	rRNA modification	GO:0000154	P	other cellular processes	TAS	text book or dictionary; -material has become common knowledge		Publication:501682431	TAIR	2/7/2006
At1g03506	AT1G03506	involved in	rRNA modification	GO:0000154	P	other metabolic processes	TAS	text book or dictionary; -material has become common knowledge		Publication:501682431	TAIR	2/7/2006
At1g03506	AT1G03506	involved in	rRNA modification	GO:0000154	P	cell organization and biogenesis	TAS	text book or dictionary; -material has become common knowledge		Publication:501682431	TAIR	2/7/2006
At1g03510	AT1G03510.1	has	binding	GO:0005488	F	other binding	IEA	traceable computational prediction	INTERPRO:IPR011990	AnalysisReference:501730468	TAIR	4/30/2010
At1g03510	AT1G03510	located in	cellular_component	GO:0005575	C	unknown cellular components	ND	Unknown cellular component		Communication:1345790	TAIR	5/8/2009
At1g03510	AT1G03510	involved in	biological_process	GO:0008150	P	unknown biological processes	ND	Unknown biological process		Communication:1345790	TAIR	5/8/2009
At1g03515	AT1G03515	located in	cellular_component	GO:0005575	C	unknown cellular components	ND	Unknown cellular component		Communication:1345790	TAIR	5/8/2009
At1g03515	AT1G03515	involved in	translational elongation	GO:0006414	P	protein metabolism	TAS	text book or dictionary; -material has become common knowledge		Publication:501710108|PMID:8980477	TAIR	8/31/2005
At1g03515	AT1G03515	involved in	translational elongation	GO:0006414	P	other cellular processes	TAS	text book or dictionary; -material has become common knowledge		Publication:501710108|PMID:8980477	TAIR	8/31/2005
At1g03515	AT1G03515	involved in	translational elongation	GO:0006414	P	other metabolic processes	TAS	text book or dictionary; -material has become common knowledge		Publication:501710108|PMID:8980477	TAIR	8/31/2005
At1g03515	AT1G03515	has	triplet codon-amino acid adaptor activity	GO:0030533	F	other binding	TAS	text book or dictionary; -material has become common knowledge		Publication:501710108|PMID:8980477	TAIR	8/31/2005
At1g03515	AT1G03515	has	triplet codon-amino acid adaptor activity	GO:0030533	F	DNA or RNA binding	TAS	text book or dictionary; -material has become common knowledge		Publication:501710108|PMID:8980477	TAIR	8/31/2005
At1g03515	AT1G03515	has	triplet codon-amino acid adaptor activity	GO:0030533	F	nucleic acid binding	TAS	text book or dictionary; -material has become common knowledge		Publication:501710108|PMID:8980477	TAIR	8/31/2005
At1g03520	AT1G03520.1	located in	membrane	GO:0016020	C	other membranes	IEA	traceable computational prediction	INTERPRO:IPR003406|INTERPRO:IPR003406	AnalysisReference:501730468	TAIR	4/30/2010
At1g03520	AT1G03520	located in	membrane	GO:0016020	C	other membranes	ISS	manually reviewed TIGR computational analysis	Pfam:PF02485	Communication:501714663	TIGR	6/11/2002
At1g03520	AT1G03520	has	acetylglucosaminyltransferase activity	GO:0008375	F	transferase activity	ISS	manually reviewed TIGR computational analysis	Pfam:PF02485	Communication:501714663	TIGR	6/11/2002
At1g03520	AT1G03520	involved in	carbohydrate biosynthetic process	GO:0016051	P	other metabolic processes	ISS	manually reviewed TIGR computational analysis	Pfam:PF02485	Communication:501714663	TIGR	6/11/2002
At1g03520	AT1G03520	has	transferase activity, transferring glycosyl groups	GO:0016757	F	transferase activity	ISS	Recognized domains		Communication:1674999	TAIR	4/21/2004
At1g03520	AT1G03520	has	transferase activity, transferring glycosyl groups	GO:0016757	F	transferase activity	ISS	Recognized domains		Communication:1674999	irisxu	4/21/2004
At1g03520	AT1G03520.2	located in	membrane	GO:0016020	C	other membranes	IEA	traceable computational prediction	INTERPRO:IPR003406|INTERPRO:IPR003406	AnalysisReference:501730468	TAIR	4/30/2010
At1g03530	AT1G03530	involved in	biological_process	GO:0008150	P	unknown biological processes	ND	Unknown biological process		Communication:1345790	TAIR	10/19/2006
At1g03540	AT1G03540	involved in	biological_process	GO:0008150	P	unknown biological processes	ND	none		Communication:501683652	TIGR	9/13/2003
At1g03550	AT1G03550.1	located in	integral to membrane	GO:0016021	C	other membranes	IEA	traceable computational prediction	INTERPRO:IPR007273|INTERPRO:IPR007273	AnalysisReference:501730468	TAIR	4/30/2010
At1g03550	AT1G03550.1	involved in	protein transport	GO:0015031	P	transport	IEA	traceable computational prediction	INTERPRO:IPR007273|INTERPRO:IPR007273	AnalysisReference:501730468	TAIR	4/30/2010
At1g03550	AT1G03550	has	transmembrane transporter activity	GO:0022857	F	transporter activity	ISS	manually reviewed TIGR computational analysis	Pfam:PF04144	Communication:501714663	TIGR	8/29/2003
At1g03560	AT1G03560	involved in	biological_process	GO:0008150	P	unknown biological processes	ND	none		Communication:501683652	TIGR	9/13/2003
At1g03570	AT1G03570	located in	cellular_component	GO:0005575	C	unknown cellular components	ND	Unknown cellular component		Communication:1345790	TAIR	5/8/2009
At1g03570	AT1G03570	involved in	translational elongation	GO:0006414	P	protein metabolism	TAS	text book or dictionary; -material has become common knowledge		Publication:501710108|PMID:8980477	TAIR	8/31/2005
At1g03570	AT1G03570	involved in	translational elongation	GO:0006414	P	other cellular processes	TAS	text book or dictionary; -material has become common knowledge		Publication:501710108|PMID:8980477	TAIR	8/31/2005
At1g03570	AT1G03570	involved in	translational elongation	GO:0006414	P	other metabolic processes	TAS	text book or dictionary; -material has become common knowledge		Publication:501710108|PMID:8980477	TAIR	8/31/2005
At1g03570	AT1G03570	has	triplet codon-amino acid adaptor activity	GO:0030533	F	other binding	TAS	text book or dictionary; -material has become common knowledge		Publication:501710108|PMID:8980477	TAIR	8/31/2005
At1g03570	AT1G03570	has	triplet codon-amino acid adaptor activity	GO:0030533	F	DNA or RNA binding	TAS	text book or dictionary; -material has become common knowledge		Publication:501710108|PMID:8980477	TAIR	8/31/2005
At1g03570	AT1G03570	has	triplet codon-amino acid adaptor activity	GO:0030533	F	nucleic acid binding	TAS	text book or dictionary; -material has become common knowledge		Publication:501710108|PMID:8980477	TAIR	8/31/2005
At1g03580	AT1G03580	located in	cellular_component	GO:0005575	C	unknown cellular components	ND	Unknown cellular component		Communication:1345790	TAIR	5/8/2009
At1g03580	AT1G03580	has	molecular_function	GO:0003674	F	unknown molecular functions	ND	Unknown molecular function		Communication:1345790	TAIR	5/8/2009
At1g03580	AT1G03580	involved in	biological_process	GO:0008150	P	unknown biological processes	ND	Unknown biological process		Communication:1345790	TAIR	5/8/2009
At1g03590	AT1G03590.1	located in	plasma membrane	GO:0005886	C	plasma membrane	IDA	protein separation and fragment identification		Publication:501720929|PMID:17317660	kvanwijk	9/25/2008
At1g03590	AT1G03590.1	has	catalytic activity	GO:0003824	F	other enzyme activity	IEA	traceable computational prediction	INTERPRO:IPR001932|INTERPRO:IPR001932|INTERPRO:IPR001932|INTERPRO:IPR001932	AnalysisReference:501730468	TAIR	4/30/2010
At1g03590	AT1G03590.1	has protein modification of type	N-terminal protein myristoylation	GO:0006499	P	protein metabolism	IEA	traceable computational prediction		Publication:501710157|PMID:12912986	TAIR	2/5/2004
At1g03590	AT1G03590.1	has protein modification of type	N-terminal protein myristoylation	GO:0006499	P	other cellular processes	IEA	traceable computational prediction		Publication:501710157|PMID:12912986	TAIR	2/5/2004
At1g03590	AT1G03590.1	has protein modification of type	N-terminal protein myristoylation	GO:0006499	P	other metabolic processes	IEA	traceable computational prediction		Publication:501710157|PMID:12912986	TAIR	2/5/2004
At1g03590	AT1G03590	has	protein serine/threonine phosphatase activity	GO:0004722	F	hydrolase activity	ISS	manually reviewed TIGR computational analysis	INTERPRO:IPR001932	Communication:501714663	TIGR	3/21/2002
At1g03600	AT1G03600.1	located in	chloroplast	GO:0009507	C	chloroplast	IDA	protein separation and fragment identification		Publication:501712079|PMID:15028209	kvanwijk	9/23/2008
At1g03600	AT1G03600.1	located in	chloroplast	GO:0009507	C	chloroplast	IDA	protein separation and fragment identification		Publication:501724486|PMID:18431481	kvanwijk	9/26/2008
At1g03600	AT1G03600.1	located in	thylakoid	GO:0009579	C	other intracellular components	IDA	protein separation and fragment identification		Publication:501681963|PMID:11826309	kvanwijk	10/8/2008
At1g03600	AT1G03600.1	located in	thylakoid	GO:0009579	C	other intracellular components	IDA	protein separation and fragment identification		Publication:501711788|PMID:14729914	kvanwijk	10/8/2008
At1g03600	AT1G03600.1	located in	chloroplast thylakoid membrane	GO:0009535	C	plastid	IDA	protein separation and fragment identification		Publication:501711788|PMID:14729914	kvanwijk	10/8/2008
At1g03600	AT1G03600.1	located in	chloroplast thylakoid membrane	GO:0009535	C	plastid	IDA	protein separation and fragment identification		Publication:501713005|PMID:15322131	kvanwijk	10/8/2008
At1g03600	AT1G03600.1	located in	chloroplast thylakoid membrane	GO:0009535	C	chloroplast	IDA	protein separation and fragment identification		Publication:501711788|PMID:14729914	kvanwijk	10/8/2008
At1g03600	AT1G03600.1	located in	chloroplast thylakoid membrane	GO:0009535	C	chloroplast	IDA	protein separation and fragment identification		Publication:501713005|PMID:15322131	kvanwijk	10/8/2008
At1g03600	AT1G03600.1	located in	chloroplast thylakoid membrane	GO:0009535	C	other membranes	IDA	protein separation and fragment identification		Publication:501711788|PMID:14729914	kvanwijk	10/8/2008
At1g03600	AT1G03600.1	located in	chloroplast thylakoid membrane	GO:0009535	C	other membranes	IDA	protein separation and fragment identification		Publication:501713005|PMID:15322131	kvanwijk	10/8/2008
At1g03600	AT1G03600.1	located in	chloroplast thylakoid membrane	GO:0009535	C	other cytoplasmic components	IDA	protein separation and fragment identification		Publication:501711788|PMID:14729914	kvanwijk	10/8/2008
At1g03600	AT1G03600.1	located in	chloroplast thylakoid membrane	GO:0009535	C	other cytoplasmic components	IDA	protein separation and fragment identification		Publication:501713005|PMID:15322131	kvanwijk	10/8/2008
At1g03600	AT1G03600.1	located in	chloroplast thylakoid membrane	GO:0009535	C	other intracellular components	IDA	protein separation and fragment identification		Publication:501711788|PMID:14729914	kvanwijk	10/8/2008
At1g03600	AT1G03600.1	located in	chloroplast thylakoid membrane	GO:0009535	C	other intracellular components	IDA	protein separation and fragment identification		Publication:501713005|PMID:15322131	kvanwijk	10/8/2008
At1g03600	AT1G03600	located in	chloroplast thylakoid lumen	GO:0009543	C	plastid	IDA	none		Publication:501681963|PMID:11826309	TIGR	4/17/2003
At1g03600	AT1G03600	located in	chloroplast thylakoid lumen	GO:0009543	C	chloroplast	IDA	none		Publication:501681963|PMID:11826309	TIGR	4/17/2003
At1g03600	AT1G03600	located in	chloroplast thylakoid lumen	GO:0009543	C	other cytoplasmic components	IDA	none		Publication:501681963|PMID:11826309	TIGR	4/17/2003
At1g03600	AT1G03600	located in	chloroplast thylakoid lumen	GO:0009543	C	other intracellular components	IDA	none		Publication:501681963|PMID:11826309	TIGR	4/17/2003
At1g03600	AT1G03600	located in	chloroplast thylakoid membrane	GO:0009535	C	plastid	IDA	protein separation and fragment identification		Publication:501713005|PMID:15322131	TAIR	5/9/2006
At1g03600	AT1G03600	located in	chloroplast thylakoid membrane	GO:0009535	C	chloroplast	IDA	protein separation and fragment identification		Publication:501713005|PMID:15322131	TAIR	5/9/2006
[truncated: 196,504 more rows]
