# Supplementary material for: MIPHENO: data normalization for high throughput metabolite analysis
Source: BMC Bioinformatics. 2012 Jan 13;13:10. doi: 10.1186/1471-2105-13-10 (PMC3278354; doi:10.1186/1471-2105-13-10)
Supplement: Additional file 1 — This file contains two folders (Code and Data) along with a README file with a brief description of the contents in each folder as well as instructions for execution of code. The 'Data' folder contains six files representing all the data used in the biological analyses presented, including the Aracyc and Gene Ontology files. The 'Code' folder contains three files representing all the code used to carry out the analyses as well as a Sweave file (MIPHENO.pdf) which illustrates how to carry out the analysis on the Chloroplast 2010 dataset presented in the manuscript. [file 1471-2105-13-10-S1.ZIP › Additional Files/Data/leafabsolute100811.txt]

LOCUS	ECOTYPE	SOURCEREF	P_DATE	POTCODE	LABSTOCK	GENOTYPING	PARENT_GENO	FLATCODE	FA_METRIC	FA_DATE	16_0	16_1d7C	16_1d3T	16_2	16_3	18_0	18_1d9	18_1d11	18_2	18_3	18_2dca	AA_METRIC	PLATE_ID	ALA	ARG	ASN	ASP	CYS	GABA	GLN	GLU	GLY	HPRO	HSER	HIS	ILE	LEU	LYS	MET	PHE	PRO	SER	THR	TRP	TYR	VAL	MORPH_DATE	STATUS	COLOR
At1g25220	Col-0	SALK_035971	060418	P12366	RL02563	Homozygous		F10083														absolute	AA1003	563.0338	22.4062	33.6492	1576.4308	1.52	431.6277	390.7846	3116.3754	37.7631	4.2092	8.9138	36.1231	15.7969	25.92	43.8892	17.2462	48.1446	180.1262	138.7077	333.8646	7.6892	14.1323	103.8985	060522	Successful	Same Color
At1g64350	Col-0	SALK_089339	060418	P12317	RL02572	Homozygous		F10083														absolute	AA1003	305.2247	22.558	37.6099	1164.2741	1.2296	447.6914	359.6691	1980.2247	26.1457	3.3333	3.8222	30.5457	11.7531	23.0222	38.3383	17.8765	51.0494	177.3407	78.2543	185.042	5.6395	12.9877	88.8074	060522	Successful	Dark Green
At4g11160	Col-0	SALK_128966	060418	P12339	RL02574	Homozygous		F10083														absolute	AA1003	257.5767	23.8447	26.9379	1040.5456	0.0893	523.468	256.134	1427.9748	28.767	3.2505	0.9417	28.4835	10.5107	22.6039	37.9748	15.5495	53.7515	143.4272	84.9243	152.8408	5.9515	13.0951	92.932	060522	Successful	Same Color
At1g70470	Col-0	SALK_075882	060418	P12779	RL02549	Homozygous		F10083														absolute	AA1003	731.7517	25.4372	53.1421	1155.2359	1.4124	479.7352	665.5034	2324.0938	63.9283	4.1214	3.5669	49.4207	15.6855	31.7738	40.3283	27.2083	62.1876	183.4152	101.3517	190.8303	8.1848	17.1393	116.0386	060522	Successful	Same Color
At3g26730	Col-0	SALK_129274	060418	P12757	RL02552	Homozygous		F10083														absolute	AA1003	565.4991	20.4104	58.8939	1329.673	1.8643	393.3252	480.2122	2901.6487	61.4922	5.7391	3.6835	32.8487	16.0452	23.4574	37.2522	26.5843	56.2817	171.0539	113.3183	164.08	6.9426	13.8922	98.1739	060522	Successful	Same Color
At5g22150	Col-0	SALK_052505	060418	P12755	RL02559	Homozygous		F10083														absolute	AA1003	555.4176	15.5088	37.7706	1497.7235	1.6059	447.1529	389.8324	2993.4118	48.3529	4.2088	6.0294	31.9912	14.6647	23.8294	34.75	21.1735	50.7912	151.2441	123.1294	342.8853	7.35	16.1412	96.3765	060522	Successful	Same Color
At3g50430	Col-0	SALK_038272	060418	P12805	RL02545	Heterozygous		F10083														absolute	AA1003	877.968	17.3653	31.392	1012.824	0.912	372.1893	383.3147	2009.3573	36.1547	3.0587	0.776	33.2773	11.544	21.3707	35.7653	23.4133	64.1787	152.9653	112.9813	146.9093	8.912	16.9093	99.8133	060522	Successful	Same Color
	Col	SSB4	060418	P12732	RL02555			F10083														absolute	AA1003	515.7629	15.5286	66.9943	1335.8971	1.8429	342.5543	363.5114	2034.6829	30.12	3.6771	6.8143	33.7143	13.7857	20.4114	34.34	23.1943	54.78	148.8629	99.3314	155.2286	7.0029	17.5	99.8686	060522	Successful	Same Color
At3g52180	Col	SALK_126784	060418	P12319	RL02570	Homozygous		F10083														absolute	AA1003	364.5926	18.0198	72.0642	1775.9753	2.084	459.8914	484.163	3580.7407	35.042	5.5309	8.8543	27.8963	16.6123	20.2765	35.2444	21.9309	67.0519	204.6074	84.9679	319.5506	7.4469	12.8148	73.5901	060522	Successful	Same Color
At1g10230	Col-0	SALK_077963	060418	P12780	RL02548	Homozygous		F10083														absolute	AA1003	877.6876	18.3007	48.0993	1202.4175	2.7095	481.2934	458.5401	2051.1912	67.9942	3.3431	4.4496	39.5591	20.619	34.5226	42.7971	14.654	53.5036	112.5606	240.3182	319.0745	8.8526	16.0467	105.7693	060522	Successful	Same Color
At3g50920	Col-0	SALK_010330	060418	P12781	RL02547	Homozygous		F10083														absolute	AA1003	727.4322	12.9862	26.931	985.2989	0.5609	456.9287	269.3425	1666.8621	16.9126	2.6046	2.6575	25.6667	14.0138	23.023	32.7126	15.5655	46.892	97.1218	88.1701	155.7264	5.7563	10.4966	83.377	060522	Successful	Same Color
At3g02065	Col-0	SALK_020125	060418	P12756	RL02560	Homozygous		F10083														absolute	AA1003	420.216	13.0356	35.7227	1121.5926	0.3853	408.3534	331.3644	1798.0196	35.4552	2.6282	1.5288	30.0933	11.7276	20.1546	31.3865	17.7816	47.1337	126.5644	86.9202	115.7595	6.9865	17.3202	90.5178	060522	Successful	Same Color
At1g14230	Col-0	SALK_107413	060418	P12804	RL02546	Homozygous		F10083														absolute	AA1003	1028.21	22.4633	56.6133	1263.1867	1.7833	377.0167	538.6133	2463.7367	48.4133	4.6367	1.9767	38.87	19.7	26.2567	38.2533	27.0667	60.48	187.2133	103.3367	177.7067	7.8633	13.41	109.7167	060522	Successful	Same Color
At3g47200	Col-0	SALK_042578	060418	P12731	RL02554	Homozygous		F10083														absolute	AA1003	680.2885	15.7794	43.8327	1047.9176	0.9527	363.2655	316.6085	1784.1479	49.2048	2.5164	2.6327	30.7855	12.8073	25.8642	37.457	18.5261	48.5818	118.8461	107.2752	155.0206	8.8218	19.6485	108.5624	060522	Successful	Same Color
At1g58235	Col-0	SALK_089132	060418	P12364	RL02565	Homozygous		F10083														absolute	AA1003	423.4708	21.8215	84.0246	2201.0338	4.7015	376.3262	449.3046	4779.9631	51.4215	7.3908	2.7323	32.2215	19.2985	23.1385	38.7446	14.3138	49.6246	208.0308	192.0615	392.3938	7.0338	14.1969	93.1138	060522	Successful	Same Color
At1g67840	Col-0	SALK_125411	060418	P12341	RL02576	Heterozygous		F10083														absolute	AA1003	625.8133	24.2489	56.7289	2887.2267	5.2356	321.0489	748.7822	4984.5689	36.3467	6.96	11.7067	36.6667	21.3778	31.04	37.3067	18.4978	69.8756	172.4889	347.5733	587.8933	10.5156	17.8489	102.2311	060522	Successful	Same Color
At1g66330	Col-0	SALK_126180	060418	P12342	RL02568	Homozygous		F10083														absolute	AA1003	291.766	22.078	30.2792	1231.5925	1.2352	264.4377	275.0692	1945.5094	18.4277	3.278	2.1761	25.444	10.1258	16.6138	32.1333	17.0667	49.7208	159.273	63.3006	135.5522	6.5786	13.3686	79.5371	060522	Successful	Same Color
At3g54900	Col-0	SALK_139556	060418	P12340	RL02575	Homozygous		F10083														absolute	AA1003	296.1135	19.6542	24.7923	1202.0774	1.1252	344.6994	316.5935	2059.7626	15.7548	2.849	2.3535	23.5458	10.289	18.2503	31.169	16.1471	46.2916	158.9084	61.7832	165.631	5.7419	12.3897	68.751	060522	Successful	Same Color
At5g55210	Col-0	SALK_060883	060418	P12365	RL02564	Heterozygous		F10083														absolute	AA1003	404.3446	22.5901	55.4693	1633.9683	2.7366	302.503	428.7366	3238.6931	35.497	4.697	3.3228	27.6515	17.2277	25.402	31.4139	11.6594	45.0614	142.4198	177.1644	394.998	6.8436	10.903	87.002	060522	Successful	Same Color
At3g12570	Col-0	SALK_082510	060418	P12778	RL02550	Homozygous		F10083														absolute	AA1003	642.9165	19.1184	78.2641	1370.1981	3.1883	408.0932	594.0233	2944.0427	70.4583	4.8932	6.9631	37.0563	18.1786	28.9903	38.0466	23.5961	58.9243	187.5301	116.6369	200.8544	8.633	17.8951	97.4951	060522	Successful	Same Color
At3g07470	Col-0	SALK_015333	060418	P12753	RL02557	Homozygous		F10083														absolute	AA1003	663.2901	21.7277	23.755	952.4712	0.8356	478.6471	208.2408	1251.5853	19.4366	1.866	3.5707	25.0764	13.7487	27.089	28.2618	12.4817	40.0838	78.1696	108.0754	157.7634	7.2084	16.5927	114.2157	060522	Successful	Same Color
At5g43160	Col-0	SALK_114840	060418	P12777	RL02551	Homozygous		F10083														absolute	AA1003	628.5388	15.8545	46.6083	1249.9008	1.6661	384.876	517.805	2494.5355	40.6215	4.0694	3.1537	36.7537	15.6298	21.0777	32.119	20.2116	55.2959	178.8826	109.2099	207.6595	6.6314	14.7736	97.7554	060522	Successful	Same Color
At1g22170	Col-0	SALK_087895	060418	P12367	RL02562	Homozygous		F10083														absolute	AA1003	386.3953	16.4632	33.0596	1100.3953	0.807	409.5041	259.8246	1923.069	21.1088	3.1789	1.6819	25.8784	10.3111	20.1825	34.1404	22.8842	43.4994	139.7287	74.0117	138.6596	6.131	11.6819	78.2433	060522	Successful	Same Color
At1g20693	Col-0	SALK_049142	060418	P12754	RL02558	Homozygous		F10083														absolute	AA1003	458.1581	20.9126	41.3222	1162.8695	0.5293	389.9066	453.3389	1966.6491	18.7497	3.0683	2.3186	35.7677	12.3856	20.8263	32.1006	23.5138	48.182	132.5365	78.7449	145.4635	6.5677	16.5461	91.6431	060522	Successful	Same Color
At1g02980	Col-0	SALK_012144	060418	P12733	RL02556	Homozygous		F10083														absolute	AA1003	538.2925	25.8269	71.6	2122.6388	3.1403	129.5821	588.591	4181.8388	79.5224	4.5433	5.4746	40.2746	29.2716	33.3612	44.609	23.5343	61.4627	222.1134	222.0239	246.2985	9.3552	25.4567	101.809	060522	Successful	Same Color
At3g12970	Col-0	SALK_060534	060418	P12729	RL02561	Heterozygous		F10083														absolute	AA1003	402.8923	18.5986	47.0601	1330.4587	1.6112	413.6895	411.7706	2453.2084	31.9385	3.7007	3.3147	32.3524	11.2084	21.6503	38.1846	23.8098	44.4	169.6224	83.7958	214.3664	7.3818	14.7776	76.7385	060522	Successful	Same Color
At4g30610	Col-0	SALK_018148	060418	P12730	RL02553	Homozygous		F10083														absolute	AA1003	882.5426	21.7843	48.9426	1767.9339	1.7287	489.0435	482.3791	3279.0296	26.2748	5.8574	1.3252	43.52	18.5357	33.2348	47.2661	37.7496	69.4643	229.3078	142.1461	271.2522	10.1843	28.0209	144.2574	060522	Successful	Same Color
At4g19710	Col-0	SALK_082155	060418	P12343	RL02567	Homozygous		F10083														absolute	AA1003	276.6756	20.5008	52.158	1394.9714	9.9563	349.7244	347.8689	2670.2521	38.195	4.2252	11.5126	29.3412	25.0185	24.7462	35.5193	27.6504	59.9294	168.6118	74	1968.8672	7.7681	11.0992	66.1445	060522	Successful	Same Color
At1g79530	Col-0	SALK_080245	060418	P12363	RL02566	Homozygous		F10083														absolute	AA1003	289.9241	25.0379	51.6034	1439.6	2.4345	385.1483	480.3069	2635.831	24.6207	4.2241	3.4345	33.6345	14.2448	21.0828	37.8759	20.4069	53.2966	186.4345	84.4621	199.131	6.9966	13.0379	66.2931	060522	Successful	Same Color
At1g65260	Col-0	SALK_137498	060418	P12318	RL02571	Heterozygous		F10083														absolute	AA1003	229.3463	25.2273	34.2771	1028.6166	0.4917	444.8605	276.9815	1617.001	15.6195	2.761	0.3902	28.1971	8.3259	17.598	33.442	23.2293	48.3824	138.0917	57.9434	105.479	6.0722	12.5854	69.2312	060522	Successful	Same Color
At4g13660	Col-0	SALK_118506	060418	P12316	RL02573	Homozygous		F10083														absolute	AA1003	381.7925	19.4975	25.84	1357.175	1.53	452.4325	293.065	2443.255	12.25	4.0425	3.525	26.975	11.6525	24.47	35.4375	15.4975	43.27	138.905	91.945	299.305	6.8925	13.39	95.56	060522	Successful	Same Color
At3g26050	Col-0	SALK_137193	060418	P12320	RL02569	Homozygous		F10083														absolute	AA1003	303.297	19.9939	44.097	1283.4394	0.5909	404.0212	401.8455	2340.8212	22.7697	3.5061	1.1727	27.403	14.3303	20.503	35.9	20.5697	45.1455	157.0788	88.5788	175.1242	7.9273	13.2667	66.6394	060522	Successful	Same Color
At2g33845	Col-0	SALK_025600	060418	P12722	RL02595	Heterozygous		F10084														absolute	AA1003	620.7423	17.3814	43.6412	1860.8907	3.2907	349.2124	580.6804	3131.3691	44.1938	4.5732	7.0433	31.5918	16.4124	21.4928	35.2701	25.2	51.3072	248.8124	156.1237	429.9918	7.0598	13.1629	91.5134	060522	Successful	Same Color
At1g75330	Col-0	SALK_090727	060418	P12315	RL02577	WildType		F10084														absolute	AA1003	1402.5029	25.2457	96.1257	2675.3486	4.2171	262.6171	924.1143	4408.4343	102.96	6.3429	5.28	38.5943	22.1371	32.48	38.2514	21.9429	92.5829	219.68	364.6286	506.72	9.3486	17.3257	105.76	060522	Successful	Same Color
At1g65260	Col-0	SALK_024005	060418	P12338	RL02601	Homozygous		F10084														absolute	AA1003	312.6899	27.6847	38.1651	1166.9079	0.8995	495.3143	517.2931	2010.7958	11.9217	3.4476	4.0825	34.7915	8.5439	22.0339	38.8847	31.5852	48.2624	215.1069	75.2254	179.4921	6.7704	14.9312	80.6519	060522	Successful	Same Color
At1g15030	Col-0	SALK_025406	060418	P12770	RL02597	Homozygous		F10084														absolute	AA1003	401.2474	22.4947	22.95	1152.1605	2.6211	195.8632	297.7026	1822.8711	22.6921	2.9632	10.0658	27.4105	9.8974	17.2105	27.1974	19.6474	41.9316	161.6053	112.8974	240.2842	5.8474	11.3421	85.7605	060522	Successful	Same Color
At3g09880	Col-0	SALK_103167	060418	P12374	RL02587	Homozygous		F10084														absolute	AA1003	538.8577	23.3692	41.0885	1434.0615	1.4885	386.8885	691.0154	2786.0077	22.3808	4.0654	0.8885	36.2808	16.3923	27.3	37.4962	27.4577	68.9577	254.9423	138.1923	262.3231	7.0962	19.3577	84.6577	060522	Successful	Same Color
At2g03050	Col-0	SALK_141368	060418	P12368	RL02579	Heterozygous		F10084														absolute	AA1003	1071.194	19.0977	46.5113	971.7534	0.4842	400.6767	543.4617	1858.8301	40.1263	3.1459	0.8872	36.6256	17.6421	30.9023	37.7624	28.2947	72.5654	187.997	130.8602	206.0541	7.615	16.4842	114.5654	060522	Successful	Same Color
At5g20250	Col-0	SALK_035336	060418	P12728	RL02603	Homozygous		F10084														absolute	AA1003	370.1957	16.3801	20.0738	1644.417	1.827	490.6865	327.4752	2683.7844	26.5504	3.9376	4.4255	20.7433	10.6496	22.3234	36.2837	17.2908	46.4	195.2681	189.1121	308.6525	6.9078	14.0057	69.3957	060522	Successful	Same Color
At2g20100	Col-0	SALK_070716	060418	P12824	RL02592	Homozygous		F10084														absolute	AA1003	414.2726	17.8815	45.2415	1107.8933	1.5644	338.957	504.6459	2009.6504	71.7126	3.4874	4.5156	30.1748	12.8059	20.7881	31.5348	22	53.8133	211.1259	111.8844	214.4	6.8622	12.8504	75.0844	060522	Successful	Same Color
At1g17440	Col-0	SALK_132293	060418	P12734	RL02580	Homozygous		F10084														absolute	AA1003	930.2565	17.4901	55.316	1185.3344	1.8443	466.7511	691.9542	2245.3863	46.8061	4.4519	4.3237	40.9985	18.3145	27.8779	38.8031	32.9191	71.4107	220.742	137.2305	223.7435	8.2168	18.6412	129.9237	060522	Successful	Same Color
At4g13590	Col-0	SALK_129037	060418	P12344	RL02578			F10084																																							060522	Successful	Light Green
At1g36990	Col-0	SALK_101497	060418	P12812	RL02584			F10084																																							060522	Successful	Light Green
At1g07476	Col-0	SALK_023415	060418	P12362	RL02602	Homozygous		F10084														absolute	AA1003	265.3529	20.1194	32.3874	1049.1455	0.6576	590.178	419.778	1815.133	29.0241	3.3696	1.5979	31.3257	9.5099	19.422	42.0901	23.1916	48.5885	203.8136	95.3131	166.6974	7.8115	14.4733	72.4921	060522	Successful	Same Color
At4g25520	Col-0	SALK_093829	060418	P12782	RL02582	Homozygous		F10084														absolute	AA1003	1103.96	29.88	88.5644	1778.96	2.9822	463.6711	965.4178	3767.9067	137.0889	6.48	7.0578	43.7556	21.3556	37.56	45	33.3956	74.8756	327.0444	211.4	317.9644	9.6489	18.2044	125.6844	060522	Successful	Same Color
At3g63490	Col-0	SALK_135192	060418	P12326	RL02585	Homozygous		F10084														absolute	AA1003	1500.6807	19.0105	55.1368	1900.4632	1.6982	319.607	781.8386	2915.8526	52.6035	4.6947	4.9474	36.6877	25.593	27.2912	31.3544	18.2596	52.7789	209.8526	249.0456	351.7474	5.4596	12.793	120.2596	060522	Successful	Same Color
At1g64350	Col-0	SALK_022717	060418	P12776	RL02605	WildType		F10084														absolute	AA1003	378.5804	21.7196	38.0348	1113.2717	0.6674	461.3	453.9435	1530.3717	23.0848	2.9022	3.2739	32.163	10.7761	19.4022	36.0696	22.0109	47.7717	187.3413	88.4783	166.5065	6.0891	11.5761	76.5109	060522	Successful	Same Color
At1g61660	Col-0	SALK_033618	060418	P12752	RL02604	Homozygous		F10084														absolute	AA1003	344.4	26.3789	77.1789	4805.5789	4.4	104.6105	734.1684	5762.2947	45.0105	9.7263	0	28.6737	24.5263	33.2842	47.1579	31.0947	49.9368	696.6316	366.7579	654.0842	7.3263	12.8421	56.4842	060522	Successful	Same Color
At1g69523	Col-0	SALK_027396	060418	P12848	RL02608	Homozygous		F10084														absolute	AA1003	355.3247	31.0635	53.8118	1108.4635	0.8871	346.9482	462.9553	1819.6494	42.4141	2.6565	1.3082	36.0635	12.9412	25.3741	40.6565	23.3671	44.1647	188.1506	106.6635	214.6706	6.9882	14.1788	95.4259	060522	Successful	Same Color
At1g64100	Col-0	SALK_022264	060418	P12842	RL02607	Homozygous		F10084														absolute	AA1003	332.2068	18.9932	53.1424	1311.5966	1.4915	363.4	568.878	2034.4814	47.1525	3.1831	6.5898	31.1322	13.0271	22.3525	35.9017	25.4237	50.0949	261.4712	100.3932	242.5153	6.6814	14.1661	79.678	060522	Successful	Same Color
At1g13350	Col-0	SALK_042123	060418	P12746	RL02596	Homozygous		F10084														absolute	AA1003	425.1523	22.302	58.2013	1126.7629	1.5709	441.0887	584.9828	1935.8914	49.8543	3.7298	3.298	35.494	12.2093	25.1709	36.5987	27.6503	58.5722	210.8106	94.8795	177.0411	6.7497	13.7325	82.7073	060522	Successful	Same Color
At5g13440	Col-0	SALK_064243	060418	P12794	RL02598	Homozygous		F10084														absolute	AA1003	247.3917	23.3583	50.1417	2997.3	2.7167	323.375	491.3417	4070.1667	58.1	6.375	12.225	21.475	20.025	22.4083	35.3417	16.3083	46.4667	126.5833	459.875	517.45	7.7167	13.7083	65.7167	060522	Successful	Same Color
At1g75440	Col-0	SALK_106469	060418	P12740	RL02588	Homozygous		F10084														absolute	AA1003	520.2311	19.7844	35.7489	1071.2356	0.6533	538.0244	500.1644	1845.8911	46.9222	3.66	3.1644	37.4644	11.1644	21.4467	37.7022	24.8333	68.4956	217.3467	112.2933	164.06	8.58	21.0444	99.9467	060522	Successful	Same Color
At1g55370	Col-0	SALK_019994	060418	P12332	RL02593	Homozygous		F10084														absolute	AA1003	841.8	18.775	52.7833	1866.3958	2.3333	417.225	566.6125	4038.3625	67.3292	5.6292	5.4125	28.2375	15.2917	27.15	34.4375	27.0792	40.6792	226.9583	384.2042	318.4458	7.1708	24.475	99.9792	060522	Successful	Same Color
At1g48405	Col-0	SALK_052425	060418	P12356	RL02594	Homozygous		F10084														absolute	AA1003	605.7824	19.504	46.3136	1579.2224	2.1984	440.9088	542.2976	2906.9472	48.256	4.6016	7.9488	32.7552	16.4512	27.1616	39.44	23.0176	44.0224	213.1808	167.4816	355.3024	7.0784	15.6192	95.168	060522	Successful	Same Color
At1g16320	Col-0	SALK_032063	060418	P12800	RL02606	Homozygous		F10084														absolute	AA1003	335.554	19.8207	42.7471	1350.9908	0.9425	518.2368	450.7287	1822.5632	16.1241	2.9494	2.7862	32.2874	11.5218	23.7563	39.3724	27.1885	46.5724	165.0506	82.8138	210.5195	7.1793	16.0253	78.1425	060522	Successful	Same Color
At2g14890	Col-0	SALK_058644	060418	P12818	RL02591	Homozygous		F10084														absolute	AA1003	617.9607	25.6262	62.2623	2589.2525	4.7869	443.6984	842.7869	4542.5574	93.4754	7.4623	5.8033	32	21.5934	31.6918	42.1639	26.0131	69.9082	252.4262	275.8951	626.4066	10.2295	19.5607	101.8033	060522	Successful	Same Color
At1g18900	Col-0	SALK_122867	060418	P12350	RL02586	Homozygous		F10084														absolute	AA1003	747.1524	20.2601	51.407	1213.7007	1.4154	488.1902	583.6867	2180.2126	24.4503	3.8937	4.9343	38.7888	15.8629	28.5818	37.2364	28.6993	62.842	211.765	132.5455	236.249	8.8364	21.2168	118.9035	060522	Successful	Same Color
At3g54900	Col-0	SALK_121143	060418	P12758	RL02581	Homozygous		F10084														absolute	AA1003	1073.7786	31.3825	79.2971	1638.0777	2.532	492.8117	833.1573	4081.433	142.6951	6.0699	9.5456	42.7417	21.6466	40.066	52.0854	28.1864	79.8524	244.8	236.3573	422.4466	10.4155	18.7417	112.9437	060522	Successful	Same Color
At1g66090	Col-0	SALK_120846	060418	P12821	RL02627	Heterozygous		F10085														absolute	AA1003	756.1738	24.282	60.1541	1244.1016	1.118	543.6	761.6951	2018.8918	49.6426	4.4492	1.9016	45.0033	15.1344	30.3213	39.4557	31.0164	59.4262	235.4754	162.2328	272.1049	7.6197	15.1213	109.9541	060522	Successful	Same Color
At5g08690	Col-0	SALK_135351	060418	P12785	RL02636	Homozygous		F10085														absolute	AA1003	261.1527	30.199	34.6916	921.4424	1.0049	708.7113	409.6414	1207.0522	38.6128	2.8473	1.336	30.264	8.8374	36.7251	51.6059	32.7389	44.2739	164.997	102.5478	157.4167	7.2887	21.3616	72.8611	060522	Successful	Same Color
At3g07510	Col-0	SALK_106776	060418	P12829	RL02615	Homozygous		F10085														absolute	AA1003	685.596	17.694	26.338	773.552	0.504	462.282	449.664	1348.608	51.85	2.748	2.924	33.422	9.862	25.138	31.136	25.994	56.6	150.5	123.02	153.112	5.834	12.326	101.818	060522	Successful	Same Color
At1g66330	Col-0	SALK_126180	060418	P12828	RL02616	Homozygous		F10085														absolute	AA1003	1221.3655	17.9034	66.1103	2571.1448	3.9724	252.4414	792.9241	4007.4621	245.1586	5.5724	9.931	28.2069	21.0759	24.1379	29.7103	14.9931	55.9724	131.6414	699.8207	446.2345	10.6621	11.0069	90.7448	060522	Successful	Light Green
At2g33840	Col-0	SALK_122363	060418	P12817	RL02630	Homozygous		F10085														absolute	AA1003	807.7393	20.999	21.2438	1302.0498	1.0488	568.7761	290.8	1727.5801	35.807	3.9104	3.6299	22.7642	8.997	29.5761	34.798	14.7144	52.591	95.4687	439.1363	326.4697	9.3234	19.8448	94.2229	060522	Successful	Same Color
At1g65260	Col-0	SALK_137498	060418	P12835	RL02621	WildType		F10085														absolute	AA1003	603.5598	17.2022	31.9441	1023.8771	0.648	510.1207	493.676	1585.086	33.5665	2.619	2.7866	34.2436	11.2112	23.9218	36.6391	28.3553	54.5341	177.9888	141.5263	165.0324	6.876	17.1263	102.4916	060522	Successful	Same Color
At3g26050	Col-0	SALK_137193	060418	P12831	RL02617	Homozygous		F10085														absolute	AA1003	876.9464	16.0459	27.6874	1096.5137	0.612	571.6437	367.1628	1340.1683	26.0109	3.0361	0.3126	29.9628	11.294	27.8863	34.2142	24.7213	46.9093	161.4536	135.7836	199.7596	6.7869	13.8645	115.2984	060522	Successful	Same Color
At5g52540	Col-0	SALK_148834	060418	P12790	RL02612	Homozygous		F10085														absolute	AA1003	951.778	16.2756	28.9732	980.5293	1.6976	586.3341	585.1537	1629.8585	17.022	3.5024	6.6244	37.9171	12.5341	30.0024	35.0683	26.8317	74.3854	211.3756	173.1683	217.5927	8.9805	18.1463	129.8122	060522	Successful	Same Color
At1g36990	Col-0	SALK_101497	060418	P12820	RL02628	Homozygous		F10085														absolute	AA1003	365.6919	17.9822	35.4874	1191.1556	1.1111	482.5926	562.9126	2023.6267	47.2356	3.8459	2.7319	30.8504	13.1585	20.9037	35.9911	31.7481	35.4548	201.7037	145.7007	223.0193	6.7289	15.8489	76.7881	060522	Successful	Same Color
At4g11160	Col-0	SALK_128966	060418	P12827	RL02624	Homozygous		F10085														absolute	AA1003	693.1556	19.1333	97.5111	2422.7333	7.3111	51.3556	1112.3333	4179.2222	316.0667	8.6	23.9111	35.0889	19	24.4667	32.8667	10.4667	59.8222	151.2667	529.1333	449.0222	7.3333	5.9333	64.0444	060522	Successful	Light Green
At5g23020	Col-0	SALK_007222	060418	P12792	RL02610	Homozygous		F10085														absolute	AA1003	1373.5171	17.845	37.5423	1363.5351	1.1279	506.2919	621.2252	2134.5081	53.1027	4.3856	0.6306	34.1405	16.645	35.6757	35.3369	25.6937	59.9315	367.5748	211.4847	276.4865	9.0883	15.6	144.764	060522	Successful	Same Color
At1g75440	Col-0	SALK_106469	060418	P12819	RL02629	Homozygous		F10085														absolute	AA1003	637.7884	26.1735	23.8963	1170.6392	0.8254	554.0085	358.4847	1539.1386	22.7153	1.8074	2.6053	33.9788	10.4444	30.6349	44.237	21.1979	48	139.7122	171.2847	254.0974	8.4402	19.2339	112.4106	060522	Successful	Same Color
At3g09880	Col-0	SALK_103167	060418	P12814	RL02640	Homozygous		F10085														absolute	AA1003	413.5652	30.241	38.9043	1258.636	0.9193	675.4137	463.764	1399.0882	40.6211	2.6758	3.0509	39.6696	12.4745	35.9503	52.2012	29.5901	57.7043	170.0447	134.4944	205.4882	8.2087	19.8435	103.6373	060522	Successful	Same Color
At1g17440	Col-0	SALK_132293	060418	P12815	RL02632	Homozygous		F10085														absolute	AA1003	300.6237	15.9627	44.3424	1189.1186	0.5593	366.0068	493.8881	2285.3661	62.3424	3.9729	3.3356	26.4847	12.2847	20.7119	32.7288	23.061	40.4678	173.9322	140.6	235.6	6.0169	13.0712	59.0542	060522	Successful	Same Color
At2g14890	Col-0	SALK_149384	060418	P12787	RL02638	Homozygous		F10085														absolute	AA1003	274.2948	34.2619	34.1299	1049.9237	0.9052	786.2845	425.9443	1306.701	50.2371	2.5196	2.4515	34.7402	9.5505	43.1423	60.1299	29.6619	56.2639	138.5113	131.4041	185.6309	10.5856	24.5979	84.0165	060522	Successful	Same Color
At3g63490	Col-0	SALK_135192	060418	P12759	RL02633	Homozygous		F10085														absolute	AA1003	360.5774	22.8452	36.2157	1494.7061	1.353	590.5217	519.9443	2010.5461	25.44	3.3461	5.3322	28.0139	15.513	37.5165	48.7617	38.3096	39.927	190.9565	126.0696	303.3078	5.9339	21.0609	73.673	060522	Successful	Same Color
At4g13590	Col-0	SALK_129037	060418	P12816	RL02631	Homozygous		F10085														absolute	AA1003	699.3143	31.9214	67.2643	2414.9571	3.4929	685.5857	1083.5643	4272.2571	144.2143	7.55	10.6214	50.0071	20.8714	41.6643	57.7214	37.35	74.8643	319.0286	301.7	526.2571	11.2571	18.3429	111.4071	060522	Successful	Same Color
At1g17745	Col-0	SALK_149747	060418	P12786	RL02637	Homozygous		F10085														absolute	AA1003	346.4207	37.5268	32.2742	1038.8469	0.584	816.0056	476.1803	1177.2169	34.0188	2.9915	1.8085	37.7671	7.6732	33.4197	53.0911	31.5887	51.0272	153.493	75.1474	160.4507	7.7653	21.7408	91.6019	060522	Successful	Same Color
At1g18440	Col-0	SALK_021196	060418	P12793	RL02609	Homozygous		F10085														absolute	AA1003	888.8147	20.3958	32.9068	898.4963	0.8168	386.3267	489.6419	1377.4869	58.0524	2.6115	2.6387	35.0052	11.2	23.7759	33.9141	29.1435	72.6555	133.1414	116.4963	176.5026	7.7361	15.3759	126.9194	060522	Successful	Same Color
At3g52180	Col	SALK_126784	060418	P12834	RL02620	Homozygous		F10085														absolute	AA1003	799.9407	12.7407	43.4815	2192.5556	1.7852	354.5778	726.5481	4367.0296	62.7926	6	6.1407	24.9926	23.8815	28.9926	35.3556	25.3333	91.763	263.9926	299.7185	470.0593	8.8741	17.6296	123.8444	060522	Successful	Same Color
At4g13660	Col-0	SALK_118506	060418	P12826	RL02623	Homozygous		F10085														absolute	AA1003	1024.8075	26.6879	67.6972	1604.1271	2.3514	453.2598	874.8897	2970.3215	89.2411	4.4037	3.4243	44.4935	18.957	31.1551	41.0841	25.4019	76.6131	223.8579	221.3308	272.9645	9.5215	17.5776	120.2393	060522	Successful	Same Color
At1g64350	Col-0	SALK_089339	060418	P12825	RL02622	Homozygous		F10085														absolute	AA1003	683.103	18.1552	45.6994	986.3515	1.3988	553.3212	577.9661	1488.0533	72.5697	3.8036	5.777	37.9661	12.2376	29.8739	33.9709	24.4242	61.3527	215.9782	141.9709	178.817	5.9248	15.5612	110.96	060522	Successful	Same Color
At1g67840	Col-0	SALK_125411	060418	P12813	RL02639	Homozygous		F10085														absolute	AA1003	353	27.4314	44.5743	1227.5943	1.4943	686.7057	533.48	1818.5	36.4686	3.66	3.1686	32.5514	13.1171	39.3971	51.8629	32.5514	52.6257	179.2486	100.6114	230.9971	8.0857	23.5057	83.58	060522	Successful	Same Color
At5g19540	Col-0	SALK_015620	060418	P12789	RL02613	Homozygous		F10085														absolute	AA1003	965.791	17.0787	31.4539	865.3933	1.1506	546.8449	504.782	1456.8921	39.9371	2.5506	3.5056	46.5079	14.1933	30.5618	38.9393	26.9101	68.782	164.4674	131.3056	183.3708	8.2517	16.018	117.7798	060522	Successful	Same Color
At1g69523	Col-0	SALK_107763	060418	P12833	RL02619	Homozygous		F10085														absolute	AA1003	713.5782	15.7418	29.9673	1171.6618	1.08	509.4	834.4473	1932.08	53.2509	3.3236	4.3782	37.4618	17.7164	26.68	32.1855	27.9418	62.16	249.8982	139.24	218.8327	6.9382	14.9382	106.7636	060522	Successful	Same Color
At3g54900	Col-0	SALK_139556	060418	P12823	RL02625	Homozygous		F10085														absolute	AA1003	504.8476	18.9259	44.2741	1255.2559	1.3706	562.0559	652.9231	1944.3916	55.9552	3.4965	3.6867	36.0867	13.7622	23.365	39.8378	30.6909	45.3566	206.7161	126.8615	246.6182	7.3147	21.1217	107.2923	060522	Successful	Same Color
At5g26850	Col-0	SALK_151241	060418	P12783	RL02634	Homozygous		F10085														absolute	AA1003	371.1196	27.0022	30.9783	1136.9	0.5804	696.7065	482.463	1397.5391	35.287	3.0065	3.237	33.2913	10.5587	34.6804	53.5283	32.95	46.2087	199.2	112.7522	190.613	8.8043	22.137	92.4522	060522	Successful	Same Color
At4g19710	Col-0	SALK_082155	060418	P12832	RL02618	Homozygous		F10085														absolute	AA1003	1086.2843	16.6892	49.9373	1789.2627	10.1542	496.6892	689.6771	3621.7349	116.4578	4.9349	10.1301	37.6482	32.7904	35.7735	36.0916	24.8096	65.3976	196.3181	299.7253	2331.2096	9.8554	19.788	129.2241	060522	Successful	Same Color
At1g75330	Col-0	SALK_090727	060418	P12822	RL02626	Homozygous		F10085														absolute	AA1003	638.0582	17.3013	36.3392	1136.8557	1.2582	519.3266	538.1418	1667.5671	64.7747	2.7949	3.3797	37.8506	14.2911	24.5418	36.9038	30.638	45.9949	208.1848	129.1089	204.881	7.2101	18.319	113.8987	060522	Successful	Same Color
At3g07560	Col-0	SALK_006744	060418	P12791	RL02611	Homozygous		F10085														absolute	AA1003	1078.8121	22.5164	32.8436	1065.1127	1.7091	412.2909	548.2012	1582.6085	48.2036	3.6679	1.3479	44.417	14.8024	29.5976	39.3745	27.28	72.2352	131.8545	154.8097	278.72	9.0982	17.0182	138.1842	060522	Successful	Same Color
At1g60190	Col-0	SALK_152677	060418	P12784	RL02635	Homozygous		F10085														absolute	AA1003	494.951	51.158	73.628	1271.3734	1.3734	665.2559	617.7091	1802.8028	59.6503	4.1818	1.9972	47.9217	16.2266	50.3916	68.2182	41.035	68.1259	217.1804	156.6965	227.9329	10.7664	26.814	111.558	060522	Successful	Same Color
At1g56000	Col-0	SALK_136720	060418	P12769	RL02668	Homozygous		F10086														absolute	AA1002	579.5909	18.0841	43.6386	1000.5795	0.9977	408.0636	570.8136	1667.7818	79.4773	3.9932	0.8955	28.6591	14.4136	40.5636	41.2955	35.3909	53.0955	169.1295	109.8068	207.8091	8.075	21.3045	123.675	060523	Successful	Same Color
At5g46440	Col-0	SALK_039433	060418	P12353	RL02656	Homozygous		F10086														absolute	AA1002	896.4233	15.033	54.8816	1288.1282	3.2078	201.1612	867.9107	3610.8893	91.7786	8.5942	8.8388	32.835	22.9592	29.2893	30.7534	30.8854	55.3243	277.6544	178.8699	353.1456	7.4641	15.6932	106.6718	060523	Successful	Same Color
At5g55210	Col-0	SALK_060883	060418	P12721	RL02662	WildType		F10086														absolute	AA1002	710.8381	15.4413	40.3429	1805.1746	2.9968	193.2254	1131.3905	3957.9111	192.3746	8.3937	8.7683	29.2762	27.581	28.7111	34.8762	41.7333	42.3619	301.2381	189.6698	358.8698	8.273	17.4159	99.3905	060523	Successful	Same Color
At3g26730	Col-0	SALK_129274	060418	P12337	RL02644	Homozygous		F10086														absolute	AA1002	1240.2199	17.5444	50.6305	942.6728	1.8596	235.3245	683.8384	2516.8954	151.6318	5.396	4.8874	39.1815	16.9854	34.6464	34.9616	34.6331	93.706	201.9285	166.8026	309.8993	10.8212	18.8715	126.5113	060523	Successful	Same Color
At3g50920	Col-0	SALK_010330	060418	P12351	RL02663	Homozygous		F10086														absolute	AA1002	580.944	11.9657	34.6583	919.2663	0.9509	252.2651	536.7634	1992.0114	45.7874	3.7943	3.6823	23.8651	13.3737	24.384	28.6309	33.5154	35.9611	190.2971	118.9463	224.96	5.9474	14.2834	100.2217	060523	Successful	Same Color
	Col	SSB4	060418	P12330	RL02650			F10086														absolute	AA1002	914.929	14.911	48.5316	847.4065	1.8116	241.4916	586.991	2210.9265	83.6568	4.8697	3.9458	29.9535	14.5884	24.3123	26.6529	31.071	73.1845	211.7703	141.4477	206.9987	6.6916	10.1213	102.7303	060523	Successful	Same Color
At3g07470	Col-0	SALK_015333	060418	P12743	RL02665	Homozygous		F10086														absolute	AA1002	602.0059	12.9882	41.35	1068.0853	1.5147	205.9912	555.6176	2258.0765	71.1235	4.1265	5.6853	26.6853	18.4794	27.8	31.1	34.1294	49.8941	204.4	125.6471	219.0265	6.9971	14.3912	94.0147	060523	Successful	Same Color
At1g25220	Col-0	SALK_035971	060418	P12718	RL02669	Homozygous		F10086														absolute	AA1002	446.6205	14.2886	35.3409	921.7614	1.7659	346.3841	475.6636	1673.8364	62.9886	4.8023	3.0727	22.7864	12.2432	32.8727	35.1455	30.3295	38.3773	184.5364	101.1295	201.1	6.4659	17.1932	96.675	060523	Successful	Same Color
At1g04140	Col-0	SALK_120054	060418	P12359	RL02643	Homozygous		F10086														absolute	AA1002	1228.5394	22.0361	57.76	916.6271	1.5097	187.1019	685.6697	2457.391	69.7884	4.3329	4.7639	37.489	14.9135	29.6361	30.9961	30.0929	82.1858	231.9303	173.4606	223.8839	8.4671	15.3961	131.7987	060523	Successful	Same Color
At4g30610	Col-0	SALK_018148	060418	P12742	RL02666	Homozygous		F10086														absolute	AA1002	588.1707	17.4073	49.3488	1031.4171	1.2951	352.5439	622.8024	1899.039	92.1293	5.0366	2.2707	28.4927	15.578	37.6244	40.2366	41.1951	60.9976	190.539	117.1732	195.3439	10.1585	18.8951	110.0195	060523	Successful	Same Color
At1g58235	Col-0	SALK_089132	060418	P12355	RL02654	Homozygous		F10086														absolute	AA1002	867.0891	15.1025	52.7664	1132.1479	1.8353	229.5765	666.7966	2907.5361	136.2521	4.9681	3.0622	30.9882	19.8319	31.7983	30.2958	42.1109	51.2	259.6672	149.5798	266.5647	7.4286	11.5529	103.9899	060523	Successful	Same Color
At3g07510	Col-0	SALK_138548	060418	P12334	RL02647	Homozygous		F10086														absolute	AA1002	1088.0071	16.3714	52.5429	1072.2607	1.5036	193.8964	722.4607	3081.5536	206.2179	5.4286	0.8143	33.9643	23.3571	27.225	29.2	35.7357	74.9964	246.7214	187.2607	294.7929	8.5714	12.9643	102.6571	060523	Successful	Same Color
At3g50430	Col-0	SALK_038272	060418	P12354	RL02655	Homozygous		F10086														absolute	AA1002	695.7114	11.5342	36.2684	820.0329	2.038	176.4506	513.2481	2093.0152	70.4228	3.8253	0.519	25.9342	15.6025	27.6658	27.8278	31.3899	49.9291	186.6633	131.8861	192.1367	5.7038	12.6886	95.3063	060523	Successful	Same Color
At1g50020	Col-0	SALK_064115	060418	P12767	RL02671	Homozygous		F10086														absolute	AA1002	411.8	14.2034	53.5759	1186.8897	1.7483	156.5103	570.6552	2255.6241	56.531	3.8034	3.7793	24.2172	18.6207	26.969	31.1448	28.069	33.9448	195.2448	115.7241	201.9	5.7724	11.569	94.5586	060523	Successful	Same Color
At2g14890	Col-0	SALK_058644	060418	P12768	RL02670	Homozygous		F10086														absolute	AA1002	615.1696	12.5519	34.8886	1138.5823	1.6709	189.6633	530.3468	2434.038	72.8127	3.6506	3.3671	26.162	13.4633	26.8051	27.7241	28.4152	31.6785	187.7013	136.1367	263.0456	5.1797	14.2127	103.4937	060523	Successful	Same Color
At3g47200	Col-0	SALK_042578	060418	P12744	RL02657	Homozygous		F10086														absolute	AA1002	772.9729	12.4361	42.4387	934.991	1.4013	199.5458	569.8219	2435.1303	56.7406	5.5019	1.3445	29.5587	15.7445	27.0684	28.8594	28.9471	59.5923	214.0723	141.6052	245.4348	7.7084	11.9613	104.0258	060523	Successful	Same Color
At1g15710	Col-0	SALK_131009	060418	P12335	RL02646	Homozygous		F10086														absolute	AA1002	1105.5795	11.6179	47.7282	747.2462	1.1256	157.6333	510.3949	1954.7974	41.7949	4.0308	2.2154	28.3385	12.8897	26.3538	24.6564	29.2897	72.7897	211.3487	148.9	169.4846	7.1641	12.1821	104.3795	060523	Successful	Same Color
At1g22170	Col-0	SALK_087895	060418	P12327	RL02653	Homozygous		F10086														absolute	AA1002	1234.2442	35.7593	54.9593	1201.6035	2.6549	208.9274	818.9982	3440.131	230.9062	6.3186	2.1664	72.2903	30.8956	52.3504	51.0832	42.2938	83.1292	292.3752	210.3292	302.3894	11.1611	34.5982	136.0248	060523	Successful	Same Color
At5g22150	Col-0	SALK_052505	060418	P12719	RL02660	Homozygous		F10086														absolute	AA1002	582.5276	15.5676	34.3429	845.6724	0.7048	218.779	486.5752	1893.5829	45.621	3.5848	4.499	25.6495	11.2971	26.3276	26.4686	31.3314	45.88	167.2362	116.8438	165.3314	6.7981	13.4267	99.2914	060523	Successful	Same Color
At3g12970	Col-0	SALK_060534	060418	P12720	RL02661	Homozygous		F10086														absolute	AA1002	617.6313	12.543	43.6827	991.1642	1.1978	299.1397	562.4246	2244.1028	48.0983	5.1441	1.419	27.2313	13.5531	27.4816	32.333	36.295	40.2391	200.5609	131.6961	264.3374	6.1743	17.4078	96.8559	060523	Successful	Same Color
At1g20693	Col-0	SALK_049142	060418	P12375	RL02659	Homozygous		F10086														absolute	AA1002	831.8554	12.3012	40.5542	985.0265	1.706	208.3229	600.3253	2573.8916	61.441	3.8602	6.0048	24.8313	14.2506	28.7518	29.8193	37.159	49.7373	216.5783	139.1229	243.9446	6.4072	14.0627	101.9759	060523	Successful	Same Color
At5g21080	Col-0	SALK_129639	060418	P12336	RL02645	Homozygous		F10086														absolute	AA1002	1227.9034	20.1517	54.4103	1142.9207	2.8552	197.3552	710.6034	3269.1966	106.7586	6.9138	5.3759	36.3	21.7552	34.9103	36.3069	34.3483	85.4414	240.2345	183.6276	383.1517	8.369	19.2414	110.3966	060523	Successful	Same Color
At2g30880	Col-0	SALK_087428	060418	P12328	RL02652	Homozygous		F10086														absolute	AA1002	1149.2	29.6828	85.6276	1350.1655	2.9655	280.8368	1021.4115	4447.3149	218.354	9.5448	6.6161	39.6414	26.8046	39.9126	42.2069	28.5977	83.8437	281.3057	323.8483	622.2897	10.4184	17.108	101.9862	060523	Successful	Same Color
At4g25520	Col-0	SALK_093829	060418	P12361	RL02641	Homozygous		F10086														absolute	AA1002	1122.0627	17.6866	54.8299	1130.0836	2.7015	196.6716	665.7582	2860.597	148.4388	5.0448	5.3403	33.7672	17.1821	29.2328	33.1881	35.7343	87.0537	264.3881	143.0448	275.391	9.6746	14.6716	102.5731	060523	Successful	Same Color
At3g12570	Col-0	SALK_082510	060418	P12329	RL02651	Homozygous		F10086														absolute	AA1002	930.084	13.1956	41.4983	800.3204	1.3436	269.6376	498.8641	1953.8033	61.0917	4.6144	4.0818	27.0983	13.1934	26.895	28.0641	30.5702	62.8751	170.0331	137.7193	194.6696	6.2564	11.9514	97.6685	060523	Successful	Same Color
At1g10230	Col-0	SALK_077963	060418	P12331	RL02649	Homozygous		F10086														absolute	AA1002	1246.8275	19.9695	43.5237	1097.0687	2.9954	283.9542	725.3466	3159.0412	182.1679	6.2198	1.0534	32.626	19.1847	35.8443	34.9008	33.5725	89.3221	237.0382	186.8061	313.3527	9.7466	14.7908	105.4168	060523	Successful	Same Color
At5g17660	Col-0	SALK_045034	060418	P12745	RL02658	Homozygous		F10086														absolute	AA1002	975.2082	13.502	44.2667	1070.7673	2.0354	211.3197	618.0735	2448.7592	114.781	4.6993	4.2748	37.3224	20.702	36.2014	32.6122	32.9469	70.9388	178.8245	182.6993	284.8354	10.7102	17.0803	136.4653	060523	Successful	Same Color
At4g10000	Col-0	SALK_019119	060418	P12741	RL02667	Homozygous		F10086														absolute	AA1002	628.6198	19.0296	37.9654	1113.642	2.7679	391.3728	638.1358	1881.2272	102.8864	5.8272	3.8889	34.4494	18.6716	39.7012	41.9086	42.7284	54.916	190.6864	121.0469	225.7086	8.8321	21.8988	112.879	060523	Successful	Same Color
At1g05810	Col-0	SALK_064845	060418	P12333	RL02648	Homozygous		F10086														absolute	AA1002	1034.4284	12.7234	45.5149	919.1489	1.5262	215.4837	563.2199	2436.7404	53.9716	5.1348	2.0142	27.6028	16.6582	24.6184	25.478	33.0468	61.427	236.3943	163.5915	233.4099	5.2284	9.7106	102.0652	060523	Successful	Same Color
At1g18440	Col-0	SALK_021196	060418	P12795	RL02682	Homozygous		F10087														absolute	AA1002	1134.2333	98.0333	445.7333	3381.2333	11.6	66.8667	3036.3	8543.2	518.9333	22.6667	11.5667	53	35.7333	46	63.9	27.4	74.3333	447.1	679.8667	316.9667	10.8667	22.8333	133.4333	060523	Successful	Dark Green
At2g03050	Col-0	SALK_141368	060418	P12771	RL02692	Heterozygous		F10087														absolute	AA1002	509.5092	11.5765	45.0353	1116.3866	3.2807	228.5613	490.2017	3630.8168	51.9059	5.758	2.8067	21.9899	16.716	26.8538	28.9546	21.3244	46.1647	196.4303	159.6303	220.3899	6.3261	12.7866	88.9782	060523	Successful	Same Color
At3g07560	Col-0	SALK_006744	060418	P12773	RL02690	Homozygous		F10087														absolute	AA1002	823.0245	15.4449	70.0245	1369.1224	2.9102	274.5184	727.2327	3969.3347	143.2041	9.2204	7.6408	39.049	26.1714	37.1347	38.1429	30.3755	45.351	240.9061	191.0816	282.3837	8.4857	18.3143	115.9265	060523	Successful	Same Color
At4g31990	Col-0	SALK_070088	060418	P12847	RL02673	Homozygous		F10087														absolute	AA1002	1340.2455	15.8394	61.0394	1248.3424	1.3182	234.4152	675.7818	4252.6606	95.1818	8.5667	8.8455	44.997	22.1758	33.803	39.2303	20.5909	68.7242	158.1182	360.5394	552.0636	10.6303	21.3455	125.6758	060523	Successful	Same Color
At1g08630	Col	RL0328	060418	P12725	RL02034			F10087														absolute	AA1002	622.1228	14.4632	54.6667	1235.4772	1.5298	155.1404	458.5123	3083.5789	53.8316	5.4632	2.5754	23.1789	19.6702	25.1368	28.5123	23.2807	29.4877	180.1333	127.4702	257.3509	5.8105	14.2	95.4456	060523	Successful	Same Color
At1g14230	Col-0	SALK_107413	060418	P12727	RL02546	Homozygous		F10087														absolute	AA1002	492.6698	12.2636	53.2403	1150.7442	3.8264	235.6217	513.6093	2408.6202	70.5643	3.8729	6.924	27.5938	16.3256	27.4233	29.0078	22.7132	31.3488	179.2961	116.831	178.8837	5.5783	13.7395	99.7674	060523	Successful	Same Color
At1g64350	Col-0	SALK_022717	060418	P12797	RL02684	WildType		F10087														absolute	AA1002	619.0511	12.4	38.3778	810.9089	1.0156	268.3644	341.4222	2159.0511	39.08	2.6333	2.0311	29.4356	13.5556	30.6422	26.2	26.2222	46.2822	100.5044	121.6756	141.4933	5.38	11.7244	105.9911	060523	Successful	Same Color
At2g33845	Col-0	SALK_025600	060418	P12838	RL02688	Heterozygous		F10087														absolute	AA1002	647.8483	12.9103	61.131	1619.8276	4.8759	122.7724	688.7586	4582.6828	101.8414	7.7034	6.9517	27.4759	28.1448	33.7034	33.3172	22.7517	48.4828	203.1655	227.3034	331.6759	7.4483	14.5862	101.8	060523	Successful	Light Green
At1g55370	Col-0	SALK_019994	060418	P12748	RL02696	Homozygous		F10087														absolute	AA1002	844.0411	17.585	54.6393	1124.4972	3.2935	263.2748	473.0168	4096.8112	62.0822	6.243	2.4224	37.9888	31.7869	49.2449	32.0449	16.2131	56.5981	158.9495	413.9551	351.372	10.1383	21.1252	172.9196	060523	Successful	Same Color
At1g13350	Col-0	SALK_042123	060418	P12840	RL02679	Homozygous		F10087														absolute	AA1002	641.8294	8.5063	34.4587	693.1664	1.3063	153.9552	313.5664	2403.3147	69.6699	3.7091	4.0867	26.3357	17.2783	30.6937	26.4559	21.6643	51.614	140.0615	125.8825	137.5189	5.6923	20.9846	82.9063	060523	Successful	Same Color
At1g65260	Col-0	SALK_024005	060418	P12799	RL02686	Heterozygous		F10087														absolute	AA1002	728.5538	12.4088	60.2813	1308.7341	3.178	160.3473	513.7582	4102.5055	59.9736	5.7802	10.3824	28	21.3495	33.6659	29.9429	30.6286	42.3604	189.622	163.9692	286.6945	6.356	12.9143	107.3934	060523	Successful	Same Color
At2g20100	Col-0	SALK_070716	060418	P12846	RL02674	Homozygous		F10087														absolute	AA1002	1310.363	16.9111	63.8333	1326.1259	3.8296	198.6222	726.6148	5125.4889	128.1296	6.9444	4.7407	42.2519	28.7259	45.2852	37.2074	22.4185	81.6222	209.7407	279.0963	368.2778	11.4963	18.6519	160.0556	060523	Successful	Same Color
At5g19540	Col-0	SALK_015620	060418	P12751	RL02693	Homozygous		F10087														absolute	AA1002	534.322	12.8949	49.6339	1155.3186	3.2203	242.7322	603.9424	3521.4949	102.8712	5.8475	2.5322	24.6034	17.6373	25.3288	28.5661	22.0407	39.8068	193.6373	158.9492	254.4576	6.2237	11.139	83.4814	060523	Successful	Same Color
	Col		060418	P12357	RL01264			F10087														absolute	AA1002	452.8719	12.9625	60.8062	1178.75	2.6	229.5219	648.2406	2952.5594	80.8969	7.6188	3.9813	29.9156	15.7438	26.075	26.6656	21.4656	38.4219	167.325	195.5687	236.1375	6.8719	15.5094	83.825	060523	Successful	Same Color
At1g15030	Col-0	SALK_025406	060418	P12837	RL02687	Homozygous		F10087														absolute	AA1002	710	15.139	69.661	1274.2476	5.3714	186.3429	714.4686	4369.6	154.5219	7.5162	5.1162	36.8648	24.339	35.779	32.8495	16.6781	46.6476	170.0952	310.8305	450.8952	6.4343	18.0495	111.0248	060523	Successful	Same Color
At1g16320	Col-0	SALK_032063	060418	P12844	RL02676	Homozygous		F10087														absolute	AA1002	1034.335	9.185	27.54	908.4425	3.0675	198.8	305.9825	2559.4	29.18	4.8175	4.2725	23.135	16.9625	26.01	28.5425	15.125	50.6375	80.635	174.37	263.0325	6.6725	15.0575	89.71	060523	Successful	Same Color
At1g07476	Col-0	SALK_023415	060418	P12798	RL02685			F10087														absolute	AA1002	728.5952	12.7524	82.4952	1391.781	1.8333	178.781	860.8524	4896.5048	102.181	8.1333	9.4905	29.1952	22.2333	28.9333	32.1905	25.7524	46.2667	225.2429	188.6524	266.0381	6.6952	10.919	98.7905	060523	Successful	Same Color
At1g08530	Col-0	SALK_018465	060418	P12749	RL02695	Homozygous		F10087														absolute	AA1002	390.4513	12.5436	43.8051	1035.5829	3.4256	211.4803	404.8205	2802.335	41.7812	6.0513	1.0256	24.1983	18.0547	26.4308	28.1504	23.9077	37.4496	177.1419	122.5573	165.1658	5.9009	16.0889	86.8342	060523	Successful	Same Color
At2g02800	Col-0	SALK_039503	060418	P12841	RL02678	Homozygous		F10087														absolute	AA1002	982.897	14.9737	64.4646	1030.0121	2.299	189.0545	589.8869	3356.3273	89.5434	7.6162	4.0889	31.6485	18.4202	30.5051	27.3899	22.9778	63.5434	161.4343	219.7293	242.0121	5.5111	12.6949	103.5475	060523	Successful	Same Color
At1g10760	Col	cs3093	060418	P12723	RL01242			F10087														absolute	AA1002	371.1429	28.3429	552.3429	1917.581	7.2571	57.4476	932.5143	4954.7238	199.4476	13.9238	3.5429	27.3333	27.8857	27.4857	34.4571	8.4	47.0857	152.4762	352.1333	351.5429	6.4	6.8381	52	060523	Successful	Same Color
At5g20130	Col-0	SALK_058047	060418	P12775	RL02681	Homozygous		F10087														absolute	AA1002	699.688	12.168	52.7227	889.744	2.088	221.488	423.552	3071.4907	62.336	6.3973	0.792	24.4933	14	24.4907	25.128	15.3093	42.7787	136.8053	177.9467	316.2667	6.096	8.9333	69.6613	060523	Successful	Same Color
At1g48405	Col-0	SALK_052425	060418	P12839	RL02680	Homozygous		F10087														absolute	AA1002	808.6271	12.1559	53.6644	961.6407	3.1119	161.5458	453.3119	3267.7864	51.0068	4.7966	2.4542	23.9186	17.1051	24.4203	25.0949	25.1424	53.1898	176.9898	134.4814	193.0542	4.6712	8.9627	85.7288	060523	Successful	Same Color
At1g69523	Col-0	SALK_027396	060418	P12845	RL02675	Homozygous		F10087														absolute	AA1002	983.2101	11.6201	56.234	897.8969	1.7509	196.4579	466.4101	2949.6302	54.3925	4.4377	1.7862	31.1799	13.0566	25.5774	27.9899	18.3245	55.9547	142.4579	154.317	261.2553	6.4	12.5509	88.966	060523	Successful	Same Color
At1g61660	Col-0	SALK_033618	060418	P12843	RL02677	Homozygous		F10087														absolute	AA1002	842.1109	13.3378	50.1714	955.4319	1.3882	230.0269	431.1563	3409.0891	88.8639	6.2689	3.8958	28.4336	16.0202	27.116	29.6538	27.6202	64.2689	173.6269	126.6252	219.0084	5.8924	12.595	91.4353	060523	Successful	Same Color
At1g08530	Col-0	SALK_018465	060418	P12802	RL02695	Homozygous		F10088														absolute	AA1002	652.3344	15.9563	60.9219	1401.6656	1.4062	222.5406	722.3469	3566.1156	55.7281	5.6625	8.2156	27.7094	20.1438	26.3813	33.3	31.6313	41.8531	257.6062	157.8219	269.4281	6.9406	16.0531	108.4125	060523	Successful	Same Color
At1g18900	Col-0	SALK_122867	060418	P12761	RL02586	Homozygous		F10088														absolute	AA1002	1624.2222	60.2222	22	2678.7556	16.6667	95.7778	1801.8667	7607.4222	690.6222	41.6889	8.3111	72.4444	41.2889	88.5778	65.0667	42.7556	108.0889	418.0889	700.5778	756.9778	14.7556	27.3778	131.0222	060523	Successful	Light Green
At1g10760	Col	cs3093	060418	P12808	RL01242			F10088														absolute	AA1002	516.1366	25.7756	230.9756	2119.3463	6.7122	142.839	889.5512	5708.7122	182.8878	11.8634	2.761	26.3707	26.8195	31.1805	31.239	12.1366	62.7707	163.3561	334.1268	744.9463	8.2829	14.0293	83.4244	060523	Successful	Same Color
At1g69523	Col-0	SALK_107763	060418	P12737	RL02619	Homozygous		F10088														absolute	AA1002	1445.8645	26.2876	86.086	1120.7174	4.8661	217.5438	787.7686	3909.3554	110.5917	5.8843	5.3917	38.195	19.3421	31.5008	31.1074	26.7736	70.3074	240.2744	223.9273	442.8628	9.3554	14.6678	100.0364	060523	Successful	Same Color
	Col		060418	P12803	RL01264			F10088														absolute	AA1002	695.5659	15.1597	52.5736	1296.9054	2.2388	235.2868	585.0915	2481.4171	54.8372	4.9674	1.5318	29.6589	21.7426	29.3085	31.2806	29.7023	41.5659	195.7147	146.4527	203.6899	6.8744	16.2109	114.1829	060523	Successful	Same Color
At1g56000	Col-0	SALK_136720	060418	P12325	RL02668	Homozygous		F10088														absolute	AA1002	1016.9942	12.6369	38.9825	1353.9379	4.299	162.7612	556.2951	3497.833	53.868	6.9515	6.4854	25.9068	19.3359	28.7262	28.2913	30.2524	43.4602	203.9728	171.4369	329.7903	6.0932	10.1359	117.8602	060523	Successful	Same Color
At1g60190	Col-0	SALK_152677	060418	P12348	RL02635	Homozygous		F10088														absolute	AA1002	1272.944	29.188	70.476	1155.084	1.844	140.588	760.884	3523.42	199.82	6.524	4.572	37.232	26.332	32.468	34.22	31.76	85.048	288.012	220.244	308.016	8.608	11.532	110.504	060523	Successful	Same Color
At1g08630	Col	RL0328	060418	P12810	RL02034			F10088														absolute	AA1002	677.7739	14.6783	76.2522	2252.3217	4.1043	133.7304	463.9739	4450.3391	118.1217	8.2174	1.6435	24.8435	23.2087	30.8609	34.1304	24.1565	39.9913	229.6522	328.3304	421.2957	8.1652	11.1217	111.9826	060523	Successful	Light Green
At3g07510	Col-0	SALK_106776	060418	P12738	RL02615	Homozygous		F10088														absolute	AA1002	1605.1706	14.7147	57.6441	1063.7471	3.2	181.3765	607	3005.2853	121.7794	6.8176	1.7353	31.2853	15.7912	27.0441	26.7029	33.1147	69.3206	220.6471	160.1882	310.1	6.5412	15.7853	121.3941	060523	Successful	Same Color
At5g26850	Col-0	SALK_151241	060418	P12736	RL02634	Homozygous		F10088														absolute	AA1002	0	0	0	0	0	0	0	0	0	0	0	0	0	0	0	0	0	0	0	0	0	0	0	060523	Successful	Same Color
At1g66090	Col-0	SALK_018440	060418	P12801	RL02694	Homozygous		F10088														absolute	AA1002	762.2376	12.0331	51.3985	1078.8722	2.018	206.003	540.6226	2687.9789	63.3383	3.7714	4.9865	24.1744	16.3489	25.3774	28.382	20.9564	40.2436	200.388	135.994	254.009	5.1639	12.003	105.9729	060523	Successful	Same Color
At1g05810	Col-0	SALK_064845	060418	P12373	RL02648	Homozygous		F10088														absolute	AA1002	960.3376	13.9853	43.2881	1242.4661	1.4972	186.5835	598.6128	3363.8128	73.3028	6.855	6.6459	26.433	19.3945	27.4606	29.6404	29.5266	45.5376	230.8073	150.7963	278.9945	5.4239	11.1119	110.5211	060523	Successful	Same Color
At3g02065	Col-0	SALK_020125	060418	P12763	RL02560	Homozygous		F10088														absolute	AA1002	1090.0154	13.1462	40.3641	893.3077	1.5897	240.4795	532.841	2055.1769	39.9333	4.7205	2.9513	30.5359	13.0231	26.2308	25.8718	26.7128	77.4359	183.8615	127.1872	196.6308	6.7667	14.8769	107.8179	060523	Successful	Same Color
At1g11360	Col-0	SALK_026026	060418	P12321	RL02689	Homozygous		F10088														absolute	AA1002	820.4323	14.5774	43.4548	1159.3129	0.6355	141.9032	484.229	2547.8065	84.7097	5.6903	6.0387	28.7548	21.071	32.7032	32.3935	25.5677	49.9161	194.5677	138.1129	204.871	7.6258	16.0548	117.1323	060523	Successful	Same Color
At4g31990	Col-0	SALK_070088	060418	P12323	RL02673	Homozygous		F10088														absolute	AA1002	1011.4506	21.6964	86.1687	1703.9036	5.7735	200.2651	710.3952	5860.2602	78.559	13.1422	6.8193	32.506	32.4193	42.5928	38.0867	22.2458	71.306	546.3325	417.253	706.347	10.9735	20.1542	157.7976	060523	Successful	Same Color
At5g20250	Col-0	SALK_035336	060418	P12739	RL02603	Homozygous		F10088														absolute	AA1002	1418.8145	15.5036	56.6361	1432.959	2	179.9325	684.4867	4171.8554	94.1735	8.1253	8.4386	30.0337	20.6361	28.2169	28.3711	31.7253	68.2506	229.4217	185.9952	415.7301	7.6964	10.8289	102.6699	060523	Successful	Same Color
At1g15710	Col-0	SALK_131009	060418	P12371	RL02646	Homozygous		F10088														absolute	AA1002	1054.2286	10.6905	64.7095	1288.6524	2.519	182.1381	589.6095	2978.7524	47.8905	5.9571	8.2524	26.7048	22.7286	29.9857	28.6667	26.4143	49.8238	181.2238	173.3333	292.0238	5.9619	12.5952	114.7333	060523	Successful	Same Color
At1g50020	Col-0	SALK_064115	060418	P12324	RL02671	Homozygous		F10088														absolute	AA1002	1047.8295	8.8656	46.3082	1187.1541	1.5836	140.3836	395.6689	3328.7934	126.918	4.5738	10.3475	24.6689	20.3607	37.1902	27.6066	18.2066	38.7508	140.2098	197.623	296.0525	8.7082	14.3016	126.0361	060523	Successful	Same Color
At1g04140	Col-0	SALK_120054	060418	P12369	RL02643	Homozygous		F10088														absolute	AA1002	1501.7722	34.9013	82.2278	1792.7696	3.1747	167.2051	1071.3215	6174.3038	213.4633	12.5063	14.638	35.0127	33.2354	37.8785	39.4937	30.9063	67.7823	412.9165	272.7646	457.4278	9.0278	16.562	137.438	060523	Successful	Same Color
At3g54900	Col-0	SALK_121143	060418	P12762	RL02581	Homozygous		F10088														absolute	AA1002	1437.1951	22.5171	58.1122	1529.0098	3.1561	250.7415	931.6927	5044	231.4049	8.2049	11.4927	33.2634	23.9366	36.1561	33.1073	28.8683	87.2732	276.7902	225.5951	355.0195	10.2829	16.5805	106.7902	060523	Successful	Same Color
At3g07510	Col-0	SALK_138548	060418	P12372	RL02647	Homozygous		F10088														absolute	AA1002	981.2353	16.3412	50.0118	1728.7	4.1235	201.9588	867.6059	4192.1235	98.3235	10.0235	13.5588	34.3176	26.7353	28.3706	31.0059	27.3588	48.4118	238.9706	238.6235	465.7118	5.6941	14.3765	103.5765	060523	Successful	Same Color
At4g10000	Col-0	SALK_019119	060418	P12345	RL02667	Homozygous		F10088														absolute	AA1002	617.9841	11.7714	43.2127	1023.4159	1.2127	177.6317	435.6921	2180.5302	32.1302	3.1143	1.2	25.546	18.1333	26.054	28.3429	28.8222	43.8413	168.5937	109.3238	164.2063	5.1238	13.2889	107.1683	060523	Successful	Same Color
At5g17660	Col-0	SALK_045034	060418	P12346	RL02658	Homozygous		F10088														absolute	AA1002	938.3643	13.7143	43.6429	1238.1536	1.4607	198.3	618.8429	3126.0893	81.0321	5.3179	4.6214	28.65	18.8964	30.2071	33.9321	35.6	52.1143	261.3536	137.3893	258.1679	8.2143	13.95	110.0571	060523	Successful	Same Color
At5g21080	Col-0	SALK_129639	060418	P12370	RL02645	Homozygous		F10088														absolute	AA1002	1133.658	22.1855	65.0319	1998.4174	4.2377	231.5362	958.9565	6164.2841	115.1246	10.3652	12.0696	36.0058	30.2087	40.8232	44.5159	24.3188	67.0899	234.8406	512.5855	954.3768	8.7362	16.1681	121.6522	060523	Successful	Same Color
At2g30880	Col-0	SALK_087428	060418	P12735	RL02652	Homozygous		F10088														absolute	AA1002	899.9625	22.7458	80.2292	1500.5667	4.025	205.4208	935.5	3788.6125	178.6125	7.0958	4.8583	32.8458	22.9458	32.1208	32.9708	35.1458	51.4792	304.5125	163.6333	317.875	8.075	18.4083	108.9208	060523	Successful	Same Color
At5g08690	Col-0	SALK_135351	060418	P12349	RL02636	Homozygous		F10088														absolute	AA1002	1234.8615	18.1744	63.4462	1473.5897	3.8205	171.4821	869.2256	4783.7026	149.7179	10.7897	7.5692	32.441	25.7744	33.2103	33.0872	29.0564	70.0667	277.8	251.3795	374.3795	8.2051	14.2256	106.8359	060523	Successful	Same Color
At4g13730	Col-0	SALK_064895	060516	P13670	RL02966	WildType		F10109														absolute	AA1005	442.1178	27.438	46.189	1558.7902	4.7215	246.9129	761.2221	3805.5926	128.1423	5.3423	5.1853	36.427	15.411	25.5239	40.9644	35.8331	39.4135	263.335	95.7055	403.6761	8.2037	14.6479	76.0074	060621	Successful	Same Color
At2g41360	Col-0	SALK_083307	060516	P13584	RL03094	Homozygous		F10109														absolute	AA1005	923.3328	38.0655	62.0235	1059.684	1.7731	226.5496	855.2857	2821.279	53.3899	4.5429	3.5513	48.8403	11.4067	29.6992	37.6336	41.2134	48.7866	223.005	101.8857	268.5546	10.9664	19.7546	119.3782	060621	Successful	Same Color
At2g22650	Col-0	SALK_079708	060516	P13372	RL02963	Homozygous		F10109														absolute	AA1005	424.0864	21.0047	37.4385	1280.3042	3.1249	248.3474	421.4798	2731.7333	66.415	4.0282	3.3446	28.4977	13.3822	23.6563	36.9972	34.2723	32.5577	222.5897	77.1925	280.9146	6.8901	15.4535	71.6526	060621	Successful	Same Color
At4g39920	Col-0	SALK_063809	060516	P13596	RL02964	Homozygous		F10109														absolute	AA1005	632.9275	24.6358	40.4052	1398.6166	2.7336	251.2332	433.9057	2800.2306	69.89	4.1205	4.1432	29.1493	10.545	22.3721	36.1188	42.1834	39.6437	263.876	78.1485	293.614	7.7013	14.8856	86.1328	060621	Successful	Same Color
At1g72810	Col-0	SALK_084914	060516	P13711	RL03088	Homozygous		F10109														absolute	AA1005	1160.2378	25.6434	36.1972	868.6098	2.0559	279.6573	455.6923	2672.2392	67.0182	4.0881	3.9566	33.1105	6.9762	23.565	33.0699	28.8517	48.5119	194.1832	104.7371	281.8825	7.4825	14.5441	96.8727	060621	Successful	Same Color
At3g02780	Col-0	SALK_032917	060516	P13588	RL02961	Homozygous		F10109														absolute	AA1005	498.6463	17.4098	34.922	1379.6951	3.6317	263.0732	295.9293	3130.5439	55.7683	4.9268	3.3537	23.2122	14.7024	22.8756	35.8268	21.5902	48.4049	232.4902	216.2902	384.161	7.2634	15.4854	88.3805	060621	Successful	Same Color
At5g06930	Col-0	SALK_114553	060516	P13349	RL03100	Homozygous		F10109														absolute	AA1005	755.0816	16.2395	37.6184	1275.15	3.8553	181.4737	310.1316	3655.7158	58.4816	5.4289	2.7737	27.2	16.0079	30.3105	39.7132	22.6316	52.2132	230.3132	221.1316	431.7868	8.2263	23.0026	91.8684	060621	Successful	Same Color
At1g26090	Col-0	SALK_076216	060516	P13591	RL02952	Homozygous		F10109														absolute	AA1005	682.6187	21.6777	31.3237	1637.505	3.9741	207.9683	315.2432	3451.1482	61.2978	6.5094	4.5784	25.7525	19.8532	40.7338	51.6029	19.8273	70.3482	196.9669	502.4	420.8029	10.4489	22.7741	105.0273	060621	Successful	Same Color
At1g11800	Col-0	SALK_043413	060516	P13589	RL03079	Homozygous		F10109														absolute	AA1005	1184.884	15.716	31.944	1173.61	2.904	236.514	354.362	2915.316	74.588	4.966	1.28	25.994	12.05	24.974	35.718	20.082	58.82	184.662	235.17	377.468	7.164	13.396	94.616	060621	Successful	Same Color
At1g19670	Col-0	SALK_119134	060516	P13590	RL03096	Homozygous		F10109														absolute	AA1005	753.8241	15.094	44.7759	1453.5783	4.4458	187.3518	410.1446	3789.5928	53.2602	6.5663	3.147	27.7928	13.8578	26.2024	36.9952	23.6265	44.9205	226.2241	235.2458	557.559	8.1807	18.4771	85.1855	060621	Successful	Same Color
At1g48280	Col-0	SALK_080607	060516	P13594	RL03110	Homozygous		F10109														absolute	AA1005	453.0278	18.6861	49.1833	1455.3944	3.5083	239.3583	562.6111	4316.8167	93.7278	5.8028	4.8	27.7611	16.6611	26.4333	39.6167	32.375	38.6556	246.1389	124.7222	364.55	8.225	17.6806	75.7194	060621	Successful	Same Color
At2g42130	Col-0	SALK_059287	060516	P13714	RL02957	Homozygous		F10109														absolute	AA1005	515.5348	23.2017	45.4575	1127.4352	1.9485	241.7339	574.079	2577.624	96.2798	3.8798	2.5854	35.8644	13.0129	25.9433	39.2206	36.0652	39.5914	226.4721	101.1159	265.8592	9.1433	18.0017	84.7416	060621	Successful	Same Color
At1g21610	Col-0	SALK_090109	060516	P13346	RL03101	Homozygous		F10109														absolute	AA1005	652.3977	13.3711	41.9353	1303.1561	2.8694	188.289	299.1075	3445.8867	69.9561	4.289	2.5341	28.4855	14.3931	25.7526	34.4023	25.7873	44.9179	215.3665	146.3121	330.585	8	19.0312	83.6902	060621	Successful	Same Color
At2g25910	Col-0	SALK_080472	060516	P13567	RL02959			F10109														absolute	AA1005	494.9132	17.6184	36.1184	1618.1763	2.7684	266.4921	301.5105	4042.2684	50.8737	5.5895	2.8316	24.9026	17.0395	26.6158	40.0474	18.9263	48.0526	231.6684	185.0763	459.4289	7.2474	17.6974	87.5868	060621	Successful	Same Color
At2g42060	Col-0	SALK_052170	060516	P13371	RL02955	Homozygous		F10109														absolute	AA1005	665.0351	32.1978	40.853	1092.0459	2.4186	240.0688	501.6932	2396.6323	61.1756	3.7104	3.8065	30.5319	7.8337	22.5548	34.6093	37.9857	35.1369	217.4667	78.7928	218.7756	7.4839	13.4437	91.7993	060621	Successful	Same Color
At3g01280	Col-0	SALK_058473	060516	P13595	RL02956	WildType		F10109														absolute	AA1005	527.4661	18.5145	40.7612	1071.2828	1.4555	185.9401	431.4044	2179.0026	63.7286	3.0555	3.3568	28.7031	10.3471	23.3022	35.1471	35.2546	35.3322	213.6934	85.4344	189.2441	8.2819	13.6053	71.6828	060621	Successful	Same Color
At2g44940	Col-0	SALK_087049	060516	P13373	RL03083	Homozygous		F10109														absolute	AA1005	939.5	28.75	188.625	4027.325	12.4	151.5	1195.05	5756.675	159.625	15.25	4.925	43.625	30.725	38.925	58.6	24.6	75.625	387.4	634.725	635.5	8.9	14.275	76.6	060621	Successful	Light Green
At1g77060	Col-0	SALK_151864	060516	P13348	RL03081	Homozygous		F10109														absolute	AA1005	1100.7591	14.8086	42.8624	1130.6194	3.1505	280.7441	343.7441	3251.0043	54.5677	4.114	3.6581	32.5527	14.2387	26.0989	33.9247	22.1333	53.1613	211.5226	174.8774	401.8108	6.3978	15.3462	93.0796	060621	Successful	Same Color
At1g06510	Col-0	SALK_074725	060516	P13566	RL02951	Homozygous		F10109														absolute	AA1005	564.3424	20.2644	38.9763	1904.1458	4.6746	192.0915	323.0915	4130.5492	70.9424	6.3661	3.4102	24.4712	19.0068	30.1254	42.2339	20.6373	53.4814	247.2068	269.2237	545.1627	7.7254	19.5186	91.9831	060621	Successful	Same Color
At4g13130	Col-0	SALK_105969	060516	P13370	RL03093	WildType		F10109														absolute	AA1005	772.3517	33.892	64.9448	1189.8368	2.9264	233.9241	818.4644	3618.8506	92.9402	4.9011	4.8575	41.1655	16.1747	26.6874	34.692	36.5655	44.9356	234.8989	113.1724	305.4322	7.7655	20.8414	93.7609	060621	Successful	Same Color
At1g67700	Col-0	SALK_129146	060516	P13369	RL03090	Homozygous		F10109														absolute	AA1005	1236.2024	29.3341	72.0776	1390.4729	3.8612	221.6	781.2259	3882.9576	120.8612	5.1459	6.0165	41.0541	18.0118	32.2188	39.76	32.5553	52.3435	232.4235	132.9294	379.9412	7.6871	14.7129	108.4165	060621	Successful	Same Color
At4g26640	Col-0	SALK_116115	060516	P13395	RL03095	Homozygous		F10109														absolute	AA1005	814.6478	16.5612	38.1104	1673.4	4.2269	190.5194	397.6925	3706.4657	80.2418	6.8746	3.0537	27.1881	18.5194	32.7463	40.1493	20.9313	66.0866	246.9522	383.1433	533.3851	9.4776	19.8985	101.3045	060621	Successful	Same Color
At1g31160	Col-0	SALK_042175	060516	P13735	RL02958	WildType		F10109														absolute	AA1005	854.0667	58.8667	202.9333	3229.7333	30.4	30.2	1616.7333	5697.9333	5846.4	19.7333	24.2	57.6	33.4667	36.1333	78.2	24.4667	54.1333	188	672.2667	640.4	13.8	22.6667	67.8667	060621	Successful	Light Green
At4g01880	Col-0	SALK_120953	060516	P13713	RL03112	Homozygous		F10109														absolute	AA1005	671.7257	18.56	42.0362	1320.8533	1.8762	263.3905	436.3905	3703.2019	76.2971	4.28	6.0743	28.8571	12.9371	26.1429	38.9638	39.4495	40.3352	240.061	100.0419	328.6724	7.5276	17.9124	87.6	060621	Successful	Same Color
At4g19160	Col-0	SALK_098354	060516	P13712	RL03104	Homozygous		F10109														absolute	AA1005	1232.2573	26.3944	42.7756	1376.3474	2.7305	251.3728	374.2366	3273.3146	62.1014	4.7549	4.1258	28.4263	13.4385	25.5061	39.8479	35.816	37.6789	224.5878	126.9052	454.3061	7.2169	19.1192	106.4808	060621	Successful	Same Color
At4g06599	Col-0	SALK_067228	060516	P13393	RL02960	Homozygous		F10109														absolute	AA1005	471.5583	18.3278	32.5167	1739.975	3.8167	251.3167	334.4333	3928.5111	52.2444	5.7972	3.2	20.0667	16.4278	26.1722	40.2944	23.4	46.7722	245.4889	218.8028	468.0722	6.8639	16.15	91.8278	060621	Successful	Same Color
At5g25750	Col-0	SALK_076748	060516	P13587	RL02953	WildType		F10109														absolute	AA1005	561.7803	20.3915	34.8169	1450.4113	5.8958	206.5577	304.9775	3639.0535	68.1042	5.7915	3.0085	24.9577	17.6535	32.093	46.9408	19.5183	48.2056	199.3521	336.6986	544.5606	9.2986	21.5465	91.307	060621	Successful	Same Color
At4g18540	Col-0	SALK_078045	060516	P13347	RL02954	WildType		F10109														absolute	AA1005	813.2206	17.8243	34.985	1258.0056	3.4505	216.9514	319.9178	3686.2579	49.4542	4.471	3.0168	27.5421	13.5981	30.4467	38.7794	22.972	41.7888	201.5308	183.6953	634.3271	7.9981	17.7364	104.5028	060621	Successful	Same Color
At1g20130	Col-0	SALK_063039	060516	P13715	RL02965	Homozygous		F10109														absolute	AA1005	1066.8842	51.3053	231.1368	6629.7684	28.9053	152.0842	1548.1263	10652.4421	239.2211	55.7684	12.5053	76.2316	52.1895	56.6526	70.0632	20.1263	76.6316	248.7789	3391.0316	2279.3263	17.1579	25.7684	148.2316	060621	Successful	Dark Green
At2g11810	Col-0	SALK_069971	060516	P13585	RL02950	Homozygous		F10109														absolute	AA1005	851.0684	27.8513	49.5538	1046.8393	1.7624	307.0718	607.6103	2441.6701	82.6547	3.5726	3.1556	46.3966	12.9641	31.1761	37.5795	32.6	46.3966	199.0855	147.8821	229.7026	9.5282	18.4427	135.1897	060621	Successful	Same Color
At1g78090	Col-0	SALK_051229	060516	P13345	RL02962	Homozygous		F10109														absolute	AA1005	378.9377	17.234	28.8113	1044.4283	1.283	180.7547	205.8302	2260.9245	38.7396	3.1642	2.5113	21.2132	10.8981	20.2566	34.3981	23.0906	35.1321	191.3075	97.3774	234.7245	7.7075	12.3132	73.1358	060621	Successful	Same Color
At1g09420	Col-0	SALK_131208	060516	P13394	RL03075	Homozygous		F10109														absolute	AA1005	1111.8785	18.8221	54.9724	837.3503	2.084	260.1591	509.4099	3178.2497	131.074	5.0917	2.0552	33.4961	14.9901	29.0917	40.7425	23.558	67.0011	200.1017	175.1514	341.0519	9.1315	15.0696	74.6475	060621	Successful	Same Color
At1g79610	Col-0	SALK_113129	060516	P13592	RL02997	Homozygous		F10110														absolute	AA1005	1706.1405	17.9511	45.0595	1445.0321	3.3893	217.1145	637.8412	3522.0519	96.5008	7.1939	4.7053	35.2061	18.6718	33.6214	40.6443	26.2656	73.942	227.9176	462.3817	761.5481	12.7084	18.2351	104.1435	060621	Successful	Same Color
At1g03600	Col-0	SALK_004769	060516	P13368	RL02980	Homozygous		F10110														absolute	AA1005	1285.79	14.48	39.2825	1170.06	2.97	149.0225	555.575	2933.745	72.4475	4.7825	4.475	31.185	16.66	27.16	32.6175	29.355	46.2475	214.2675	161.2575	557.9625	8.745	12.8325	103.4475	060621	Successful	Same Color
At1g22450	Col-0	SALK_040096	060516	P13662	RL02970	Homozygous		F10110														absolute	AA1005	1741.4108	16.7138	49.0323	1365.6575	2.5557	323.1186	758.6611	3412.0455	83.9377	6.1078	5.909	40.0623	15.6623	31.624	43.2024	40.891	71.6838	255.3341	216.3425	555.3006	13.8228	19.2671	119.5641	060621	Successful	Same Color
At1g31020	Col-0	SALK_107691	060516	P13734	RL02996	Homozygous		F10110														absolute	AA1005	1436.9877	14.9754	45.8277	1347.0123	2.5969	149.8277	592.4831	3461.9138	121.4554	5.6277	5.2462	32.7385	19.32	28.1385	35.3354	34.4646	58.0123	234.6369	198.88	518.5662	12.3631	15.4585	99.3354	060621	Successful	Same Color
At1g53260	Col-0	SALK_018255	060516	P13686	RL02979	Homozygous		F10110														absolute	AA1005	1096.1815	16.3138	30.0831	1668.2585	4.8308	202.4677	425.1846	3285.2338	70.0585	7.7385	3.1138	32.0154	24.6338	40.0246	40.1446	19.1877	87.0554	226.6277	339.5231	672.5938	13.1969	25.3815	114.5138	060621	Successful	Same Color
At4g24090	Col-0	SALK_012632	060516	P13716	RL02990	Homozygous		F10110														absolute	AA1005	841.6463	21.649	46.634	1885.8776	3.4286	494.6476	535.2027	2941.2027	108.4272	5.6163	6.4218	23.7306	17.151	40.1442	51.4422	28.9769	59.8367	247.7388	318.732	632.5633	10.4517	24.2068	111.3388	060621	Successful	Same Color
At3g56040	Col-0	SALK_020654	060516	P13680	RL02977	Homozygous		F10110														absolute	AA1005	1353.6073	15.44	53.04	1843.4982	4.2109	261.6909	1107.0291	4058.8764	103.3309	7.3709	3.04	35.8255	20.8618	31.3309	37.3418	29.4145	69.5418	250.0618	348.84	799.0145	10.3345	14.0691	104.6727	060621	Successful	Same Color
At1g74040	Col-0	SALK_000074	060516	P13698	RL02984	Homozygous		F10110														absolute	AA1005	1393.6	28.9143	155.6343	4758.2057	4.0571	321.6571	1400.3543	6801.0857	229.5886	12.9257	3.0743	52.1143	37.4743	55.9314	65.5314	23.3486	75.7943	309.8057	770.56	708.6629	16.5257	17.3143	122.7886	060621	Successful	Dark Green
At3g52320	Col-0	SALK_016775	060516	P13692	RL02981	Homozygous		F10110														absolute	AA1005	1181.3005	17.1799	29.8192	1050.9553	1.821	235.3808	504.9498	2754.7379	74.3744	3.9342	3.7918	27.1689	12.5224	28.0457	37.5945	33.253	41.9616	202.3416	132.3215	394.6174	8.7689	15.9452	103.7571	060621	Successful	Same Color
At1g79790	Col-0	SALK_045345	060516	P13374	RL02982	WildType		F10110														absolute	AA1005	1094.9277	12.9675	28.0565	1224.6492	1.734	269.5958	549.6649	3010.4712	49.5058	4.9026	5.0555	23.8429	12.8042	27.8806	35.8932	28.1696	39.3654	214.4147	209.2	448.5508	8.7099	16.3183	95.1623	060621	Successful	Same Color
At4g39753	Col-0	SALK_047702	060516	P13332	RL02969	WildType		F10110														absolute	AA1005	1541.7533	18.95	55.71	1299.1567	3.73	230.2733	793.6767	3524.85	145.33	6.4533	7.5867	48.77	20.2433	29.9967	41.05	31.52	72.4933	234.0467	264.7367	655.9167	12.88	20.5467	107.4733	060621	Successful	Same Color
At4g25660	Col-0	SALK_011945	060516	P13580	RL02993	WildType		F10110														absolute	AA1005	940.1639	14.5205	45.2723	2042.9928	3.4843	227.5807	761.947	3850.0048	58.0482	7.0602	7.0217	29.0217	19.8795	29.0169	37.6145	27.1855	49.0554	230.6892	359.1325	736.8048	10	13.0554	89.1181	060621	Successful	Same Color
At1g50270	Col-0	SALK_036097	060516	P13344	RL02973	Homozygous		F10110														absolute	AA1005	1382.5826	21.8711	54.9235	1191.9919	2.4617	222.4698	755.5409	3449.9758	123.7235	6.1611	7.1436	38.0779	18.5396	31.1624	39.3826	25.6644	51.9973	201.745	188.7141	516.851	10.8322	17.2591	95.4282	060621	Successful	Dark Green
At1g74070	Col-0	SALK_028513	060516	P13350	RL02974	Homozygous		F10110														absolute	AA1005	1362.4949	15.841	48.5462	1123.0718	2.941	155.6641	677.3538	2995.5923	106.6051	4.6538	4.941	32.6974	18.5256	25.9949	33.9128	38.1308	50.8	217.4744	186.6641	530.6718	10.1	13.9641	98.5154	060621	Successful	Same Color
At1g75380	Col-0	SALK_060161	060516	P13326	RL02967	WildType		F10110														absolute	AA1005	1997.1138	20.3757	50.758	1311.8718	4.1061	245.6442	767.3215	2922.4199	116.442	5.7812	5.8099	57.6906	20.4994	34.0044	40.4818	26.1702	86.8575	184.4707	279.2133	759.0541	14.1746	23.1691	155.7238	060621	Successful	Same Color
At4g05180	Col-0	SALK_024897	060516	P13586	RL02995	Homozygous		F10110														absolute	AA1005	1640.8031	14.9662	67.2862	1673.2369	3.6615	279.8954	1163.4462	4629.0646	198.5231	7.2492	5.9231	43.0308	20.3046	30.2554	35.2862	34.9385	67.0615	250.4554	376.2154	784.5631	11.7292	16.7938	123.0831	060621	Successful	Same Color
At3g52040	Col-0	SALK_018743	060516	P13597	RL02998	Heterozygous		F10110														absolute	AA1005	1415.7504	19.2496	33.0513	868.4407	1.3504	201.5664	414.2814	2251.6956	50.8142	4.3929	1.1841	33.2832	8.1133	25.8159	35.246	32.9363	58.6619	205.8513	171.5735	351.6106	9.9292	18.5858	90.9504	060621	Successful	Same Color
At4g24760	Col-0	SALK_064192	060516	P13392	RL02987	WildType		F10110														absolute	AA1005	1125.1022	14.6152	37.6	1310.3043	2.0348	211.6587	567.963	3098.2565	103.5457	4.6761	3.5891	29.6935	15.6739	25.8283	37.4109	35.6522	37.2478	219.2196	163.9978	454.163	8.2152	15.9152	111.2196	060621	Successful	Same Color
At1g03130	Col-0	SALK_011908	060516	P13710	RL02988	Homozygous		F10110														absolute	AA1005	957.442	12.8864	35.558	1257.5877	2.437	221.0593	515.3259	2834.9753	48.7086	4.5605	3.7259	24.0123	14.9531	26.1728	34.7951	23.116	43.1975	207.7753	207.9111	485.3383	7.9778	16.5679	96.884	060621	Successful	Same Color
At2g47730	Col-0	SALK_039887	060516	P13668	RL02972	Homozygous		F10110														absolute	AA1005	1781.9553	15.3466	47.4907	1160.3081	2.7155	210.5888	678.0273	3140.1093	95.277	5.0112	4.5317	35.7764	19.3565	28.6634	33.0112	42.1168	60.8919	234.0621	189.7913	539.3516	11.0509	15.5652	108.9242	060621	Successful	Same Color
At5g20130	Col-0	SALK_020695	060516	P13362	RL02978	Homozygous		F10110														absolute	AA1005	1326.5272	17.3086	46.453	1562.7735	2.7364	234.4053	643.7907	3427.5073	61.4702	6.2331	4.657	25.3192	14.5325	30.6781	37.1921	23.7139	72.8848	230.2728	370.4079	578.3947	9.804	15.502	99.9603	060621	Successful	Same Color
At1g76560	Col-0	SALK_008061	060516	P13386	RL02985	WildType		F10110														absolute	AA1005	1164.85	13.405	40.9975	1346.8625	3.155	287.4825	802.5675	3421.11	87.0925	5.9025	5.5875	32.9325	16.91	31.18	38.7225	25.925	47.1525	207.3125	301.725	701.73	9.6325	19.5925	110.4725	060621	Successful	Same Color
At4g29480	Col-0	SALK_023571	060516	P13568	RL02989	Homozygous		F10110														absolute	AA1005	1020.35	23.3059	59.0118	1819.2941	3.8088	396.3412	800.7912	3529.1029	127.2853	6.0206	3.8853	32.9706	23.4206	49.9647	57.5971	42.7294	44.1765	267.8706	242.7206	649.55	11.2382	25.4794	118.9176	060621	Successful	Same Color
At4g22890	Col-0	SALK_024747	060516	P13704	RL02986	Homozygous		F10110														absolute	AA1005	967.7882	13.8259	40.68	1384.9506	2.4376	251.9388	630.8165	3193.0847	63.5741	5.7576	1.7718	25.8965	15.5506	29.1671	38.6682	29.4706	43.5365	226.2141	205.3341	488.4235	8.4024	15.2635	97.7859	060621	Successful	Same Color
At1g03680	Col-0	SALK_087118	060516	P13574	RL02991	Heterozygous		F10110														absolute	AA1005	849.7268	17.9935	44.9756	2119.1122	2.761	394.1593	799.1512	2631.0407	74.3122	6.5528	3.1772	25.7886	20.2634	49.1317	50.3415	28.9724	59.4959	205.1024	450.0846	586.3252	12.9398	24.9724	102.361	060621	Successful	Same Color
At1g10700	Col-0	SALK_142152	060516	P13333	RL03102	Heterozygous		F10111														absolute	AA1005	1091.684	19.3607	36.1826	979.8575	1.9543	204.8457	410.6356	2559.1178	58.2247	4.5498	3.3973	24.9954	12.2046	23.4119	33.4904	25.0575	51.3443	196.8347	134.1388	355.4046	7.6566	14.1498	97.4064	060621	Successful	Same Color
At1g26160	Col-0	SALK_123482	060516	P13390	RL03006	Homozygous		F10111														absolute	AA1005	861.3134	26.8672	31.4507	962.2866	1.6239	243.3567	398.2284	2163.2119	36.3657	3.6716	2.7612	26.3866	9.8403	23.4149	34.1657	30.7239	45.9403	185.6851	102.1328	294.6284	7.4806	19.2806	105.9746	060621	Successful	Same Color
At1g54320	Col-0	SALK_143740	060516	P13683	RL03005	Homozygous		F10111														absolute	AA1005	869.8625	27.2188	30.4297	1023.2219	1.1203	229.2469	383.7719	2122.4922	42.7781	3.3766	2.3688	27.1516	10.6328	24.5359	34.5859	34.0109	37.1281	196.4906	95.0297	278.5641	7.8359	18.4422	104.5891	060621	Successful	Same Color
At5g25280	Col-0	SALK_113038	060516	P13358	RL03084			F10111														absolute	AA1005	1165.0777	33.2528	44.803	1249.7721	2.406	342.24	732.6189	2944.1313	136.1706	4.7894	4.6762	42.643	9.2951	36.48	44.9691	33.2513	57.4189	227.3328	204.7457	514.5615	12.0226	19.4415	151.5336	060621	Successful	Same Color
At1g64770	Col-0	SALK_073687	060516	P13336	RL03042	Homozygous		F10111														absolute	AA1005	1100.1437	71.2259	36.7288	982.7469	1.9392	290.3767	462.9036	2248.4285	105.9003	3.4188	3.3256	42.9851	10.6421	44.633	45.7851	20.8052	81.3618	152.7456	356.3003	535.112	13.855	27.1909	174.3482	060621	Successful	Same Color
At2g22230	Col-0	SALK_026580	060516	P13727	RL03002	Homozygous		F10111														absolute	AA1005	1033.5738	40.8286	31.8417	779.0083	0.8714	221.294	393.7917	2016.4786	50.7369	3.3024	1.7679	26.0155	5.656	24.0179	33.2286	29.5786	45.0048	169.3881	99.606	229.2095	5.9786	14.1798	99.969	060621	Successful	Same Color
At3g47640	Col-0	SALK_021217	060516	P13361	RL03018	Homozygous		F10111														absolute	AA1005	763.2579	31.3628	37.2538	923.4662	1.9517	264.1393	484.0593	2063.0772	76.2152	4.6759	2.0662	32.1586	11.3738	31.6855	43.7159	21.3117	58.2979	184.8317	201.2538	369.8345	9.571	17.9393	103.2993	060621	Successful	Same Color
At1g50490	Col-0	SALK_088157	060516	P13657	RL03054	Homozygous		F10111														absolute	AA1005	1076.0204	69.0778	48.4259	959.4389	2.1296	238.8296	478.4833	2234.3907	90.3907	4.1556	2.0352	39.6056	16.8444	33.2963	38.0056	22.3074	54.3241	194.1389	224.7148	660.3778	10.4444	21.1333	119.3407	060621	Successful	Same Color
At1g74030	Col-0	SALK_151513	060516	P13360	RL03008	Homozygous		F10111														absolute	AA1005	913.6871	26.6967	31.2841	1017.879	1.1041	208.5875	431.203	1941.1956	45.3919	3.2236	1.6295	26.5343	9.476	24.8797	35.9941	33.1203	47.4317	205.5439	109.141	218.0959	8.7159	15.6089	107.8435	060621	Successful	Same Color
At2g37400	Col-0	SALK_079544	060516	P13337	RL03097	Homozygous		F10111														absolute	AA1005	1135.1616	53.5151	35.7779	794.6186	1.0651	250.8651	370.2	1848.1349	38.7465	3.0628	3.064	28.7151	4.6081	26.3035	35.0035	28.5279	46.5709	163.8442	103.764	277.5686	6.0558	16.5686	111.7547	060621	Successful	Same Color
At4g13730	Col-0	SALK_064895	060516	P13725	RL03035			F10111														absolute	AA1005	663.5778	44.4523	30.4261	989.983	1.9948	236.851	395.4131	2207.915	42.6837	3.5516	2.5974	31.1974	8.7072	30.234	41.4327	21.7725	45.2889	172.4144	161.0745	481.2431	8.3582	16.5046	119.0784	060621	Successful	Same Color
At3g02065	Col-0	SALK_046438	060516	P13681	RL03048	Homozygous		F10111														absolute	AA1005	768.6356	35.4435	35.0909	1261.8577	1.7075	199.7771	490.0158	2067.0024	50.7209	3.5178	1.8372	29.3281	9.9542	26.3431	39.4577	34.7036	41.0103	215.513	108.1439	342.6498	7.619	13.1368	106.7668	060621	Successful	Same Color
At1g15710	Col-0	SALK_081796	060516	P13682	RL03105	Homozygous		F10111														absolute	AA1005	1548.3149	21.6745	52.1383	1251.6234	2.8936	177.3	709.9468	3354.6617	138.8234	4.9574	5.2362	37.417	16.7255	33.6574	38.7574	37.6404	59.6936	225.0511	165.3106	517.9872	10.7319	19.3	130.1766	060621	Successful	Same Color
At4g21020	Col-0	SALK_151565	060516	P13703	RL03009	Homozygous		F10111														absolute	AA1005	1035.4408	47.3355	35.3171	984.8921	1.4632	253.9118	508.1039	2121.35	52.8513	3.5105	3.0553	33.7526	7.7645	31.5395	40.9645	34.7118	48.1158	201.2079	126.9447	325.45	9.0382	19.8355	129.6829	060621	Successful	Same Color
At1g08500	Col-0	SALK_033290	060516	P13661	RL03049	Homozygous		F10111														absolute	AA1005	845.0905	17.2577	33.807	1437.2338	2.3562	197.0925	479.5085	2434.808	46.6985	4.4935	1.8109	26.6846	14.9393	27.3652	39.9104	28.2806	36.0915	223.8129	126.4836	399.6239	6.5413	15.1025	109.7891	060621	Successful	Same Color
At2g41330	Col-0	SALK_014557	060516	P13660	RL03017	Homozygous		F10111														absolute	AA1005	730.0305	22.5585	28.9207	836.2841	1.1085	221.8171	388.9268	1539.4012	51.878	3.0085	2.372	22.3146	6.511	21.3585	33.4476	26.1244	35.6012	174.6695	94.7817	194.3854	7.6573	14.0585	84.422	060621	Successful	Same Color
At1g74470	Col-0	SALK_135219	060516	P13334	RL03004	Homozygous		F10111														absolute	AA1005	857.0359	23.5949	41.2359	965.9299	2.1829	228.0103	532.865	2722.7556	87.4444	4.6957	3.8017	34.641	14.6974	35.0479	42.4393	25.4872	49.1128	196.7077	167.6427	398.9846	10.8222	21.0872	109.7453	060621	Successful	Same Color
At4g24090	Col-0	SALK_012632	060516	P13335	RL03014	Homozygous		F10111														absolute	AA1005	732.1826	34.7508	22.2607	908.9393	0.9369	230.5814	320.3748	1582.1634	29.4438	3.1892	2.6751	19.9267	3.2781	22.7676	35.7862	27.815	37.0643	175.0354	111.4186	222.5814	7.3177	18.406	87.3934	060621	Successful	Same Color
At1g21750	Col-0	SALK_136642	060516	P13723	RL03003	Homozygous		F10111														absolute	AA1005	823.1	20.5692	95.7308	2649.1154	4.8769	102.5769	634.6923	4439.9	206.0615	6.8769	5.0077	61.2	32.6462	38.9385	46.3538	20.8077	62.1692	175.5923	474.9	746.7923	16.1846	21.5692	131.5	060621	Successful	Same Color
At1g75380	Col-0	SALK_060161	060516	P13700	RL03029			F10111														absolute	AA1005	882.4278	60.543	32.843	908.2494	3.4342	284.1671	403.0367	2132.2392	48.7722	3.2316	2.6101	40.6278	7.2709	34.1177	44.8646	21.0962	59.3861	158.3759	234.5025	764.4051	12.3481	15.3165	131.8177	060621	Successful	Same Color
At5g66480	Col-0	SALK_033887	060516	P13658	RL02999	Homozygous		F10111														absolute	AA1005	1576.0038	20.9183	46.5014	975.3202	3.2376	261.9624	697.1286	2781.7202	108.3249	4.3249	4.3512	40.6235	14.6629	29.6563	35.5286	29.0423	64.2704	223.6845	133.046	460.5127	10.9878	16.7023	118.4826	060621	Successful	Same Color
At1g18730	Col-0	SALK_095654	060516	P13659	RL03007	Homozygous		F10111														absolute	AA1005	1061.1794	23.6349	39.0397	856.3635	1.6143	252.3508	502.446	2385.9603	83.0825	4.2571	3.9254	23.9254	9.2048	26.4841	34.7254	28.3619	56.027	225.7048	234.8397	273.9302	10.7222	21.7032	104.9333	060621	Successful	Same Color
At4g28210	Col-0	SALK_108952	060516	P13701	RL03087	Homozygous		F10111														absolute	AA1005	873.9579	36.4351	46.4211	1038.7632	2.9965	193.3544	493.6228	2334.9807	58.4649	3.7825	2.0526	31.0351	13.6789	29.8123	41.4509	27.8965	43.2614	188.0544	165.2474	518.207	10.2386	16.7596	109.686	060621	Successful	Same Color
At1g20130	Col-0	SALK_063039	060516	P13357	RL03028	Homozygous		F10111														absolute	AA1005	1190.1664	114.2541	34.4479	956.4672	1.8063	297.1897	521.2741	2040.808	58.2553	2.9687	1.9726	78.4615	12.702	92.2211	74.7613	25.233	94.9994	172.0707	224.612	417.2957	20.3772	48.0912	245.6046	060621	Successful	Same Color
At2g22090	Col-0	SALK_001364	060516	P13724	RL03011	WildType		F10111														absolute	AA1005	1586.1293	29.3463	60.778	1680.6854	5.9171	240.222	864.9171	3945.4756	154.461	6.6439	4.5293	59.6902	32.7049	52.1268	52.6268	25.7317	79.3561	231.1732	403.5829	1025.0024	15.3732	28.5732	196.8488	060621	Successful	Same Color
At4g06599	Col-0	SALK_067228	060516	P13721	RL03037	Homozygous		F10112														absolute	AA1004	688.0591	24.5136	40.1636	1550.0318	2.5091	385.0727	611.9636	3720.3545	88.7114	4.6795	4.2273	32.6159	16.2977	27.3886	48.0273	35.7568	25.6227	176.6568	82.5591	357.9705	8.5614	14.8341	88.9045	060620	Successful	Same Color
At2g42130	Col-0	SALK_059287	060516	P13676	RL03031	Homozygous		F10112														absolute	AA1004	958.2445	36.7806	36.4421	1209.3328	1.6534	378.081	706.1992	3382.9992	135.6227	4.5765	5.9676	45.2518	10.9733	27.1563	44.8551	48.1377	43.4348	190.217	69.3198	271.7976	11.1563	19.1854	110.596	060620	Successful	Same Color
At2g42080	Col-0	SALK_027414	060516	P13720	RL03026	Homozygous		F10112														absolute	AA1004	1252.3509	27.5018	35.0545	1178.2309	2.3327	351.8	553.9673	3190.4782	124.1327	3.6927	5.8491	42.5618	16.1364	28.8382	42.0218	43.0073	56.1909	172.0545	100.4545	363.4673	10.06	15.3927	130.2345	060620	Successful	Same Color
At1g11800	Col-0	SALK_043413	060516	P13693	RL03046	Homozygous		F10112														absolute	AA1004	428.1493	15.4204	26.2702	1095.5787	1.3351	375.5129	389.8453	2322.5547	74.8516	3.2853	3.9218	24.1778	11.5627	18.3662	32.4996	27.136	21.9111	123.3849	60.6702	216.5084	6.1084	11.9556	58.5138	060620	Successful	Same Color
At2g11810	Col-0	SALK_069971	060516	P13579	RL03043	Homozygous		F10112														absolute	AA1004	522.5848	22.8709	34.3519	1574.4253	1.8051	326.3494	504.7038	3636.2557	78.8962	4.6987	4.1722	31.8101	14.7114	26.9519	49.2228	41.2734	29.8481	176.0177	95.1823	359.4177	10.2911	17.8456	83.5722	060620	Successful	Same Color
At3g01280	Col-0	SALK_058473	060516	P13327	RL03030	WildType		F10112														absolute	AA1004	1012.1694	30.5495	32.2605	1103.3352	1.8221	440.1409	537.4036	3107.7936	94.6562	4.148	4.6662	40.0541	10.3843	30.568	49.1459	41.721	34.1708	150.7103	82.5423	257.1473	9.1559	18.0313	101.0861	060620	Successful	Same Color
At3g02780	Col-0	SALK_032917	060516	P13718	RL03047	Homozygous		F10112														absolute	AA1004	1351.8241	32.0763	35.59	1023.512	1.8788	371.9369	645.1353	2808.5776	103.439	4.4	3.5668	45.288	10.3618	27.6116	41.2763	40.5311	59.9651	175.2083	97.4788	287.8838	11.1784	16.234	117.2166	060620	Successful	Same Color
At1g79610	Col-0	SALK_113129	060516	P13577	RL03023	Homozygous		F10112														absolute	AA1004	1247.6885	26.2183	33.6305	1192.3588	2.2015	500.4092	664.1298	3328.1725	93.3802	4.8992	5.8015	42.6916	8.3695	27.3191	44.8168	44.626	48.7924	184.4519	88.0183	313.0168	9.916	14.5206	116.0015	060620	Successful	Same Color
At2g13550	Col-0	SALK_024197	060516	P13695	RL03025	WildType		F10112														absolute	AA1004	1091.2974	22.4838	27.2051	1119.4359	1.294	380.6103	486.2154	2951.1932	73.0444	4.1214	5.147	33.0068	11.2085	27.4667	41.7231	38.6872	38.4701	163.8718	81.5521	260.3641	7.665	12.9368	95.8701	060620	Successful	Same Color
At3g02065	Col-0	SALK_046438	060516	P13329	RL03048	Homozygous		F10112														absolute	AA1004	912.7705	30.9333	31.6295	1088.9302	1.6651	327.8992	458.8992	2879.0682	55.6248	3.9519	4.8605	31.7473	11.4	24.3442	41.3008	37.4434	30.1938	147.4961	69.5643	235.3674	7.5426	14.7845	96.0915	060620	Successful	Same Color
At2g42060	Col-0	SALK_052170	060516	P13717	RL03038	Homozygous		F10112														absolute	AA1004	776.9581	49.006	31.7382	1063.8658	1.5336	395.8578	489.8684	2388.8159	89.5282	3.3874	3.4658	36.1076	7.511	22.7561	42.8718	36.1807	29.5123	141.7728	58.9435	218.8412	8.3163	14.6219	100.6631	060620	Successful	Same Color
At1g74070	Col-0	SALK_028513	060516	P13697	RL03045	Homozygous		F10112														absolute	AA1004	523.3039	29.7576	29.6208	1267.4771	2.4866	326.1437	368.9316	3231.51	57.6381	4.4779	2.4312	27.2294	12.968	23.7628	47.0926	26.8069	31.9983	130.1628	99.3004	380.7134	9.2017	14.9766	76.0918	060620	Successful	Same Color
At1g76560	Col-0	SALK_008061	060516	P13330	RL03019	WildType		F10112														absolute	AA1004	1254.0748	22.7626	30.226	958.5317	1.774	351.439	623.6943	3237.6715	85.2911	4.6358	5.0276	43.4813	9.1772	25.4081	41.3886	42.8033	47.4081	181.9886	80.2715	277.5366	10.7268	15.1041	97.5561	060620	Successful	Same Color
At2g22650	Col-0	SALK_079708	060516	P13696	RL03036	Homozygous		F10112														absolute	AA1004	705.1863	19.4745	37.5	1249.0529	1.8471	304.0098	528.6353	3248.0941	77.0373	4.2941	4.9275	30.9784	13.8373	24.4706	43.9941	35.9706	26.2549	160.2137	86.6333	301.4824	8.4118	16.3196	92.7412	060620	Successful	Same Color
At1g31020	Col-0	SALK_107691	060516	P13675	RL03021	Homozygous		F10112														absolute	AA1004	1347.9217	25.5739	32.5548	1072.9948	1.7548	329.4383	592.0504	3067.2104	106.487	4.3374	4.0348	37.5965	12.2817	23.2939	36.8574	38.3148	49.8035	142.9687	84.1704	311.2122	8.6591	12.473	99.1722	060620	Successful	Same Color
At2g25910	Col-0	SALK_080472	060516	P13328	RL03039	Homozygous		F10112														absolute	AA1004	999.3451	27.2275	33.6137	1537.7373	3.4	595.9353	685.4157	3730.1098	120.7902	5.4	5.6627	42.0216	17.1784	35.3353	52.4314	29.9098	54.0196	153.4824	132.5471	462.1647	11.3333	17.2588	120.1549	060620	Successful	Same Color
At5g25750	Col-0	SALK_076748	060516	P13578	RL03033	Homozygous		F10112														absolute	AA1004	680.2267	32.4667	110.7067	5583.9067	2.36	83.92	1306.16	6178.9467	186.3067	12.1867	5.1733	54.04	32.8133	34.8667	58.1733	38.68	44.0933	188.1867	258.7733	361.3333	11.84	19.2933	97.9867	060620	Successful	Same Color
At5g26820	Col-0	SALK_034189	060516	P13388	RL03024	Homozygous		F10112														absolute	AA1004	1249.3134	18.3642	29.598	1290.0318	2.3781	457.9483	568.2886	3344.6229	69.0229	4.4697	6.0139	37.2318	14.1811	27.6876	39.8249	39.0507	43.7532	169.3433	103.1343	351.793	8.9174	11.5423	103.9463	060620	Successful	Same Color
At4g18540	Col-0	SALK_078045	060516	P13677	RL03040	Homozygous		F10112														absolute	AA1004	551.3688	23.5938	88.4292	3301.9208	1.7542	341.5312	1156.7542	4220.0333	190.2938	8.6	4.9125	37.0563	15.2104	27.7417	45.7271	44.7938	32.7563	207.5604	218.6896	322.5229	11.6375	18.0521	104.5646	060620	Successful	Same Color
At3g56040	Col-0	SALK_020654	060516	P13694	RL03012	Homozygous		F10112														absolute	AA1004	1162.4805	21.7885	30.7011	1139.4713	2.2161	276.9126	576.5218	3103.3333	102.5494	5.3172	5.1126	41.931	14.3954	26.3609	46.0575	38.3172	59.4391	171.7931	126.4989	363.8644	11.5908	19.0253	97.4391	060620	Successful	Same Color
At3g52040	Col-0	SALK_018743	060516	P13331	RL03027	WildType		F10112														absolute	AA1004	779.9772	18.6298	25.7649	904.486	1.6123	373.8579	472.0018	2962.3211	55.2404	4.6228	3.6895	31.9614	12.0386	26.9439	42.0018	31.9509	31.6281	157.2228	81.7807	229.3982	7.7368	15.2404	81.8368	060620	Successful	Same Color
At1g08500	Col-0	SALK_033290	060516	P13678	RL03049	Homozygous		F10112														absolute	AA1004	1418.295	25.0615	32.7374	1359.8972	3.5888	391.2872	677.8905	4000.9765	142.105	5.6804	8.3933	41.5039	17.6849	30.0291	50.1006	28.7978	48.2391	165.5911	150.5207	553.0816	10.2972	16.4179	93.4101	060620	Successful	Same Color
At1g03680	Col-0	SALK_087118	060516	P13679	RL03020	WildType		F10112														absolute	AA1004	708.4309	21.5309	28.3309	1177.8127	2.0473	202.3473	510.8418	3472.3818	102.3309	4.4782	4.4545	33.0945	12.8945	22.0273	42.5727	35.2545	31.2527	161.9564	81.7618	295.6473	8.3	15.3655	88.7	060620	Successful	Same Color
At1g08080	Col-0	SALK_009792	060516	P13719	RL03013	Homozygous		F10112														absolute	AA1004	1160.4215	29.44	29.5354	1052.68	1.8754	363.9031	531.9508	3158.5677	78.8523	4.2169	3.8877	37.9292	8.7338	24.8708	41.2477	38.6354	43.1523	160.38	73.1985	283.8462	10.7385	16.1323	87.1846	060620	Successful	Same Color
At1g53260	Col-0	SALK_018255	060516	P13687	RL03060	WildType		F10113														absolute	AA1004	1446.3193	31.8351	45.1333	2095.5158	5.5509	532.5719	699.4421	6101.0842	149.5333	8.7649	7.7614	49.0807	22.4035	48.4	63.4912	27.4561	70.7088	202.9053	284.3088	734.1544	14.414	28.6947	135.8421	060620	Successful	Same Color
At4g21020	Col-0	SALK_151565	060516	P13321	RL03080	Homozygous		F10113														absolute	AA1004	449.2574	22.7129	36.9564	1595.3069	1.8752	376.1881	517.3287	3409.5624	89.8772	4.8634	4.3901	29.9347	11.503	23.3228	45.9564	35.9208	28.897	179.4812	95.5149	321.4535	8.4911	14.499	78.5663	060620	Successful	Same Color
At4g26640	Col-0	SALK_116115	060516	P13351	RL03077	Homozygous		F10113														absolute	AA1004	366.9886	21.5057	31.7984	2362.7089	2.5756	214.9236	469.6813	4332.878	71.1382	7.4472	3.0504	21.9837	14.8846	27.8959	42.4228	22.6016	47.7008	163.4959	313.4732	407.9285	10.4098	15.4829	71.0537	060620	Successful	Same Color
At1g48280	Col-0	SALK_080607	060516	P13325	RL03078	Homozygous		F10113														absolute	AA1004	692.9323	42.4015	19.3034	861.7171	1.5103	300.3939	247.2076	1978.0152	37.3506	2.2281	2.4517	22.9247	15.0388	26.6038	31.9437	13.5483	27.4616	73.9741	111.7141	210.8274	6.2951	11.6913	99.676	060620	Successful	Same Color
At2g22230	Col-0	SALK_026580	060516	P13353	RL03059	Homozygous		F10113														absolute	AA1004	1003.386	21.0822	47.4605	1555.0605	3.1628	420.3628	688.3814	4488.8558	1314.3535	5.9535	4.6202	44.5798	19.6279	34.0868	45.5938	23.6372	55.9225	189.6186	222.4279	574.0868	19.9225	18.0124	111.969	060620	Successful	Same Color
At1g67700	Col-0	SALK_129146	060516	P13376	RL03072	Homozygous		F10113														absolute	AA1004	606.331	31.5122	39.2973	1055.9655	1.5969	604.1239	537.0682	3167.3725	121.1529	4.9098	3.2643	40.9427	11.2235	30.8173	51.8604	30.0471	65.6596	220.0925	147.6565	238.0424	10.2682	20.0094	106.4894	060620	Successful	Same Color
At1g50270	Col-0	SALK_036097	060516	P13323	RL03061	Homozygous		F10113														absolute	AA1004	947.8366	26.2863	19.8248	882.9059	2.1987	338.5307	289.868	2492.7699	60.6601	3.6732	2.9556	28.3974	11.0523	26.2013	35.6732	15.2771	39.0837	97.4784	97.9673	301.715	6.7281	15.0693	91.2575	060620	Successful	Dark Green
At1g16630	Col-0	SALK_084790	060516	P13653	RL03066	WildType		F10113														absolute	AA1004	916.1004	24.7473	21.516	1265.256	2.1877	453.6922	295.0765	2943.1424	68.3951	5.5424	2.5251	25.1276	12.5317	30.1547	42.7012	18.9827	58.2123	94.4346	388.8362	252.1333	12.1481	21.5967	107.2494	060620	Successful	Same Color
At1g21610	Col-0	SALK_090109	060516	P13652	RL03058	Homozygous		F10113														absolute	AA1004	1097.5439	31.7801	31.4258	1075.2827	2.0605	462.1506	607.4494	3194.2819	86.1579	4.3395	5.383	37.4421	8.9712	27.3653	44.769	39.9351	43.2177	176.8221	91.3948	301.3107	8.9402	15.6236	114.6229	060620	Successful	Same Color
At1g26160	Col-0	SALK_123482	060516	P13655	RL03086	Homozygous		F10113														absolute	AA1004	392.04	28.9792	46.7024	1275.6672	1.952	580.608	665.76	2548.872	98.9024	4.5456	4.4272	37.8384	8.7808	24.656	46.7936	40.5296	33.6176	214.6816	61.6464	215.7136	8.2944	13.9568	69.4256	060620	Successful	Same Color
At1g74030	Col-0	SALK_151513	060516	P13572	RL03085	Homozygous		F10113														absolute	AA1004	532.5429	33.4857	52.363	1257.0504	1.7697	504.4303	1136.9361	2773.9983	165.3261	5.3697	5.6319	49.8689	11.8773	28.2471	49.7529	36.1866	33.6975	219.4756	91.3361	233.3462	8.8487	15.6655	86.7025	060620	Successful	Same Color
At4g05180	Col-0	SALK_024897	060516	P13569	RL03057	Homozygous		F10113														absolute	AA1004	1281.4198	31.7389	33.8809	1185.0458	2.5603	597.284	697.3847	3283.4504	143.9267	5.2809	5.1252	46.7267	10.9786	35.0443	50.3374	39.855	68.2565	186.4489	134.829	314.2992	12.3603	22.9206	145.8	060620	Successful	Same Color
At2g44940	Col-0	SALK_087049	060516	P13324	RL03069	Homozygous		F10113														absolute	AA1004	569.717	20.8795	30.4304	1390.014	1.738	427.4994	433.8386	3268.9146	52.8257	4.8772	2.4047	25.6889	14.3789	28.4351	45.1439	28.5684	48.5918	199.9205	157.2047	305.3965	9.3333	23.0363	93.9368	060620	Successful	Same Color
At1g19670	Col-0	SALK_119134	060516	P13355	RL03076	Homozygous		F10113														absolute	AA1004	415.6073	24.2881	46.0367	1466.4881	2.0514	367.2183	754.4312	4113.7615	122.833	5.1028	5.1982	41.3431	11.3083	19.6587	41.9009	41.2239	33.6367	213.2183	95.6385	292.8606	8.0697	14.2917	80.8367	060620	Successful	Same Color
At1g74040	Col-0	SALK_000074	060516	P13379	RL03063	Homozygous		F10113														absolute	AA1004	663.0659	51.5953	38.6024	1259.5647	2.3718	378.4094	526.68	2466.0847	85.3129	4.6541	4.0071	50.9176	19.2424	42.3718	55.1624	25.1835	65.9412	172.5506	130.9482	188.2918	12.84	20.7153	138.3576	060620	Successful	Same Color
At4g19160	Col-0	SALK_098354	060516	P13571	RL03073	Homozygous		F10113														absolute	AA1004	513.8866	28.477	49.9444	1462.323	2.7572	396.8963	948.0535	3568.323	143.0374	5.5679	4.9241	41.0374	14.8428	22.107	40.1583	39.4952	39.0182	223.6299	112.8128	324.6139	9.2556	16.9604	91.3797	060620	Successful	Same Color
At5g25280	Col-0	SALK_113038	060516	P13375	RL03064	Homozygous		F10113														absolute	AA1004	664.7448	23.3372	33.7021	1097.677	1.7958	198.1105	503.4845	3107.8008	65.3289	4.4586	5.0628	32.9188	12.8285	27.3121	39.759	32.3582	41.3054	154.4536	75.4862	248.718	8.5456	19.2	108.3079	060620	Successful	Same Color
At1g72810	Col-0	SALK_084914	060516	P13378	RL03055	WildType		F10113														absolute	AA1004	1029.7925	36.795	44.561	870.5195	1.5734	679.4722	809.8954	3392.3203	129.7942	5.6	7.2946	45.8539	12.4996	36.6174	56.3734	44.1178	47.8025	244.4249	87.7826	243.8373	10.5693	21.6996	110.9643	060620	Successful	Same Color
At1g09420	Col-0	SALK_131208	060516	P13322	RL03053	Homozygous		F10113														absolute	AA1004	649.1425	44.6425	87.07	1117.9275	1.525	875.915	1888.9075	4844.0825	232.7525	8.42	8.2875	47.675	18.7575	39.285	56.905	37.06	66.89	325.2725	116.1375	195.0725	10.0625	22.3175	105.3925	060620	Successful	Same Color
At1g78090	Col-0	SALK_051229	060516	P13352	RL03089	Homozygous		F10113														absolute	AA1004	660.4948	23.3526	40.1072	1659.7052	2.2825	479.7753	653.5216	3821.0041	125.4412	5.6144	3.3485	43.8639	15.6082	31.334	52.6577	23.8392	59.7567	171.0124	210.4	449.5237	12.732	17.9134	124.4515	060620	Successful	Same Color
At2g41360	Col-0	SALK_083307	060516	P13673	RL03070	Homozygous		F10113														absolute	AA1004	805.6661	35.3196	30.5589	1362.0714	2.4911	453.5482	419.6768	3231.5393	58.1768	4.4929	5.2393	47.025	29.5875	75.4036	68.9107	29.7964	72.7	160.3696	182.6518	416.7589	25.625	27.5821	179.2232	060620	Successful	Same Color
At4g01880	Col-0	SALK_120953	060516	P13387	RL03068	Homozygous		F10113														absolute	AA1004	696.015	42.6677	98.7008	1887.8617	3.988	804.4451	1575.2	4649.4947	217.6511	8.6887	9.9579	57.9549	22.2075	49.0226	63.9188	29.5549	65.6571	256.5414	337.591	498.9895	13.8977	26.3398	135.2451	060620	Successful	Same Color
At4g39753	Col-0	SALK_047702	060516	P13654	RL03074	Homozygous		F10113														absolute	AA1004	492.648	19.448	29.9251	1803.3801	3.1532	357.607	566.8561	3788.3205	49.0947	6.6175	3.7778	22.9848	12.386	22.545	40.2573	25.717	36.8187	179.1719	250.9661	325.0737	8.2877	15.848	90.3298	060620	Successful	Same Color
At4g28210	Col-0	SALK_108952	060516	P13570	RL03065	Homozygous		F10113														absolute	AA1004	689.9707	19.861	32.661	1585.722	2.9268	382.4561	517.0098	3870.8537	61.322	6.0634	4.5244	28.322	14.3707	26.6512	42.6415	23.5366	52.3049	186.6512	232.9268	384.2902	9.122	20.4878	103.3098	060620	Successful	Same Color
At4g28210	Col-0	SALK_108952	060516	P13651	RL03087	Homozygous		F10113														absolute	AA1004	504.1744	20.3326	33.993	1471.7395	2.7721	648.9186	515.214	3528.4256	91.4233	5.3791	6.7907	30.2163	14.1465	25.9326	45.514	26.2372	40.8465	160.5349	150.3767	378.714	8.5093	13.7186	70.2488	060620	Successful	Same Color
At1g50490	Col-0	SALK_088157	060516	P13354	RL03067	Homozygous		F10113														absolute	AA1004	595.0174	36.4957	167.8261	6388.4348	7.4957	160.1913	641.3043	7141.0609	216.2435	12.9913	4.0609	48.4	28.4783	65.3565	67.3217	33.9304	108.4	261.9217	1043.7826	1305.5826	20.113	26.1826	101.487	060620	Successful	Light Green
At1g10760	Col	cs3093	060516	P13593	RL03082			F10113														absolute	AA1004	437.8643	70.4071	467.7214	3153.7929	2.85	311.4929	1249.4857	5704.9714	194.5357	9.6071	11.7357	48.5214	18.4214	26.6071	50.7786	22.6214	85.3714	183.1071	168.2286	329.7714	15.7714	13.4	67.7	060620	Successful	Same Color
At4g13130	Col-0	SALK_105969	060516	P13669	RL03071	WildType		F10113														absolute	AA1004	868.0344	31.524	38.8199	1493.3665	2.3674	463.781	680.0525	3752.4633	147.39	4.6045	5.2851	50.619	15.3719	35.9276	55.5493	34.0688	61.4027	186.1991	155.4009	380.3367	12.0181	21.1638	141.3629	060620	Successful	Same Color
At2g47210	Col-0	SALK_049966	060516	P13672	RL03062	Homozygous		F10113														absolute	AA1004	908.6643	25.9214	34.2262	1377.9881	2.4905	322.5667	623.0976	3787.7762	106.6833	5.5286	2.9667	48.2024	17.2881	40.4524	52.75	29.069	66.1643	176.7929	155.5643	388.0214	12.831	20.5071	127.4405	060620	Successful	Same Color
At5g25280	Col-0	SALK_113038	060516	P13377	RL03084	Homozygous		F10113														absolute	AA1004	419.9212	27.3421	34	992.2502	0.9328	435.8363	573.3992	2105.3174	47.8734	3.5012	3.0471	35.7869	9.6525	21.5413	43.4409	33.0656	31.9259	178.0571	53.9969	178.871	7.5521	14.2131	81.4317	060620	Successful	Same Color
At1g31160	Col-0	SALK_042175	060516	P13573	RL03056	Heterozygous		F10113														absolute	AA1004	1238.4564	44.1031	74.9742	1218.8196	4.5988	709.6687	1393.4969	4553.2393	216.1055	7.816	6.616	62.7485	24.5644	51.9141	64.7558	28.8564	87.8209	224.5448	373.8773	475.4258	14.6012	24.8736	147.5485	060620	Successful	Same Color
At1g50490	Col-0	SALK_088157	060516	P13671	RL03054	Homozygous		F10113														absolute	AA1004	800.82	45.67	53.6	633.0567	1.2383	673.5083	960.665	2849.1317	141.1483	4.8733	4.9133	53.675	14.725	32.2533	47.9917	34.58	54.3233	226.4517	87.7333	157.23	9.6917	18.8933	94.1517	060620	Successful	Same Color
At2g37400	Col-0	SALK_079544	060516	P13706	RL03097	Homozygous		F10114														absolute	AA1004	1054.548	26.782	38.546	1012.192	2.314	354.036	611.618	2993.654	86.458	4.348	4.84	38.78	12.37	27.474	48.784	27.888	41.958	142.072	144.35	337.738	10.994	15.374	80.24	060620	Successful	Same Color
At1g20810	Col-0	SALK_007247	060516	P13689	RL02975	Homozygous		F10114														absolute	AA1004	616.3943	22.0596	23.3872	1559.9461	2.2582	301.1234	395.6085	3083.8496	56.4766	5.3305	3.4894	22.6979	14.8823	31.4922	44.3943	24.7773	38.1191	132.2723	224.034	322.627	8.8255	16.2383	89.9858	060620	Successful	Same Color
At1g22450	Col-0	SALK_040096	060516	P13666	RL03099	Homozygous		F10114														absolute	AA1004	760.4452	19.4606	22.8416	747.7231	0.9792	290.3946	319.6235	1840.6498	36.8308	2.9104	2.762	27.7484	10.038	22.2896	39.7538	25.3792	39.0824	112.1919	118.324	166.4688	9.1312	14.1231	77.457	060620	Successful	Same Color
At1g20130	Col-0	SALK_063039	060516	P13665	RL03028	Homozygous		F10114														absolute	AA1004	316.2333	39.9042	31.6667	1944.7417	1.9875	380.6	405.2625	3245.775	67.0458	6.675	0.8833	27.4375	23.1083	54.4458	74.7292	26.8917	51.925	155.875	285.1292	383.6792	13.0167	28.3083	114.2708	060620	Successful	Same Color
At1g75380	Col-0	SALK_060161	060516	P13342	RL03029	Homozygous		F10114														absolute	AA1004	494.839	36.8675	27.4649	1497.3429	1.9481	440.2364	322.2649	2664.8649	61.8649	6.1922	1.3351	32.2468	21.1091	50.9481	69.8753	24.2779	61.1325	150.1636	332.3818	338.4623	12.4104	27.9351	102.4779	060620	Successful	Same Color
At3g21700	Col-0	SALK_122890	060516	P13729	RL03092	Homozygous		F10114														absolute	AA1004	1212.2286	40.9639	32.2782	1107.4992	1.5835	394.391	531.1459	2748.0286	77.7805	3.7684	4.185	42.7158	8.4917	27.5444	52.9308	35.3639	57.5233	134.7865	99.2842	334.3519	12.1789	21.806	112.1293	060620	Successful	Same Color
At5g49015	Col-0	SALK_039639	060516	P13365	RL03098	Homozygous		F10114														absolute	AA1004	744.4915	20.7966	31.1153	1402.261	2.0237	173.4508	483.7729	3093.0508	74.7898	4.3458	2.2203	25.7322	14.9322	30.0644	41.2102	31.3661	44.8407	124.739	177.5017	349.5186	8.0237	14.8102	82.5966	060620	Successful	Same Color
At1g54320	Col-0	SALK_143740	060516	P13733	RL03091	Homozygous		F10114														absolute	AA1004	807.1815	25.4067	32.6437	947.7647	1.6521	405.3378	569.2168	3017.7227	89.684	4.7008	4.6521	34.8034	9.8655	26.6252	48.2622	37.7748	43.5933	168.9597	75.4303	238.7143	9.758	17.4756	78.2588	060620	Successful	Same Color
At3g47640	Col-0	SALK_021217	060516	P13364	RL03018	Homozygous		F10114														absolute	AA1004	587.7367	39.4076	29.3873	1618.3696	1.8228	672.8937	407.8582	2583.7316	69.1367	5.6127	2.1139	29.1291	19.1114	48.2861	74.3468	30.5747	51.0633	147.2025	319.0127	335.9139	12.1772	28.9342	97.8937	060620	Successful	Same Color
At2g22090	Col-0	SALK_001364	060516	P13705	RL03011	Heterozygous		F10114														absolute	AA1004	413.0973	26.0599	23.692	1439.5487	2.1326	282.9797	414.9219	2877.7626	97.2235	3.5316	5.2321	26.6011	13.4481	32.6802	53.3519	33.7219	32.139	144.5561	88.9818	285.5957	9.061	17.7476	87.8503	060620	Successful	Same Color
At4g29480	Col-0	SALK_023571	060516	P13341	RL02989	Homozygous		F10114														absolute	AA1004	344.5535	24.901	54.2303	1904.7394	2.4889	255.5475	631.0626	3700.101	88.1131	5.0788	3.9677	27.996	18.8687	27.2121	44.8202	27.9192	26.4768	122.1859	126.5576	334.5051	8.8242	15.6162	79.798	060620	Successful	Same Color
At1g03130	Col-0	SALK_011908	060516	P13664	RL02988	Homozygous		F10114														absolute	AA1004	617.9313	28.7779	39.3276	1864	2.5988	331.7055	726.0687	4006.1571	219.2074	5.2074	6.9718	51.4331	22.292	42.2233	67.8233	48.2061	43.6982	155.4994	111.6957	435.5779	15.9337	26.9055	123.492	060620	Successful	Same Color
At1g79790	Col-0	SALK_045345	060516	P13367	RL02982	WildType		F10114														absolute	AA1004	481.7607	26.3377	22.9672	1755.7279	2.2295	283.5672	338.6852	3025.0393	75.5311	6.1639	3.8689	18.9344	16.8918	33.3836	45.3574	19.6361	43.5836	158.341	337.8525	306.9902	9.8262	18.0098	84.1639	060620	Successful	Same Color
At3g25730	Col-0	SALK_046567	060516	P13366	RL03109	Homozygous		F10114														absolute	AA1004	547.5729	20.1032	24.0181	948.3385	1.1928	377.3611	319.5276	2029.419	47.0262	3.1204	2.6516	28.9864	9.6036	22.8597	40.8308	28.7566	30.3385	146.7167	81.238	173.2271	9.6724	15.0824	80.2443	060620	Successful	Same Color
At5g20130	Col-0	SALK_020695	060516	P13582	RL02978	Homozygous		F10114														absolute	AA1004	557.0062	137.4113	36.3005	851.9979	1.2554	357.7662	609.4841	2515.5938	91.119	3.2226	4.8595	42.0226	2.9159	22.8113	46.1026	43.4523	29.6256	180.1692	50.199	193.2062	9.4605	16.6379	104.5477	060620	Successful	Same Color
At1g15710	Col-0	SALK_081796	060516	P13688	RL03105	Homozygous		F10114														absolute	AA1004	824.1917	27.4843	41.4512	1598.2116	2.4926	306.3306	732.562	3807.6099	121.9504	5.3157	6.3471	35.7884	17.5438	27.9901	45.5934	32.281	34.6446	151.5769	121.4446	417.9372	8.2645	12.443	88.2479	060620	Successful	Same Color
At1g03600	Col-0	SALK_004769	060516	P13731	RL02980	Homozygous		F10114														absolute	AA1004	676.7348	27.1753	29.2617	1223.0467	2.1233	552.8335	510.007	2820.7577	73.4291	4.2414	3.237	37.8044	13.0062	33.7762	55.3269	28.0352	45.0115	152.074	139.7903	335.3198	11.3022	21.6264	111.1806	060620	Successful	Same Color
At4g02000	Col-0	SALK_046965	060516	P13581	RL03106	Homozygous		F10114														absolute	AA1004	1026.119	33.3639	40.0059	1331.8049	2.7356	331.4615	674.9327	3512.0702	181.6624	5.081	5.5727	41.1337	16.119	35.1668	50.0078	26.6439	48.7317	170.9151	151.1356	450.9912	11.918	14.1502	111.4673	060620	Successful	Same Color
At2g41330	Col-0	SALK_014557	060516	P13583	RL02992	Homozygous		F10114														absolute	AA1004	467.1932	57.9494	43.7755	1131.2338	1.47	628.0388	753.0954	2342.9857	152.6143	4.3224	5.6169	41.5848	12.2565	38.4878	61.4329	36.27	33.3958	155.0329	82.3089	222.5333	11.5443	21.6422	88.9097	060620	Successful	Same Color
At1g74470	Col-0	SALK_135219	060516	P13707	RL03108	Homozygous		F10114														absolute	AA1004	759.3426	23.014	38.0806	1269.0822	1.8171	291.9101	438.7938	2568.1426	51.0636	3.3178	3.0667	38.0031	17.7984	34.2295	41.4047	22.8093	41.9101	115.6744	134.8899	288.3132	10.769	15.4078	102.7907	060620	Successful	Light Green
At4g25660	Col-0	SALK_011945	060516	P13732	RL02993	Heterozygous		F10114														absolute	AA1004	551.8179	66.8988	32.9369	1142.3012	1.1905	663.2405	506.7048	1980.125	67.181	3.6214	2.6679	37.444	4.9607	34.4357	66.3179	45.0357	33.2631	170.0905	48.8798	155.925	10.8679	25.3429	100.244	060620	Successful	Same Color
At1g15140	Col-0	SALK_145819	060516	P13709	RL02994	Homozygous		F10114														absolute	AA1004	472.4889	80.2222	125.8222	4203.5111	8.0444	96.8	1502.5778	7084.8889	443.6444	13.7778	10.9778	90.2222	43.8222	61.5556	107.7333	32.8	54.0889	244.3111	411.5111	589.2444	19.8667	25.3333	94.2667	060620	Successful	Light Green
At4g24090	Col-0	SALK_012632	060516	P13690	RL02990	Homozygous		F10114														absolute	AA1004	467.0491	24.6018	31.8164	1095.2927	1.0691	392.1891	450.1836	2444.3982	68.7145	3.6691	3.6036	32.9727	11.0473	22.8145	44.3218	32.7182	29.8127	172.5873	68.4655	213.2127	9.2164	15.8073	83.1091	060620	Successful	Same Color
At4g03030	Col-0	SALK_121520	060516	P13339	RL03103	Homozygous		F10114														absolute	AA1004	853.9459	28.6973	71.6757	2240.373	2.5838	333.0595	1054.6054	4901.8649	208.9189	6.5459	9.0973	46.5027	24.6324	32.2378	52.8432	47.8432	52.6649	179.3568	189.8865	522.9081	10.3135	14.5459	116.1351	060620	Successful	Same Color
At4g13730	Col-0	SALK_064895	060516	P13691	RL03035	WildType		F10114														absolute	AA1004	584.6141	19.8551	36.1427	1297.6346	1.9265	388.3978	595.8205	3401.0076	93.3405	4.9405	4.2227	30.787	14.0281	25.6022	44.4584	34.0216	28.4324	175.1741	100.9254	285.8638	8.1254	18.4562	86.3308	060620	Successful	Same Color
At3g52320	Col-0	SALK_016775	060516	P13708	RL02981	Homozygous		F10114														absolute	AA1004	408.2769	53.1385	108.4308	3406.6462	5.8462	98.7385	1628.7385	4892.0923	397.0769	12.6769	12.1846	70.8923	31.7538	48.9231	80.7385	26.5231	45.9077	205.9077	251.4154	264.8308	17.8769	23.5692	84.7692	060620	Successful	Light Green
At4g22890	Col-0	SALK_024747	060516	P13363	RL02986	Homozygous		F10114														absolute	AA1004	536.703	22.3479	25.4201	1352.303	1.7018	352.1325	335.787	2816.0805	67.9053	5.1976	1.0414	28.3243	15.0722	30.3763	48.9089	22.8876	35.6331	131.9503	221.3609	278.7077	9.8911	20.9373	88.4781	060620	Successful	Same Color
At1g18730	Col-0	SALK_095654	060516	P13667	RL03111	WildType		F10114														absolute	AA1004	687.6411	23.063	29.1315	1345.2356	2.1808	295.1479	420.8493	3067.9808	77.6055	4.9342	2.9836	36.2521	17.4877	34.1562	47.811	20.9068	45.7479	145.4	249.5945	361.2685	10.6137	19.4932	93.8603	060620	Successful	Same Color
At1g49630	Col-0	SALK_133220	060516	P13730	RL03107	Homozygous		F10114														absolute	AA1004	759.6097	22.63	26.834	932.7903	1.2518	282.013	469.8057	2484.0939	60.936	3.7312	3.9336	33.6227	10.2494	24.0696	42.6915	38.9474	24.4713	146.7644	73.1951	192.664	7.919	13.9385	89.8575	060620	Successful	Same Color
At1g10700	Col-0	SALK_142152	060516	P13343	RL03102	Homozygous		F10114														absolute	AA1004	803.0239	16.5	24.4717	1013.5739	1.3304	283.3522	366.6957	2277.1804	46.5891	3.3761	3.0109	25.6348	13.0804	23.5543	40.0326	29.3065	37.9022	136.8	115.563	220.3022	8.8783	12.637	75.9717	060620	Successful	Same Color
At4g30180	Col-0	SALK_107712	060616	P14039	RL03204	Homozygous		F10121														absolute	AA1006	544.5786	12.5384	31.5723	546.244	2.7774	224.5384	348.9761	4017.5346	108.566	2.2239	3.1799	27.6101	18.3447	35.1597	44.4252	16.8277	57.5497	164.4553	381.1572	455.5094	8.0075	22.1409	87.995	060719	Successful	Same Color
At5g56220	Col-0	SALK_132425	060616	P14287	RL03221	Homozygous		F10121														absolute	AA1006	330.9204	15.1845	30.1087	1208.9709	4.7961	162.0233	466.4505	4950.5204	111.301	3.099	4.1709	23.2311	22.8311	27.8252	41.3049	17.8252	48.3456	184.3845	512.5942	566.932	6.3223	15.9767	70.6447	060719	Successful	Same Color
At5g41960	Col-0	SALK_121446	060616	P14242	RL03210	Homozygous		F10121														absolute	AA1006	666.8335	9.5352	18.9922	639.6223	2.9475	165.5732	213.5821	2754.362	51.7609	1.7944	2.4313	27.9709	14.7955	35.4257	36.3084	13.8816	72.257	178.7039	220.9117	369.5911	9.5151	21.962	107.457	060719	Successful	Same Color
At1g72020	Col-0	SALK_064653	060616	P14180	RL03312	Homozygous		F10121														absolute	AA1006	395.9218	35.2715	62.5497	515.1754	1.6626	171.7788	1109.8525	2432.5631	145.4726	2.0112	3.2827	49.7318	10.7598	31.3095	39.2268	17.676	39.2335	193.7408	127.2201	233.5821	6.4291	12.2369	85.3989	060719	Successful	Same Color
At4g30580	Col-0	SALK_133805	060616	P14038	RL03205	Heterozygous		F10121														absolute	AA1006	671.7793	13.0276	44.2155	474.6638	1.319	216.8741	673.6621	2589.9586	136.3724	1.7207	2.6121	33.7328	10.0448	26.2293	36.2776	24.1431	53.6	206.3879	172.0259	190.219	7.2638	19.7293	78.569	060719	Successful	Same Color
At4g02800	Col-0	SALK_108010	060616	P14235	RL03208	Homozygous		F10121														absolute	AA1006	460.1856	10.532	26.9485	635.2784	2.6433	138.4	308.7175	5362.8	85.8227	3.1134	3.4763	18.8701	17.8433	26.5732	36.3134	14.3216	51.5258	115.332	409.934	408.2392	5.9959	13.2206	76.4124	060719	Successful	Same Color
At4g17440	Col-0	SALK_063247	060616	P14292	RL03316	WildType		F10121														absolute	AA1006	417.1404	16.4288	41.0558	612.2481	1.7346	212.6692	488.5519	2251.8981	68.5346	1.5231	2.3019	31.3519	8.8596	27.4981	38.4423	18.3577	36.6827	191.6019	110.3154	214.8346	5.4346	11.1519	74.5808	060719	Successful	Same Color
At4g14000	Col-0	SALK_116466	060616	P14284	RL03218	WildType		F10121														absolute	AA1006	453.0723	39.0118	52.1412	439.158	2.0689	203.995	1052.0487	2240.6538	108.5966	1.8605	3.5613	40.921	10.2118	29.2454	41.1361	18.395	46.721	181.5546	132.6471	202.8538	7.5882	14.9328	67.4773	060719	Successful	Same Color
At4g28210	Col-0	SALK_122771	060616	P14243	RL03209	Homozygous		F10121														absolute	AA1006	461.0909	11.5758	24.4218	676.7176	2.8752	190.7152	339.6921	4071.7576	84.3127	2.1503	2.9333	23.2897	16.3297	25.9588	38.6376	18.7903	49.9539	192.0291	280.3176	394.5745	6.2473	17.7697	86.0388	060719	Successful	Same Color
At1g54060	Col-0	SALK_074897	060616	P14181	RL03311	Homozygous		F10121														absolute	AA1006	527.7631	15.6626	45.6067	677.1397	2.8983	169.1754	688.8939	2973.9061	92.152	1.8883	2.8827	41.9665	14.5296	40.5564	42.3263	18.6145	51.0525	187.0838	231.5218	374.2369	8.1855	14.8581	117.2335	060719	Successful	Same Color
At1g62600	Col-0	SALK_114012	060616	P14237	RL03215	WildType		F10121														absolute	AA1006	559.2671	21.6971	52.296	579.9098	3.1491	174.1803	725.3757	3484.5642	108.6821	1.9908	3.6578	37.1838	11.4012	32.3445	43.0358	16.8948	47.1283	174.4948	232.0023	345.2	7.8798	14.8786	79.4382	060719	Successful	Same Color
	Col	SSB4	060616	P14290	RL03224			F10121														absolute	AA1006	294.235	17.265	94.135	922.825	3.76	126.84	1268.45	4730.85	229.535	3.215	5.78	34.945	17.89	18.045	33.255	20.54	50.225	177.205	248.275	355.29	5.1	11.27	67.055	060719	Successful	Same Color
	Col	SSB4	060616	P14289	RL03223			F10121														absolute	AA1006	600.9525	24.2276	56.9569	657.8122	2.8884	194.1238	849.8099	3459.8431	127.6552	2.1635	3.474	42.0773	14.1503	33.7149	42.7204	18.0663	41.7039	189.8541	318.8619	445.0431	8.389	13.2243	99.8851	060719	Successful	Same Color
At1g53260	Col-0	SALK_128737	060616	P14283	RL03217	Homozygous		F10121														absolute	AA1006	655.1106	12.8941	20.7741	689.2024	2.5106	148.1388	199.0047	3473.4047	77.0047	2.1506	1.7576	36.1106	19.2329	67.6235	48.8	12.6235	90.4	200.7859	349.4918	507.6165	14.8776	40.8565	135.4118	060719	Successful	Same Color
At1g59900	Col-0	SALK_074384	060616	P14293	RL03315	Homozygous		F10121														absolute	AA1006	516.5255	20.8722	32.8549	612.1537	1.3694	186.8596	471.9545	1614.218	76.6682	1.2706	2.2369	30.1553	9.0447	27.5796	39.7835	17.4667	33.8196	158.3325	112.4941	218.9663	5.942	11.6188	71.1169	060719	Successful	Same Color
At5g22150	Col-0	SALK_102524	060616	P14236	RL03216			F10121														absolute	AA1006	393.2264	14.7453	43.4642	481.7906	1.6453	180.5	496.0774	2576.5679	72.4717	1.5321	2.0415	29.8887	9.534	22.7604	36.0755	15.7849	44.3113	144.7396	159.917	193.0491	6.5849	13.183	66.2472	060719	Successful	Same Color
At1g27690	Col-0	SALK_086441	060616	P14178	RL03314	WildType		F10121														absolute	AA1006	366.6349	42.7339	55.1083	556.7541	0.5725	163.9578	912.4954	1984.2349	126.2532	1.5541	2.4018	43.4385	10.8495	28.956	40.5028	18.9046	35.1046	178.5413	163.6037	219.7688	6.6936	13.6826	72.6899	060719	Successful	Same Color
At4g08940	Col-0	SALK_095521	060616	P14239	RL03213	Homozygous		F10121														absolute	AA1006	653.2932	49.9955	87.1659	556.0159	3.8068	184.8682	1637.5205	3162.1659	176.8841	2.75	5.2727	58.2	14.6364	34.9477	41.3955	17.8909	50.6295	210.7795	322.8386	376.5841	8.7341	16.9886	107.7659	060719	Successful	Same Color
At1g08630	Col-0	SALK_134724	060616	P14233	RL03206	Homozygous		F10121														absolute	AA1006	661.8376	25.0238	57.5505	407.5188	1.7762	203.4792	1329.6158	1891.1624	91.2238	1.9723	1.7366	61.9842	26.6495	67.0139	59.2436	22.303	85.3149	201.1446	281.7822	159.695	17.5267	32.2139	168.2198	060719	Successful	Same Color
At4g10000	Col-0	SALK_142582	060616	P14042	RL03201	Homozygous		F10121														absolute	AA1006	1197.6857	18.1124	44.8362	380.979	2.0933	266.8876	831.3657	3128.1467	157.3562	2.0819	3.1295	46.6	13.941	32.7238	38.4876	19.8971	70.6895	186.0267	271.1124	320.6895	9.7124	16.5981	114.6114	060719	Successful	Same Color
At3g03760	Col-0	SALK_054710	060616	P14179	RL03313	Homozygous		F10121														absolute	AA1006	336.6288	25.7481	57.6404	571.6308	0.8981	171.7942	939.5096	2215.7577	102.4769	1.8385	2.3846	41.3635	9.9365	26.3538	38.4038	23.1731	33.9346	184.5423	114.7308	219.5692	6.4885	12	71.5635	060719	Successful	Same Color
At4g25990	Col-0	SALK_131539	060616	P14285	RL03219	WildType		F10121														absolute	AA1006	466.5196	34.4696	56.6214	477.0893	1.7393	207.3571	1004.1625	2306.1018	137.6821	1.8857	3.5929	41.8554	11	32.5929	43.7482	18.5732	49.2446	181.6268	130.1893	185.4554	8.1214	15.2321	68.8536	060719	Successful	Same Color
At3g04160	Col-0	SALK_142557	060616	P14040	RL03203	Homozygous		F10121														absolute	AA1006	622.5268	22.1049	65.422	539.1049	2.9829	230.7683	958.2927	4050.1829	174.0073	2.5878	3.9537	37.7146	13.4512	38.3878	42.9146	15.6854	51.2976	169.5171	296.0878	389.5732	8.761	19.9073	90.8293	060719	Successful	Same Color
At5g61080	Col-0	SALK_109010	060616	P14041	RL03202	Homozygous		F10121														absolute	AA1006	636.1805	21.5549	55.9733	455.9344	1.8605	242.1846	1147.68	3021.9795	170.1046	2.2728	4.6892	42.2462	14.9785	25.0297	37.9221	22.4821	65.1056	226.761	167.5815	224.1395	8.0369	20.7918	83.6041	060719	Successful	Same Color
At5g57345	Col-0	SALK_094836	060616	P14240	RL03212	Homozygous		F10121														absolute	AA1006	679.7739	35.0413	81.1457	593.5065	2.5	214.187	2116.9848	3397.6804	261.0043	2.9848	5.887	57.25	13.7783	34.6174	41.7543	23.513	58.4152	251.8543	189.5326	280.9804	8.3413	18.2261	96.4196	060719	Successful	Same Color
At5g65300	Col-0	SALK_133788	060616	P14286	RL03220	Homozygous		F10121														absolute	AA1006	251.4382	993.7663	820.2562	457.0607	2.2876	108.5753	1122.2337	4111.2135	221.8157	2.5528	3.1865	136.2787	44.9124	25.564	77.2494	8.6787	62.1663	42.5348	185.3888	483.0157	9.9596	22.2607	126.8899	060719	Successful	Dark Green
At4g17310	Col-0	SALK_149848	060616	P14288	RL03222	Homozygous		F10121														absolute	AA1006	598.0571	19.398	46.0469	589.5878	2.4776	180.6857	827.2041	3155.6122	126.3122	1.8776	3.2612	41.2327	13.0816	36.998	41.1122	16.7612	47.6633	167.0939	338.6143	431.6082	7.9816	15.7184	109.4	060719	Successful	Same Color
At2g24300	Col-0	SALK_152033	060616	P14182	RL03225	Homozygous		F10121														absolute	AA1006	672.7104	28.1812	84.0646	592.8646	2.5792	223.8396	1961.0792	3055.4125	187.0021	2.8854	3.9958	61.2833	12.1896	37.8625	46.4729	18.1917	49.0771	221.2979	159.425	298.8354	7.6458	14.0542	110.0146	060719	Successful	Same Color
At5g51195	Col-0	SALK_053308	060616	P14291	RL03317	Homozygous		F10121														absolute	AA1006	288.6405	17.6277	49.2231	680.4971	1.9468	172.5017	597.1838	3560.0324	113.6092	1.852	3.9029	25.926	10.2751	23.8751	35.3549	17.5445	33.0775	181.1908	111.8821	358.9156	5.778	11.859	61.1977	060719	Successful	Same Color
At5g62990	Col-0	SALK_044699	060616	P13889	RL03327	WildType		F10122														absolute	AA1006	661.3079	10.5342	21.5553	757.8789	2.4289	209.1316	398.0553	3855.3632	62.7395	2.3947	2.0132	19.3947	9.1474	36.9421	39.7237	17.9158	49.0895	209.1868	384.0237	544.5105	6.9368	16.9789	80.7026	060719	Successful	Same Color
At5g58630	Col-0	SALK_002968	060616	P13890	RL03335	Homozygous		F10122														absolute	AA1006	587.3975	32.8076	52.4835	758.3089	2.3823	176.5544	1330.3418	3422.7418	191.6025	2.681	5.643	43.7241	12.9494	36.5671	43.2962	23.5772	46.8405	256.8329	163.7797	424.8304	7.7316	15.5949	91.0582	060719	Successful	Same Color
At5g19760	Col-0	SALK_017483	060616	P13886	RL03336	WildType		F10122														absolute	AA1006	411.0943	13.4264	19.434	1003.4302	2.6453	123.5925	253.5774	4566.9472	79.4453	2.4943	4.0226	21.1585	15.0302	48.9547	46.4113	17.0906	57.9245	200.1358	415.3321	533.0906	7.9094	17.0868	87.2604	060719	Successful	Same Color
At4g38510	Col-0	SALK_070162	060616	P14164	RL03349	Homozygous		F10122														absolute	AA1006	693.8167	25.9704	17.4897	625.7143	1.4207	143.3931	194.4374	2779.6374	46.8	1.6158	2.398	17.2374	11.1862	24.3704	31.397	11.4542	23.3557	150.1872	310.8611	319.6256	5.198	10.4512	68.5773	060719	Successful	Same Color
At1g18360	Col-0	SALK_072002	060616	P14169	RL03323	Homozygous		F10122														absolute	AA1006	765.8752	8.944	17.6416	633.168	2.8896	128.5696	456.5248	4667.92	120.3232	3.0112	2.3776	21.296	11.0624	32.0384	34.7424	16.5248	58.0352	187.4592	485.5904	448.3392	6.7552	14.832	72.4704	060719	Successful	Same Color
At5g61210	Col-0	SALK_075519	060616	P14163	RL03341	Heterozygous		F10122														absolute	AA1006	478.32	15.7867	30.0467	735.1867	1.7356	147.7311	510.6311	2675.2667	87.0533	1.7244	2.8844	24.7067	10.0644	28.9556	37.4644	20.56	31.2067	197.46	159.6711	363.1156	5.6044	11.84	74.0133	060719	Successful	Same Color
At2g40400	Col-0	SALK_082660	060616	P14222	RL03322	Homozygous		F10122														absolute	AA1006	912.0789	9.2163	28.9959	584.6313	1.9619	153.0667	568.0082	4616.6884	167.0721	2.3646	3.6109	29.8476	10.166	35.9619	35.034	23.2544	55.2762	198.2884	269.8939	445.2327	7.3279	13.4014	73.249	060719	Successful	Same Color
At1g76560	Col-0	SALK_018360	060616	P14170	RL03339	Homozygous		F10122														absolute	AA1006	635.8866	15.4846	27.3294	662.9095	1.4348	209.4547	428.7622	2619.8249	60.5831	1.604	1.9104	24.8398	9.5562	30.6229	38.2766	18.1532	38.3264	193.7333	183.1403	353.9244	6.2806	12.5035	88.2746	060719	Successful	Same Color
At5g54890	Col-0	SALK_020176	060616	P13893	RL03326	WildType		F10122														absolute	AA1006	729.1246	13.8719	24.5982	494.6404	1.3509	215.2211	438.9842	2304.1509	72.7842	1.3965	2.8053	26.0632	8.4386	29.986	37.9684	23.4088	37.9965	189.4333	141.0018	262.707	7.1246	15.107	71.9175	060719	Successful	Same Color
At5g04770	Col-0	SALK_082408	060616	P14168	RL03348	Homozygous		F10122														absolute	AA1006	667.46	12.3975	20.14	945.04	3.005	182.8875	269.7525	4068.785	99.5125	2.1975	1.7975	18.3925	10.9525	32.9275	40.9075	15.31	40.1175	199.89	387.6675	621.605	6.1775	13.165	80.375	060719	Successful	Same Color
At4g13500	Col-0	SALK_091322	060616	P14225	RL03346	Homozygous		F10122														absolute	AA1006	653.7557	12.5924	20.8947	1066.1954	3.9115	156.0733	376.0611	4070.5679	84.0824	2.9099	2.6351	30.1313	15.1725	51.7588	45.9725	14.4458	76.7511	206.8855	510.1863	675.3038	11.9298	24.3786	104.6504	060719	Successful	Same Color
At5g41110	Col-0	SALK_075966	060616	P14229	RL03345	Homozygous		F10122														absolute	AA1006	524.8063	15.7795	18.6646	767.7102	2.4693	142.9638	140.9732	3851.3827	76.6142	2.4063	2.7433	31.9528	18.7055	73.7543	63.178	16.1953	72.2866	242.022	527.2157	562.5039	9.8425	28.4913	112.7559	060719	Successful	Same Color
At5g55270	Col-0	SALK_061513	060616	P14230	RL03320	Homozygous		F10122														absolute	AA1006	1121.4367	11.1077	21.5006	429.0485	1.6071	152.2154	382.0071	2996.2793	80.9089	1.9337	1.5621	22.8805	10.0473	32.6485	33.7041	21.1929	67.2308	213.1621	308.5728	370.755	6.5373	12.4237	73.9858	060719	Successful	Same Color
At5g61470	Col-0	SALK_020153	060616	P14162	RL03333	WildType		F10122														absolute	AA1006	372.3931	10.3759	30.6621	879.0897	2.3828	125.7276	419.2966	4672.6172	99.6586	2.3138	2.6552	20.9138	8.9207	32.4379	36.8724	19.9172	41.5448	192.1897	279.9862	562.9517	6.0414	12.4103	66.5483	060719	Successful	Same Color
At4g09620	Col-0	SALK_029851	060616	P14228	RL03337	WildType		F10122														absolute	AA1006	562.9087	13.9223	26.3883	1227.5262	2.3068	231.8252	574.334	4601.266	97.4175	2.4621	3.2854	20.8816	13.4835	37.4796	41.7553	19.9845	37.3476	195.7165	479.8447	732.0272	6.8311	14.8544	81.635	060719	Successful	Same Color
At2g25300	Col-0	SALK_009405	060616	P14231	RL03328	Homozygous		F10122														absolute	AA1006	838.9787	27.72	46.312	787.7413	3.0053	237.8907	960.7787	3917.5147	130.6907	2.0213	3.9227	45.3733	15.6667	47.2907	45.944	22.7253	47.72	227.84	401.7733	679.2107	9.64	16.272	113.448	060719	Successful	Same Color
At5g13770	Col-0	SALK_051012	060616	P14226	RL03321	Homozygous		F10122														absolute	AA1006	1087.1566	14.2302	38.5774	391.434	1.6151	177.4717	512.2094	3024.3396	111.1038	1.6981	3.0358	31.2849	9.9509	29.5736	33.3981	16.8623	59.9226	190.0792	233.6208	290.5887	6.1264	10.0792	66.0736	060719	Successful	Same Color
At5g52660	Col-0	SALK_069978	060616	P13887	RL03344	Homozygous		F10122														absolute	AA1006	657.5467	15.9297	20.8	698.6497	3.2194	173.7406	286.9721	3134.5794	74.497	2.0388	2.6279	27.2121	13.6145	44.6618	51.5079	16.4582	52.7903	219.8764	472.4145	528.9503	7.903	18.2861	91.3309	060719	Successful	Same Color
At4g13130	Col-0	SALK_088339	060616	P14167	RL03340	Homozygous		F10122														absolute	AA1006	515.5012	28.8395	35.2165	665.2477	0.5547	172.2025	597.4025	2192.1021	66.2881	1.549	2.8296	32.2107	6.4033	25.9259	39.9654	24.2403	32.9893	231.8535	103.1588	215.6955	6.7029	10.4099	69.7728	060719	Successful	Same Color
At1g18730	Col-0	SALK_056498	060616	P13891	RL03343	Homozygous		F10122														absolute	AA1006	458.4561	14.8049	15.1098	617.9756	2.1293	192.8341	245.022	3565.739	78.222	2.3146	3.2024	21.4805	11.2512	36.6585	45.6829	20.3024	53.3854	199.5585	780.9244	408.3073	6.8659	16.4512	76.5171	060719	Successful	Same Color
At5g53930	Col-0	SALK_008995	060616	P14166	RL03332			F10122														absolute	AA1006	834.3762	12.787	17.9222	565.4941	0.9405	130.6378	201.6368	2412.4022	55.8508	1.187	1.5697	22.7178	9.8032	29.9805	29.7146	12.5189	34.9124	133.1049	219.4141	306.96	4.7395	10.4908	88.2076	060719	Successful	Same Color
At5g27860	Col-0	SALK_060886	060616	P14165	RL03324	WildType		F10122														absolute	AA1006	848.5571	10.184	32.2356	624.0663	2.0761	128.2528	492.7656	3654.9178	90.4466	1.8184	3.7546	25.438	11.1804	29.3546	31.973	19.146	35.9583	181.7988	199.4552	415.9067	5.8282	13.0994	74.7018	060719	Successful	Same Color
At3g08950	Col-0	SALK_032461	060616	P13894	RL03334	Homozygous		F10122														absolute	AA1006	446.2719	12.6688	18.1156	764.3781	2.4406	155.8938	248.7156	4185.0719	95.075	2.7344	2.2469	23.9875	11.8219	53.5312	48.6469	15.525	66.2063	185.9344	599.4688	455.85	7.9313	21.5844	90.675	060719	Successful	Same Color
At5g59600	Col-0	SALK_072473	060616	P13888	RL03319	Homozygous		F10122														absolute	AA1006	1613.1728	17.6524	20.8097	482.9922	1.1515	142.068	336.5456	2248.6291	60.6621	1.2951	1.4563	31.4971	10.9981	30.0408	30.7728	13.8252	55.2117	107.6214	281.1282	298.5883	8.7126	14.9165	98.5359	060719	Successful	Same Color
At4g15640	Col-0	SALK_044671	060616	P14227	RL03329	Homozygous		F10122														absolute	AA1006	652.5788	11.5848	24.4939	878.9242	2.6879	188.6909	440.0909	4412.3636	79.5121	2.303	3.0091	20.603	12.2576	35.2212	39.5394	19.7273	46.6727	238.3394	386.7121	578.7455	6.5879	17.0848	84.4333	060719	Successful	Same Color
At1g45207	Col-0	SALK_043331	060616	P14171	RL03331	Homozygous		F10122														absolute	AA1006	935.4462	16.1692	38.8554	939.0277	3.6985	176.3169	842.5754	4606.3354	183.12	2.1785	4.6554	41.4615	16.3754	44.1538	45.6308	28.1877	46.6615	253.1323	263.9292	773.4985	7.2677	16.4862	117.5969	060719	Successful	Same Color
At1g26160	Col-0	SALK_005997	060616	P14224	RL03338	Homozygous		F10122														absolute	AA1006	448.4566	29.598	42.8364	734.0424	1.796	188.6505	883.2202	2850.8323	117.3859	1.9737	3.0081	33.9859	10.0788	29.5374	41.5172	25.9939	32.0202	233.0889	134.2626	379.901	6.9798	11.9939	76.7051	060719	Successful	Same Color
At5g27340	Col-0	SALK_071875	060616	P14221	RL03347	WildType		F10122														absolute	AA1006	301.6771	8.2829	19.4229	802.8371	2.6286	93.4857	268.1257	2974.3543	96.2971	2.14	3.8571	14.1771	8.92	27.2629	31.2314	13.3114	39.1	100.0771	576.66	532.2229	6.7229	11.9371	52.42	060719	Successful	Same Color
At5g63790	Col-0	SALK_030702	060616	P14223	RL03330	Homozygous		F10122														absolute	AA1006	610.0974	14.9333	36.4026	736.9	2.3821	182.1154	679.6641	3902.4872	140.0359	2.2615	4.2949	29.8128	10.4923	31.1641	39.6513	24.6744	39.2667	235.9487	183.1179	511.6436	6.3615	13.8641	82.2718	060719	Successful	Same Color
At2g26840	Col-0	SALK_050926	060616	P14161	RL03325	WildType		F10122														absolute	AA1006	729.2585	13.4463	48.9463	571.1195	1.3829	190.839	798.0293	3514.7122	113.4756	2.1366	4.061	34.9195	11.6317	32.2512	37.0756	22.6073	47.0537	216.4805	200.5951	368.6659	7.1268	14.8732	90.7341	060719	Successful	Same Color
At1g72080	Col-0	SALK_068203	060616	P13895	RL03342	Homozygous		F10122														absolute	AA1006	778.999	15.7368	16.9389	625.4508	2.3959	146.9907	199.8363	2635.3451	75.9275	1.6829	1.6021	37.9523	16.2238	63.5378	51.8694	13.8674	99.9834	186.0601	347.6725	557.3554	14.7751	33.5337	127.3741	060719	Successful	Same Color
At1g68550	Col-0	SALK_084716	060616	P13892	RL03318	Homozygous		F10122														absolute	AA1006	1238.9536	13.449	30.5536	451.2636	1.6609	160.7338	419.2212	2804.1828	93.1603	1.5709	1.4728	48.6464	23.2742	70.3921	57.7748	10.7656	93.3113	137.0278	346.4185	458.8212	19.0861	50.996	165.7113	060719	Successful	Same Color
At1g14230	Col-0	SALK_107413	060616	P14104	RL02798	Homozygous		F10123														absolute	AA1006	600.8251	24.7304	28.6609	557.399	1.2444	353.0184	488.8734	2345.8048	75.5343	1.7623	3.2135	25.3217	11.5961	45.7643	51.6251	18.8502	37.6831	185.6135	252.9894	487.6734	8.3652	19.3932	74.4019	060719	Successful	Same Color
	Col	SSB4	060616	P14137	RL00979			F10123														absolute	AA1006	491.7518	23.9607	31.7643	595.7286	0.9446	320.0786	515.5339	2164.5732	61.8857	1.6964	2.5268	24.5857	8.6964	39.3661	50.7589	24.6946	32.6161	223.4911	144.875	346.6464	6.7714	16.9429	73.0929	060719	Successful	Same Color
At3g54870	Col-0	SALK_035063	060616	P14141	RL03351	Homozygous		F10123														absolute	AA1006	1356.3038	13.9544	83.8076	985.1949	2	125.5646	1518.2987	3212.7848	259.2253	2.7949	8.2582	39.9646	18.4051	31.6456	34.2481	23.4937	69.4532	233.2101	460.1519	581.2152	7.2962	16.1468	104.2076	060719	Successful	Light Green
At5g57390	Col-0	SALK_059254	060616	P14102	RL03354	WildType		F10123														absolute	AA1006	1105.4	22.6056	26.9901	348.3563	0.6451	179.9859	477.4887	1796.6254	43.1239	1.2437	2.1183	29.7056	5.4648	25.0845	30.1761	21.7676	42.2493	184.1451	170.6563	239.2056	5.4775	9.3831	69.9986	060719	Successful	Same Color
	Col	SSB4	060616	P14138	RL00980			F10123														absolute	AA1006	578.3315	38.5189	34.7766	636.1856	1.1081	348.6144	757.791	2001.9532	120.3117	1.555	3.3099	33.6486	8.9387	39.2829	52.8288	30.0829	35.5171	210.6919	124.2559	330.6054	8.2072	14.5297	73.3441	060719	Successful	Same Color
At1g70570	Col-0	SALK_078468	060616	P14014	RL03350	Homozygous		F10123														absolute	AA1006	1378.2463	25.2367	32.2777	506.7721	1.2507	202.5782	497.8166	2121.1389	82.9275	1.5755	2.8646	36.1904	10.152	28.1974	37.0952	17.8079	54.9258	159.621	228.2288	410.2847	8.655	12.5834	74.2987	060719	Successful	Same Color
At5g41080	Col-0	SALK_047427	060616	P14143	RL03360	Homozygous		F10123														absolute	AA1006	829.0973	21.4584	34.8171	442.6615	0.8545	151.2685	611.1844	2215.3681	73.9471	1.544	2.8514	33.5175	6.6132	26.6304	31.5191	27.2825	39.4117	226.1027	134.5043	243.7198	6.6366	11.6171	73.2965	060719	Successful	Same Color
At3g63250	Col	hmt2 5-3 5	060616	P14274	RL02045			F10123														absolute	AA1006	508.004	96.099	33.4073	462.3261	0.4422	223.266	603.0205	1604.8304	68.9307	1.3941	2.3551	32.1215	5.1947	33.6911	44.0158	23.5459	26.9162	204.7155	93.8535	180.8053	6.4686	12.4739	83.3228	060719	Successful	Same Color
	Col	SSB4	060616	P14106	RL00984			F10123														absolute	AA1006	600.1384	56.4	37.1711	555.5011	1.4951	311.9741	689.4905	1747.4692	57.1285	1.4707	2.5871	39.1483	8.7817	43.1224	55.4768	19.0312	38.4198	186.4517	254.3513	387.6776	9.6821	15.7065	88.8897	060719	Successful	Same Color
	Col	SSB4	060616	P14145	RL00981			F10123														absolute	AA1006	331.8109	16.5236	64.1382	1324.0582	1.3164	144.1745	1034.0727	4180	175.1055	3.4109	3.3018	22.2182	16.2691	33.8618	42.1891	21.5345	38.9891	170.16	382.6182	426.5964	5.4618	12.6109	76.1164	060719	Successful	Same Color
At5g43830	Col-0	SALK_016986	060616	P14140	RL03359	Heterozygous		F10123														absolute	AA1006	878.4612	14.4498	33.4067	480.89	1.4947	162.4421	633.9713	2472.5282	69.5292	1.711	2.5416	29.1981	9.5368	28.712	30.111	23.8144	33.066	205.6938	207.8239	357.7416	6.5646	10.2718	68.0861	060719	Successful	Same Color
At2g01590	Col-0	SALK_026614	060616	P14103	RL03362	WildType		F10123														absolute	AA1006	794.6667	38.2965	43.3544	479.4123	1.0772	225.9211	847.3193	2711.1561	128.1193	1.6684	3.2947	35.9561	9.3667	30.3456	37.2579	27.2368	35.2018	253.0316	162.5491	328.8737	6.8	13.2842	76.9772	060719	Successful	Same Color
	Col	SSB4	060616	P14276	RL00985			F10123														absolute	AA1006	611.2071	37.3529	45.6447	721.6282	2.4471	331.9176	863.7294	3251.6471	122.2706	2.2471	3.48	38.1482	15.8682	51.6635	58.8047	18.4282	45.6518	210.1812	392.5271	701.8118	9.4306	18.2706	96.1129	060719	Successful	Same Color
At1g05810	Col-0	SALK_015171	060616	P14273	RL02793	WildType		F10123														absolute	AA1006	738.8181	23.5529	35.8878	509.4552	1.6326	134.0995	599.5946	3260.7186	81.8968	1.9783	2.8235	30.686	9.5204	33.5312	39.419	19.6923	32.6733	181.714	207.3955	419.486	6.5339	15.8063	82.838	060719	Successful	Same Color
	Col	SSB4	060616	P14105	RL00983			F10123																																							060719	Successful	Same Color
At1g24180	Col-0	SALK_010286	060616	P14101	RL03353	Homozygous		F10123														absolute	AA1006	1412.8348	144.0232	96.771	860.4116	1.8899	89.513	1408.7304	3110.9275	179.8493	2.9507	6.8174	37.6812	18.6783	29.1536	34.5681	19.8609	56.1275	112.7304	564.9855	587.3507	9.6638	12.9275	91.6174	060719	Successful	Same Color
At2g27980	Col-0	SALK_010667	060616	P14100	RL03361	Homozygous		F10123														absolute	AA1006	784.5845	47.022	44.1012	421.2294	0.9061	206.1502	891.1576	2424.578	132.5551	1.8335	2.7543	40.9992	8.6465	28.6563	34.8408	27.6261	38.1698	253.6735	157.4318	284.8963	6.8114	12.3951	81.6963	060719	Successful	Same Color
At1g62180	Col-0	SALK_035546	060616	P14015	RL03358	Homozygous		F10123														absolute	AA1006	1205.6301	27.7806	40.8774	568.3333	2.3892	166.4624	716.4667	2886.8065	126.0151	1.7398	3.3376	38.628	14.0258	35.8344	38.086	20.6796	55.5699	166.1247	291.6065	609.7634	9.4473	12.3011	95.9978	060719	Successful	Same Color
	Col	SSB4	060616	P14275	RL00986			F10123														absolute	AA1006	813.001	24.9827	30.1503	668.1949	2.4772	349.2995	614.2274	2468.3695	84.7695	1.734	2.865	32.4041	12.469	47.6609	53.8173	17.3868	45.4071	168.4873	328.4081	636.2112	9.6629	17.4904	109.0112	060719	Successful	Same Color
At1g70470	Col-0	SALK_075882	060616	P14139	RL02795	Homozygous		F10123														absolute	AA1006	627.2175	15.471	34.3803	603.2546	1.1956	187.2372	636.682	3108.9202	111.6328	1.753	2.9027	28.7432	10.4153	29.753	37.6197	26.2557	35.5169	249.9672	160.7235	450.5836	7.5781	15.4842	76.9727	060719	Successful	Same Color
At5g26850	Col-0	SALK_151241	060616	P14147	RL02797			F10123														absolute	AA1006	873.2159	29.1717	35.2372	542.2336	1.6336	218.1504	637.685	2418.2991	89.1239	1.5982	1.7292	38.531	12.0673	40.885	46.5894	19.9912	50.4637	176.2761	325.7699	354.4814	9.0619	16.1628	101.6673	060719	Successful	Same Color
At3g04860	Col-0	SALK_021943	060616	P14271	RL03357	Homozygous		F10123														absolute	AA1006	702.8332	15.7295	31.6714	352.0614	0.7087	152.7419	574.8664	2239.3527	55.2979	1.4539	2.312	26.5809	5.8888	27.0838	28.4133	26.0232	30.4183	187.6664	145.7759	218.0149	5.2813	8.8564	61.9054	060719	Successful	Same Color
	Col	SSB4	060616	P14146	RL00982			F10123														absolute	AA1006	523.8711	59.4741	39.9644	513.9659	1.0859	368.597	573.9704	1736.7481	59.6578	1.443	2.2637	31.8133	9.1393	38.3644	54.9956	19.3052	35.8919	181.4015	193.6622	314.6148	8.6444	15.3748	73.1304	060719	Successful	Same Color
At3g02065	Col-0	SALK_020125	060616	P14110	RL02792	Homozygous		F10123														absolute	AA1006	543.4821	30.0596	30.8358	345.6371	0.4318	209.4636	595.2464	1744.8901	67.4225	1.5483	2.1099	30.3868	4.6437	24.3086	33.151	24.5046	23.4543	222.3947	117.2702	150.3325	5.8411	13.4768	65.6742	060719	Successful	Same Color
At5g42860	Col-0	SALK_020785	060616	P14142	RL03352	Homozygous		F10123														absolute	AA1006	1285.9765	18.8235	24.1731	387.3849	0.8958	167.4521	479.3899	1847.4168	38.558	1.3176	2.3395	28.3126	7.8655	25.121	30.3882	21.9328	43.8555	184.358	201.3529	256.5866	6.2958	10.9176	72.9395	060719	Successful	Same Color
At2g01400	Col-0	SALK_010499	060616	P14272	RL03356	Homozygous		F10123														absolute	AA1006	1364.4698	25.2571	19.1413	401.7762	0.9048	119.0429	296.5635	1689.3698	45.2905	1.0841	1.2206	21.3048	9.146	18.4333	25.3159	11.4397	33.1286	85.3254	270.9016	275.8603	5.5079	9.3	48.827	060719	Successful	Same Color
At3g53120	Col-0	SALK_042859	060616	P14108	RL03363	Homozygous		F10123														absolute	AA1006	626.9897	29.7033	39.4948	475.7709	1.1624	255.2357	1013.8366	3054.0939	145.0122	2.1108	3.9869	37.2113	9.3089	28.584	36.5671	30.2254	30.0676	294.4019	166.0413	329.2676	6.2347	15.3221	68.9653	060719	Successful	Same Color
At3g18660	Col-0	SALK_046841	060616	P14109	RL03355	Homozygous		F10123														absolute	AA1006	1096.5281	24.3766	36.9391	390.5094	0.9328	176.5312	607.0812	2121.0422	47.2547	1.6875	2.375	33.7375	7.2453	31.4594	32.8109	28.4031	38.5313	204.9531	129.8469	264.6672	5.9781	10.5453	74.1328	060719	Successful	Same Color
At1g50020	Col-0	SALK_064115	060616	P14016	RL02794	Homozygous		F10123														absolute	AA1006	716.6082	17.0192	46.7753	682.8082	2.611	252.0466	1095.8274	4088.5288	208.8466	2.3178	5.3178	41.389	13.7205	43.1918	44.1507	34.389	48.274	416.1151	285.1425	730.9342	9.5452	20.9726	87.874	060719	Successful	Same Color
At1g76560	Col-0	SALK_018360	060616	P14008	RL03235	Homozygous		F10124														absolute	AA1007	629.0246	9.7813	20.136	477.1901	1.1704	138.4729	329.6571	1953.8443	42.3823	1.5724	1.7793	26.1931	11.6631	21.0108	32.6837	20.0177	72.4709	167.5133	166.999	254.1635	7.9054	12.465	77.6335	060720	Successful	Same Color
At5g62990	Col-0	SALK_044699	060616	P14002	RL03241	WildType		F10124														absolute	AA1007	958.887	27.5463	44.8037	484.0185	0.9352	128.4389	585.8037	1580.713	81.4241	1.5315	2.5407	36.9852	11.4685	26.1296	31.9056	23.313	71.1093	160.8852	173.8685	191.9148	9.8463	14.7481	84.0944	060720	Successful	Same Color
At5g61470	Col-0	SALK_020153	060616	P14175	RL03231	WildType		F10124														absolute	AA1007	1163.5985	12.9826	26.4392	442.24	1.3026	198.9117	467.8898	2136.5358	94.4528	1.5638	1.8943	35.2951	8.7864	24.2445	32.6325	21.3947	74.3623	158.5977	182.2989	256.1842	9.4611	16.1132	107.1925	060720	Successful	Same Color
At5g63790	Col-0	SALK_030702	060616	P14009	RL03234	Homozygous		F10124														absolute	AA1007	964.845	22.8923	54.374	612.2556	2.4118	183.8651	1033.0367	3377.342	172.1136	2.5964	5.174	50.7834	20.9325	29.7231	36.6391	27.2639	82.7929	199.5266	233.6024	422.658	11.1314	17.4178	136.6746	060720	Successful	Same Color
At1g62180	Col-0	SALK_035546	060616	P14031	RL03244	Homozygous		F10124														absolute	AA1007	696.1353	42.8773	50.029	410.1855	0.9527	166.1913	819.1614	1908.8019	157.4647	1.6522	2.8754	43.4841	10.4406	24.9565	32.7343	27.9266	74.8329	185.2792	124	204.9217	9.2135	14.1043	77.7411	060720	Successful	Same Color
At3g53120	Col-0	SALK_042859	060616	P14004	RL03239	Homozygous		F10124														absolute	AA1007	886.1824	19.8608	33.6882	479.7961	1.2882	179.0824	713.7569	2584.5922	163.4902	1.9471	3.851	35.3353	11.2745	23.5137	30.2529	27.9039	72.8431	188.0431	145.7078	276.2373	9.2686	14.902	79.1314	060720	Successful	Same Color
At5g58630	Col-0	SALK_002968	060616	P14007	RL03236	Homozygous		F10124														absolute	AA1007	979.6948	40.7754	57.4844	596.527	2.2578	186.0815	934.0645	2950.9801	125.7403	2.1024	5.1336	45.5014	13.5071	28.7299	41.782	24.9782	73.4559	198.2976	365.4825	434.4246	12.0436	17.0483	97.8692	060720	Successful	Same Color
At4g30980	Col-0	SALK_029317	060616	P14278	RL03254	Homozygous		F10124														absolute	AA1007	699.7498	19.1094	44.6345	421.1961	1.0246	189.6256	767.003	2346.5911	135.7438	1.6631	2.6562	38.4729	5.5783	28.1793	33.4404	30.4906	70.4099	211.2808	136.7133	216.4887	9.0167	13.9901	74.1419	060720	Successful	Same Color
At5g41080	Col-0	SALK_047427	060616	P14027	RL03252	Homozygous		F10124														absolute	AA1007	688.9372	64.1952	58.1585	411.9729	0.8232	181.1285	781.9691	1895.7391	102.2106	1.8145	2.8155	39.5903	7.8435	29.1768	36.6995	21.1208	73.3585	184.7942	171.513	207.3372	9.7043	13.8068	71.0841	060720	Successful	Same Color
At3g54870	Col-0	SALK_035063	060616	P14028	RL03251	Homozygous		F10124														absolute	AA1007	661.4978	44.1239	56.2957	479.2609	1.5304	156.4913	1027.963	2780.7609	162.8261	2.0696	3.3391	43.563	10.0978	29.4717	35.0543	29.4435	74.4348	231.7087	127.2348	252.3435	9.8065	14.4761	77.0891	060720	Successful	Same Color
At3g18660	Col-0	SALK_046841	060616	P14036	RL03248	Homozygous		F10124														absolute	AA1007	1143.4089	31.1074	40.3685	532.0099	0.9714	127.3241	739.064	2269.2414	110.6266	1.7399	2.9892	37.9901	7.7537	29.9251	30.1616	28.2877	76.3369	211.6453	120.0552	235.0877	9.3419	12.8315	87.0522	060720	Successful	Same Color
At1g26160	Col-0	SALK_005997	060616	P14003	RL03240	Homozygous		F10124														absolute	AA1007	977.4648	21.6296	40.3852	530.3704	1.5963	184.0463	666.7963	2676.7519	174.2389	2.063	2.8963	33.8074	10.7463	23.4907	34.7944	24.5963	79.487	197.3259	185.6963	288.3333	11.1852	14.937	76.1481	060720	Successful	Same Color
At5g54890	Col-0	SALK_020176	060616	P14177	RL03229	WildType		F10124														absolute	AA1007	1062.7949	26.6718	53.1923	626.259	2.0718	182.2256	968.7462	3775.2949	272.0564	2.5359	4.2051	42.5795	16.4872	28.6846	36.4026	32.2538	77.4872	232.5974	214.9692	379.2462	12.7154	15.2821	101.4923	060720	Successful	Same Color
At2g25300	Col-0	SALK_009405	060616	P14183	RL03228	Homozygous		F10124														absolute	AA1007	948.6772	13.1552	29.7643	541.1685	1.6415	182.8598	404.9278	2221.1087	79.8921	1.5402	2.1079	31.0788	9.9734	23.1635	32.9826	18.6191	65.0058	151.1436	185.9452	274.5859	8.9876	13.112	91.9485	060720	Successful	Same Color
At3g08950	Col-0	SALK_032461	060616	P14010	RL03226	Homozygous		F10124														absolute	AA1007	754.1583	36.525	53.2817	419.1483	0.9817	190.7467	779.8217	2093.4617	103.6283	1.77	2.6383	45.6083	8.9167	23.6733	32.845	28.4317	81.4433	171.83	148.67	190.8233	10.345	14.8033	101.47	060720	Successful	Same Color
At5g42860	Col-0	SALK_020785	060616	P14032	RL03242	Homozygous		F10124														absolute	AA1007	589.0033	18.2365	54.0265	546.4862	1.5293	149.8232	835.1028	3264.0287	114.0884	2.2785	3.9006	37.3724	11.6641	18.8088	28.9414	28.3735	68.3227	196.0088	166.2564	343.6972	8.0818	12.0265	76.2475	060720	Successful	Same Color
At5g61510	Col-0	SALK_032894	060616	P14176	RL03230	Homozygous		F10124														absolute	AA1007	821.9236	11.7885	30.6904	614.4178	2.1732	175.949	554.6624	3610.4025	133.1465	2.372	2.7261	28.3312	14.2904	21.842	34.0076	24.1783	69.2586	189.9312	248.3873	383.2051	8.2854	13.4675	77.358	060720	Successful	Same Color
At5g19760	Col-0	SALK_017483	060616	P14006	RL03237	WildType		F10124														absolute	AA1007	984.6489	19.4191	39.1	568.9404	1.383	145.4426	690.134	2936.6979	157.3638	2.283	4.0426	37.2447	14.966	22.5128	31.9064	29.2213	86.2936	208.817	156.2894	302.366	9.7851	15.966	82.8213	060720	Successful	Same Color
At3g04860	Col-0	SALK_021943	060616	P14034	RL03246			F10124														absolute	AA1007	899.3298	22.2702	48.6262	476.2031	1.6859	171.0136	868.6785	3334.978	206.7623	2.3749	4.622	36.2806	9.0911	25.7508	30.3686	27.6586	71.2168	225.4304	154.4817	283.3403	9.6021	14.1864	74.8356	060720	Successful	Same Color
At4g09620	Col-0	SALK_029851	060616	P14005	RL03238	WildType		F10124														absolute	AA1007	860.4843	20.2882	40.6843	481.1157	0.9294	183.0902	663.4804	2255.8804	148.9667	1.8745	3.649	35.1059	12.5196	21.002	31.2196	27.3667	71.3706	186.8392	148.4647	238.3902	9.0451	14.1	75.5216	060720	Successful	Same Color
At5g53930	Col-0	SALK_008995	060616	P14174	RL03232			F10124														absolute	AA1007	949.4901	12.7939	36.7176	685.9053	1.5664	126.6718	586.3511	3153.087	89.945	2.8092	2.6382	34.9954	20.3939	29.7649	35.3496	23.487	81.5237	207.1053	207.2733	380.6595	9.8595	16.6412	103.6031	060720	Successful	Same Color
At2g01400	Col-0	SALK_010499	060616	P14033	RL03245	Homozygous		F10124														absolute	AA1007	757.4472	35.3585	49.7962	488.8302	1.4415	146.0132	723.5396	1915.2472	88.9962	1.6736	2.483	39.6038	11.8434	25.0491	40.1792	17.7302	65.0453	163.8038	201.9038	261.2774	10.3283	13.0377	80.6887	060720	Successful	Same Color
At1g45207	Col-0	SALK_043331	060616	P14173	RL03233	Homozygous		F10124														absolute	AA1007	1211.8777	12.8637	42.6369	759.1312	2.693	172.2777	700.9682	4485.2025	227.6968	2.2471	4.721	38.2293	16.6268	28.0025	37.8293	23.4548	62.7236	207.2968	389.3758	654.5631	12.1631	15.8803	104.907	060720	Successful	Same Color
At4g15640	Col-0	SALK_044671	060616	P14011	RL03227	Homozygous		F10124														absolute	AA1007	727.7439	12.6893	33.4055	407.1289	0.8538	217.8609	477.1399	1806.1992	58.4269	1.4466	1.3534	34.8696	8.4933	22.6482	31.502	19.3312	71.9257	136.713	148.4285	168.2229	7.883	13.6063	95.453	060720	Successful	Same Color
At1g72010	Col-0	SALK_045755	060616	P14035	RL03247	Homozygous		F10124														absolute	AA1007	765.715	30.424	53.5545	510.582	1.9737	178.4192	1215.5473	3717.3629	319.2527	2.6012	5.4754	39.5018	10.0168	32.0958	34.0216	30.4144	76.8479	254.7784	192.8048	312.9964	10.2251	14.4671	80.5341	060720	Successful	Same Color
At1g11800	Col-0	SALK_126721	060616	P14280	RL03256	Homozygous		F10124														absolute	AA1007	656.1339	27.7982	36.5429	400.9	1.0554	206.5304	668.9536	1911.975	88.2196	1.6643	2.7054	35.9321	7.0554	28.5411	35.1893	26.3018	62.4964	196.6911	116.0411	180.3393	9.2982	14.6018	66.9929	060720	Successful	Same Color
At4g10000	Col-0	SALK_142582	060616	P14281	RL03257	Homozygous		F10124														absolute	AA1007	747.5534	21.8242	31.8404	571.3901	1.2341	154.6224	503.8852	2615.5067	108.3874	1.6843	2.7605	30.5004	5.4009	25.7112	35.2197	21.8278	55.1318	169.8852	148.2404	310.6242	9.5964	12.2637	64.7964	060720	Successful	Same Color
At2g27980	Col-0	SALK_010667	060616	P14029	RL03250	Homozygous		F10124														absolute	AA1007	604.6254	25.1683	39.0333	437.2032	0.9619	211.1238	556.7492	1893.8175	87.573	1.6317	2.3476	33.9698	4.7317	22.0984	31.473	25.781	64.527	177.1413	122.9127	183.6397	7.7794	11.6222	69.4587	060720	Successful	Same Color
At1g18150	Col-0	SALK_037501	060616	P14026	RL03253	Homozygous		F10124														absolute	AA1007	660.7313	26.0688	42.6938	449.7771	1.5833	200.2667	813.8583	2748.0312	174.0958	1.8333	4.5896	35.9375	8.4583	30.4688	33.3938	27.8792	72.5438	219.7583	142.9021	252.2271	9.1875	14.0417	69.5083	060720	Successful	Same Color
At4g08940	Col-0	SALK_095521	060616	P13991	RL03267	Homozygous		F10125														absolute	AA1007	567.3283	38.2075	48.8887	318.3075	1.1377	168.4472	870.9245	2038.8	112.783	2.0151	1.9585	38.3604	6.7264	27.8623	32.5245	19.966	75	166.3208	182.2774	187.7302	10.3547	11.9132	68.4113	060720	Successful	Same Color
At2g40400	Col-0	SALK_082660	060616	P14249	RL03280			F10125														absolute	AA1007	463.4904	277.9945	220.811	1507.8795	3.9836	324.2137	2481.2164	5709.7534	271.2329	8.4712	4.263	100.8384	56.789	147.3534	139.0849	22.0767	54.8164	538.5699	2865.3753	968.3342	32.9534	38.6685	215.6548	060720	Successful	Dark Green
At4g30580	Col-0	SALK_133805	060616	P13992	RL03266	Heterozygous		F10125														absolute	AA1007	545.6324	35.9352	42.8952	349.5505	0.9924	176.8057	755.64	2004.8248	98.0933	1.979	2.2267	38.9371	6.7752	24.2133	28.221	21.9429	72.2648	178.0914	159.3676	181.6933	8.52	12.3638	74.0514	060720	Successful	Same Color
At4g17310	Col-0	SALK_149848	060616	P14133	RL03259	Homozygous		F10125														absolute	AA1007	891.9573	23.8921	41.2562	487.9348	1.3708	206.1551	701.7461	2051.1888	87.6719	1.5685	1.9573	44.5663	9.5258	29.2697	32.0539	20.1753	73.0607	199.9618	202.5236	239.3191	9.991	13.1461	108.973	060720	Successful	Same Color
At5g13770	Col-0	SALK_051012	060616	P14256	RL03284	Homozygous		F10125														absolute	AA1007	682.3186	48.6797	38.6661	408.8831	1.261	182.8254	760.9475	2031.6271	123.9475	1.9	3.3881	42.4271	5.5441	25.9508	32.5407	30.2661	66.9695	221.5458	140.9983	197.9458	9.2627	10.9678	69.0729	060720	Successful	Same Color
At1g18360	Col-0	SALK_072002	060616	P14250	RL03281	Homozygous		F10125														absolute	AA1007	699.0834	38.739	34.3749	473.3094	1.1336	150.4771	722.1381	2302.7767	95.948	2.061	4.104	37.5247	5.1265	27.539	32.296	28.4717	54.4179	207.7614	109.3614	225.5839	8.9076	12.3964	66.9704	060720	Successful	Same Color
At4g30180	Col-0	SALK_107712	060616	P13996	RL03268	Homozygous		F10125														absolute	AA1007	618.9239	19.8028	57.3634	423.0789	1.738	205.1155	1209.6873	2858.6254	196.0282	2.7408	3.5718	44.4479	10.4	33.6563	34.8986	26.3324	81.2592	236.8056	255.8451	277.7014	10.4028	14.862	93.4254	060720	Successful	Same Color
At2g24300	Col-0	SALK_152033	060616	P14253	RL03287	Homozygous		F10125														absolute	AA1007	765.5663	41.692	34.5011	414.2973	1.0008	134.6146	616.2375	1692.3479	105.1525	1.6061	3.2	35.3533	4.5716	24.0123	28.8889	26.167	57.8943	182.4521	94.3111	180.069	7.6782	10.2835	63.7027	060720	Successful	Same Color
At2g26900	Col-0	SALK_101808	060616	P14134	RL03258	Homozygous		F10125														absolute	AA1007	1222.911	56.9938	50.2555	311.6458	1.1806	235.8925	723.8273	2230.4053	102.7559	1.741	2.3471	42.4141	7.5947	33.2687	40.5815	17.267	76.3189	181.4326	215.7656	246.7172	11.9436	15.6775	73.9859	060720	Successful	Same Color
At4g17440	Col-0	SALK_063247	060616	P14247	RL03278	WildType		F10125														absolute	AA1007	1054.9528	48.4075	28.3341	528.4494	1.4127	186.8944	522.7521	1906.5423	76.2367	1.3273	1.7064	38.2607	5.4517	33.9895	41.3708	20.2667	66.4839	168.6292	237.5131	297.8981	11.1131	14.009	98.2397	060720	Successful	Same Color
At1g72020	Col-0	SALK_064653	060616	P14000	RL03272	Homozygous		F10125														absolute	AA1007	0	0	0	0	0	0	0	0	0	0	0	0	0	0	0	0	0	0	0	0	0	0	0	060720	Successful	Same Color
At3g54290	Col-0	SALK_102262	060616	P14251	RL03289	Homozygous		F10125														absolute	AA1007	528.5816	29.351	35.8163	511.6959	1.7714	124.5306	726.0429	2835.1714	125.0816	1.8245	2.8612	32.0347	5.1653	25.8918	32.0061	30.1245	52.7245	223.2286	103.7204	271.7245	7.2796	11.8776	59.0224	060720	Successful	Same Color
At1g62600	Col-0	SALK_114012	060616	P14254	RL03286	WildType		F10125																																							060720	Successful	Same Color
At1g08630	Col-0	SALK_134724	060616	P14132	RL03260	Homozygous		F10125														absolute	AA1007	713.0058	26.3259	33.5523	334.5119	1.0947	138.3638	536.4724	1662.028	66.5169	1.2214	1.6296	39.1951	5.758	24.5564	27.3333	20.0379	75.5737	137.4815	173.1391	173.6066	9.7761	13.5671	92.3539	060720	Successful	Same Color
At5g61080	Col-0	SALK_109010	060616	P14128	RL03264	Homozygous		F10125														absolute	AA1007	727.8232	25.7495	40.1116	448.6695	1.64	131.8884	815.12	2407.5137	152.0505	1.9347	4.2147	36.5368	7.6926	27.0884	28.6547	26.1453	73.6716	195.2316	167.52	264.8947	9.1916	10.5537	77.5747	060720	Successful	Same Color
At4g25990	Col-0	SALK_131539	060616	P14252	RL03288	WildType		F10125														absolute	AA1007	778.0656	40.3688	64.75	813.5125	3.2781	136.1344	1336.2844	3773.6469	236.9031	2.8062	4.2281	50.9469	12.6375	43.3625	41.7406	25.2594	78.4	212.6938	462.9313	618.0312	11.8344	14.8781	104.8938	060720	Successful	Same Color
At4g02800	Col-0	SALK_108010	060616	P14130	RL03262	Homozygous		F10125														absolute	AA1007	901.973	22.2517	30.1079	492.1169	1.1663	118.1461	386.9034	1702.8404	58.1258	1.5034	1.8989	36.1978	10.964	34.7236	34.973	17.3955	74.6539	175.5326	243.4517	239.9303	11.5888	12.6876	95.3371	060720	Successful	Same Color
At5g27860	Col-0	SALK_060886	060616	P14076	RL03282	WildType		F10125														absolute	AA1007	628.5831	16.0795	34.7855	537.4	1.8	133.7253	584.4916	1980.947	53.8048	1.3855	3.7566	31.4916	7.2386	30.3831	26.9349	18.8313	51.7639	120.9446	177.4169	301.5012	7.1108	13.6916	89.0892	060720	Successful	Same Color
At1g59900	Col-0	SALK_074384	060616	P14248	RL03279	Homozygous		F10125														absolute	AA1007	1163.4414	34.7948	34.3759	487.2638	1.5	163.3466	729.1793	2070.6759	128.0345	2.0431	3.381	37.5276	6.0431	28.3759	32.0034	29.05	60.5897	210.5448	152.8069	290.1017	9.0862	11.7724	82.3966	060720	Successful	Same Color
At1g54060	Col-0	SALK_074897	060616	P14126	RL03273	Homozygous		F10125														absolute	AA1007	642.7649	17.9688	26.6224	460.9015	0.8624	156.5971	532.7376	2215.6332	115.9024	1.8166	2.8176	28.8741	6.1483	26.6654	30.2068	25.321	69.6995	214.5073	164.9951	244.1776	8.6127	12.7922	70.041	060720	Successful	Same Color
At1g68550	Col-0	SALK_084716	060616	P13995	RL03276	Homozygous		F10125														absolute	AA1007	806.5596	24.1734	36.8433	573.1567	1.5507	133.6453	562.7488	2642.6759	113.6453	1.8463	2.8532	30.264	6.6522	29.6729	36.2759	19.4443	61.8207	185.2966	256.8709	361.4995	9.5724	12.4571	61.7281	060720	Successful	Same Color
At1g27690	Col-0	SALK_086441	060616	P13998	RL03270	WildType		F10125														absolute	AA1007	811.603	55.997	72.4358	599.6925	2.1612	184.7104	1504.2687	3463.0119	220.206	3.0119	4.0448	44.0299	13.2119	38.2	38.5463	29.5313	75.8	214.4836	330.8806	420.1612	11.6418	15.9582	84.5552	060720	Successful	Same Color
At4g28210	Col-0	SALK_122771	060616	P13997	RL03269	Homozygous		F10125														absolute	AA1007	843.5089	21.5443	27.757	410.0793	1.0447	164.9688	481.9865	1887.1308	80.2515	1.5207	2.1148	28.5232	5.6253	23.0549	28.6616	24.1536	72.189	198.0979	155.3823	214.4236	7.1646	12.2059	71.5747	060720	Successful	Same Color
At5g57345	Col-0	SALK_094836	060616	P14127	RL03265	Homozygous		F10125														absolute	AA1007	773.5679	26.2946	37.2732	458.0357	1.2018	180.2304	622.3661	2061.2821	110.775	1.7589	2.8732	31.4696	5.3982	23.3589	30.9911	26.8679	65.3661	201.4411	142.3768	222.5946	7.2393	12.5393	72.8018	060720	Successful	Same Color
At5g65460	Col-0	SALK_099639	060616	P14131	RL03261	Homozygous		F10125														absolute	AA1007	758.7672	26.2953	35.1578	357.2656	1.2375	187.8172	587.2078	2051.1734	138.8844	1.6219	2.1969	30.9703	4.3	23.8391	29.9906	22.8344	77.8469	195.4563	153.4578	208.4297	8.1172	12.3984	73.9609	060720	Successful	Same Color
At5g55270	Col-0	SALK_061513	060616	P13994	RL03275	Homozygous		F10125														absolute	AA1007	552.0826	82.8114	48.447	307.7039	0.6932	175.6057	1031.2854	1668.6733	93.1587	1.7751	1.6114	50.4712	4.4242	25.9431	33.1473	23.4164	69.5345	184.9751	146.2363	149.5616	10.3915	12.4868	87.9673	060720	Successful	Same Color
At2g26840	Col-0	SALK_050926	060616	P14257	RL03283	WildType		F10125														absolute	AA1007	555.1086	66.4988	59.9802	517.3333	1.6617	187.1802	1181.8173	3339.0716	216.037	2.7975	4.0914	40.0864	8.2519	30.8938	36.2617	26.1136	65.1012	233.3901	173.079	271.2272	8.7481	12.763	59.879	060720	Successful	Same Color
At2g26340	Col-0	SALK_099844	060616	P14129	RL03263	Homozygous		F10125														absolute	AA1007	988.612	19.2048	41.1687	531.3012	1.5711	105.0771	783.2819	2643.506	159.3928	1.853	5.3012	33.3614	8.5084	28.0072	27.1976	30.5277	76.4892	173.9373	192.2	331.3181	8.9277	12.1711	89.0578	060720	Successful	Same Color
At4g13130	Col-0	SALK_088339	060616	P13993	RL03274	Homozygous		F10125														absolute	AA1007	590.1591	44.6224	38.5205	357.7158	0.8726	152.2486	632.4093	1649.3637	79.1243	1.7112	1.8486	34.5714	4.2178	23.8764	31.512	19.6216	68.0541	186.4154	150.4309	153.0703	8.4108	10.5483	64.0263	060720	Successful	Same Color
At1g53260	Col-0	SALK_128737	060616	P14255	RL03285	Homozygous		F10125														absolute	AA1007	801.4115	23.0923	29.0519	487.0269	1.1923	149.9558	617.9635	2415.6269	136.6788	1.8769	2.7769	31.6596	5.3115	25.1654	29.8904	30.2192	59.525	230.6923	128.4058	273.0808	7.5692	12.3635	66.1596	060720	Successful	Same Color
At5g59600	Col-0	SALK_072473	060616	P14160	RL03277	Homozygous		F10125														absolute	AA1007	817.0047	26.9507	31.3377	463.4456	0.7591	187.0902	604.6251	2095.3321	101.226	1.7191	2.5191	33.8698	6.893	27.3637	32.8502	28.2753	66.3721	224.1172	160.8428	238.3981	8.7944	11.6409	70.9563	060720	Successful	Same Color
At3g03760	Col-0	SALK_054710	060616	P13999	RL03271	Homozygous		F10125														absolute	AA1007	1453.2158	34.1892	39.6966	593.1291	1.5409	162.6443	691.7241	2262.2187	160.599	1.6256	3.3911	44.1222	9.6729	41.6493	35.7379	22.9714	80.6266	171.8325	293.0128	341.7084	12.6581	16.7054	124.8847	060720	Successful	Same Color
At5g43720	Col-0	SALK_055217	060616	P14265	RL03299	Homozygous		F10126														absolute	AA1007	915.3116	33.4716	41.7726	556.9474	1.0463	138.0968	812.8716	2243.2863	150.7432	1.9263	3.0316	40.0063	8.5747	29.9642	31.3726	30.8189	63.7516	206.5432	164.4568	282.3663	9.7284	12.2	88.9705	060720	Successful	Same Color
At1g60190	Col-0	SALK_064472	060616	P14125	RL02796	Homozygous		F10126														absolute	AA1007	1305.2847	39.6409	52.4584	539.7518	1.0277	292.8088	978.1255	3098.3212	109.0307	2.4672	3.1124	31.9066	10.9927	42.2861	37.8832	32.6073	91.3314	196.1168	682.473	272.3942	10.3708	17.8599	92.3912	060720	Successful	Same Color
At5g52660	Col-0	SALK_069978	060616	P14262	RL03302	Heterozygous		F10126														absolute	AA1007	788.6417	59.6021	45.6042	443.525	1.4146	176.2313	1031.1708	2348.3667	153.1375	2.1104	4.3104	46.8813	8.1813	31.8083	32.0271	26.725	71.4458	192.9729	192.4313	308.5396	9.0875	13.575	84.6646	060720	Successful	Same Color
At3g51860	Col-0	SALK_094565	060616	P14097	RL03310	Homozygous		F10126														absolute	AA1007	820.5658	95.5254	41.0508	506.7917	1.1026	137.113	667.7554	1813.2808	83.5316	1.714	3.2332	36.8166	7.3948	31.7098	34.485	23.7098	56.9824	167.0549	202.9741	272.6508	9.8176	11.6891	68.8746	060720	Successful	Same Color
At5g56220	Col-0	SALK_132425	060616	P14022	RL03292	Homozygous		F10126														absolute	AA1007	1092.5302	154.146	47.6429	462.8952	1.1603	199.827	855.7333	2117.8508	154.6667	1.9635	4.127	51.5413	7.6079	33.2873	35.4413	31.8349	98.2556	218.5841	187.9937	278.9143	12.3206	13.1032	101.073	060720	Successful	Same Color
At5g51540	Col-0	SALK_057646	060616	P14267	RL03306	Homozygous		F10126														absolute	AA1007	668.0065	69.1957	48.8714	620.1946	1.7816	196.3373	816.8908	2858.3351	123.5178	2.4519	4.0562	38.4432	7.7946	33.6951	41.2	23.5265	59.0897	191.8292	307.9222	462.1622	10.5168	14.0043	64.1211	060720	Successful	Same Color
At4g14000	Col-0	SALK_116466	060616	P14024	RL03290	WildType		F10126														absolute	AA1007	827.0308	77.5407	56.7582	444.0088	0.9451	246.1429	1107.9143	2445.389	195.1604	2.2967	3.7407	42.8857	7.6967	37.1868	36.8484	26.2989	82.8747	203.5516	260.3121	328.9626	10.2989	13.3934	82.9824	060720	Successful	Same Color
	Col	SSB4	060616	P14093	RL00979			F10126														absolute	AA1007	543.1446	119.9385	52.6831	414.9559	1.3067	303.3969	1113.9774	1780.96	157.2451	2.2051	2.7631	44.4841	7.9672	36.8718	41.0667	24.3877	59.8338	180.8882	154.3815	240.7405	9.7764	14.8759	63.1774	060720	Successful	Same Color
At1g72080	Col-0	SALK_068203	060616	P14019	RL03295	Homozygous		F10126														absolute	AA1007	645.403	36.2472	43.0673	394.5286	1.1437	236.5186	710.9608	2111.7307	126.6352	1.9357	2.6693	37.6342	7.6302	27.5055	30.004	28.9226	65.6302	185.8613	250.9628	234.4503	7.5397	11.005	74.404	060720	Successful	Same Color
At5g04770	Col-0	SALK_082408	060616	P14098	RL03309	Homozygous		F10126														absolute	AA1007	704.1156	90.3445	52.9179	515.6624	1.2578	197.1908	1097.1723	3000.5595	185.0266	2.3861	3.059	45.0613	9.6393	32.5318	36.4601	30.9156	67.3156	208.763	254.3237	360.5549	10.9988	13.0798	68.6566	060720	Successful	Same Color
At4g11300	Col-0	SALK_118557	060616	P14021	RL03293	WildType		F10126														absolute	AA1007	755.2742	25.0532	25.6226	386.3871	0.5855	188.3758	515.9484	1680.9306	94.4032	1.4919	2.8548	30.9968	4.4129	24.6694	27.2516	26.8258	62.8597	192.0097	163.4339	167.9161	7.7161	11.5242	74.6	060720	Successful	Same Color
At3g02065	Col-0	SALK_020125	060616	P14096	RL02792	Homozygous		F10126														absolute	AA1007	639.8165	84.2845	54.3649	398.9959	0.9402	354.1897	1039.4351	1925.1773	147.4784	1.9773	3.8515	52.4433	8.5608	36.8351	41.2144	33.8268	62.5072	250.2165	181.0268	234.9155	9.0598	15.0206	84.9237	060720	Successful	Same Color
At5g26850	Col-0	SALK_151241	060616	P14088	RL02797	Homozygous		F10126														absolute	AA1007	556.2871	71.6736	43.9485	521.1387	1.2761	289.2663	812.8098	2003.8822	126.1374	1.9436	3.4675	39.8577	8.4564	40.2969	44.2577	30.1693	56.0319	160.8442	185.8405	303.0331	10.481	15.3546	65.8503	060720	Successful	Same Color
At5g41110	Col-0	SALK_075966	060616	P14263	RL03301	Heterozygous		F10126														absolute	AA1007	624.6842	87.6	71.0789	543.1289	2.4868	171.1079	1442.3395	2866.7684	177.6684	2.4211	3.5789	50.7947	12.0421	34.6421	39.6632	25.8947	72.6553	206.0579	325.7368	402.5526	10.1684	13.1368	84.8395	060720	Successful	Same Color
At5g27340	Col-0	SALK_071875	060616	P14269	RL03308	WildType		F10126														absolute	AA1007	609.5726	84.6286	62.4731	446.3977	1.4766	195.0857	994.5257	2414.1691	125.2137	2.2263	3.1497	41.8606	9.2366	32.896	40.128	24.816	60.656	189.824	248.56	283.0149	10.1326	13.0331	65.4514	060720	Successful	Same Color
At5g57390	Col-0	SALK_059254	060616	P14268	RL03307	WildType		F10126														absolute	AA1007	726.8542	49.9028	35.8206	456.5458	0.8486	210.6467	795.5514	2075.6187	164.4505	1.9664	3.2393	39.2112	6.1738	29.3383	34.5271	25.7776	65.0131	194.3607	207.5458	278.3271	9.2654	13.3364	65.6187	060720	Successful	Same Color
At4g38510	Col-0	SALK_070162	060616	P14259	RL03305	Homozygous		F10126														absolute	AA1007	546.0742	25.0914	28.3475	387.3593	0.4452	169.2398	513.8226	1550.0326	82.181	1.2814	2.4633	30.3041	5.8208	24.8597	29.5946	25.5005	50.0941	190.2081	141.7321	181.7231	7.8769	10.6407	61.4443	060720	Successful	Same Color
At4g13500	Col-0	SALK_091322	060616	P14264	RL03300	Homozygous		F10126														absolute	AA1007	727.8261	22.1217	104.4609	1527.5043	4.0261	106.9826	1925.3913	4038.5826	378.1565	4.713	5.9652	45.7739	17.8087	42.7739	39.1739	18.3739	100.5478	200	941.3826	533.6435	12.2783	14.0261	118.0087	060720	Successful	Same Color
At1g70570	Col-0	SALK_078468	060616	P14260	RL03304	Homozygous		F10126														absolute	AA1007	813.6383	38.1009	34.0783	452.3757	1.2174	209.0191	757.1113	1928.2539	145.5252	1.6052	2.8348	42.0574	4.6957	29.6609	32.567	26.2383	66.1183	200.5826	218.5235	257.4052	8.9461	13.1635	86.7026	060720	Successful	Same Color
At5g06270	Col-0	SALK_089888	060616	P14018	RL03296	Homozygous		F10126														absolute	AA1007	582.5942	64.414	57.9111	415.7871	1.5041	171.0456	1189.0784	2679.448	212.1474	2.2503	4.6035	43.2772	9.1836	26.3953	31.5205	25.9205	69.6538	188.262	270.4421	281.1883	10.276	12.0164	70.5427	060720	Successful	Same Color
	Col	SSB4	060616	P14023	RL03291			F10126														absolute	AA1007	848.6	57.973	47.373	488.9124	1.0764	187.8674	837.1798	2484.4652	204.1843	2.0067	3.9978	40.982	10.1191	32.6517	30.9461	32.2921	80.982	229.6202	175.9393	267.7775	9.8449	12.6787	89.982	060720	Successful	Same Color
At1g05810	Col-0	SALK_015171	060616	P14095	RL02793	WildType		F10126														absolute	AA1007	1182.732	63.0876	72.0261	397.4824	1.4536	468.6222	1485.2654	2719.1399	218.1569	2.298	5.1503	41.2	8.8601	44.0444	36.1621	29.5033	71.6889	289.5843	524.4889	281.9791	11.6967	20.9412	94.0706	060720	Successful	Same Color
At3g63250	Col	hmt2 5-3 5	060616	P14092	RL02045			F10126														absolute	AA1007	624.8095	245.3232	50.2957	418.0777	1.5166	246.4626	988.5839	2315.4275	140.4626	2.5592	3.9526	51.4445	8.9498	37.5014	47.2796	33.6739	58.0986	278.9763	138.345	252.6882	11.3081	15.6171	90.1365	060720	Successful	Same Color
At1g50020	Col-0	SALK_064115	060616	P14094	RL02794	Homozygous		F10126														absolute	AA1007	603.5305	75.9102	42.522	376.4966	1.022	303.4034	669.4373	1264.7525	101.7085	1.4017	2.2271	42.2305	7.1119	34.678	39.8508	26.8525	65.3085	239.461	202.7729	196.8356	10.0763	13.3237	71.3729	060720	Successful	Same Color
At1g64770	Col-0	SALK_103166	060616	P14017	RL03297	WildType		F10126														absolute	AA1007	606.391	36.3284	31.5015	323.4731	0.9522	164.6955	510.0716	1501.4821	86.8119	1.1716	1.8642	38.2015	4.6104	24.6254	28.1851	27.2657	54.7716	180.4866	196.1269	136.2672	8.5821	12.2209	71.5866	060720	Successful	Same Color
	Col	SSB4	060616	P14020	RL03294			F10126														absolute	AA1007	666.6244	35.8931	32.6855	365.0779	0.455	157.8382	523.542	1428.4885	81.6977	1.4809	2.6305	33.4794	5.1099	25.1466	28.8305	20.9817	66.4595	150.9267	208.9252	176.6779	8.2626	9.4427	71.0031	060720	Successful	Same Color
At1g18730	Col-0	SALK_056498	060616	P14261	RL03303	Homozygous		F10126														absolute	AA1007	1075.1182	18.6864	41.9	341.6318	1.3705	239.9477	686.5386	2464.1409	122.7023	2.0636	2.9295	28.9182	6.5295	31.4386	29.3273	17.7273	70.7727	221.5068	518.6159	277.6795	8.5818	17.5273	88.0068	060720	Successful	Same Color
At1g14230	Col-0	SALK_107413	060616	P14089	RL02798	Homozygous		F10126														absolute	AA1007	710.6213	23.3617	45.0255	785.9787	1.7191	196.9021	909.0255	2442.7957	169.5447	2.6468	4.2894	30.7404	13.034	35.2298	34.6681	27.1277	61.8426	145.7617	186.2596	354.2213	7.566	14.5362	74.8043	060720	Successful	Same Color
At1g70470	Col-0	SALK_075882	060616	P14124	RL02795			F10126														absolute	AA1007	594.9536	40.1248	48.0512	723.3696	2.1248	247.0592	989.1296	2531.4016	183.4656	2.3328	4.128	37.7536	10.1536	44.9408	43.4368	35.9648	63.1392	194.1504	180.5792	354.7232	9.408	16.7936	76.8416	060720	Successful	Same Color
At1g02820	Col-0	SALK_005087	060714	P14362	RL03524	Homozygous		F10133														absolute	AA1008	1539.7638	19.7007	87.447	821.8349	4.1732	139.0523	962.8698	5924.9879	407.0711	7.0242	27.4	32.1893	4.1195	21.2336	34.0483	23.1168	57.1826	344.0779	242.251	429.4295	7.4483	9.3047	70.396	060816	Successful	Same Color
At4g32590	Col-0	SALK_009697	060714	P14361	RL03533	Homozygous		F10133														absolute	AA1008	916.4206	11.485	43.1124	768.6438	3.521	163.9159	629.4524	4764.2335	210.0155	5.4421	18.4395	25.3682	8.6815	24.479	32.5219	19.4163	45.8077	226.3073	208.594	502.3948	8.788	9.0403	60.8189	060816	Successful	Same Color
At5g05980	Col-0	SALK_032544	060714	P13924	RL03526	Homozygous		F10133														absolute	AA1008	1185.2074	20.4844	74.3644	640.0267	4.5156	292.5793	970.763	4857.6904	337.1185	6.0207	27.7585	34.3067	5.7896	22.0044	37.8	27.3348	51.1363	356.08	161.6519	433.0741	7.0681	9.0993	60.5348	060816	Successful	Same Color
At1g50770	Col-0	SALK_060403	060714	P13969	RL03536	Homozygous		F10133														absolute	AA1008	2497.3351	14.3622	158.8486	1435.4703	4.7946	29.4919	1641.8108	3398.7081	265.3946	7.4	23.8324	28.9514	25.0162	16.773	29.1243	21.2162	62.8919	231.3405	385.2432	423.8486	7.8324	7.3568	18.8432	060816	Successful	Light Green
At5g20610	Col-0	SALK_098762	060714	P14364	RL03540	Homozygous		F10133														absolute	AA1008	756.5826	19.0331	66.2286	664.1804	3.4555	321.3882	716.8975	4710.8605	306.3496	5.9193	22.4314	26.2846	3.6056	19.7669	37.5373	26.3608	39.0308	371.8185	112.0303	355.2885	5.5148	8.4426	48.1445	060816	Successful	Same Color
At4g13590	Col-0	SALK_011783	060714	P13976	RL03513	Homozygous		F10133														absolute	AA1008	1657.0855	18.6671	67.2618	695.0237	4.1211	285.0289	924.5908	5742.8961	397.0539	7.3434	23.5461	31.7737	4.0329	22.4921	40.1132	21.6013	67.6974	333.1987	382.2658	514.7329	8.4092	10.8474	76.4289	060816	Successful	Same Color
At4g34120	Col-0	SALK_021868	060714	P13925	RL03534	Homozygous		F10133														absolute	AA1008	1122.4625	17.4	78.875	724.1766	5.5453	235.1516	1031.5844	5102.575	381.6	7.025	28.4703	34.8469	7.9641	25.3031	38.9859	21.9328	55.3906	324.5859	292.7953	591.6562	8.7547	9.8781	64.4109	060816	Successful	Same Color
At5g03110	Col-0	SALK_025790	060714	P14358	RL03531	Homozygous		F10133														absolute	AA1008	1353.5949	18.773	75.3435	828.0962	4.6076	210.2768	849.5055	4778.9367	269.3485	6.7055	24.3747	28.4726	11.1764	22.211	34.3764	18.2498	49.9764	267.3789	269.0667	737.9578	7.2236	9.0734	60.3122	060816	Successful	Same Color
At4g02800	Col-0	SALK_011894	060714	P13971	RL03520	Homozygous		F10133														absolute	AA1008	1476.8915	19.8026	71.7673	571.1935	2.0575	184.2837	865.3556	3649.7752	236.0863	5.6118	17.2183	32.8379	4.5176	21.1124	31.8092	26.0235	60.319	300.3895	197.4039	362.519	6.7569	9.1255	73.2431	060816	Successful	Same Color
At5g13090	Col-0	SALK_004688	060714	P13923	RL03518	Homozygous		F10133														absolute	AA1008	1319.9922	16.3313	73.2391	789.4094	4.6406	276.3094	944.2234	5383.7625	340.1047	7.3203	21.8188	32.3531	7.3234	25.1156	40.2313	27.0422	61.8203	359.2234	249.2422	484.4	7.5219	10.5328	63.8766	060816	Successful	Same Color
At5g11450	Col-0	SALK_039106	060714	P13975	RL03521	Homozygous		F10133														absolute	AA1008	1572.0656	23.4439	75.3836	766.779	5.7928	219.1554	864.6623	5145.8977	302.383	7.1003	16.8905	33.5856	7.217	21.8715	38.9967	18.0879	64.5311	293.2918	400.6544	645.1541	7.8256	9.3351	70.4669	060816	Successful	Same Color
At5g02940	Col-0	SALK_045095	060714	P13922	RL03510	Homozygous		F10133														absolute	AA1008	1415.6696	15.4688	58.3563	800.834	6.5296	223.2324	969.9449	6266.2105	379.9789	7.7798	23.6113	32.7741	7.3538	25.2049	37.03	23.0478	71.8688	321.3798	329.1919	635.1401	8.4794	10.2478	78.0988	060816	Successful	Same Color
At1g09940	Col-0	SALK_061742	060714	P14359	RL03539	WildType		F10133														absolute	AA1008	842.8679	15.7776	71.6996	714.3581	3.2809	263.0874	1015.1451	5635.3227	309.0108	7.5495	21.8975	29.9451	5.2361	19.6708	33.8671	29.7285	38.2773	377.4022	155.9755	511.5596	6.6729	7.844	57.5379	060816	Successful	Same Color
At5g06930	Col-0	SALK_018520	060714	P13928	RL03525	Homozygous		F10133														absolute	AA1008	1330.9547	13.7245	73.2396	810.7849	3.3981	211.4642	874.4547	5439.3019	280.0736	6.7434	18.966	29.9264	10.8962	20.3057	35.0906	26.1094	47.1811	282.8491	258.6604	609.2434	7.3623	9.3151	60.1774	060816	Successful	Same Color
At5g10990	Col-0	SALK_001994	060714	P13926	RL03516	Homozygous		F10133														absolute	AA1008	1550.567	20.2643	96.6348	944.0417	8.0209	270.8713	1311.5739	7295.8974	404.68	8.3148	30.4626	37.9148	11.7461	24.0922	40.2591	20.9583	69.7704	346.3322	426.8157	794.3652	9.5409	11.1426	101.0957	060816	Successful	Same Color
At5g22090	Col-0	SALK_002221	060714	P13968	RL03511	Homozygous		F10133														absolute	AA1008	1585.939	14.6914	70.1368	687.1257	4.9204	202.8506	925.8513	5277.2238	427.9435	6.5115	23.8245	31.3026	6.7509	20.7896	30.4714	25.0662	62.0312	338.0922	267.2015	508.4372	6.5428	8.6052	74.5323	060816	Successful	Same Color
At1g08840	Col-0	SALK_022652	060714	P14351	RL03530	Homozygous		F10133														absolute	AA1008	1269.6895	22.6058	84.0102	651.1668	3.646	260.2824	1165.8799	5187.8939	393.3815	7.4275	26.1214	37.0671	3.4096	25.1348	37.839	30.0294	52.6058	383.4275	191.3891	405.1911	7.9617	10.1891	78.2633	060816	Successful	Same Color
At2g24090	Col-0	SALK_026289	060714	P14356	RL03522	WildType		F10133														absolute	AA1008	2313.8158	29.7224	92.9968	884.4921	6.077	212.5968	1020.7785	5122.718	455.1104	6.8114	30.9262	42.4896	3.9874	25.0839	37.4751	18.7937	80.3924	268.6549	469.3855	810.665	9.706	11.2278	114.1035	060816	Successful	Same Color
At3g19960	Col-0	SALK_048767	060714	P14357	RL03523	Homozygous		F10133														absolute	AA1008	1222.4388	21.8888	79.9888	668.5413	2.4775	210.8862	819.755	4376.9275	248.2188	6.1663	23.1	31.8163	3.4113	20.9538	33.3338	23.1112	54.6962	320.5413	201.0063	360.17	5.9163	9.04	69.085	060816	Successful	Same Color
At1g21750	Col-0	SALK_015253	060714	P13920	RL03527	Homozygous		F10133														absolute	AA1008	1677.925	20.9224	67.2934	687.5368	3.8447	266.8776	1075.8	5015.2447	459.2355	7.5039	28.825	35.9368	3.8579	22.3132	35.0605	32.1605	67.1724	385.475	202.9789	400.3303	7.8934	10.0921	75.8539	060816	Successful	Same Color
At4g13500	Col-0	SALK_026874	060714	P13972	RL03512	Homozygous		F10133														absolute	AA1008	1194.3598	24.4101	52.486	601.5777	1.8391	190.7888	742.1486	4194.8291	283.5575	6.714	18.4045	28.1553	2.6939	18.1095	30.4816	24.8804	59.5039	307.7207	248.2849	304.1117	4.686	8.7296	72.867	060816	Successful	Same Color
At5g43720	Col-0	SALK_000441	060714	P14360	RL03514	Homozygous		F10133														absolute	AA1008	1899.3511	19.7905	65.5835	775.2787	3.8768	319.4921	913.5695	5705.5721	483.2698	7.1606	23.0806	33.1263	3.3752	22.2438	35.0781	26.7048	71.3968	415.9644	231.4057	476.5651	7.6825	10.48	87.2292	060816	Successful	Same Color
At5g56230	Col-0	SALK_027573	060714	P13927	RL03517	WildType		F10133														absolute	AA1008	1457.9653	14.3955	79.3706	741.9608	3.4672	216.4317	776.7381	4949.4294	283.8521	5.6891	24.563	32.8951	5.2257	22.234	37.2619	23.0732	65.9426	287.6302	268.1313	578.4649	7.8385	11.3147	64.9072	060816	Successful	Same Color
At3g18290	Col-0	SALK_036012	060714	P13921	RL03535	WildType		F10133														absolute	AA1008	1120.1258	18.7465	83.0261	654.6756	2.6635	219.4595	992.487	3906.602	302.6047	6.9967	20.1258	36.8147	4.5846	20.1967	33.4783	28.1311	54.3171	313.3565	159.5853	350.7559	6.9913	8.4161	66.8401	060816	Successful	Same Color
At5g06230	Col-0	SALK_036254	060714	P13974	RL03529	Homozygous		F10133														absolute	AA1008	1384.4259	19.7825	91.1741	639.5858	2.9592	277.033	1009.1159	4579.0757	394.6175	5.9715	23.7061	33.9379	3.4706	23.1366	37.3838	29.3916	55.7385	390.0634	175.9405	383.9676	6.554	9.6129	67.0511	060816	Successful	Same Color
At1g22450	Col-0	SALK_012099	060714	P13967	RL03519	Homozygous		F10133														absolute	AA1008	1625.5021	19.2559	80.0462	662.0462	3.372	250.6182	1078.3972	4597.7203	351.7035	6.5538	28.0615	37.6266	5.3245	19.7035	32.3678	29.0364	68.1497	366.8	234.2168	477.0671	7.6545	9.621	76.8713	060816	Successful	Same Color
At4g35460	Col-0	SALK_027935	060714	P13929	RL03509	Homozygous		F10133														absolute	AA1008	1422.1131	15.0163	76.6968	635.1477	4.4565	243.5392	905.4996	4998.6247	364.6389	7.6975	26.1908	33.9364	4.9329	22.9611	35.1025	27.0558	70.9611	354.0947	257.3569	411.4502	8.8339	9.8473	75.2678	060816	Successful	Same Color
At2g36835	Col-0	SALK_043358	060714	P14365	RL03515	Homozygous		F10133														absolute	AA1008	1945.256	29.8217	72.7314	826.6377	4.4023	280.5383	871.2651	5022.0777	366.7566	5.8914	23.0903	37.7886	5.1897	28.6469	40.6571	22.1886	79.7874	323.5806	459.9086	580.0823	10.8069	12.44	119.5909	060816	Successful	Same Color
At2g28880	Col-0	SALK_095283	060714	P13973	RL03537	Heterozygous		F10133														absolute	AA1008	1657.0945	24.977	59.1915	764.4667	4.3636	290.1212	711.4352	4877.8715	324.4994	5.9079	22.3479	29.3588	3.0424	19.4218	38.1261	26.0703	56.2509	327.9503	213.7006	451.7164	7.0206	12.4788	66.0788	060816	Successful	Same Color
At4g38550	Col-0	SALK_010131	060714	P14363	RL03532	Homozygous		F10133														absolute	AA1008	1052.8408	52.772	99.1627	651.4857	4.2309	240.5469	1207.165	4801.4601	375.5918	6.9808	19.5907	40.8548	2.3685	22.4781	37.6408	28.2915	54.7405	373.7236	184.9329	419.8892	7.909	9.481	66.4163	060816	Successful	Same Color
At5g51150	Col-0	SALK_045813	060714	P13970	RL03528			F10133														absolute	AA1008	1484.6411	18.7407	73.7033	829.5139	6.511	267.7263	1263.133	6287.267	443.6804	8.1914	31.8335	38.6086	14.488	25.4182	37.533	31.0756	63.9789	404.0766	223.2	662.1397	8.5512	11.0852	71.489	060816	Successful	Same Color
At2g24050	Col-0	SALK_076633	060714	P13977	RL03538	Homozygous		F10133														absolute	AA1008	849.7158	27.5463	57.4749	557.4202	2.2811	313.3592	651.3674	3276.3824	154.1457	4.5385	16.9468	28.1023	2.9075	18.8496	36.3514	22.586	42.9902	290.9426	113.1121	317.9969	5.5235	9.5266	57.8439	060816	Successful	Same Color
At1g79110	Col-0	SALK_053473	060714	P14547	RL03561			F10134														absolute	AA1008	1457.7837	14.8919	70.32	736.6237	4.3852	215.5007	872.2356	4929.2296	293.6148	7.1437	14.9748	31.7748	4.9748	20.6563	33.6681	26.3867	53.7541	326.4785	216.3007	460.6385	7.2904	9.1956	64.403	060816	Successful	Same Color
At1g53140	Col-0	SALK_065118	060714	P14530	RL03560			F10134														absolute	AA1008	2597.8204	16.7571	122.3673	1046.3755	12.1592	141.9959	1496.8347	7080.1143	521.1245	8.398	37.6449	51.9143	29.7755	54.9918	41.3816	22.7612	109.5184	363.0306	1044.8306	1342.2755	16.7204	16.7429	140.8816	060816	Successful	Light Green
At1g70950	Col-0	SALK_081293	060714	P14527	RL03551			F10134														absolute	AA1008	1506.5475	16.6128	89.0766	680.5092	4.7915	179.8227	1083.9163	6186.3929	418.9191	6.8142	23.756	34.7206	6.5631	22.895	35.3092	22.7929	63.0894	350.6326	259.7092	491.8071	7.9574	10.6965	70.3248	060816	Successful	Same Color
At5g51740	Col-0	SALK_088054	060714	P14548	RL03553			F10134														absolute	AA1008	1604.4769	16.925	95.0538	814.4077	5.8038	202.8462	1143.8731	6581.8423	421.8308	8.3731	26.0212	32.4442	11.6577	20.6481	35.8231	26.5942	62.3635	335.9538	298.3327	547.0596	8.825	10.7596	75.5154	060816	Successful	Same Color
At1g13200	Col-0	SALK_106235	060714	P14331	RL03565			F10134														absolute	AA1008	1447.2834	16.6689	72.947	809.9166	4.2411	207.9841	726.1669	5669.9815	330.653	6.653	29.5656	27.6384	3.7391	17.6795	34.7748	21.9338	54.3695	307.8066	169.5364	563.9762	6.5921	8.8358	59.6252	060816	Successful	Same Color
At5g02710	Col-0	SALK_148214	060714	P14533	RL03569			F10134														absolute	AA1008	1385.5377	24.2232	62.4079	716.6504	6.0091	229.5059	639.8017	4067.9932	216.9496	5.1184	14.5756	27.9331	3.1739	17.7473	32.5768	22.3014	51.2941	269.9456	150.3093	377.515	4.7977	8.2368	65.2691	060816	Successful	Same Color
At5g10390	Col-0	SALK_096240	060714	P13945	RL03546			F10134														absolute	AA1008	1855.9691	24.4218	112.4473	1085.4418	8.0582	290.2018	1602.0036	8198.2545	569.22	10.5364	32.8236	44.8109	12.1182	29.3982	48.5455	25.3673	82.1145	397.6364	615.94	929.2927	11.9636	14.4218	102.8709	060816	Successful	Same Color
At1g50960	Col-0	SALK_055721	060714	P13952	RL03556			F10134														absolute	AA1008	2241.8028	21.5305	94.9149	983.4397	7.7234	234.861	1028.8496	6505.9163	377.9305	8.1787	27.7773	37.973	7.7404	26.6965	42.617	17.6979	71.2312	271.1759	497.3858	910.1943	10.1092	12.4638	112.644	060816	Successful	Same Color
At5g14320	Col-0	SALK_087496	060714	P14335	RL03558			F10134														absolute	AA1008	1544.3017	15.17	79.475	772.4733	5.5783	206.405	862.9867	6047.9933	348.9267	7.7133	23.3733	32.3167	7.6033	21.9567	35.3883	25.115	60.375	296.385	219.0033	500.94	8.1483	10.555	61.525	060816	Successful	Same Color
At4g17460	Col-0	SALK_059835	060714	P14549	RL03545			F10134														absolute	AA1008	1864.0116	14.5112	70.8365	886.8183	5.1519	234.5942	1003.8855	7263.127	455.7278	8.2241	31.4639	31.1021	9.7693	22.7768	38.0149	24.5145	72.5212	351.7062	373.7228	549.3378	8.9095	11.8108	73.0689	060816	Successful	Same Color
At1g37140	Col-0	SALK_075516	060714	P14333	RL03549			F10134														absolute	AA1008	1264.7162	15.8555	77.6461	946.2785	8.3707	158.7246	973.7236	6642.0503	408.1759	7.7424	26.7309	32.7455	12.7916	21.9665	35.0743	23.0764	71.9455	300.6073	295.6042	570.1319	8.511	11.2084	66.3141	060816	Successful	Same Color
At4g27990	Col-0	SALK_075931	060714	P13949	RL03547			F10134														absolute	AA1008	1912.8804	16.8055	89.5909	1047.4082	7.6548	221.0813	1110.4219	8211.8301	452.1461	8.4183	29.8795	34.9973	9.1726	23.2603	38.1224	27.5763	67.7443	345.01	329.2201	734.8785	8.5005	13.295	84.9443	060816	Successful	Same Color
At1g50750	Col-0	SALK_066042	060714	P14531	RL03552			F10134														absolute	AA1008	2000.7878	20.8465	58.5125	756.9908	3.9645	143.4067	781.4875	5293.8679	252.4183	7.0263	31.2367	28.8917	2.7939	19.0532	32.0893	24.5615	59.6771	306.433	251.1364	398.6226	5.9878	8.9676	72.7156	060816	Successful	Same Color
At4g39140	Col-0	SALK_099042	060714	P13950	RL03572			F10134														absolute	AA1008	1140.6142	27.9394	89.9342	786.649	3.9574	177.5148	862.0994	5098.0735	282.1794	6.5832	20.5755	31.8761	4.2748	18.6335	34.049	18.7329	50.0297	304.2606	206.6968	530.4413	6.6103	8.6477	61.8645	060816	Successful	Same Color
At3g51860	Col-0	SALK_072116	060714	P14524	RL03542			F10134														absolute	AA1008	1691.1692	17.304	80.7018	791.8681	4.6696	274.5875	819.8447	5540.0205	280.2491	7.7275	22.3473	34.3883	5.9897	21.181	37.474	25.3055	71.0344	301.2571	269.7744	471.0886	7.581	9.7538	75.0549	060816	Successful	Same Color
At5g58630	Col-0	SALK_117212	060714	P14525	RL03567			F10134														absolute	AA1008	1167.4218	14.28	72.6255	781.5236	5.3964	204.5509	781.8709	6385.4055	450.64	7.3982	27.0764	28.0891	11.7073	20.06	37.9655	18.0709	58.0327	307.0273	276.4218	528.1382	7.2873	8.5127	50.9418	060816	Successful	Same Color
At3g21570	Col-0	SALK_069140	060714	P13948	RL03555			F10134														absolute	AA1008	2317.4153	23.6803	88.7682	815.2854	4.1554	247.0471	899.4433	4950.4089	345.7096	6.0204	31.9248	34.6573	6.0777	24.3758	34.9822	16.6484	65.6102	286.7987	259.6255	478.5185	7.3032	12.6038	102.5758	060816	Successful	Same Color
At1g19840	Col-0	SALK_056069	060714	P13953	RL03548			F10134														absolute	AA1008	2312.8819	15.4651	100.3695	931.992	7.8008	188.7598	1039.6546	7013.396	363.3944	8.3759	32.4209	37.0185	5.3558	23.7349	33.6659	22.9141	76.551	429.8795	337.547	539.1229	7.3317	11.1566	115.2257	060816	Successful	Same Color
At5g56090	Col-0	SALK_083548	060714	P14528	RL03543			F10134														absolute	AA1008	1947.4627	24.41	103.9642	1116.4458	13.4567	243.6677	1134.4876	8322.6766	817.0289	10.5652	30.1154	34.7403	14.3682	28.4259	48.5254	19.7114	78.5493	342.2627	549.9204	1080.5612	11.0289	13.4706	80.6229	060816	Successful	Same Color
At5g41960	Col-0	SALK_106257	060714	P13946	RL03571			F10134														absolute	AA1008	1128.8046	18.3344	82.3603	888.4382	8.6183	191.9084	813.4305	6613.055	393.2718	7.829	25.6214	28.8672	7.7863	21.7389	38.9618	19.1038	54.2321	330.3893	229.829	812.6	7.1359	9.5939	59.3527	060816	Successful	Same Color
At5g65770	Col-0	SALK_097945	060714	P14532	RL03544			F10134														absolute	AA1008	1942.3907	20.4889	93.4593	931.3852	6.2704	253.6167	1306.2907	7438.1389	593.6444	8.6333	34.9352	36.0056	11.5796	23.6426	37.3037	26.9074	77.3926	391.7963	339.7056	608.9259	9.7037	11.2426	83.5037	060816	Successful	Same Color
At1g68160	Col-0	SALK_121145	060714	P14550	RL03570			F10134														absolute	AA1008	1404.6245	35.3441	77.498	624.6039	2.2118	174.4176	732.0755	3654.6147	182.0775	4.8735	20.2275	29.899	2.7441	15.3147	31.4069	20.5539	52.0676	290.7608	128.4363	300.5608	4.2824	8.1	68.9549	060816	Successful	Same Color
At2g40980	Col-0	SALK_135979	060714	P13951	RL03564			F10134														absolute	AA1008	1605.3438	21.2157	65.1565	816.4483	2.6091	119.9396	768.2344	5084.8556	274.9233	5.6544	24.7239	29.7051	2.7782	17.2991	32.1136	23.368	55.5601	315.2495	210.8616	428.7505	5.7329	7.8538	75.652	060816	Successful	Same Color
At4g31430	Col-0	SALK_076754	060714	P14526	RL03559			F10134														absolute	AA1008	1739.7982	29.2844	171.8275	1521.189	9.6954	155.6844	2143.6147	8693.8642	792.9945	12.4183	37.3321	44.1321	24.3413	32.5028	43.3101	23.7761	80.0257	299.6697	573.4716	911.8642	14.9505	12.6569	105.6697	060816	Successful	Same Color
At3g43540	Col-0	SALK_078598	060714	P13947	RL03563			F10134														absolute	AA1008	1330.4269	14.303	88.906	848.5582	5.403	176.8418	842.8493	5740.2866	326.2015	7.2672	24.4642	27.7612	6.5657	19.3493	33.5716	21.809	59.0537	348.8388	189.1343	489.4761	6.597	8.6642	63.9955	060816	Successful	Same Color
At5g03000	Col-0	SALK_078646	060714	P13944	RL03554			F10134														absolute	AA1008	1944.4925	14.9537	81.4107	757.0448	5.9459	213.1544	849.7196	5583.7253	291.8007	6.1224	18.3915	30.4228	7.4591	24.4911	35.506	19.5203	62.6164	288.5324	303.2256	532.9068	8.0299	9.7267	87.6612	060816	Successful	Same Color
At2g46915	Col-0	SALK_082973	060714	P14336	RL03550			F10134														absolute	AA1008	1905.0054	18.1297	89.618	978.0631	5.9568	187.3405	1025.9099	7280.1676	450.9081	9.436	29.8793	33.8919	10.3207	24.3586	38.8721	19.8054	78.4162	372.4414	349.982	824.7604	10.3351	12.4216	80.4126	060816	Successful	Same Color
At1g08070	Col-0	SALK_084804	060714	P14523	RL03541			F10134														absolute	AA1008	1062.5519	19.0326	102.4806	1055.8574	8.7163	156.5953	987.4853	7259.1256	416.3194	9.2744	19.8047	34.2419	17.6031	19.8419	35.4326	21.4822	65.4078	237.6434	493.231	644.1302	8.1054	11.5938	67.8822	060816	Successful	Same Color
At4g37920	Col-0	SALK_087707	060714	P13943	RL03562			F10134														absolute	AA1008	3009.5875	17.3276	116.7938	723.4708	4.8591	180.0903	1178.151	7236.6802	479.1875	7.1518	43.9767	30.2911	8.2864	21.1953	29.3307	23.9735	78.9681	360.7315	476.5167	435.4802	9.6296	13.7416	80.3066	060816	Successful	Same Color
At5g19050	Col-0	SALK_088713	060714	P14332	RL03557			F10134														absolute	AA1008	1307.7752	15.7339	85.7603	801.2314	5.4893	184.1868	1064.2545	6028.8364	357.238	6.9058	22.0893	31.7025	7.8017	18.6116	33.0777	22.8595	61.9091	331.1653	234.0264	570.8446	7.2017	9.0793	65.9983	060816	Successful	Same Color
At5g12150	Col-0	SALK_115544	060714	P14334	RL03566			F10134														absolute	AA1008	1377.3323	14.9935	74.5597	849.3097	5.7548	238.6952	837.6048	5561.0435	331.8129	6.3645	26.1871	31.5581	7.1903	21.0968	35.3355	25.7387	61.6339	312.8919	162.5419	583.1839	6.6468	9.4113	59.9694	060816	Successful	Same Color
At1g73090	Col-0	SALK_135373	060714	P14529	RL03568			F10134														absolute	AA1008	1752.6148	25.094	63.9785	863.3946	3.2913	229.5785	820.455	4897.4362	316.5678	6.2725	18.749	33.7772	5.4711	20.9718	36.9154	19.9101	62.1302	282.0805	275.3517	537.3544	6.251	9.8054	77.8027	060816	Successful	Same Color
At5g56840	Col-0	SALK_109611	060714	P14553	RL03589	WildType		F10135														absolute	AA1008	1211.9845	16.8713	63.6186	804.6512	5.0837	418.9814	720.8047	4795.1008	275.6899	7.0233	19.5039	25.2636	8.9163	31.862	48.4078	22.6651	53.7969	323.2434	268.955	652.5318	8.7442	11.8589	55.3643	060816	Successful	Same Color
At1g60230	Col-0	SALK_126003	060714	P14587	RL03586	Homozygous		F10135														absolute	AA1008	1370.091	19.4308	54.3026	649.4013	2.5628	159.0769	647.0115	3578.9179	190.8026	4.6603	21.2231	25.3154	3.9231	15.7949	28.1641	25.159	47.9628	296.5628	193.2615	353.2346	5.4513	7.5359	68.9628	060816	Successful	Same Color
At5g36210	Col-0	SALK_127101	060714	P14556	RL03581	WildType		F10135														absolute	AA1008	1394.5921	15.0409	63.8638	754.7011	5.1928	258.453	643.6401	4539.6832	267.9756	6.4186	22.2839	25.0753	6.1118	19.3462	34.5677	21.3735	53.3763	309.1183	294.4946	611.6358	5.7477	8.4746	60.8975	060816	Successful	Same Color
At1g03060	Col-0	SALK_148574	060714	P14535	RL03573	Homozygous		F10135														absolute	AA1008	1198.107	11.7456	72.3175	607.3333	2.7684	168.0912	843.793	3790.6158	296.907	5.7912	23.786	27.3719	10.4404	21.5982	30.7579	23.0088	58.8298	325.8246	283.4491	432.3105	7.9211	9.8421	71.2246	060816	Successful	Light Green
At5g14040	Col-0	SALK_133944	060714	P14512	RL03575	Homozygous		F10135														absolute	AA1008	1752.6635	13.2204	70.8298	780.6588	4.1271	191.9451	747.1184	5269.6282	355.6722	6.7922	27.1357	27.7663	7.5341	21.8071	32.7529	26.1929	60.9286	358.1757	228.7718	543.7569	8.0847	9.0086	79.2753	060816	Successful	Same Color
At5g54890	Col-0	SALK_113103	060714	P14511	RL03583	Homozygous		F10135														absolute	AA1008	1598.2368	19.4207	76.0348	797.1211	4.0107	225.5104	826.297	4946.1311	385.6749	5.6455	27.5331	34.1485	5.299	22.5512	36.7064	21.9358	72.0749	329.2776	271.7552	681.1652	9.2977	10.1431	91.794	060816	Successful	Same Color
At5g57970	Col-0	SALK_121864	060714	P14595	RL03588	Homozygous		F10135														absolute	AA1008	1592.6125	16.25	63.1625	744.0236	3.1958	183.9139	626.2458	4088.6111	290.0069	5.7	17.8833	33.1389	8.5333	29.8222	38.7347	22.6236	52.6569	271.7819	231.7083	451.5861	7.8472	12.5097	71.4222	060816	Successful	Same Color
At1g05610	Col-0	SALK_139180	060714	P14596	RL03580	Homozygous		F10135														absolute	AA1008	1276.7426	18.16	79.3509	869.0174	4.7713	99.7691	812.4211	5301.7343	323.6196	6.0725	23.8475	29.2468	7.8204	21.7464	33.4868	20.0634	49.8158	263.6438	270.6989	662.6174	7.1562	7.3434	67.5411	060816	Successful	Same Color
At1g03680	Col-0	SALK_125097	060714	P14592	RL03579	Homozygous		F10135														absolute	AA1008	1546.6727	12.7983	67.805	798.2678	4.8231	152.9802	793.8909	5065.3669	275.7851	6.3736	27.7025	28.9256	9.0182	20.7901	29.3355	25.9636	51.9388	363.881	232.3554	528.3041	6.9983	7.6727	79.4182	060816	Successful	Same Color
At3g46750	Col-0	SALK_143607	060714	P14520	RL03577	Homozygous		F10135														absolute	AA1008	1628.7509	24.317	57.3895	718.586	3.814	188.1883	641.9462	4659.6608	293.9439	6.124	20.4608	28.7731	3.6982	21.5532	31.883	20.7696	62.6363	276.6257	257.0456	526.9825	6.0795	7.3895	70.5193	060816	Successful	Same Color
	Col	SSB4	060714	P14552	RL00942			F10135														absolute	AA1008	1164.9352	22.9034	66.64	802.1214	3.8855	265.5214	645.6345	3703.229	200.6083	5.3131	17.3448	29.0497	5.6648	30.4303	43.0883	19.2745	47.7352	253.5462	230.5766	525.8234	7.76	9.9255	74.8883	060816	Successful	Same Color
	Col	SSB4	060714	P14594	RL00939			F10135														absolute	AA1008	1458.7609	33.1306	59.9003	783.8826	5.0347	381.0688	644.1388	3505.5672	219.4625	5.2366	16.1565	28.4972	4.6069	33.5912	49.8713	17.2341	48.0025	230.3722	261.8852	673.142	6.3571	11.0612	70.1325	060816	Successful	Same Color
	Col	SSB4	060714	P14593	RL00986			F10135														absolute	AA1008	1201.6196	20.4755	65.1034	896.726	4.9313	216.0679	660.6415	4582.1781	235.2121	6.0906	22.7909	28.3819	9.0536	37.7374	56.877	18.8408	49.7917	228.7985	285.1819	744.7864	8.8362	14.2974	66.403	060816	Successful	Same Color
	Col	SSB4	060714	P14586	RL00934			F10135														absolute	AA1008	1838.8118	31.3974	78.2039	869.7816	3.7737	507.3763	841.4434	3561.3908	276.4895	5.6461	24.7224	38.1776	4.4066	39.8908	54.5855	25.4184	68.8487	315.0184	211.5513	552.0697	9.7263	13.7566	105.0671	060816	Successful	Same Color
At1g03600	Col-0	SALK_108290	060714	P14519	RL03585	Homozygous		F10135														absolute	AA1008	1354.9196	25.5507	67.3748	658.6792	2.6123	226.9372	613.2633	3262.1525	185.8839	5.2528	20.217	24.0012	3.017	17.9718	31.4029	22.6463	46.0106	331.546	190.8762	349.1132	5.1848	8.0974	66.2123	060816	Successful	Same Color
At2g25920	Col-0	SALK_144364	060714	P14515	RL03584	Homozygous		F10135														absolute	AA1008	1555.9858	22.7893	56.4214	702.6504	3.3947	244.5828	704.1175	4024.7881	275.708	6.1662	20.3323	28.5092	2.8487	18.6338	32.0142	26.6801	53.0932	364.5092	187.6131	380.9828	5.6119	8.5507	66.4985	060816	Successful	Same Color
At1g08630	Col		060714	P14554	RL03590			F10135														absolute	AA1008	1629.5226	20.3887	64.9597	775.6871	2.6032	283.1645	638.029	3483.8274	207.2855	5.4323	26.8839	25.9484	10.6	28.85	40.4048	26.9387	39.8984	294.879	264.6597	504.4226	6.1226	10.4952	68.5113	060816	Successful	Light Green
At1g19870	Col-0	SALK_108620	060714	P14516	RL03576	Homozygous		F10135														absolute	AA1008	1355.2427	10.7298	55.7557	740.7145	2.8962	136.3191	517.945	4036.7847	204.1221	5.5038	20.3527	20.9985	8.8489	20.9802	30.5527	20.6473	62.9878	248.3634	308.0611	454.7359	7.9145	8.6977	56.8962	060816	Successful	Same Color
At5g24650	Col-0	SALK_149871	060714	P14536	RL03574	Homozygous		F10135														absolute	AA1008	1815.9529	16.7474	55.9986	769.8519	3.7841	215.9502	784.2491	5419.0422	422.537	7.2249	21.6498	30.3336	4.9619	22.292	33.8201	25.6042	68.6657	373.3979	249.9183	496.1204	8.1356	10.2104	79.9682	060816	Successful	Same Color
At3g52750	Col-0	SALK_050397	060714	P14537	RL00953	Heterozygous		F10135														absolute	AA1008	1041.2869	18.6022	60.37	703.6779	4.373	287.6914	662.388	4312.6816	276.9318	6.2427	19.1715	26.83	8.4764	33.5056	48.8839	21.6779	49.7933	268.6622	247.3513	560.9693	10.5094	12.1858	61.4052	060816	Successful	Same Color
	Col	SSB4	060714	P14521	RL00967			F10135														absolute	AA1008	1128.5333	21.7935	65.8353	702.7176	3.0954	270.9869	641.7608	3757.9569	179.6144	5.702	22.3935	27.5843	4.2209	29.515	43.6379	23.7712	45.3425	283.915	134.6392	414.234	6.7582	10.1046	58.0458	060816	Successful	Same Color
	Col	SSB4	060714	P14513	RL00959			F10135														absolute	AA1008	1219.4772	24.7137	61.8894	593.9295	2.845	237.6328	651.9684	3245.1623	288.8742	4.3805	21.0517	31.0201	4.293	26.3781	38.6954	24.1289	48.7538	357.2353	160.0827	307.8383	6.3964	11.3143	65.7495	060816	Successful	Same Color
At1g08550	Col	npq1-2	060714	P14517	RL01169			F10135														absolute	AA1008	980.6845	19.5567	55.7271	700.4968	3.4007	255.9986	629.1726	3338.4029	189.0614	5.3227	16.9141	24.8953	9.9625	34.4318	50.3783	18.4419	48.9184	246.5834	212.426	463.0729	8.1011	12.4982	56.9935	060816	Successful	Same Color
At5g19760	Col-0	SALK_069674	060714	P14538	RL03697	Homozygous		F10135														absolute	AA1008	1576.0589	16.3879	59.6332	802.5872	4.5102	334.9057	738.1706	4465.1623	256.1464	6.6264	27.4053	29.357	6.4921	32.726	47.4958	27.1532	51.92	382.154	215.5426	482.1268	8.1872	11.2045	78.474	060816	Successful	Same Color
At2g23350	Col-0	SALK_113383	060714	P14588	RL03578	Homozygous		F10135														absolute	AA1008	2173.2861	28.7788	91.7828	842.9656	3.7444	195.0358	1013.8503	5243.0636	506.551	5.9232	38.5523	39	4.4795	26.4464	36.0371	27.3245	89.1629	372.6609	315.4371	533.8914	9.4927	10.151	108.8026	060816	Successful	Same Color
At3g56710	Col-0	SALK_127478	060714	P14555	RL03582	Homozygous		F10135														absolute	AA1008	1502.565	16.1848	53.0759	675.0482	2.7802	239.1366	591.0548	3547.204	208.7129	4.4317	20.1228	25.1868	4.5452	17.8878	31.0059	24.1017	55.5142	278.7287	201.629	368.3736	5.7043	8.5479	70.6073	060816	Successful	Same Color
At1g02820	Col-0	SALK_005087	060714	P14373	RL03623	Homozygous		F10136														absolute	AA1009	912.2042	32.7544	28.8793	708.8384	1.397	168.2835	525.5652	1903.7886	132.9045	2.3616	6.1634	30.9213	3.8474	19.2072	30.4829	36.0529	51.1808	223.1015	118.812	240.836	6.2571	12.3447	72.2246	060817	Successful	Same Color
At1g11290	Col-0	SALK_008433	060714	P13980	RL03611	Homozygous		F10136														absolute	AA1009	912.87	32.5475	27.6075	662.9813	1.2875	184.3838	477.7925	2146.2875	99.3525	2.5163	3.3588	28.65	3.99	20.4887	32.2375	26.79	44.4038	201.2463	142.8863	229.8075	6.0413	10.935	66.5775	060817	Successful	Same Color
At5g03110	Col-0	SALK_025790	060714	P13939	RL03617	Homozygous		F10136														absolute	AA1009	1067.1148	36.3432	22.0011	610.8831	0.7694	177.8339	366.5978	1871.4273	84.2339	1.8284	2.9967	22.1781	3.2546	16.5989	24.8973	21.0328	38.7847	167.5202	233.1486	196.9016	3.7432	9.9607	68.1432	060817	Successful	Same Color
At5g56230	Col-0	SALK_027573	060714	P13941	RL03633	WildType		F10136														absolute	AA1009	880.7592	29.4416	31.2637	742.9861	1.4792	280.0833	453.3404	1484.3118	110.0849	1.8612	3.9804	25.8857	4.0882	23.9902	33.9722	29.9967	35.6604	177.3584	137.4465	224.96	5.0661	12.3461	62.7641	060817	Successful	Same Color
At5g01510	Col-0	SALK_038772	060714	P13935	RL03618	Homozygous		F10136														absolute	AA1009	882.3268	37.3588	28.1031	614.4186	1.3021	140.2546	503.0082	1986.267	89.3856	2.1505	4.3175	28.4041	2.9598	15.9887	28.9608	29.9577	43.3845	217.8567	113.1093	203.0969	4.8629	10.5649	65.0165	060817	Successful	Same Color
At2g36835	Col-0	SALK_043358	060714	P13989	RL03638	Homozygous		F10136														absolute	AA1009	594.9694	43.3911	25.5304	514.9007	0.8649	383.2875	487.6988	1325.0212	73.5482	1.8212	3.6706	29.2235	2.7379	20	36.2871	27.4965	40.8696	163.3873	103.4353	185.7374	5.1699	13.0522	61.6565	060817	Successful	Same Color
At4g13590	Col-0	SALK_011783	060714	P13981	RL03636	Homozygous		F10136														absolute	AA1009	771.2703	28.5305	33.2746	735.967	2.5706	467.481	614.2265	2064.0072	143.114	2.7183	3.2746	31.2459	3.2588	37.319	49.4222	25.3634	50.7283	229.8724	206.1577	353.0566	8.5878	18.8616	63.4036	060817	Successful	Same Color
At5g22090	Col-0	SALK_002221	060714	P13940	RL03625	Homozygous		F10136														absolute	AA1009	887.2933	30.084	26.0711	688.1341	1.4286	138.7977	414.7767	1780.091	103.7749	2.0816	3.0612	21.0647	4.3534	18.9353	29.8519	21.4612	46.421	168.1749	170.6985	255.7259	4.814	9.9942	51.1149	060817	Successful	Same Color
At4g38550	Col-0	SALK_010131	060714	P14378	RL03616	Homozygous		F10136														absolute	AA1009	1059.6079	30.5	34.3651	831.3825	2.3397	111.0746	448.3571	2093.8032	108	2.0079	3.1032	45.4079	20.7175	87.9349	43.5889	19.8556	68.3587	211.9365	359.0063	394.6778	16.3159	17.6333	139.9	060817	Successful	Same Color
At5g05980	Col-0	SALK_032544	060714	P13987	RL03621	Homozygous		F10136														absolute	AA1009	947.0841	53.142	33.2798	571.62	0.7126	235.1154	444.1606	1892.7154	91.5031	1.676	3.3511	27.6941	4.8019	26.7354	38.4048	27.2589	62.0466	177.7967	181.8271	204.7781	4.8608	21.9544	98.495	060817	Successful	Same Color
At5g49220	Col-0	SALK_054641	060714	P14375	RL03650	Homozygous		F10136														absolute	AA1009	706.2905	27.4635	36.019	720.0905	1.827	216.9857	524.3683	1879.8635	135.7	2.1333	3.2952	31.1286	6.4079	28.0349	36.3286	30.8508	46.4556	197.3333	127.8889	221.9778	9.0444	14.6333	56.3159	060817	Successful	Same Color
At2g24090	Col-0	SALK_026289	060714	P13933	RL03635	Heterozygous		F10136														absolute	AA1009	1506.1347	51.3769	28.2585	672.4395	2.0095	284.2721	466.5197	1362.0639	141.3605	1.5524	5.7728	21.9469	11.1741	29.6952	30.917	15.8925	32.9959	164.0912	288.7823	454.5293	3.2735	10.8558	84.2585	060817	Successful	Same Color
At3g18290	Col-0	SALK_036012	060714	P13938	RL03609	WildType		F10136														absolute	AA1009	953.536	16.896	29.6112	753.344	1.0832	182.824	515.3344	2287.3312	143.1536	2.912	6.9056	27.9216	6.4496	19.6032	31.9872	31.3024	46.1088	220.4416	160.1888	243.5136	7.3328	12.4432	75.3824	060817	Successful	Same Color
At5g06230	Col-0	SALK_036254	060714	P13988	RL03613	Homozygous		F10136														absolute	AA1009	1093.7221	31.3329	27.0139	761.0151	1.6918	157.3124	491.3003	2339.2677	124.3976	2.3033	4.6441	28.8326	3.1541	19.1686	31.6254	18.5462	55.664	166.5148	218.1644	345.2616	6.2079	13.7245	74.1245	060817	Successful	Same Color
At5g10990	Col-0	SALK_001994	060714	P14372	RL03631	Homozygous		F10136														absolute	AA1009	869.0733	21.6809	23.3084	758.9374	0.8458	265.0336	441.1374	1657.571	79.2672	1.9847	3.2672	26.7344	3.3954	30.5298	37.2992	33.0565	41.3817	168.4473	130.6885	210.8229	7.371	14.5618	62.6687	060817	Successful	Same Color
At4g34120	Col-0	SALK_021868	060714	P13934	RL03610	Homozygous		F10136														absolute	AA1009	1001.5438	22.1446	34.7582	853.7815	1.3141	162.6458	654.4112	2851.4056	162.4578	2.702	4.1783	32.0948	4.89	24.4209	35.147	34.4386	49.1775	250.0225	150.2956	318.2329	7.1518	12.1462	73.4522	060817	Successful	Same Color
At5g02940	Col-0	SALK_045095	060714	P14376	RL03632	Homozygous		F10136														absolute	AA1009	799.1935	32.1556	26.0614	752.1765	1.1647	278.7412	424.481	1900.6222	117.0327	1.7961	3.0993	24.898	3.2575	25.0915	43.8196	22.0078	48.8261	178.4013	234.4588	292.017	7.7739	13.8379	54.7556	060817	Successful	Same Color
At3g19960	Col-0	SALK_048767	060714	P14374	RL03615	Homozygous		F10136														absolute	AA1009	1006.9744	18.4927	24.5855	717.2401	1.3024	118.7806	510.6104	2115.6429	129.1308	2.3682	4.6035	26.1301	2.8208	16.1785	26.764	27.0865	44.0388	195.7495	158.2408	253.7619	5.528	8.0761	60.7446	060817	Successful	Same Color
At1g21750	Col-0	SALK_015253	060714	P13932	RL03627	Homozygous		F10136														absolute	AA1009	885.8919	50.9378	23.9919	483.0306	0.8054	362.0459	270.9793	1168.5324	63.9919	1.1649	1.4685	20.7694	3.3117	25.1324	32.9081	19.9874	39.6432	115.0658	175.4829	149.8171	3.3099	13.3297	65.1252	060817	Successful	Same Color
At4g13500	Col-0	SALK_026874	060714	P13986	RL03629	Homozygous		F10136														absolute	AA1009	882.3922	41.879	27.7132	705.6123	1.33	239.8734	402.4908	1728.0964	101.9541	1.4655	4.3406	28.5188	3.1776	24.8291	35.7815	23.181	44.884	148.0123	177.1193	259.0577	6.5232	14.9916	69.9552	060817	Successful	Same Color
At5g06930	Col-0	SALK_018520	060714	P14367	RL03622	Homozygous		F10136														absolute	AA1009	948.5154	26.4315	42.5228	807.7423	2.0869	237.7034	646.6517	2940.5109	218.0375	2.8524	5.6285	31.6315	4.791	25.9431	39.7199	30.7191	45.3393	234.6921	196.6157	333.5461	7.979	14.6936	61.164	060817	Successful	Same Color
At1g06380	Col-0	SALK_049707	060714	P14366	RL03614	Homozygous		F10136														absolute	AA1009	1158.0135	39.9786	29.4839	731.5527	1.9594	159.3837	539.5121	2152.5837	143.9662	2.1803	4.622	32.8597	4.6152	18.5555	30.9093	32.9408	51.422	211.9606	121.4445	285.9662	4.7673	10.9352	78.391	060817	Successful	Same Color
At1g03010	Col-0	SALK_050005	060714	P13979	RL03619	Homozygous		F10136														absolute	AA1009	1062	27.6013	20.9056	652.5584	0.8554	150.5848	412.0488	1815.8495	95.8759	1.7558	3.7413	24.6746	3.5538	19.0997	30.033	21.9129	48.5809	149.4601	201.3584	247.971	5.868	10.2997	59.2964	060817	Successful	Same Color
At5g13090	Col-0	SALK_004688	060714	P13982	RL03628	Homozygous		F10136														absolute	AA1009	1278.8401	62.343	31.6777	819.6518	2.4867	343.2803	550.1605	1975.3864	197.7152	1.9146	6.5424	35.8654	6.3728	53.1288	69.8654	32.6434	72.7223	208.9346	192.9269	364.6576	10.9294	33.49	85.1832	060817	Successful	Same Color
At4g32590	Col-0	SALK_009697	060714	P13984	RL03612	Homozygous		F10136														absolute	AA1009	820.3213	39.4404	28.1032	661.0745	1.2383	170.8181	474.7936	2070.2479	111.9128	1.8064	3.2585	29.9266	3.0543	16.8702	31.5138	26.2532	53.2894	189.0255	139.9319	239.7926	5.8596	12.6309	78.1021	060817	Successful	Same Color
At5g11450	Col-0	SALK_039106	060714	P13937	RL03634	Homozygous		F10136														absolute	AA1009	942.5882	14.1569	91.2549	1325.0275	3.5137	139.8824	1254.8314	2936.149	378.0471	3.3569	11.2392	36.4314	17.8902	31.2392	32.5412	15.4588	73.3176	141.3804	733.6941	463.7882	10.7451	17.2392	97.4118	060817	Successful	Light Green
At5g51150	Col-0	SALK_045813	060714	P13936	RL03626	WildType		F10136														absolute	AA1009	812.4571	33.7464	23.0464	602.6619	0.7607	326.5262	403.2083	1527.7024	81.2976	1.8381	4.919	25.7631	3.994	27.2464	38.3667	27.1821	41.8726	150.7	117.2071	218.1929	5.4738	14.3655	56.2036	060817	Successful	Same Color
At1g22450	Col-0	SALK_012099	060714	P14377	RL03624	Homozygous		F10136														absolute	AA1009	853.8969	32.2933	34.3325	751.8491	1.011	203.6331	563.1902	1921.6442	126.1681	2.1706	3.9215	32.8859	4.789	22.5485	34.7129	23.465	55.735	188.3362	123.0417	253.7779	6.1718	11.773	81.0515	060817	Successful	Same Color
At5g43720	Col-0	SALK_000441	060714	P13985	RL03637	Homozygous		F10136														absolute	AA1009	924.7356	41.8986	39.7466	781.589	1.2315	319.863	563.1438	2006.0904	152.6959	2.4274	4.6534	36.8151	5.8822	37.7096	53.9301	24.5014	55.6753	212.0658	220.7973	335.5534	9.5356	19.2411	93.0438	060817	Successful	Same Color
At4g02800	Col-0	SALK_011894	060714	P14368	RL03630	Homozygous		F10136														absolute	AA1009	834.9863	29.5613	22.9725	629.6275	1.0688	177.8013	463.27	2007.6337	120.615	2.025	5.1125	25.6963	2.5563	26.4962	39.9488	32.2075	39.0238	194.0438	131.61	203.2588	6.9463	15.21	63.0813	060817	Successful	Same Color
At1g26945	Col-0	SALK_048383	060714	P13983	RL03620	Homozygous		F10136														absolute	AA1009	922.4652	67.8522	33.9359	725.7043	1.7717	178.4424	444.9022	2039.1663	135.0065	2.0935	3.9098	28.525	4.1783	19.1478	34.6772	24.7207	49.2674	162.2793	197.9446	348.9326	5.4174	12.8891	58.7543	060817	Successful	Same Color
At5g20930	Col-0	SALK_082965	060714	P14371	RL03649	Heterozygous		F10136														absolute	AA1009	678.1856	50.1379	41.0132	639.5411	1.2602	278.6997	780.1204	2205.8922	161.5398	2.3235	3.6665	36.8665	3.2213	25.8019	40.0966	35.8984	46.7737	240.1442	110.7674	266.5618	7.4132	12.8803	69.0997	060817	Successful	Same Color
At1g52960	Col-0	SALK_152542	060714	P14412	RL03677			F10137														absolute	AA1009	2452.8575	47.6187	59.3338	475.5184	1.1719	300.305	1023.8421	3442.8789	287.3993	3.6214	6.4254	46.6983	5.9518	30.4334	35.0314	36.5164	63.6709	287.6709	202.7572	268.3452	9.3298	16.4696	102.9793	060817	Successful	Same Color
At5g14320	Col-0	SALK_087496	060714	P14509	RL03658			F10137														absolute	AA1009	899.5161	24.5653	39.6462	671.4444	2.0073	223.1514	703.8942	3179.5307	222.1191	2.834	5.7982	35.5976	3.9514	18.4109	33.476	24.2055	79.2036	256.7489	178.4438	264.045	8.7295	14.1155	76.4353	060817	Successful	Same Color
At5g10390	Col-0	SALK_096240	060714	P14504	RL03665			F10137														absolute	AA1009	1076.5271	30.4461	47.347	726.1495	2.1508	277.5626	757.2785	3243.0654	236.2106	3.2374	5.8106	39.6636	5.0517	24.2318	42.1832	25.828	75.5614	259.185	249.7421	326.9396	9.0854	15.4318	75.6611	060817	Successful	Same Color
At1g37140	Col-0	SALK_075516	060714	P14482	RL03663			F10137														absolute	AA1009	1033.7076	28.5911	56.3975	640.2987	0.8291	219.9873	720.6456	2868.8101	163.7722	2.6304	3.6937	38.5797	5.1291	20.6481	36.9278	26.7063	67.9241	253.4342	170.6987	279.3165	9.3253	15.6418	90.8747	060817	Successful	Same Color
At2g46915	Col-0	SALK_082973	060714	P14445	RL03664			F10137														absolute	AA1009	1136.9625	27.4841	49.1845	720.1908	1.6014	253.7611	817.2678	3499.9138	276.718	3.118	6.1852	34.1385	5.8346	20.4071	38.8792	26.5597	80.3208	273.4869	201.6693	320.7449	10.8438	15.1534	74.5696	060817	Successful	Same Color
At3g56710	Col-0	SALK_127478	060714	P14476	RL03680			F10137														absolute	AA1009	672.3667	32.4573	33.1906	622.7542	0.7729	208.2625	615.2062	2260.6708	111.2333	2.4802	4.101	34.4688	3.8656	17.3906	34.1302	28.5875	58.1854	235.2083	101.1781	214.5479	5.6375	12.5375	65.0958	060817	Successful	Same Color
At1g74130	Col-0	SALK_142411	060714	P14404	RL03675			F10137														absolute	AA1009	887.878	18.3423	36.9928	583.082	1.1003	195.0557	593.2066	2592.762	137.4085	2.3462	3.4544	30.6452	5.6813	16.943	31.781	25.402	48.1561	217.1475	126.4289	222.5652	6.0957	12.0328	60.8157	060817	Successful	Same Color
At3g51860	Col-0	SALK_072116	060714	P14490	RL03661			F10137														absolute	AA1009	1087.9125	22.358	36.9085	631.7143	1.2245	166.1015	547.4122	2684.5586	176.4327	2.5831	5.579	27.8531	4.9236	18.3452	31.2198	26.8735	60.3429	226.491	137.2105	193.7539	6.5959	13.3843	68.2076	060817	Successful	Same Color
At4g17460	Col-0	SALK_059835	060714	P14410	RL03660			F10137														absolute	AA1009	1153.1345	19.4258	44.1909	706.6606	1.1456	163.3854	657.607	2557.6502	156.8948	2.4948	5.8439	34.4962	6.6467	18.5491	29.4314	28.2815	58.0056	213.2251	139.7463	223.4606	6.938	11.9944	83.1443	060817	Successful	Same Color
At1g50770	Col-0	SALK_060403	060714	P14486	RL03662			F10137														absolute	AA1009	1291.7447	16.6894	72.0255	1347.2596	5.566	60.2979	1139.8894	3382.9915	248.1191	4.0213	7.3277	31.3915	18.0426	17.9702	31.8	16.5915	61.8255	181.2723	308.6894	567.0468	9.8468	9.2936	29.1872	060817	Successful	Light Green
At1g53140	Col-0	SALK_065118	060714	P14501	RL03656			F10137														absolute	AA1009	1092.5805	11.138	46.3057	674.6047	1.1529	133.8734	482.1185	2161.1946	143.9165	2.163	6.6478	30.9333	5.8114	19.371	29.1542	19.6	81.1556	173.1933	281.9192	226.4875	8.4485	12.8377	75.868	060817	Successful	Light Green
At1g50750	Col-0	SALK_066042	060714	P14406	RL03659			F10137														absolute	AA1009	822.7823	14.6803	49.7823	657.2218	1.2939	165.8109	557.6068	2622.3864	154.819	2.3265	4.1088	30.6136	5.1497	15.9184	29.6218	21.0558	56.9565	198.5891	121.2381	202.3823	6.0884	12.6435	67.5088	060817	Successful	Same Color
At3g21570	Col-0	SALK_069140	060714	P14407	RL03651			F10137														absolute	AA1009	1392.6649	20.7689	35.5635	820.6027	2.0149	189.0527	625.2365	3279.1649	233.8419	2.7838	4.9041	35.5635	6.9608	22.6784	38.8068	21.1459	63.2851	178.0716	275.4459	433.5973	9.6797	15.3811	110.7311	060817	Successful	Same Color
At5g56090	Col-0	SALK_083548	060714	P14483	RL03671			F10137														absolute	AA1009	1092.8649	26.6124	36.6572	743.7546	1.4596	213.259	568.6785	2851.0761	157.9091	2.5251	4.1628	32.5581	5.4867	20.5428	41.9788	20.5687	67.2106	227.856	268.9853	370.0295	8.9581	15.1009	77.5316	060817	Successful	Same Color
At1g50960	Col-0	SALK_055721	060714	P14411	RL03652			F10137														absolute	AA1009	899.8568	16.8438	33.7976	600.742	1.2864	236.5728	501.4331	2550.3361	156.032	2.5089	4.5633	28.3751	4.0592	18.6154	32.7598	24.1432	56.3941	200.297	144.7444	189.516	7.3065	12.2781	74.6071	060817	Successful	Same Color
At1g09940	Col-0	SALK_061742	060714	P14405	RL03667			F10137														absolute	AA1009	752.1147	17.3147	34.7823	690.3195	1.2546	227.1481	598.213	2460.4983	153.7406	2.4314	4.1065	33.5331	5.0102	19.6833	32.8724	24.3058	54.2894	207.4608	124.2416	228.5584	6.4341	12.0724	76.9884	060817	Successful	Same Color
At2g28880	Col-0	SALK_095283	060714	P14508	RL03666			F10137														absolute	AA1009	867.2938	18.0481	31.7136	671.3531	1.0938	237.0593	597.4198	2806.1877	195.9605	2.8728	4.6889	29.9531	4.716	18.2802	32.5012	22.7111	71.8432	255.8519	146.9395	226.1988	8.0222	13.2679	70.5	060817	Successful	Same Color
At5g20610	Col-0	SALK_098762	060714	P14487	RL03670			F10137														absolute	AA1009	1079.8268	17.6953	36.3651	601.3718	1.2711	201.4859	492.6362	2622.4644	173.0591	2.8658	4.149	29.1597	4.7946	20.4738	36.7866	20.3396	62.3235	211.7356	182.2376	214.9262	7.9221	13.8604	60.9329	060817	Successful	Same Color
At1g08630	Col		060714	P14506	RL03682			F10137														absolute	AA1009	1030.7721	34.4332	60.3074	863.1004	2.0035	151.4707	821.9179	2945.0603	250.7738	2.8	7.5336	40.3895	9.8585	24.0279	33.4533	32.9852	56.0035	252.2166	183.5144	359.3066	8.3162	14.4017	84.1415	060817	Successful	Same Color
At2g23350	Col-0	SALK_113383	060714	P14484	RL03679			F10137														absolute	AA1009	1251.0217	44.0241	50.7614	656.2554	1.6145	202.0386	717.9928	2712.6759	138.3663	2.3783	4.9771	42.1627	4.5651	20.4783	35.094	30.1446	68.7265	221.1578	133.0699	257.8133	7.7349	13.8181	95.1145	060817	Successful	Same Color
At1g19840	Col-0	SALK_056069	060714	P14485	RL03654			F10137														absolute	AA1009	1391.5364	21.8148	51.2777	856.2671	1.641	227.1859	812.8608	3317.2721	237.2184	3.5279	7.7767	38.0198	5.2028	21.0714	32.5767	30.2572	73.4657	291.9322	202.0989	307.9689	8.1074	13.8968	109.7696	060817	Successful	Same Color
At5g57970	Col-0	SALK_121864	060714	P14444	RL03672			F10137														absolute	AA1009	804.0763	49.2411	40.3951	503.7565	1.3007	205.2499	649.6919	2220.2895	142.7443	2.1888	4.5457	37.0641	3.465	16.357	31.2733	25.0699	65.0689	208.2963	112.5927	213.4279	5.7477	13.2978	84.7276	060817	Successful	Same Color
At1g03680	Col-0	SALK_125097	060714	P14488	RL03678			F10137														absolute	AA1009	1006.6643	17.3565	55.3948	800.207	2.1513	154.9913	826.0365	3052.9704	204.8261	2.9687	7.6678	36.4104	11.4348	19.1043	31.9774	30.3009	57.4296	210.3826	114.9478	339.6661	7.753	12.4852	73.8661	060817	Successful	Same Color
At1g79110	Col-0	SALK_053473	060714	P14481	RL03655			F10137														absolute	AA1009	1321.2488	27.6027	56.4054	798.4366	2.5925	252.1668	834.6183	3358.0217	221.7763	3.0603	6.3634	39.0007	4.1247	20.9315	34.1125	33.9092	62.579	235.7369	157.3627	304.0014	8.2169	14.0732	92.9573	060817	Successful	Same Color
At2g24050	Col-0	SALK_076633	060714	P14409	RL03668			F10137														absolute	AA1009	1262.4797	17.8876	45.732	662.4484	1.766	219.4209	709.6078	2781.5542	197.9373	2.6641	6.3752	36.719	6.6314	18.9046	29.9804	24.3987	57.0275	229.0797	134.6471	228.1216	6.6458	13.2471	82.5333	060817	Successful	Same Color
At1g19870	Col-0	SALK_108620	060714	P14503	RL03673			F10137														absolute	AA1009	854.6493	39.9382	30.3758	595.0077	1.0454	174.1768	514.0589	2339.2918	120.0686	2.2502	4.4425	30.1942	2.9343	16.5208	32.5942	24.885	60.5797	215.9295	105.0087	198.4338	5.7217	11.887	69.8841	060817	Successful	Same Color
At3g43540	Col-0	SALK_078598	060714	P14505	RL03657			F10137														absolute	AA1009	857.4856	52.1462	41.1372	617.723	0.9806	215.6748	603.7222	2626.5978	140.9789	2.172	4.0155	33.9424	2.8766	16.154	36.0662	21.5174	68.191	197.0047	172.3277	222.9617	6.9918	14.6348	77.2731	060817	Successful	Same Color
At5g19050	Col-0	SALK_088713	060714	P14489	RL03653			F10137														absolute	AA1009	978.3366	17.7963	29.8137	583.3093	1.6211	215.5975	386.3006	1997.3366	125.718	2.5379	3.323	26.6683	6.5043	20.6845	32.3565	16.3168	56.6994	144.9615	243.4596	237.5255	7.3801	12.8534	72.564	060817	Successful	Same Color
At1g08070	Col-0	SALK_084804	060714	P14413	RL03669			F10137														absolute	AA1009	1149.3749	26.8816	39.7318	602.1096	1.3714	212.1703	682.6682	2618.1201	145.7819	2.8513	4.7697	33.4449	4.6472	17.8087	32.9691	29.6501	79.5685	232.3662	131.6571	245.2198	7.0729	13.1324	80.73	060817	Successful	Same Color
At5g56840	Col-0	SALK_109611	060714	P14408	RL03676			F10137														absolute	AA1009	766.9372	17.3809	31.466	547.0904	0.867	183.4713	484.4809	2193.7149	133.4021	2.1234	3.8415	25.3617	3.7074	15.9436	29.5138	21.4638	42.3362	188.5277	83.1532	187.9702	5.4128	10.417	51.784	060817	Successful	Same Color
At1g60230	Col-0	SALK_126003	060714	P14507	RL03674			F10137														absolute	AA1009	883.1417	27.5289	41.5837	689.0461	0.9808	209.4227	736.1644	2702.7942	180.07	2.5224	6.1516	37.2035	3.8064	16.8676	32.6379	25.0799	75.3854	250.5015	140.6612	256.3603	7.8041	11.986	69.3889	060817	Successful	Same Color
At2g25920	Col-0	SALK_144364	060714	P14502	RL03681			F10137														absolute	AA1009	918.0364	20.9961	34.0948	733.8429	1.2455	194.9026	545.6481	2648.2636	136.0442	2.4468	3.7753	31.3584	5.5364	18.3325	32.4779	24.7688	56.6597	226.0636	94.2312	247.7506	7.6623	13.8831	72.3013	060817	Successful	Same Color
At5g24650	Col-0	SALK_149871	060714	P14474	RL03689	Homozygous		F10138														absolute	AA1009	1002.5765	29.5568	33.8476	698.659	1.0121	205.0324	553.5683	2419.7143	130.654	2.6756	6.1968	31.9467	5.727	18.0127	31.1543	25.0235	56.3594	220.4102	134.1981	246.1041	6.2311	10.8076	77.887	060817	Successful	Same Color
	Col	SSB4	060714	P14472	RL00979			F10138														absolute	AA1009	881.1618	27.2874	30.4517	691.8142	1.3711	175.6209	460.5342	2110.9748	102.0271	2.2535	4.4898	26.336	3.3563	17.9126	32.3372	25.7255	43.5778	218.2954	88.4702	213.7969	5.8142	10.8665	61.8486	060817	Successful	Same Color
	Col	SSB4	060714	P14543	RL00959			F10138														absolute	AA1009	1106.787	17.6291	37.315	783.1822	1.5757	176.1765	596.9895	2756.298	120.217	2.6445	6.2753	29.4802	7.0834	24.8032	35.7927	22.366	57.2356	193.4834	243.5142	389.4672	8.2559	12.8437	63.9984	060817	Successful	Same Color
	Col	SSB4	060714	P14544	RL00965			F10138														absolute	AA1009	1030.8441	22.1397	41.2662	715.0544	1.6676	165.8221	680.2456	2589.4735	170.2	2.5456	5.9118	36.2221	7.325	21.7	33.4221	30.1765	59.7985	225.9691	132.5794	280.6676	7.5456	12.5838	75.6118	060817	Successful	Same Color
At5g41960	Col-0	SALK_106257	060714	P14541	RL03691	Homozygous		F10138														absolute	AA1009	1605.597	30.4136	22.0045	753.5091	1.3667	78.3106	340.3939	2090.9667	96.1348	1.8591	3.0424	22.7076	11.6697	18.8152	25.5167	15.0167	31.8652	110.6439	242.3364	343.5652	3.7212	9.2591	70.597	060817	Successful	Same Color
	Col	SSB4	060714	P14540	RL01010			F10138														absolute	AA1009	981.1615	14.4789	42.9376	841.0477	1.455	112.7339	643.5982	2770.0257	156.8294	2.7798	5.411	32.3835	6.3413	24.2183	32.389	32.4789	56.2349	229.1541	126.6661	262.5064	7.9358	13.3156	66.7908	060817	Successful	Same Color
At1g13200	Col-0	SALK_106235	060714	P14480	RL03688	Homozygous		F10138														absolute	AA1009	1539.9436	22.6836	48.7673	1014.8545	2.86	205.0727	883.9509	3454.8691	344.1473	3.0309	6.1527	48.4327	11.8436	28.16	43.0473	29.8927	73.4073	211.6727	439.0455	585.4509	11.9618	15.7364	120.3182	060817	Successful	Same Color
At5g12150	Col-0	SALK_115544	060714	P14419	RL03694	Homozygous		F10138														absolute	AA1009	1109.9578	29.3304	42.8473	681.1093	1.5565	183.7891	582.6952	2294.731	110.2032	2.5789	5.0249	34.3502	4.4971	21.384	33.1489	26.1534	61.5438	204.2198	127.0224	256.8026	5.931	13.7355	75.8326	060817	Successful	Same Color
At1g68160	Col-0	SALK_121145	060714	P13930	RL03684	Homozygous		F10138														absolute	AA1009	1014.1061	28.8166	31.3329	739.1093	2.4741	133.5323	446.7936	2272.2952	129.5259	2.0179	5.416	29.1335	5.7367	18.4933	34.1994	18.0473	45.8288	128.6722	257.3495	497.2166	7.4339	11.747	73.5936	060817	Successful	Dark Green
At5g02710	Col-0	SALK_148214	060714	P14545	RL03692	Homozygous		F10138														absolute	AA1009	1189.1354	20.287	50.2834	878.7749	2.0413	174.9686	781.1857	2882.5274	218.8108	2.6709	8.6439	42.0233	9.6413	24.8538	36.574	28.5471	67.9193	224.0108	253.3614	390.1596	10.0305	14.9525	87.8099	060817	Successful	Same Color
At1g03060	Col-0	SALK_148574	060714	P14479	RL03696	Homozygous		F10138														absolute	AA1009	823.819	16.4876	33.562	664.4307	0.5883	148.4599	705.235	2237.8584	140.3971	2.6	4.5139	34.1781	4.0964	22.6672	31.4161	29.0555	53.6102	230.3022	108.9971	212.2905	7.3431	12.1956	75.5241	060817	Successful	Light Green
At3g52750	Col-0	SALK_050397	060714	P14466	RL00953	Heterozygous		F10138														absolute	AA1009	835.6064	29.6	35.2	718.7436	1.1026	144.1974	453.7756	2221.6487	130.5013	2.2859	5.0974	27.6346	4.0269	15.9462	32.4	26.0346	46.759	232.4103	81.8038	193.3205	5.6051	12.2974	58.6487	060817	Successful	Same Color
	Col	SSB4	060714	P14478	RL00942			F10138														absolute	AA1009	1034.6736	36.5931	32.6736	685.3356	1.4678	152.3713	484.2851	2155.877	99.0816	2.4	4.8805	35.2598	4.1448	36.7966	38.9	16.5333	54.3011	291.1805	240.2989	386.4322	8.3644	13.2759	94.9368	060817	Successful	Same Color
	Col	SSB4	060714	P14467	RL00934			F10138														absolute	AA1009	908.8623	32.4109	29.576	681.3475	1.0623	179.4426	476.4481	2515.482	109.1104	2.6973	4.8536	26.2754	3.718	15.5202	31.1005	26.341	47.2131	201.106	122.9137	230.1781	5.188	12.0022	60.647	060817	Successful	Same Color
	Col	SSB4	060714	P14425	RL00967			F10138														absolute	AA1009	1018.3469	30.0626	38.0694	773.3442	1.7673	154.5075	581.7837	2656.1333	146.6204	2.4177	5.1959	33.6558	5.9075	24.8109	39.9701	26.6544	52.9714	212.8245	161.6408	340.1306	7.9483	13.1578	69.7483	060817	Successful	Same Color
At5g58630	Col-0	SALK_117212	060714	P14422	RL03687	WildType		F10138														absolute	AA1009	1309.2015	18.3955	34.3549	752.791	1.8466	135.5023	610.3173	2476.8887	114.7188	2.8481	4.3188	31.6376	7.3308	17.4571	29.803	28.0662	59.7489	206.3594	183.5714	266.194	6.4526	11.1158	84.3218	060817	Successful	Same Color
At3g46750	Col-0	SALK_143607	060714	P14542	RL03683	Homozygous		F10138														absolute	AA1009	1004.9847	16.464	33.6567	639.3062	1.2276	155.1302	565.7775	2156.048	118.5309	2.2618	4.0509	29.1564	5.7978	17.9098	28.9789	23.3542	66.7389	216.9411	152.1367	247.4589	6.7738	12.2749	75.7862	060817	Successful	Same Color
At1g03600	Col-0	SALK_108290	060714	P14420	RL03686	Homozygous		F10138														absolute	AA1009	1316.7376	19.5505	49.4165	978.7743	2.0055	150.3615	849.5376	3420.1651	182.7009	3.3303	6.2954	41.444	10.4037	23.3872	33.1303	31.1798	71.033	262.044	204.5119	406.7284	9.7266	14.5743	94.7706	060817	Successful	Same Color
	Col	SSB4	060714	P14417	RL00988			F10138														absolute	AA1009	869.6488	24.2007	29.7953	682.4095	0.8054	153.6041	523.4278	2123.5485	98.9464	2.3769	3.1593	28.3444	7.0386	18.0881	32.522	29.3112	44.4041	211.8522	95.8373	224.2861	6.3431	12.8149	60.4095	060817	Successful	Same Color
	Col	SSB4	060714	P14475	RL00986			F10138														absolute	AA1009	605.6025	22.8347	26.4495	684.395	1.0947	184.0681	418.717	2133.3981	82.1015	2.0124	4.0458	24.2923	4.0037	17.4192	32.083	26.504	37.5307	200.0099	81.0935	198.4508	5.4737	9.8365	49.4638	060817	Successful	Same Color
	Col	SSB4	060714	P14539	RL00980			F10138														absolute	AA1009	833.4047	21.2692	27.3708	670.141	1.0088	168.7512	503.4807	1964.5722	108.6739	2.5925	5.1051	29.3031	4.7363	21.6841	31.558	25.6149	55.0278	186.061	111.3085	183.9417	7.0142	11.7641	59.4183	060817	Successful	Same Color
	Col	SSB4	060714	P14418	RL00939			F10138														absolute	AA1009	1009.4811	33.3177	29.6877	639.2168	1.4835	189.5784	590.1694	2192.8877	119.7189	2.3387	4.9117	32.5333	4.764	17.0823	31.5616	31.0571	49.6024	225.6961	118.7808	211.1339	5.8895	10.8889	67.4787	060817	Successful	Same Color
	Col	SSB4	060714	P14471	RL00991			F10138														absolute	AA1009	987.0779	13.5213	33.9952	439.5518	0.8627	150.3213	477.9325	1879.245	168.061	2.0514	3.9454	25.1823	6.755	22.0225	31.3221	19.902	36.8	136.6394	109.1261	184.408	6.8948	11.0394	56.0321	060817	Successful	Same Color
At1g08550	Col	npq1-2	060714	P14403	RL01169			F10138														absolute	AA1009	993.4619	19.7108	32.9338	697.8446	1.1583	142.9755	597.0964	2690.0317	175.6705	2.7871	6.3223	32.1655	5.7439	18.0086	33.1655	26.105	51.9885	226.1252	135.5295	250.7353	6.7381	12.5914	60.5899	060817	Successful	Same Color
At1g07270	Col-0	SALK_128156	060714	P14415	RL03693	Homozygous		F10138														absolute	AA1009	1360.3355	24.7136	33.7905	937.6821	2.0366	184.0425	595.2645	2946.1201	164.1333	2.7678	5.1516	34.6491	6.3106	22.4645	39.7788	23.2557	65.3363	220.5407	227.1121	421.3963	8.3385	14.0278	73.5121	060817	Successful	Same Color
At1g73090	Col-0	SALK_135373	060714	P14468	RL03690	Homozygous		F10138														absolute	AA1009	1164.225	26.569	28.5	718.1262	1.2655	169.9702	485.0036	2339.6417	131.5083	2.6548	5.0845	29.8405	4.9238	16.3631	32.7833	28.1667	53.2179	207.825	146.744	258.0702	5.3036	16.9048	77.75	060817	Successful	Same Color
At4g39140	Col-0	SALK_099042	060714	P14423	RL03695	Homozygous		F10138														absolute	AA1009	1140.3893	18.731	34.4123	705.5402	2.0215	178.9716	591.4835	2714.1778	144.9502	2.8582	6.2575	30.4398	6.6973	22.4766	34.092	30.1149	50.2605	225.8391	155.9939	285.3027	7.0851	13.4513	66.3877	060817	Successful	Same Color
At1g03010	Col-0	SALK_001828	060818	P15476	RL03713	Homozygous		F10151														absolute	AA1010	639.3004	20.1622	27.2108	585.2479	0.9606	173.5799	506.0108	1868.9699	129.0703	1.7992	4.3892	37.6309	9.1629	23.7575	37.8178	32.2873	71.6139	152.7907	84.5359	184.9019	8.3568	14.8201	91.7514	060920	Successful	Same Color
At1g78930	Col-0	SALK_058242	060818	P15314	RL03725	Heterozygous		F10151														absolute	AA1010	638.3415	34.1183	31.9827	613.402	0.6472	206.2286	446.4346	1765.8339	111.091	1.7462	3.1083	38.9342	7.1229	24.8771	42.3522	28.7522	68.2658	132.8638	98.5023	197.4219	10.2831	16.5674	91.9229	060920	Successful	Same Color
At4g22890	Col-0	SALK_024747	060818	P15471	RL03722	Homozygous		F10151														absolute	AA1010	614.542	20.8065	30.0751	581.6327	0.7314	190.4261	452.2269	1531.3208	133.6914	1.5314	4.0506	36.2531	12.271	28.0098	45.4873	35.1869	79.7143	139.4629	80.8376	143.7861	10.7151	18.88	92.1437	060920	Successful	Same Color
At1g60190	Col-0	SALK_064472	060818	P15411	RL03736	Homozygous		F10151														absolute	AA1010	1426.9088	13.4559	47.1765	811.3794	1.3029	170.9618	685.0588	4150.8529	179.6206	2.6118	5.8324	31.3176	19.2353	27.8529	31.8029	40.4853	98.5765	215.5765	395.6824	279.5	9.7235	16.1647	118.0088	060920	Successful	Light Green
At5g66650	Col-0	SALK_037347	060818	P15610	RL03716	Homozygous		F10151														absolute	AA1010	814.0857	9.781	33.1405	782.6929	1.569	114.3167	444.3905	1834.119	101.1929	1.4619	4.3405	27.7214	15.9262	21.0548	28.9952	24.631	58.2857	137.4833	129.4595	288.219	6.5429	10.1429	93.0071	060920	Successful	Same Color
At1g18150	Col-0	SALK_037501	060818	P15416	RL03718	Homozygous		F10151														absolute	AA1010	706.0715	27.0307	27.6657	677.8628	0.7255	206.6044	467.1416	1896.6978	102.6657	1.6088	3.5328	34.0511	8.6788	21.7299	37.5766	28.565	59.8511	124.4788	83.6482	212.7898	7.1372	12.2715	89.3124	060920	Successful	Same Color
At3g54290	Col-0	SALK_102262	060818	P15469	RL03738	Homozygous		F10151														absolute	AA1010	557.012	18.5733	35.8562	673.8654	0.6157	173.3604	574.0571	1988.1419	145.9115	2.0737	4.4756	38.7226	12.2857	25.7751	37.8949	34.8166	72.6636	181.3991	84.7189	209.1171	9.1834	14.3207	85.6037	060920	Successful	Same Color
At1g05810	Col-0	SALK_015171	060818	P15417	RL03710	Homozygous		F10151														absolute	AA1010	726.9887	39.3858	39.8199	613.5901	1.0142	232.4894	673.4894	1984.4057	130.6355	1.9121	5.6085	43.2057	8.7021	25.0638	40.027	35.0326	83.3092	171.4213	92.9816	223.0638	9.0142	13.8028	109.339	060920	Successful	Same Color
At2g26340	Col-0	SALK_099844	060818	P15605	RL03731	Homozygous		F10151														absolute	AA1010	541.6669	21.4498	26.4387	613.5316	0.684	143.0126	342.7316	1257.3888	69.7859	1.4171	2.3792	31.2342	9.6506	18.6067	30.3985	21.4825	59.1717	92.229	75.8394	135.8617	7.2	12.3703	88.5829	060920	Successful	Same Color
At2g26900	Col-0	SALK_101808	060818	P15414	RL03734	Homozygous		F10151														absolute	AA1010	863.8126	26.8951	31.5287	503.0811	0.5483	235.2182	397.242	1587.4014	105.2014	1.565	4.221	34.6797	9.842	18.593	34.249	24.6713	60.8811	146.0909	82.186	176.5748	6.779	12.2	72.2112	060920	Successful	Same Color
At1g06380	Col-0	SALK_022100	060818	P15473	RL03715	Homozygous		F10151														absolute	AA1010	523.464	27.5407	28.6909	518.2411	0.5158	146.8189	393.2687	1334.9145	94.1643	1.2673	2.7582	35.7872	7.7535	20.3286	31.8721	30.5764	73.6296	102.6667	68.0094	126.7205	8.1468	11.9771	96.8822	060920	Successful	Same Color
At3g02065	Col-0	SALK_046438	060818	P15412	RL03728	WildType		F10151														absolute	AA1010	547.9524	33.2082	33.0177	540.7347	0.7238	291.2082	499.0095	1481.5741	99.6925	1.8082	3.6014	41.6653	8.2599	23.9864	39.9361	27.5156	62.2952	142.0939	107.7769	205.2136	9.332	13.6041	83.4544	060920	Successful	Same Color
At2g26340	Col-0	SALK_048391	060818	P15410	RL03735	Homozygous		F10151														absolute	AA1010	838.335	31.9707	57.7561	1111.3919	2.1073	149.0894	916.7024	3347.8732	274.4325	3.0537	8.8618	42.6894	19.587	27.9024	40.2179	38.5528	69.0959	250.3382	132.6959	457.3268	12.8683	15.2293	95.7821	060920	Successful	Same Color
At2g26900	Col-0	SALK_098692	060818	P15409	RL03727	Homozygous		F10151														absolute	AA1010	916.7574	19.6852	33.4464	514.1171	0.6175	189.1422	470.7148	1931.492	114.9795	1.8053	4.9475	39.9833	10.8821	19.7521	36.6996	32.0517	68.8532	179.416	80.0897	186.651	9.4312	11.9209	78.1886	060920	Successful	Same Color
At3g47640	Col-0	SALK_021217	060818	P15418	RL03711	Homozygous		F10151														absolute	AA1010	699.6065	20.4325	37.2748	576.2878	0.7642	172.7902	511.9122	1813.7837	141.5902	2.1415	3.5951	38.8407	12.3691	24.4976	39.5041	26.4927	76.0081	157.7626	112.6992	198.587	9.5382	13.5415	90.5837	060920	Successful	Same Color
At2g37400	Col-0	SALK_079544	060818	P15415	RL03726	Homozygous		F10151														absolute	AA1010	644.3325	19.7662	35.574	755.6848	1.226	236.703	616.9056	2559.7455	151.2121	2.4641	5.9359	38.8641	11.5481	27.368	42.2355	41.0355	68.0416	205.884	93.5706	243.6727	9.3957	16.0571	88.5628	060920	Successful	Same Color
At5g43830	Col-0	SALK_016986	060818	P15477	RL03721	WildType		F10151														absolute	AA1010	903.4769	15.9574	38.8615	909.7231	2.1609	209.8982	611.3941	2880.4757	191.6521	2.1893	7.1006	36.1538	16.6438	24.0308	34.8237	34.1325	81.432	202.258	115.6379	406.6391	8.1065	12.9089	100.0781	060920	Successful	Same Color
At2g33450	Col-0	SALK_059236	060818	P15478	RL03729	Homozygous		F10151														absolute	AA1010	582.8065	22	32.1452	593.7065	0.8887	154.4565	553.2468	1745.2774	128.179	1.8274	3.3339	38.4387	11.4226	21.6677	33.7435	34.7597	67.1065	161.05	78.5694	205.0274	8.1887	12.2242	87.3371	060920	Successful	Same Color
At5g20250	Col-0	SALK_035336	060818	P15474	RL03720	Homozygous		F10151														absolute	AA1010	565.16	34.0497	26.0255	480.8145	0.6558	232.1248	417.0073	1505.3309	91.3879	1.6473	2.9152	36.6352	5.783	21.2691	36.8376	33.1467	67.9721	133.9988	71.617	153.303	7.6097	13.3309	90.2012	060920	Successful	Same Color
At5g22090	Col-0	SALK_108025	060818	P15606	RL03739	Homozygous		F10151														absolute	AA1010	678.6405	14.35	39.9595	719.9619	1.119	157.1976	693.3381	1824.8381	177.3833	1.8619	4.381	37.0095	16.3214	24.3929	34.1738	32.05	72.7619	168.9119	103.0357	247.381	9.5762	14.5452	89.1762	060920	Successful	Same Color
At4g29480	Col-0	SALK_023571	060818	P15408	RL03719	Homozygous		F10151														absolute	AA1010	728.7117	29.2455	28.6869	545.7434	0.9628	237.0097	495.5338	1642.8069	120.0841	1.9117	4.5172	40.5131	8.6055	23.0676	35.2952	31.5186	71.2648	147.3214	91.5683	161.9848	7.9834	13.4634	99.5366	060920	Successful	Same Color
At3g21700	Col-0	SALK_122890	060818	P15607	RL03740	Homozygous		F10151														absolute	AA1010	440.5115	12.7894	27.7363	604.3062	0.7009	151.8814	459.9292	1626.4956	127.9274	2.0053	2.9186	34.4035	10.9522	19.3133	33.4602	29.8832	67.2566	155.246	74.8673	171.6071	8.9664	11.908	72.3611	060920	Successful	Same Color
At2g24090	Col-0	SALK_064042	060818	P15413	RL03733	Homozygous		F10151														absolute	AA1010	689.3759	24.2534	34.919	651.5224	1.0276	216.331	503.219	1704.9862	120.4483	1.7172	4.1379	38.6483	14.8741	24.0603	40.5466	25.1224	59.4017	140.2897	130.7483	302.3293	9.6379	14.6224	90.719	060920	Successful	Same Color
At4g31560	Col-0	SALK_015471	060818	P15472	RL03714	Heterozygous		F10151														absolute	AA1010	743.4821	23.057	37.03	738.9217	1.5324	165.6812	755.7952	3006.2899	254.2783	2.3903	6.0309	44.8618	14.6377	28.3787	38.5043	36.9411	103.7082	229.2464	102.1662	318.3266	10.4019	15.9981	118.7053	060920	Successful	Same Color
At2g30880	Col-0	SALK_087428	060818	P15468	RL03737	Homozygous		F10151														absolute	AA1010	623.7616	18.296	34.3968	596.5248	0.8368	225.144	557.2288	1740.176	132.2528	1.9424	3.8224	37.6496	11.0352	23.0704	35.8608	38.9152	65.2256	184.136	84.1632	195.0208	7.9152	13.9408	82.5728	060920	Successful	Same Color
At4g31990	Col-0	SALK_070088	060818	P15487	RL03772	Homozygous		F10152														absolute	AA1010	561.3946	32.6676	56.0324	756.7595	1.3459	159.8243	794.4027	2299.6216	253.2838	2.3459	7.3027	42.4108	16.7351	22.2432	34.6676	34.0865	81.7838	199.8216	85.1811	271.8405	9.2162	13.9108	78.9919	060920	Successful	Same Color
At5g65300	Col-0	SALK_133788	060818	P15401	RL03755	Homozygous		F10152														absolute	AA1010	511.5097	1494.1613	890.0452	844.4839	2.1677	129.5935	710.4968	3768.4581	343.729	2.8387	6.6903	114.8645	33.5806	25.471	71.8065	14.0129	84.5935	61.2581	166.9226	556.2129	10.5484	18.7742	107.8774	060920	Successful	Dark Green
At5g22150	Col-0	SALK_102524	060818	P15406	RL03769	Homozygous		F10152														absolute	AA1010	473.5737	26.1038	37.1391	578.7059	1.0491	243.3744	516.4775	1718.2934	128.6851	1.7453	4.7543	39.5571	7.4242	20.8664	37.128	30.3917	71.2388	183.2609	72.6007	194.4346	8.1647	13.3024	79.4574	060920	Successful	Same Color
At1g05810	Col-0	SALK_064845	060818	P15603	RL03765	Homozygous		F10152														absolute	AA1010	387.9193	17.4135	38.1668	625.0206	0.5937	148.0359	480.4717	1832.5399	117.5623	1.7435	4.3839	38.1668	11.835	25.2359	38.2798	32.287	73.2951	151.9318	65.1103	131.1049	7.9677	13.6502	71.5605	060920	Successful	Same Color
At5g08690	Col-0	SALK_135351	060818	P15405	RL03761	Homozygous		F10152														absolute	AA1010	678.0574	19.8939	29.0452	699.5443	0.8435	208.4452	467.6243	1887.9617	131.3983	2.2087	3.8452	45.3443	13.0817	26.1165	43.8157	27.2748	76.8104	140.1583	103.4104	179.7357	11.9478	17.0574	80.287	060920	Successful	Same Color
At4g03030	Col-0	SALK_121520	060818	P15398	RL03754	Homozygous		F10152														absolute	AA1010	379.5799	102.2523	21.6067	562.0389	0.3826	200.1275	328.1732	1444.7007	90.2953	1.1114	2.7262	46.2819	1.8872	14.1678	41.6	35.1396	75.749	95.5718	89.1933	134.4926	4.5477	17.9409	101.6309	060920	Successful	Same Color
At3g07510	Col-0	SALK_138548	060818	P15600	RL03741	Homozygous		F10152														absolute	AA1010	720.76	16.795	38.7175	797.9575	2.09	196.8875	549.8175	3042.6925	197.11	2.8625	4.855	33.1575	15.39	27.1925	39.3325	22.255	78.0825	151.985	131.1	354.095	10.48	15.42	84.5925	060920	Successful	Same Color
At5g06270	Col-0	SALK_089888	060818	P15488	RL03764	Homozygous		F10152														absolute	AA1010	525.9725	29.6314	51.4529	711.298	1.5529	186.2745	747.7216	2603.7725	234.6471	2.4529	4.2118	45.0902	14.4451	23.4039	41.0549	27.0725	70.8392	152.1294	144.0922	284.5804	10.5902	12.8471	80.6882	060920	Successful	Same Color
	Col	SSB4	060818	P15485	RL03763			F10152														absolute	AA1010	857.8411	25.8014	49.2766	949.5887	2	162.3177	862.7121	3755.8865	363.4043	2.9504	8.9021	44.7064	18.8199	25.0922	38.8567	35.0043	78.627	230.366	115.9716	414.5645	12.5333	15.5915	84.7858	060920	Successful	Same Color
At1g49630	Col-0	SALK_133220	060818	P15307	RL03758	Heterozygous		F10152														absolute	AA1010	534.5438	20.2772	29.6929	581.7978	1.0157	201.3228	450.7146	1781.4831	109.0951	1.6839	3.8262	36.2517	10.1663	20.9124	36.403	29.615	75.4037	151.0442	77.8022	161.2135	8.4629	13.6135	80.2022	060920	Successful	Same Color
At1g04140	Col-0	SALK_120054	060818	P15308	RL03750	Homozygous		F10152														absolute	AA1010	774.7169	35.7661	43.7864	674.2271	0.9814	155.278	527.0898	2421.5898	139.2576	1.8034	4.5983	41.2915	13.5051	25.0339	40.5034	33.5136	78.622	201.2017	90.3712	206.439	8.0949	13.4831	107.1136	060920	Successful	Same Color
At1g60190	Col-0	SALK_152677	060818	P15301	RL03759	WildType		F10152														absolute	AA1010	722.3754	21.4635	34.5896	736.5801	1.6114	259.509	611.1981	2398.8341	198.2389	2.1991	5.7251	40.1649	16.1043	26.6275	42.527	28.709	76.2692	187.4085	134.6521	339.0009	10.3943	14.9137	97.2986	060920	Successful	Same Color
At3g04160	Col-0	SALK_142557	060818	P15490	RL03748	Homozygous		F10152														absolute	AA1010	891.425	20.9417	49.8583	839.0083	2.1056	144.1778	632.7472	2548.5917	210.7139	2.5972	6.0444	35.7139	19.1472	27.5444	35.5111	20.7	77.0667	141.9528	171.3861	360.6222	8.8222	13.7833	92.6722	060920	Successful	Same Color
At5g21080	Col-0	SALK_129639	060818	P15300	RL03751	Homozygous		F10152														absolute	AA1010	868.2257	31.3681	43.3603	723.6358	1.2763	175.614	663.5813	2730.3113	217.13	2.3502	5.972	47.2638	11.0879	24.7518	43.1735	29.1362	88.3798	190.1261	142.1556	296.2475	9.8926	15.365	109.8444	060920	Successful	Same Color
At1g11290	Col-0	SALK_122320	060818	P15304	RL03760	Homozygous		F10152														absolute	AA1010	1103.3949	17.4154	111.8564	2096.7897	4.1026	153.7846	1521.1795	4283.3128	531.641	5.3744	17.6103	34.1641	25.5692	23.8051	29.8359	19.7026	90.9026	239.0462	577.0256	440.9744	7.8872	16.9846	99.8667	060920	Successful	Same Color
	Col-0	CS60000	060818	P15397	RL03762			F10152														absolute	AA1010	785.0561	18.3645	33.7477	742.5589	1.3383	193.9664	611.914	2460.7701	188.5327	2.2486	5.7514	45.4224	15.2	26.9981	42.9738	30.0374	84.2561	186.4131	126.8093	271.0523	10.8673	15.957	109.2636	060920	Successful	Same Color
At1g64770	Col-0	SALK_103166	060818	P15396	RL03770	Homozygous		F10152														absolute	AA1010	603.7724	18.0602	33.774	579.5317	0.9659	190.7138	525.3886	1803.2098	123.5935	1.5642	3.5659	35.6764	10.652	22.4049	32.8894	31.8943	72.1772	148.9089	83.0276	211.9886	7.8114	12.3707	86.9886	060920	Successful	Same Color
At5g51195	Col-0	SALK_053308	060818	P15306	RL03766	Heterozygous		F10152														absolute	AA1010	488.4628	34.6727	36.1504	527.3388	0.6512	115.5256	575.114	1437.5603	133.9289	1.9372	4.324	44.8612	11.3686	27.2364	37.243	33.2165	94.7289	177.3587	68.5091	117.2215	10.4479	14.757	101.3091	060920	Successful	Light Green
At1g07610	Col-0	SALK_091819	060818	P15486	RL03771	Homozygous		F10152														absolute	AA1010	466.5758	22.971	32.5032	611.8468	0.7403	241.2548	435.3081	1591.9339	107.4226	1.8468	2.5548	37.4661	12.1484	26.3774	43.3935	23.9629	65.8726	123.4387	86.1935	168.5065	9.9403	14.6145	81.8468	060920	Successful	Same Color
	Col	SSB4	060818	P15302	RL03767			F10152														absolute	AA1010	709.2664	23.3182	34.698	795.6308	1.2648	256.1927	587.383	2612.9943	188.3449	2.2429	6.7514	41.1109	10.8194	27.6097	46.0648	28.3628	73.1239	175.3992	118.6073	322.5749	10.787	15.302	87.9093	060920	Successful	Same Color
At1g71260	Col-0	SALK_118900	060818	P15399	RL03746	Homozygous		F10152														absolute	AA1010	472.6798	24.7966	31.3288	601.4867	0.5356	184.9888	380.9442	1623.9056	138.4773	1.9124	3.1262	33.9279	11.4953	27.133	39.7047	20.3811	79.6069	109.9691	112.2884	179.1845	10.0601	13.7545	73.7082	060920	Successful	Same Color
At2g14890	Col-0	SALK_149384	060818	P15602	RL03757	Homozygous		F10152														absolute	AA1010	712.3462	19.1942	38.7212	867.7692	1.5596	231.6692	570.7885	3269.3385	219.4327	2.5385	7.0962	40.3904	14.1038	25.0981	43.5596	32.6712	82	183.7962	105.2827	275.3231	10.2981	17.55	85.2423	060920	Successful	Same Color
At5g41960	Col-0	SALK_121446	060818	P15404	RL03753	Homozygous		F10152														absolute	AA1010	710.1658	30.1886	29.2289	694.765	1.4327	141.9118	414.619	1817.092	120.9779	1.8053	4.2357	36.0106	12.4319	24.5567	37.5209	21.7156	68.8426	117.4631	134.1703	255.6532	9.7719	13.0525	91.1513	060920	Successful	Same Color
At1g54060	Col-0	SALK_124095	060818	P15400	RL03747	WildType		F10152														absolute	AA1010	866.8319	18.8613	31.6589	751.2	1.5804	198.9939	586.8663	2644.7387	264.1374	2.4172	5.9117	35.8798	17.3767	26.3067	37.0724	24.6969	87.9828	156.9497	131.1043	310.6454	11.0209	16.2503	88.7656	060920	Successful	Same Color
At4g25660	Col-0	SALK_011945	060818	P15549	RL03788	WildType		F10153														absolute	AA1010	585.4	13.6973	34.5838	739.618	1.2252	90.6541	454.9838	2096.2162	125.6973	1.773	4.8468	34.6505	12.5297	18.3748	30.2775	21.7766	65.1405	130.8685	83.0883	215.7459	6.7099	12.1766	85.6883	060920	Successful	Same Color
At5g17660	Col-0	SALK_045034	060818	P15538	RL03791	Homozygous		F10153														absolute	AA1010	641.531	19.6609	43.9695	710.9076	1.0579	164.0142	644.7513	2146.4792	157.5046	2.1584	5.9472	41.7462	15.066	23.7259	36.8447	29.0335	80.402	170.7797	83.6447	215.3259	8.4122	13.0457	89.3746	060920	Successful	Same Color
At1g60190	Col-0	SALK_152677	060818	P15562	RL02635	Homozygous		F10153														absolute	AA1010	546.41	37.24	35.2629	619.04	0.9443	116.8614	464.6757	1681.2514	111.8586	1.7457	4.7029	41.4971	8.0157	23.8743	35.4686	29.6657	79.6957	166.01	59.7957	163.8	8.3986	12.5229	88.7	060920	Successful	Same Color
At3g53120	Col-0	SALK_042859	060818	P15535	RL03782	Homozygous		F10153														absolute	AA1010	944.99	37.352	52.6932	839.352	1.8353	200.0814	825.0353	2547.9493	218.2588	2.5846	4.7023	62.0923	22.2063	40.3095	49.41	28.1213	85.2181	165.0045	210.505	354.7584	13.1674	21.4643	164.0507	060920	Successful	Same Color
At1g08530	Col-0	SALK_018465	060818	P15556	RL03784	Homozygous		F10153														absolute	AA1010	663.7822	18.3525	33.4733	692.3465	1.0515	118.1327	517.3644	2173.6891	143.105	2.1822	4.8554	41.2495	15.105	22.6158	36.7683	23.6257	78.1584	161.2772	93.297	214.4119	9.5228	14.5426	83.5584	060920	Successful	Same Color
At5g26850	Col-0	SALK_151241	060818	P15558	RL02797	Homozygous		F10153														absolute	AA1010	556.3333	19.5646	37.6979	751.1333	1.7083	131.9625	620.1875	2693.2958	154.7917	2.1667	5.7542	41.1354	14.9187	22.7146	37.1792	28.5417	72.8917	187.3417	69.8396	229.5646	7.3875	13.9854	78.1688	060920	Successful	Same Color
	Col	SSB4	060818	P15547	RL00936			F10153														absolute	AA1010	489.2848	19.9106	31.4758	627.5318	0.8621	185.5682	390.6788	1361.1318	80.8788	1.4636	2.1591	35.9606	10.0091	20.8318	33.6788	24.403	64.2394	112.2182	68.2485	159.1894	6.9697	11.6318	84.5879	060920	Successful	Same Color
At1g60190	Col-0	SALK_064472	060818	P15537	RL02796	Homozygous		F10153														absolute	AA1010	1099.474	12.4972	43.1293	723.2928	1.2287	121.7591	563.421	4039.1204	181.9558	2.7072	8.3558	29.0431	16.4287	22.4619	31.211	32.2077	80.2475	208.8862	311.5845	236.7337	8.1503	14.2696	90.8464	060920	Successful	Light Green
At1g79790	Col-0	SALK_045345	060818	P15529	RL03015	WildType		F10153														absolute	AA1010	761.0707	43.5498	44.5825	709.6122	1.451	195.0175	619.565	2012.6418	160.3635	2.1065	4.9202	60.3848	17.2046	42.3939	47.5544	26.4441	82.6555	138.8015	150.1871	281.1255	12.7376	21.165	153.9483	060920	Successful	Same Color
At3g51860	Col-0	SALK_094565	060818	P15553	RL03775	Homozygous		F10153														absolute	AA1010	827.019	18.2457	42.299	768.9238	1.541	200.8019	580.2629	2407.9905	219.5048	2.3505	6.459	47.7238	18.701	25.6438	40.0305	25.8933	82.8019	174.3181	148.2038	278.9162	10.819	19.2133	140.6571	060920	Successful	Same Color
At1g03130	Col-0	SALK_011908	060818	P15541	RL03786	Homozygous		F10153														absolute	AA1010	541.4174	18.8604	29.4204	511.4234	0.7804	137.1713	503.28	1828.6113	135.677	1.8264	4.5283	43.7283	9.7992	20.8558	34.1253	30.9177	84.8921	146.8755	70.9268	166.7789	8.6687	13.4702	86.5072	060920	Successful	Same Color
At1g11730	Col-0	SALK_044150	060818	P15560	RL03785	Homozygous		F10153														absolute	AA1010	939.4556	17.3717	35.122	884.6498	1.7815	95.3054	634.5834	2586.5951	139.282	2.3941	4.7746	52.6771	16.7961	22.6615	35.0751	33.2273	95.0244	163.6624	85.4439	235.159	11.9454	20.7434	118.2907	060920	Successful	Light Green
At5g55280	Col-0	SALK_073878	060818	P15540	RL00894	Homozygous		F10153														absolute	AA1010	392.1488	25.4958	37.0288	465.7712	0.826	172.9637	455.4716	1365.6577	106.5377	1.4847	2.9005	45.146	14.3442	22.9172	35.9572	25.574	84.4781	130.8819	58.2716	121.0958	8.2642	12.627	83.1833	060920	Successful	Same Color
At3g16080	Col-0	SALK_106983	060818	P15536	RL03774	Homozygous		F10153														absolute	AA1010	698.3805	20.0634	30.7545	614.1301	0.8553	232.4016	441.626	1941.5886	121.0195	2.0829	3.5821	39.426	13.4585	24.7024	40.5772	24.6081	73.3301	138.0114	102.6537	159.6797	9.4033	15.761	96.1528	060920	Successful	Same Color
At4g10000	Col-0	SALK_019119	060818	P15545	RL03787	Homozygous		F10153														absolute	AA1010	415.8314	16.1848	37.2395	606.8556	1.0583	119.8852	518.9704	2092.1238	165.6682	2.0054	5.0673	38.4717	12.3587	20.5291	33.1677	25.087	85.1372	156.1561	82.7587	196.8538	8.0341	13.3435	81.6951	060920	Successful	Same Color
At2g36250	Col-0	SALK_134970	060818	P15544	RL01115	Homozygous		F10153														absolute	AA1010	584.0836	31.1418	43.3945	676.1745	1.3582	193.0509	567.56	2093.1727	159.1036	1.9127	5.0673	55.5182	15.22	25.8818	44.1418	23.9818	70.9818	131.2091	121	272.8564	10.0255	16.8509	94.7127	060920	Successful	Same Color
At4g18540	Col-0	SALK_078045	060818	P15554	RL03040	Homozygous		F10153														absolute	AA1010	553.9284	23.4514	38.5101	755.5633	0.9174	136.2422	571.1431	2000.6422	165.5872	2.011	4.0697	42.7303	13.7321	23.2495	36.2422	28.2532	76.4899	167.589	62.1009	172.2147	8.7596	14.0349	84.8275	060920	Successful	Same Color
	Col	SSB4	060818	P15559	RL03849			F10153														absolute	AA1010	504.5952	34.8762	41.4778	559.2476	1.1016	196.2333	553.1	2123.7857	147.5	2.1127	4.5905	42.3444	12.7587	24.3365	41.2556	22.5841	75.254	153.1794	113.3048	267.3794	10.9825	14.9063	74.119	060920	Successful	Same Color
	Col	SSB4	060818	P15543	RL00934			F10153														absolute	AA1010	614.7174	22.5653	40.3756	690.1183	1.0629	153.6469	646.8864	2102.5728	178.2479	1.8948	5.0216	44.3437	15.4742	29.0066	42.9315	24.6366	75.461	153.1343	111.2413	270.7061	10.5728	16.7869	97.7878	060920	Successful	Same Color
At5g51540	Col-0	SALK_057646	060818	P15542	RL03778	Heterozygous		F10153														absolute	AA1010	733.7908	23.0536	46.6667	787.4092	2.1516	186.5046	757.7882	2866.4209	259.5948	2.4497	6.5987	45.3673	16.7974	25.9425	37.3935	30.434	99.0693	193.2105	130.5908	293.1556	11.8013	18.1386	94.7451	060920	Successful	Same Color
At1g72010	Col-0	SALK_045755	060818	P15534	RL03790	Homozygous		F10153														absolute	AA1010	420.6137	37.9988	29.9255	492.7801	0.5217	177.8087	444.4932	1530.6311	86.964	1.5615	3.6099	39.6944	7.2894	20.5466	37.1764	29.8174	72.8012	142.8298	60.0646	137.3565	7.5925	13.7118	88.2398	060920	Successful	Same Color
At1g66090	Col-0	SALK_018440	060818	P15550	RL03780	Homozygous		F10153																																							060920	Successful	Dark Green
At1g20810	Col-0	SALK_007247	060818	P15546	RL03779	Heterozygous		F10153														absolute	AA1010	447.9579	27.5439	63.0971	700.4608	1.4667	142.9123	677.3123	2238.8211	172.3602	2.3719	5.2094	40.8327	16.6035	21.4924	38.9942	22.1076	76.7228	144.8772	154.7579	307.1392	10.8351	16.3064	86.0772	060920	Successful	Same Color
At3g07510	Col-0	SALK_106776	060818	P15557	RL03776	Homozygous		F10153														absolute	AA1010	824.0044	21.1444	49.7111	830.0156	1.3956	222.5422	698.1756	2318.1044	233.6867	2.7756	4.2733	52.7689	23.3467	32.0844	42.9622	23.2578	87.0133	137.1644	233.7756	324.8044	13.7733	19.5	138.3756	060920	Successful	Same Color
At1g72020	Col-0	SALK_010837	060818	P15552	RL03783	WildType		F10153														absolute	AA1010	652.2556	22.5245	34.6523	679.3195	1.2647	187.688	560.2739	2418.7203	170.6041	2.1361	4.9909	43.932	12.951	23.0954	38.7535	30.483	80.9461	198.7983	83.7261	197.1037	9.3046	16.151	90.9826	060920	Successful	Same Color
At1g75380	Col-0	SALK_060161	060818	P15533	RL03029	Homozygous		F10153														absolute	AA1010	573.4751	23.1571	41.3288	745.0888	1.3912	143.719	665.3873	2577.0478	184.4156	2.6868	6.2985	42.4312	14.9385	21.68	38.2263	25.319	80.4917	177.1922	71.9161	294.8761	7.5688	12.7122	84.3863	060920	Successful	Same Color
At3g02065	Col-0	SALK_046438	060818	P15578	RL03878	WildType		F10154														absolute	AA1011	521.6388	14.5243	37.0602	592.4544	0.9049	294.8602	603.8291	1800.5728	141.532	2.3359	4.2466	32.633	14.6563	22.5573	35.5437	38.7126	40.2913	237.0874	123.6388	227.2583	8.0272	13.7592	73.8019	060921	Successful	Same Color
At1g78930	Col-0	SALK_058242	060818	P15085	RL03865	WildType		F10154														absolute	AA1011	418.788	22.0361	47.4337	520.8795	1.9687	317.6892	753.7277	2936.094	268.7976	2.8169	5.5807	31.8747	15.559	22.5566	32.653	32.3952	43.7687	263.0843	178.0217	312.6892	7.0289	13.4193	72.8217	060921	Successful	Same Color
At1g64770	Col-0	SALK_073687	060818	P15493	RL03851	Homozygous		F10154														absolute	AA1011	1250.8671	45.2155	60.1084	573.7832	2.431	224.7613	1023.2542	2930.6632	302.5497	3.3755	8.0748	34.3381	17.329	25.9174	28.4852	38.3226	81.2465	249.8942	280.8439	378.5187	12.4929	21.1768	108.1239	060921	Successful	Same Color
At5g51540	Col-0	SALK_057646	060818	P15090	RL03857	Homozygous		F10154														absolute	AA1011	607.9157	13.1462	33.5175	550.8179	1.0135	266.8305	458.3229	1146.7785	110.6475	1.9211	3.4009	27.4368	14.8179	22.3713	32	29.5247	46.3587	179.783	129.9175	230.7426	6.2135	11.6143	81.1677	060921	Successful	Same Color
At4g29480	Col-0	SALK_023571	060818	P15075	RL03881			F10154														absolute	AA1011	550.8856	20.1433	32.6845	522.6139	1.3283	405.6898	497.8888	1604.2481	139.4717	2.3123	2.5989	30.3551	17.8909	29.8824	42.2802	23.6513	44.8684	220.2952	196.4321	291.4332	8.3658	16.6952	75.3198	060921	Successful	Same Color
At2g37400	Col-0	SALK_079544	060818	P15389	RL03867			F10154														absolute	AA1011	606.7235	16.6275	37.4961	576.7098	1.3235	263.8373	679.3804	1853.5627	229.1471	2.1667	4.749	34.3451	15.5922	20.4314	29.5608	42.8667	48.9588	221.6961	122.8863	273.7529	8.8608	14.2196	86.6725	060921	Successful	Same Color
At1g03600	Col-0	SALK_004769	060818	P15586	RL03880	Homozygous		F10154														absolute	AA1011	330.1899	13.2978	38.3338	607.2	1.7295	225.2604	554.564	1873.8475	153.1482	1.8964	4.8403	25.6345	16.0345	19.8993	29.0791	22.8604	39.4734	206.9986	150.141	379.3209	5.5597	12.0432	66.0288	060921	Successful	Same Color
At2g26340	Col-0	SALK_048391	060818	P15502	RL03854	Homozygous		F10154														absolute	AA1011	759.13	16.2135	33.9964	597.4475	0.9112	302.6547	567.7094	1481.2036	171.9964	2.2404	4.5883	33.1623	14.7659	23.6359	32.5883	31.8081	55.4152	199.652	125.8691	274.7193	8.1435	12.2422	92.0323	060921	Successful	Same Color
At4g31360	Col-0	SALK_092343	060818	P15501	RL03853	WildType		F10154														absolute	AA1011	830.793	19.9836	49.3661	664.1474	2.0047	203.9111	862.2292	2616.1006	273.7123	2.793	7.0386	41.7357	19.717	31.0292	33.3497	50.8749	63.8152	249.1485	205.6491	414.552	10.1333	15.4246	115.9953	060921	Successful	Same Color
At3g54290	Col-0	SALK_102262	060818	P15388	RL03875	Homozygous		F10154														absolute	AA1011	627.9348	17.6637	30.7807	525.0015	0.963	373.597	468.923	1015.3215	115.5956	1.6667	3.3259	31.0415	12.4859	21.3289	34.7541	33.8489	51.8978	178.0311	98.5778	184.2326	7.837	13.5067	85.4756	060921	Successful	Same Color
At2g26900	Col-0	SALK_101808	060818	P15386	RL03866	Homozygous		F10154														absolute	AA1011	1016.1417	15.52	36.3703	595.6137	1.5154	333.9246	571.5657	2510.9806	228.5074	2.5554	5.3371	33.536	18.512	22.4869	35.5017	37.4331	42.48	249.8629	118.8389	296.1531	8.3314	14.1989	75.9383	060921	Successful	Same Color
At1g16630	Col-0	SALK_084790	060818	P15498	RL03877	Homozygous		F10154														absolute	AA1011	565.3695	20.4881	45.9254	842.2678	2.2271	186.9864	955.7492	2347	278.1051	2.4644	8.6034	35.2915	21.3864	24.0034	32.1119	41.9559	54.0814	242.9627	168.8	550.9932	8.8576	14.1288	96.7932	060921	Successful	Same Color
At2g26900	Col-0	SALK_098692	060818	P15580	RL03871	Homozygous		F10154														absolute	AA1011	905.2258	16.0548	40.7161	650.9129	2.5516	173.7323	686.4484	3219.9452	244.0774	2.9613	7.8613	31.8452	21.329	23.6484	31.2452	31.2194	49.2194	256.771	134.7677	428.6806	7.2032	13.3548	76.0581	060921	Successful	Same Color
At2g30880	Col-0	SALK_087428	060818	P15577	RL03870	Homozygous		F10154														absolute	AA1011	536.2885	16.275	32.1288	521.1231	1.2692	283.5404	582.1327	1768.7673	144.5865	2.0731	4.3596	34.8115	14.2885	23.7788	33.7327	37.5115	47.4558	221.5596	99.1269	200.3077	9.1	14.5135	75.5788	060921	Successful	Same Color
At2g33450	Col-0	SALK_059236	060818	P15499	RL03869	Homozygous		F10154														absolute	AA1011	597.4064	13.189	32.3945	586.1425	1.432	242.5078	552.3416	1669.2128	165.1817	2.2064	3.9379	28.6758	14.1735	19.5269	29.5087	33.5909	41.5032	196.9187	101.0758	288.4731	6.9772	13.1032	76.1699	060921	Successful	Same Color
At4g31990	Col-0	SALK_070088	060818	P15494	RL03852	Homozygous		F10154														absolute	AA1011	668.7925	14.1375	42.825	740.59	1.5075	248.3725	596.0025	2313.18	237.8075	2.5925	5.5625	32.7575	17.615	24.5625	31.6375	35.8175	46.865	229.35	142.985	378.2325	8.25	12.81	89.92	060921	Successful	Same Color
At1g06380	Col-0	SALK_022100	060818	P15579	RL03879	Homozygous		F10154														absolute	AA1011	649.9004	17.6033	29.8694	608.5682	0.9959	297.4547	528.4245	1475.8384	147.8612	1.982	4.2286	50.56	29.1853	61.7894	57.3306	41.0629	64.9045	203.44	154.2694	247.5461	15.8237	55.4008	120.1257	060921	Successful	Same Color
At3g07510	Col-0	SALK_106776	060818	P15584	RL03864	Homozygous		F10154														absolute	AA1011	393.1367	12.8036	34.219	468.8	0.724	319.4842	514.2045	1587.4299	126.695	1.9638	3.0425	30.8416	12.7964	20.905	31.2127	30.1303	46.0109	224.5267	138.362	225.8371	6.8072	12.0217	75.6235	060921	Successful	Same Color
At5g22150	Col-0	SALK_102524	060818	P15384	RL03850	Homozygous		F10154														absolute	AA1011	707.4673	15.3132	32.3629	572.5288	1.2332	200.7863	517.7249	1458.7239	126.9444	1.7424	3.7346	31.2839	15.0263	20.3629	29.4771	33.2137	49.6937	164.3688	106.1132	282.9873	8.1659	12.8488	86.8449	060921	Successful	Same Color
At2g26340	Col-0	SALK_099844	060818	P15080	RL03873	Homozygous		F10154														absolute	AA1011	325.2451	17.0789	39.8423	639.4451	1.138	269.2366	678.0085	3064.7437	215.5014	2.9127	4.6563	28.8056	16.6986	20.1211	33.5042	28.6394	38.3465	272.9493	183.2986	337.8817	6.3606	12.6479	62.4282	060921	Successful	Same Color
At5g06270	Col-0	SALK_089888	060818	P15583	RL03856	Homozygous		F10154														absolute	AA1011	432.0074	15.0773	42.0613	471.4871	1.0086	298.9227	553.4552	1629.6123	160.3755	2.1153	3.1485	29.0356	15.6859	24.4294	31.9411	29.1779	45.4822	197.3988	165.9313	257.6319	6.4417	13.1337	76.8663	060921	Successful	Same Color
At3g16080	Col-0	SALK_106983	060818	P15500	RL03861	Homozygous		F10154														absolute	AA1011	593.2812	17.202	41.0119	655.6	1.1941	253.7644	640.0574	1796.5802	190.2832	2.1921	5.2178	33.4931	15.3465	22.8713	31.0475	35.8376	53.7802	197.3386	126.6713	332.9802	8.204	12.6554	88.9446	060921	Successful	Same Color
At2g24090	Col-0	SALK_064042	060818	P15581	RL03863	Homozygous		F10154														absolute	AA1011	717.8991	16.0396	38.2126	784.0973	2.2883	204.764	717.3045	1860.173	202.627	2.4072	5.1748	31.2721	20.4432	24.173	26.6234	41.5315	54.2775	224.7604	143.773	368.4685	8.3532	12.7676	101.4847	060921	Successful	Same Color
At1g66090	Col-0	SALK_018440	060818	P15045	RL03898	Heterozygous		F10155														absolute	AA1011	735.7842	11.3211	34.7053	758.1079	1.9553	229.55	610.9237	1999.5816	133.0368	2.2816	6.8947	31.8947	20.7579	22.8868	29.1737	32.4605	41.8026	189.0421	160.4158	399.7842	7.0316	15.6263	90.1395	060921	Successful	Light Green
At5g43830	Col-0	SALK_016986	060818	P15372	RL03883	WildType		F10155														absolute	AA1011	871.8108	21.7784	57.6486	1290.6486	4.0054	164.5027	973.7622	3268.2811	283.8324	3.9243	8.0973	32.3946	23.6811	26.4216	29.6	30.5081	76.2054	202.6865	246.8378	447.2054	9.2	14.4054	102.3351	060921	Successful	Same Color
At4g03030	Col-0	SALK_121520	060818	P15378	RL03901	Homozygous		F10155														absolute	AA1011	606.4393	11.2821	28.0838	591.4718	1.1658	241.9966	514.0889	1598.8205	109.5419	1.7812	4.0803	31.9726	14.1778	21.8359	30.9009	37.5402	46.8154	214.0171	113.2171	222.3949	6.747	12.1145	82.4889	060921	Successful	Same Color
	Col	SSB4	060818	P15050	RL03906			F10155														absolute	AA1011	525.4361	13.082	33.4732	692.5617	1.7246	253.9169	616.3257	1910.4087	168.1158	2.3934	4.1224	33.353	17.1344	21.5016	33.0142	39.9825	50.7038	242.306	118.8153	295.6721	7.6022	13.0055	83.1279	060921	Successful	Same Color
	Col	SSB4	060818	P15512	RL03904			F10155														absolute	AA1011	539.3394	34.9848	51.2424	1025.3697	3.0818	206.5939	883.5939	3737.4636	264.4667	3.7333	7.7545	35.8212	20.5061	25.5364	36.0303	34.997	58.4697	229.5515	198.5758	603.2909	9.3515	13.5576	70.6818	060921	Successful	Same Color
At3g47640	Col-0	SALK_021217	060818	P15373	RL03884	Homozygous		F10155														absolute	AA1011	992.9481	16.4757	32.5844	620.6321	1.4947	345.7235	544.9251	1639.256	115.8601	2.107	4.451	37.4798	13.6856	29.2313	34.4938	38.8412	65.2757	239.8436	110.6996	214.1728	8.3045	15.577	104.586	060921	Successful	Same Color
At4g10000	Col-0	SALK_019119	060818	P15382	RL03894	Homozygous		F10155														absolute	AA1011	1034.6318	19.8798	36.8807	689.1605	1.5519	212.2094	592.3897	1772.9923	170.0326	2.0652	3.8712	46.0858	21.4884	32.3622	38.079	28.9064	78.4189	154.8532	184.2764	313.8369	12.7296	18.4446	145.303	060921	Successful	Same Color
At1g08530	Col-0	SALK_018465	060818	P15379	RL03893	Homozygous		F10155														absolute	AA1011	1031.4062	13.5438	84.925	1540.0813	2.4438	74.9188	1242.95	3359.1625	286.7125	3.6875	7.9313	32.0375	27.5188	23.1125	27.6687	30.25	68.9312	264.3563	387.7063	584.2062	6.975	11.7313	124.4375	060921	Successful	Same Color
At3g04160	Col-0	SALK_142557	060818	P15376	RL03908	Homozygous		F10155														absolute	AA1011	718.9645	15.1429	28.2649	618.0468	1.4857	261.0476	604.0242	1623.8199	154.6165	2.1022	4.3532	39.5377	17.6589	28.3446	34.6182	32.6026	59.8303	168.4641	161.2139	314.8	10.8364	15.1359	107.3455	060921	Successful	Same Color
At5g08690	Col-0	SALK_135351	060818	P15375	RL03900	Homozygous		F10155														absolute	AA1011	704.0643	21.2583	41.3889	613.3146	1.3206	248.6553	747.8533	2046.5528	199.9337	1.9819	5.2623	40.1106	17.2221	26.2312	32.5729	46.808	57.0513	250.5407	136.1769	272.3035	8.7216	13.604	93.4472	060921	Successful	Same Color
At3g53120	Col-0	SALK_042859	060818	P15505	RL03910	Homozygous		F10155														absolute	AA1011	368.1856	22.4943	31.1802	546.6707	1.0205	236.0456	404.6677	1260.5095	84.8213	1.8996	2.9049	30.2464	12.8654	23.4935	34.876	26.4152	51.3749	106.1095	159.4829	218.0806	8.3696	12.7696	74.8821	060921	Successful	Same Color
	Col-0	CS60000	060818	P15064	RL03905			F10155														absolute	AA1011	573.0385	12.6752	35.2679	629.3468	0.7761	197.022	448.8826	1384.967	89.1229	1.8697	3.9505	29.6183	15.8734	24.1578	32.8147	27.2459	54.4422	183.7743	96.4679	182.6202	6.9156	12.7908	81.1982	060921	Successful	Same Color
At3g52320	Col-0	SALK_016775	060818	P15074	RL03889	Homozygous		F10155														absolute	AA1011	705.25	16.2537	37.513	686.4981	1.2222	267.0111	555.2204	1664.8833	116.1778	2.3074	4.2593	35.9926	16.837	23.7796	35.3352	28.75	64.213	182.7926	156.4667	266.9037	8.5926	13.0185	90.55	060921	Successful	Same Color
At3g02065	Col-0	SALK_020125	060818	P15065	RL03891	Homozygous		F10155														absolute	AA1011	777.1391	14.4593	31.0617	563.4156	1.4782	296.2189	568.7292	1589.6691	139.9292	1.9078	3.4634	35.3695	13.4255	21.7037	30.8774	38.0082	52.7128	222.6074	124.5432	230.6469	6.9663	12.4016	96.2091	060921	Successful	Same Color
At4g22890	Col-0	SALK_024747	060818	P15509	RL03887	Homozygous		F10155														absolute	AA1011	909.5207	15.5207	26.6431	632.619	1.269	269.8034	416.2034	1538.4586	90.3966	2.2	4.0362	32.4414	16.1345	27.4828	37.4138	22.6207	58.8069	161.6862	140.9379	259.9759	9.1776	13.3103	100.4793	060921	Successful	Same Color
At3g21700	Col-0	SALK_122890	060818	P15506	RL03911	Homozygous		F10155														absolute	AA1011	671.7092	13.5614	29.3028	628.5446	1.5309	243.5116	448.6281	1521.5984	124.1333	1.9582	4.0064	31.2851	13.7944	21.1582	31.902	28.159	49.5888	159.494	123.4538	257.0924	8.1157	11.3526	73.9534	060921	Successful	Same Color
At1g18150	Col-0	SALK_037501	060818	P15380	RL03885	Homozygous		F10155														absolute	AA1011	894.8953	14.4673	34.7645	685.2355	1.6355	269.1215	580.486	1916.3907	152.3421	2.1738	4.886	32.2262	15.8224	25.215	32.5215	36.1178	61.7346	213.3533	122.0897	266.3794	8.5533	13.1327	96.9981	060921	Successful	Same Color
At1g03010	Col-0	SALK_001828	060818	P15070	RL03882	Homozygous		F10155														absolute	AA1011	933.9649	13.8007	24.8379	492.2568	0.9895	206.1768	432.0884	1197.5944	119.5832	1.7319	4.4028	30.7663	12.3481	23.9326	29.2084	30.7425	82.5881	133.7628	87.9453	226.9768	9.847	12.4926	114.9446	060921	Successful	Same Color
At1g60190	Col-0	SALK_152677	060818	P15507	RL03903	Heterozygous		F10155														absolute	AA1011	765.8217	18.5907	40.1008	640.4031	0.9395	213.5535	491.3953	1483.1411	135.6977	1.9116	4.7225	35.6636	13.1488	24.0078	32.0822	32.5798	64.569	271.1612	135.8667	226.9163	7.6233	11.3085	98.2357	060921	Successful	Same Color
At4g25660	Col-0	SALK_011945	060818	P15508	RL03895	Homozygous		F10155														absolute	AA1011	1280.372	17.128	31.838	639.83	1.112	303.31	481.51	2112.394	141.992	2.428	3.36	35.328	20.294	26.632	43.69	26.472	60.888	177.048	178.2	321.838	10.332	14.91	73.86	060921	Successful	Same Color
At1g72020	Col-0	SALK_010837	060818	P15069	RL03897	WildType		F10155														absolute	AA1011	700.7798	16.6917	30.5632	533.2679	0.9603	269.8513	444.9834	1154.8245	93.6823	1.5032	3.2982	32.0419	11.4296	21.8787	30.5877	30.543	55.7516	175.057	98.231	173.3502	6.7812	12.5011	90.7206	060921	Successful	Same Color
At5g66650	Col-0	SALK_037347	060818	P15381	RL03886	Homozygous		F10155														absolute	AA1011	699.6943	27.7541	24.3643	508.1809	1.0548	285.4497	374.5248	1137.8089	75.9516	1.5287	3.1758	27.7019	8.6828	21.5975	29.6433	27.3325	53.7745	135.7401	98.3618	188.4726	5.9885	11.5197	91.3338	060921	Successful	Same Color
At5g65300	Col-0	SALK_133788	060818	P15060	RL03899	WildType		F10155														absolute	AA1011	659.969	23.7119	43.7857	799.7357	1.2381	274.0405	735.6048	2137.4095	216.7762	2.6786	5.7262	38.5214	19.9452	28.6214	35.5667	36.1643	56.4429	251.6881	161.3452	305.7738	9.019	16.3643	91.319	060921	Successful	Same Color
At1g72010	Col-0	SALK_045755	060818	P15374	RL03892	Homozygous		F10155														absolute	AA1011	583.4545	29.3558	49.4831	797.6026	2.5688	245.6779	918.6831	3246.3273	262.5117	3.6649	6.9974	41.239	21.774	30.3481	44.5247	32.9922	65.5299	212.2052	220.5688	460.8468	11.4961	18.0545	85.1117	060921	Successful	Same Color
At1g11290	Col-0	SALK_122320	060818	P15377	RL03909	Homozygous		F10155														absolute	AA1011	681.2344	61.4129	59.9312	596.4108	1.6495	232.1677	779.6645	2004.7785	169.6559	2.6538	4.8796	37.3312	17.0065	23.4301	31.7957	30.6151	57.7634	257.1677	207.4	373.929	9.6839	13.8237	74.6366	060921	Successful	Same Color
	Col	SSB4	060818	P15055	RL03907			F10155														absolute	AA1011	473.1107	23.3087	37.6252	532.0583	0.7417	262.0718	639.4971	1486.734	145.4505	2.2388	4.0388	37.8816	15.5476	23.0408	32.0757	42.0019	47.9689	223.1573	98.6699	167.4505	8.3204	11.8408	75.6252	060921	Successful	Same Color
At5g22090	Col-0	SALK_108025	060818	P15513	RL03912	Homozygous		F10155														absolute	AA1011	603.3169	14.3877	29.8431	600.6446	1.04	247.1462	506.56	1425.3492	104.7985	1.6923	4.2354	31.5015	12.1785	21.1062	31.9138	29.1123	47.8646	196.2631	96.12	233.0677	6.92	11.1108	78.5969	060921	Successful	Same Color
At1g08500	Col-0	SALK_033290	060818	P15511	RL03896	Homozygous		F10155														absolute	AA1011	798.8145	12.3823	26.739	631.3237	0.8177	230.0193	464.1558	1282.2442	97.2016	1.8056	4.6972	28.5542	13.0908	21.1004	30.7888	29.849	55.0297	165.2209	102.0884	207.8104	7.2161	12.7823	84.1365	060921	Successful	Same Color
At4g31560	Col-0	SALK_015471	060818	P15510	RL03888	Heterozygous		F10155														absolute	AA1011	1071.6241	17.8635	37.0394	639.7767	1.9357	238.1365	565.0602	1350.9253	173.5293	1.8506	4.3454	34.588	16.8273	24.1767	36.4193	27.1406	73.9133	218.4161	131.7783	310.4691	7.0892	11.8602	112.7502	060921	Successful	Same Color
At1g79790	Col-0	SALK_045345	060818	P15463	RL03015	WildType		F10156														absolute	AA1011	369.5709	16.0425	33.9084	655.8302	1.6313	192.0939	512.6547	1998.6257	120.1162	2.0022	4.476	30.5028	14.7508	19.9687	31.1061	32.1944	41.7341	192.762	73.8525	278.6905	7.7296	11.4257	69.5307	060921	Successful	Same Color
At1g26090	Col-0	SALK_076216	060818	P15462	RL03041	Homozygous		F10156														absolute	AA1011	461.1036	22.5214	39.0161	544.6643	1.75	218.6179	532.0393	1845.0143	171.1786	2.5661	3.9482	34.7732	15.5589	23.5393	38.1161	26.8554	55.4429	172.1179	111.8339	267.9571	9.2643	11.9089	65.7054	060921	Successful	Same Color
At1g75380	Col-0	SALK_060161	060818	P15466	RL03029	Homozygous		F10156														absolute	AA1011	473.8206	17.2763	37.1711	644.6887	1.8701	258.1588	663.9299	2318.6289	172.9278	2.4021	5.6454	34.8351	15.6309	23.4412	33.7773	31.8825	53.1876	185.2206	84.0124	381.1505	7.4536	13.3113	79.934	060921	Successful	Same Color
At5g65300	Col-0	SALK_133788	060818	P15465	RL03220	Homozygous		F10156														absolute	AA1011	351.513	990.9391	1278.7478	1599.2696	2.313	69.8609	1028.3826	3775.4783	476.3826	4.7826	5.7565	104.8174	29.2348	22.9739	52.1739	8.9565	70.1565	90.887	268.7826	685.4435	10.0696	15.9304	73.8087	060921	Successful	Dark Green
	Col	SSB4	060818	P15320	RL00936			F10156														absolute	AA1011	396.7473	15.5691	28.6545	625.4618	1.5673	259.3927	481.7055	1937.4309	128.0236	1.9545	3.8055	29.0018	11.9364	23.1655	32.9327	31.9055	48.3364	206.3927	52.2036	216.1036	6.6655	12.5764	61.9836	060921	Successful	Same Color
	Col	SSB4	060818	P15318	RL00994			F10156														absolute	AA1011	431.2033	13.8407	27.4407	640.9236	0.8846	131.5106	334.9285	1378.9285	79.1951	1.5837	2.7268	25.0911	11.6228	20.4276	31.5659	25.265	43.1967	134.6634	64.3285	183.7463	5.6211	10.5138	68.078	060921	Successful	Same Color
At1g71260	Col-0	SALK_118900	060818	P15421	RL03922	Homozygous		F10156														absolute	AA1011	717.7071	14.2961	46.7528	1007.7795	3.5213	150.2047	634.1795	2108	134.652	2.3087	7.9024	28.1732	19.4205	22.3748	31.9244	21.5654	47.7638	127.2819	235.7449	569.3197	8.0535	12.0535	83.7165	060921	Successful	Same Color
At5g55280	Col-0	SALK_073878	060818	P15617	RL00894	Homozygous		F10156														absolute	AA1011	501.1591	21.3685	35.2102	566.8545	1.2596	200.8136	501.5064	1659.2272	120.1243	1.8979	4.0528	39.2613	14.6213	25.1234	33.4043	28.8374	64.2979	206.8868	81.0315	183.5762	7.5915	15.1915	82.8987	060921	Successful	Same Color
At4g18540	Col-0	SALK_078045	060818	P15619	RL03040			F10156														absolute	AA1011	527.0543	14.6736	30.3108	524.9219	1.3428	220.8967	453.0572	1126.0565	67.3963	1.6208	3.4156	30.623	11.7755	20.7955	30.6691	27.0781	50.7717	171.3472	81.1093	173.5762	5.9658	11.5212	76.9993	060921	Successful	Same Color
At1g75380	Col-0	SALK_060161	060818	P15461	RL02967	Homozygous		F10156														absolute	AA1011	547.1738	13.5004	35.1686	555.0026	1.1127	302.7546	486.3773	1281.8009	97.1686	1.6961	4.0926	33.1668	13.7974	21.49	32.2358	29.4568	55.2017	181.9913	71.3799	230.6463	6.8122	12.7843	78.959	060921	Successful	Same Color
At5g41960	Col-0	SALK_121446	060818	P15456	RL03923	Homozygous		F10156														absolute	AA1011	509.4596	21.2808	39.8385	618.0212	2.1673	255.7019	628.95	2307.7904	169.2962	2.2481	5.2635	34.7538	15.1904	24.3808	36.6	25.9712	55.9731	205.7904	135.6212	345.5558	7.95	13.7558	71.6673	060921	Successful	Same Color
	Col	SSB4	060818	P15319	RL01007			F10156														absolute	AA1011	428.2303	11.9008	26.7529	535.5546	1.3529	185.4151	377.2387	1499.2471	88.5798	1.7782	3.4874	27.3664	11.563	19.9613	30.121	27.6387	42.8067	166.1613	60.0538	177.5076	6.1933	10.9126	63.8067	060921	Successful	Same Color
At4g11300	Col-0	SALK_118557	060818	P15458	RL03916	Homozygous		F10156														absolute	AA1011	553.7514	23.0071	34.5429	504.1514	1.0457	232.9657	483.6371	1193.8286	76.1386	1.5271	2.9571	35.5857	10.9571	22.78	30.24	27.83	57.3357	166.5771	95.0986	160.03	7.8414	11.6686	86.1714	060921	Successful	Same Color
	Col	SSB4	060818	P15317	RL00934			F10156														absolute	AA1011	471.6696	16.9344	32.6866	574.7385	1.2389	281.8575	488.5522	1744.1749	102.6899	2.1296	4.9879	33.6356	10.949	23.4818	36.6332	32.2947	54.9911	221.2842	53.7279	177.9255	7.5806	13.6389	67.7555	060921	Successful	Same Color
At1g60190	Col-0	SALK_064472	060818	P15460	RL02796	Homozygous		F10156														absolute	AA1011	1356.5855	19.7024	44.628	600.5971	0.972	284.0638	569.171	1988.9256	114.4522	2.0309	4.0329	31.3932	17.4415	26.1527	29.3198	42.199	82.6918	212.5797	330.5739	137.1556	8.1874	15.1981	106.4502	060921	Successful	Light Green
At1g15140	Col-0	SALK_145819	060818	P15618	RL03919	Homozygous		F10156														absolute	AA1011	641.4471	15.9089	27.9985	599.0795	1.6927	252.7861	458.3938	1546.6795	96.7629	1.6772	3.5969	34.2672	13.4533	24.21	34.3444	25.1259	58.7614	165.8239	133.9181	253.549	8.4	13.0981	95.3961	060921	Successful	Same Color
At2g36250	Col-0	SALK_134970	060818	P15316	RL01115	Homozygous		F10156														absolute	AA1011	525.4885	17.2535	30.2498	546.4416	1.5703	217.1167	420.1814	1520.174	85.3636	1.5271	3.3041	33.3264	12.1383	22.4342	30.9993	22.6558	55.8647	155.5152	88.632	188.11	6.574	12.0089	80.0669	060921	Successful	Same Color
At3g07510	Col-0	SALK_138548	060818	P15322	RL03921	Homozygous		F10156														absolute	AA1011	480.9833	11.9761	27.0359	580.5817	1.4406	217.651	325.3849	1303.0486	77.7131	1.8215	2.7474	28.8526	12.9737	24.4622	32.1896	18.9386	50.8956	132.4972	126.6008	221.9219	7.4375	12.6231	86.7713	060921	Successful	Same Color
At5g26850	Col-0	SALK_151241	060818	P15613	RL02797	Homozygous		F10156														absolute	AA1011	505.9343	15.8263	27.8818	483.9168	1.5416	261.5255	512.2599	1554.0394	100.0774	1.7912	3.8219	30.1577	10.6248	25.6686	32.4015	30.7547	50.1533	179.6861	77.2847	204.6511	7.1445	13.7474	68.2277	060921	Successful	Same Color
At5g41190	Col-0	SALK_123453	060818	P15315	RL03920	Homozygous		F10156														absolute	AA1011	539.1282	16.2379	35.0892	676.6421	2.4554	303.7928	613.8687	2372.9456	166.4882	2.6482	5.0585	36.0595	16.7056	28.8513	38.6154	26.6113	59.6554	198.3938	96.6297	313.879	8.1087	15.9836	79.399	060921	Successful	Same Color
At1g79790	Col-0	SALK_045345	060818	P15614	RL02982	Homozygous		F10156														absolute	AA1011	739.4189	13.8634	30.8263	743.0914	1.8568	220.9235	517.1407	1577.1868	99.2724	2.0774	3.8008	34.1728	15.116	25.0568	34.6947	23.9276	54.823	146.8082	115.7481	318.7391	9.1572	13.3383	93.6412	060921	Successful	Same Color
At3g55070	Col-0	SALK_059910	060901	P15298	RL04235	Homozygous		F10157														absolute	AA1012	302.8515	46.0082	26.3766	411.4491	1.1392	247.7602	517.8585	1383.6129	88.7427	1.4386	2.9497	38.9719	3.0784	18.0175	38.2725	33.8807	60.607	131.3439	62.2538	108.3556	7.4047	11.9006	80.4865	061004	Successful	Same Color
At5g56250	Col-0	SALK_093949	060901	P15392	RL04236	Homozygous		F10157														absolute	AA1012	223.4238	31.4145	25.7925	402.5983	0.9113	211.8249	405.6858	1377.3496	57.8319	1.6603	2.8325	35.1629	2.9646	19.5362	37.9293	24.3664	54.4893	99.3148	57.9351	102.1751	7.1687	11.4133	67.5965	061004	Successful	Same Color
	Col	SSB4	060901	P15390	RL04243			F10157														absolute	AA1012	270.5388	26.9376	21.5882	378.0906	0.6588	239.3506	376.9059	1239.8165	65.9706	1.6224	2.3329	30.8353	2.8718	18.6776	38.2494	21.1788	51.2271	109.7259	66.4271	111.7918	7.3012	11.1482	65.3082	061004	Successful	Same Color
At3g07020	Col-0	SALK_020939	060901	P15288	RL04217	Homozygous		F10157														absolute	AA1012	455.698	27.2885	34.2909	574.7004	1.3375	293.8862	552.849	1994.9549	99.4941	2.1866	4.019	43.8403	6.7257	30.6988	43.8814	36.1391	72.8285	151.2791	86.3826	127.8609	9.4324	14.9739	100.2656	061004	Successful	Same Color
At1g20810	Col-0	SALK_007247	060901	P15394	RL04220	WildType		F10157														absolute	AA1012	420.5456	22.246	35.7623	503.9397	1.2921	313.1331	561.9013	1839.7841	108.1105	1.9548	3.431	39.4594	7.1766	23.2167	41.4678	29.5799	65.2335	157.3105	102.5188	130.1841	8.872	14.2862	86.9188	061004	Successful	Same Color
At1g19350	Col-0	SALK_091133	060901	P15591	RL04232	Homozygous		F10157														absolute	AA1012	487.9426	15.8565	29.8909	595.0871	1.3512	164.8421	522.3311	1653.3952	70.3847	1.7474	4.3254	36.3847	10.8402	19.9368	29.799	33.6612	61.3703	143.6995	63.8794	131.9694	7.7359	11.7148	84.3368	061004	Successful	Same Color
At1g33270	Col-0	SALK_139011	060901	P15483	RL04237	Homozygous		F10157														absolute	AA1012	232.9932	33.4365	23.9913	475.6805	1.0279	273.4601	470.8669	1565.2136	69.2012	2.0272	3.3709	41.4019	3.6941	21.844	41.6409	38.3146	53.148	138.3567	57.8006	118.5226	7.9579	12.4458	77.896	061004	Successful	Same Color
At3g18290	Col-0	SALK_016526	060901	P15289	RL04225	Homozygous		F10157														absolute	AA1012	425.4345	28.154	32.2863	535.7194	0.905	164.2835	595.6489	1796.6892	75.9741	1.6489	3.4547	45.0734	4.9784	22.9295	37.8518	39.3252	66.3957	182.8719	75.8835	122.4216	8.5727	14.7424	94.5755	061004	Successful	Same Color
At3g06510	Col-0	SALK_106253	060901	P15593	RL04216	Homozygous		F10157														absolute	AA1012	387.3159	118.0514	20.3254	376.5536	0.6493	271.363	316.9384	1023.9862	40.5529	1.1848	1.5	38.537	3.592	20.0246	41.663	21.4399	66.0638	64.7094	96.7551	144.7609	4.6638	16.5312	110.2442	061004	Successful	Same Color
At1g69830	Col-0	SALK_005044	060901	P15597	RL04215	Homozygous		F10157														absolute	AA1012	380.7002	90.5688	23.7573	429.4954	0.6024	376.5468	369.8926	1024.7165	43.9146	1.0763	2.4576	44.3722	3.4417	20.5084	39.9578	30.8614	84.1477	85.3679	77.1434	111.7343	4.4921	15.8014	130.3607	061004	Successful	Same Color
At2g37000	Col-0	SALK_056047	060901	P15588	RL04231	Homozygous		F10157														absolute	AA1012	355.6166	31.1638	35.597	523.4038	1.1502	223.9079	462.0558	1785.5472	80.3743	2.0664	3.8823	41.36	7.117	24.8951	45.5245	23.4174	67.7525	136.8558	91.114	157.8023	10.2777	14.0408	71.9275	061004	Successful	Same Color
At1g16790	Col-0	SALK_140644	060901	P15291	RL04241	Homozygous		F10157														absolute	AA1012	173.7695	139.2285	19.2122	394.0108	0.4488	297.1227	365.2407	1229.1566	68.7702	1.3559	2.8529	45.4549	4.1315	17.7044	41.2705	43.12	49.8346	102.8854	35.5593	91.0902	3.0631	16.1505	87.8603	061004	Successful	Same Color
At5g45800	Col-0	SALK_051073	060901	P15598	RL04223	Homozygous		F10157														absolute	AA1012	392.3986	23.2014	32.2336	516.9469	1.0657	182.9063	556.8783	1744.1566	80.4084	1.8154	3.4266	40.0867	4.207	19.7119	35.7413	36.3063	63.7972	156.4909	57.2713	114.1175	9.5944	13.2517	85.0308	061004	Successful	Same Color
At3g52155	Col-0	SALK_144595	060901	P15391	RL04244	Homozygous		F10157														absolute	AA1012	218.2427	41.3618	22.9494	430.8191	0.7067	241.4315	345.0978	1113.3618	40.7382	1.2921	1.9079	34.1584	2.3124	18.1146	37.3685	27.6202	47.6382	75.2348	53.0303	92.7528	6.4348	11.873	80.1404	061004	Successful	Same Color
At3g26020	Col-0	SALK_039168	060901	P15297	RL04227	Homozygous		F10157														absolute	AA1012	356.8208	31.6346	28.7087	537.3384	1.2042	271.5225	499.9626	1633.3938	67.2415	1.9087	3.3855	42.5315	5.2042	25.6374	44.9758	23.9474	68.9315	115.8104	108.3294	160.7308	10.8747	14.6201	88.8609	061004	Successful	Same Color
At2g26650	Col-0	SALK_061400	060901	P15589	RL04239	WildType		F10157														absolute	AA1012	300.1217	29.9536	24.9507	411.7438	0.6829	283.3484	468.2667	1295.3241	76.9913	1.6023	3.7136	41.9177	3.069	18.4464	34.8162	34.0174	54.0417	138.7571	61.5455	115.2568	6.6794	12.3501	80.4012	061004	Successful	Same Color
At3g07340	Col-0	SALK_091124	060901	P15594	RL04230	Heterozygous		F10157														absolute	AA1012	319.982	35.3994	29.4727	548.3897	0.9016	260.8437	501.483	1687.0186	66.9235	1.8392	3.2836	39.9228	3.218	21.2103	42.1775	32.2277	63.465	126.2765	58.5068	135.9293	8.3653	14.0502	83.4122	061004	Successful	Same Color
At1g08050	Col-0	SALK_005004	060901	P15592	RL04224	Homozygous		F10157														absolute	AA1012	404.0094	28.6155	30.8458	547.6808	1.4222	232.1468	438.1172	1525.1084	78.4404	1.7077	3.2377	43.53	5.3589	29.5219	42.3313	30.4687	71.8357	158.0189	116.4983	142.9589	10.9616	14.233	110.5495	061004	Successful	Same Color
At5g62000	Col-0	SALK_108995	060901	P15480	RL04213	Heterozygous		F10157														absolute	AA1012	393.9795	37.0682	24.8193	470.5852	1.0705	286.3443	404.9511	1761.208	67.475	1.7784	3.0648	35.3193	2.2	21.6841	43.4159	32.1693	74.2466	139.1068	67.7693	130.1705	9.2284	16.817	84.1057	061004	Successful	Same Color
At1g10890	Col-0	SALK_075181	060901	P15596	RL04214	Homozygous		F10157														absolute	AA1012	349.2662	93.51	22.5113	391.0752	0.4688	500.9826	335.8055	1034.4943	50.1571	1.1431	1.8658	40.0688	2.8841	19.9958	37.724	31.138	76.9554	88.5478	68.6259	89.2136	5.6934	14.1622	101.2756	061004	Successful	Same Color
At3g14750	Col-0	SALK_048845	060901	P15482	RL04229	WildType		F10157														absolute	AA1012	291.1709	28.6595	27.0646	475.8861	1.4747	240.0949	457.6468	1426.6722	69.0595	1.7	3.2772	39.4114	6.2785	26.5519	48.8291	28.6506	65.8076	112.0646	103.0987	153.4316	9.7253	15.1684	80.6797	061004	Successful	Same Color
At5g15510	Col-0	SALK_133661	060901	P15290	RL04233	Homozygous		F10157														absolute	AA1012	406.2959	37.9731	27.1684	503.7965	0.8503	280.3778	561.4772	1566.5696	76.745	1.6713	2.6982	41.6175	3.5591	21.7474	41.6058	38.0608	60.0234	146.0912	54.448	119.745	8.2281	14.0211	84.2374	061004	Successful	Same Color
At3g55250	Col-0	SALK_041935	060901	P15294	RL04226	Homozygous		F10157														absolute	AA1012	368.7162	34.2694	33.1258	510.3739	1.2522	199.6014	501.5478	1480.8481	66.4137	1.8983	2.6488	39.7924	5.3443	23.5175	43.8144	28.1003	64.4756	112.8165	88.9485	138.646	10.6667	14.3478	84.7739	061004	Successful	Same Color
At2g17220	Col-0	SALK_113804	060901	P15295	RL04218	Homozygous		F10157														absolute	AA1012	464.2436	63.9588	33.4909	498.2642	0.7285	257.4218	575.2655	1751.7673	99.1442	1.7818	3.8533	43.5467	4.1709	23.2861	41.96	34.48	73.1224	148.1018	70.7648	118.1503	8.4521	13.903	98.4303	061004	Successful	Same Color
At3g26020	Col-0	SALK_057440	060901	P15393	RL04228	Homozygous		F10157														absolute	AA1012	273.0374	23.3597	28.0147	469.9267	0.7912	271.7231	415.1751	1512.1084	81.3099	1.7773	3.0623	33.7744	4.7678	24.2491	41.9619	33.8168	56.1773	115.3275	56.2227	97.5824	8.2154	14.8088	70.6286	061004	Successful	Same Color
At1g10170	Col-0	SALK_001399	060901	P15481	RL04221	WildType		F10157														absolute	AA1012	408.3678	45.963	33.4042	553.4042	1.1284	274.7546	519.9821	1652.6949	83.003	1.8854	3.1451	51.0603	3.3672	23.9343	45.4376	32.4764	74.6018	105.4519	101.0579	150.48	10.6818	16.1469	112.56	061004	Successful	Same Color
At3g53120	Col-0	SALK_097275	060901	P15590	RL04240	Homozygous		F10157														absolute	AA1012	254.1554	46.7725	24.3372	469.6441	0.5928	315.2893	426.6182	1432.0694	71.9394	1.6518	2.6457	42.4705	2.5576	18.0275	40.5025	37.1427	56.8705	116.8132	51.1306	106.2479	7.0424	14.1047	78.9521	061004	Successful	Same Color
At5g63180	Col-0	SALK_021933	060901	P15595	RL04222	Homozygous		F10157														absolute	AA1012	318.9341	44.1846	22.8066	472.6077	0.7176	229.5462	405.9407	1251.2736	53.2066	1.4352	2.6011	38.444	3.6495	18.6165	37.0725	31.9308	69.2648	94.6374	62.0154	111.9495	6.3242	12.4473	88.3297	061004	Successful	Same Color
	Col	SSB4	060901	P15335	RL04251			F10158														absolute	AA1012	442.3383	152.8135	54.7068	529.8451	0.9925	236.012	772.9489	1562.8947	87.803	1.791	4.0301	71.8662	6.785	32.8466	47.3383	37.994	80.2331	117.3714	114.391	142.0376	12.815	17	147.7519	061004	Successful	Same Color
At1g67820	Col-0	SALK_000296	060901	P15419	RL04258	WildType		F10158														absolute	AA1012	424.7224	70.6691	28.4	512.4982	0.8885	272.0824	623.7624	1558.9455	70.7321	1.7527	4.0436	48.4667	3.7515	25.8145	48.5939	46.7915	61.8533	158.9564	64.2679	135.4061	8.6533	16.3382	98.6315	061004	Successful	Same Color
At3g19490	Col-0	SALK_008491	060901	P15563	RL04270	Homozygous		F10158														absolute	AA1012	581.0744	72.8864	21.8754	472.2101	0.7407	403.8583	271.6543	1888.8704	58.7085	1.5769	3.1658	38.6	2.6251	23.002	50.5347	31.9296	38.3276	127.4593	76.9065	125.3106	4.7889	13.5467	94.6663	061004	Successful	Same Color
At3g10370	Col-0	SALK_080169	060901	P15527	RL04262	WildType		F10158														absolute	AA1012	311.884	69.0541	27.9403	451.6144	0.5436	436.8199	524.2862	1281.0696	62.9204	1.5492	2.5403	48.7315	2.2751	20.9425	44.9171	40.6575	65.8707	138.5945	56.1525	112.2619	9.0077	14.2464	89.2641	061004	Successful	Same Color
At1g13960	Col-0	SALK_121735	060901	P15359	RL04253	Homozygous		F10158														absolute	AA1012	326.7935	54.8118	31.2418	494.9882	1.1098	275.0902	529.7399	1607.0614	100.3438	1.885	3.7556	48.366	4.8588	25.698	50.3778	30.4248	70.8837	80.3359	170.1804	192.6497	9.6601	14.5477	104.132	061004	Successful	Same Color
At1g18310	Col-0	SALK_045389	060901	P15539	RL04261	Homozygous		F10158														absolute	AA1012	323.4355	89.3929	33.9117	513.8518	0.9594	329.069	470.4832	1457.2589	72.5574	1.6579	3.4345	51.5188	4.1391	22.2335	51.5624	29.6294	67.3523	92.5056	110.7929	174.8193	10.3543	17.1137	106.2761	061004	Successful	Same Color
At1g10310	Col-0	SALK_125505	060901	P15407	RL04257	Homozygous		F10158														absolute	AA1012	415.2942	41.3471	27.4645	427.0981	0.9161	270.9703	444.4271	1424.7252	83.1626	2.08	3.5819	44.9265	4.7742	24.7871	45.5019	29.6013	76.0581	118.9948	105.8929	134.8439	9.5794	14.7819	87.5742	061004	Successful	Same Color
At3g06330	Col-0	SALK_013557	060901	P15431	RL04259	Homozygous		F10158														absolute	AA1012	564.1416	38.2308	26.2387	589.8584	0.9193	232.1495	494.2689	1670.0066	78.9364	1.5672	4.8708	44.3974	4.3856	21.3456	40.8485	41.238	60.8052	170.6833	68.417	152.9561	7.3993	12.5626	97.4649	061004	Successful	Same Color
At1g20696	Col-0	SALK_018451	060901	P15635	RL04276	Heterozygous		F10158														absolute	AA1012	462.0944	43.6315	24.5574	604.0275	1.2131	270.977	466.0525	1617.5226	87.4898	1.8584	3.0177	46.4564	4.3436	28.4092	47.0492	33.3246	67.4426	93.322	125.0243	177.9698	10.0957	16.1561	118.0721	061004	Successful	Same Color
At5g39530	Col-0	SALK_106375	060901	P15311	RL04249	Homozygous		F10158														absolute	AA1012	547.711	26.958	29.1359	512.7943	0.8242	240.3858	452.1438	1715.1345	94.9552	2.1708	3.4633	41.1644	6.9267	28.3018	48.0641	26.4527	84.7502	149.6313	111.9473	143.2128	9.9872	13.6797	98.5295	061004	Successful	Same Color
At2g28540	Col-0	SALK_152456	060901	P15347	RL04252	Homozygous		F10158														absolute	AA1012	414.0111	22.191	30.6616	467.3772	0.627	189.8782	403.4367	1155.9017	61.7702	1.3702	2.6768	35.1696	5.1626	19.3564	31.6318	26.1107	58.2727	101.5889	77.6637	109.027	6.8263	9.9557	95.7869	061004	Successful	Same Color
	Col	SSB4	060901	P15035	RL04246			F10158														absolute	AA1012	594.1845	42.7294	26.7641	490.3641	0.8879	247.309	552.5053	1615.1307	95.8985	1.7362	4.2824	45.3734	3.1232	24.9028	44.4136	41.1579	85.4266	178.5362	91.8019	130.7096	9.4167	15.7486	117.6743	061004	Successful	Same Color
At1g10890	Col-0	SALK_049516	060901	P15455	RL04268	Homozygous		F10158														absolute	AA1012	437.8411	45.1785	28.8418	471.4316	0.8296	217.2822	537.8505	1177.3508	57.0276	1.5111	2.7731	50.4889	8.6034	56.3394	63.235	34.5993	81.0532	134.9791	93.1636	124.4121	14.6976	23.8236	153.9017	061004	Successful	Same Color
At3g58720	Col-0	SALK_029270	060901	P15443	RL04260	Homozygous		F10158														absolute	AA1012	413.7125	25.2353	28.4542	537.6095	0.5939	351.9634	495.6827	1156.0936	70.5275	1.6217	3.2285	41.779	5.2461	23.3247	36.8827	38.2847	56.5966	112.301	69.7125	121.4319	7.7071	12.7607	97.5092	061004	Successful	Same Color
At1g10230	Col-0	SALK_000515	060901	P15551	RL04269	Homozygous		F10158														absolute	AA1012	331.3229	48.627	30.6445	437.4972	1.0809	294.2759	580.5166	1435.531	87.1348	1.8257	3.1812	50.084	3.8508	28.7285	51.8596	35.2915	68.4878	115.3555	83.1147	122.9693	10.2658	15.1661	85.9009	061004	Successful	Same Color
At5g64640	Col-0	SALK_063593	060901	P15095	RL04247	Homozygous		F10158														absolute	AA1012	452.0118	105.3534	37.4316	523.733	1.0885	308.7088	604.2231	1550.2284	95.1732	1.7448	2.8547	58.9426	4.9973	28.2949	52.8107	31.4048	99.5775	90.3271	152.0536	196.8815	12.4901	19.8424	148.2016	061004	Successful	Same Color
At5g08540	Col-0	SALK_100294	060901	P15299	RL04248	Homozygous		F10158														absolute	AA1012	502.578	57.6997	28.5199	456.0677	0.5626	360.5139	471.5145	1057.1454	59.5905	1.632	2.5875	44.6552	4.2955	25.6368	35.5169	28.4202	83.0742	97.8861	79.7365	98.8059	7.676	11.8694	108.8415	061004	Successful	Same Color
At4g23450	Col-0	SALK_110094	060901	P15587	RL04272	Homozygous		F10158														absolute	AA1012	293.0077	74.8918	28.3705	412.0831	0.6262	256.8098	450.4481	1245.6962	61.0393	1.5027	2.6262	42.5989	3.2852	26.7322	48.9945	29.8077	63.0087	109.294	73.6831	122.412	9.8787	16.3596	71.6077	061004	Successful	Same Color
At2g37980	Col-0	SALK_020524	060901	P15599	RL04273	Homozygous		F10158														absolute	AA1012	357.2759	63.8902	32.4149	540.3553	1.1254	253.0847	594.2725	1472.16	89.44	1.638	3.7749	55.3641	5.4359	28.2712	49.8441	49.1376	67.5973	165.9634	67.2705	130.4244	9.3898	16.8786	97.8983	061004	Successful	Same Color
At3g22720	Col-0	SALK_034769	060901	P15491	RL04265	Homozygous		F10158														absolute	AA1012	499.3193	64.0659	29.4386	547.7909	1.0341	324.8807	516.1443	1460.4716	78.7682	1.8443	3.3159	52.9057	3.192	26.9966	48.7352	34.1364	79.8818	131.9966	108.6739	171.1807	9.2455	16.2148	118.8795	061004	Successful	Same Color
At5g41500	Col-0	SALK_046391	060901	P15575	RL04271	Homozygous		F10158														absolute	AA1012	366.5275	103.9664	31.738	546.3246	0.8325	323.7055	527.5258	1573.6139	71.4261	1.7658	2.5171	49.542	3.0852	26.6214	56.8893	33.8586	59.8609	138.4035	91.0354	170.5055	8.7861	14.6539	92.5125	061004	Successful	Same Color
At5g14420	Col-0	SALK_062384	060901	P15503	RL04264	Homozygous		F10158														absolute	AA1012	521.117	79.4449	41.9701	555.9456	1.4299	297.0259	658.0966	1462.3823	99.4503	2.0503	3.1388	60.8095	7.668	36.0599	58.4871	33.2748	83.2857	106.8694	154.1605	214.1796	13.6272	18.385	130.9932	061004	Successful	Same Color
At5g11210	Col-0	SALK_078407	060901	P15371	RL04254	WildType		F10158														absolute	AA1012	566.0465	70.3937	30.9572	581.9799	1.234	304.2616	578.6013	1685.5912	98.6918	1.9346	3.522	61.4214	4.3962	27.0176	48.7509	37.4906	86.0113	125.6075	127.1711	195.9233	11.3899	16.605	128.1975	061004	Successful	Same Color
At1g74550	Col-0	SALK_150522	060901	P15059	RL04245	Homozygous		F10158														absolute	AA1012	443.14	51.7953	33.5235	409.3647	1.0329	282.1471	667.4012	1472.7388	116.4647	1.9	3.1435	52.9094	3.0847	28.0882	46.8929	38.2941	81.2412	136.6671	88.4553	136.7059	9.6871	16.1071	104.8624	061004	Successful	Same Color
At1g78090	Col-0	SALK_137712	060901	P15623	RL04275	Heterozygous		F10158														absolute	AA1012	419.2128	58.4496	39.6057	514.6922	0.9007	247.1121	587.7206	1527.3957	84.4468	1.6142	4.2482	47.4241	7.1816	34.5475	56.5433	47.2965	65.8496	140.0936	54.9957	120.2638	12.8794	20.2184	89.7262	061004	Successful	Same Color
At1g13260	Col-0	SALK_021865	060901	P15430	RL04283	Homozygous		F10159														absolute	AA1012	417.4449	69.3668	20.185	548.6128	0.7112	262.9722	423.4545	1500.2332	51.8075	1.5914	3.3027	41.6524	3.0995	22.9112	46.1198	44.4652	64.4246	90.8503	68.4984	132.9305	6.5936	15.4203	112.9155	061004	Successful	Same Color
At4g32650	Col-0	SALK_078470	060901	P15633	RL04278	Homozygous		F10159														absolute	AA1012	346.2329	76.1289	26.3924	412.5174	0.5461	393.9255	462.0019	1056.3103	73.8711	1.4005	2.6597	46.0296	3.431	21.7031	40.9241	39.3718	66.0153	90.3847	71.1675	104.0143	7.9647	13.6716	105.0053	061004	Successful	Same Color
	Col	SSB4	060901	P15425	RL01007			F10159														absolute	AA1012	344.0043	40.8804	20.475	432.9967	0.6402	272.6359	423.5087	1169.0348	57.512	1.5576	2.4913	37.4522	2.4337	20.2978	38.1489	37.0109	53.0902	109.525	71.5391	114.7826	6.9543	11.7837	88.9761	061004	Successful	Same Color
At3g07510	Col-0	SALK_138548	060901	P15634	RL04286	Homozygous		F10159														absolute	AA1012	272.3482	85.9473	26.0397	396.9503	0.5659	361.7114	440.3819	1264.1719	57.2881	1.4307	2.5184	37.6708	1.8981	18.3551	49.1775	40.603	47.6924	97.2916	60.7905	101.6251	6.7214	15.9421	91.2691	061004	Successful	Same Color
	Col	SSB4	060901	P15329	RL00958			F10159														absolute	AA1012	316.9722	66.0918	21.6952	484.6969	0.8295	524.5201	381.83	1060.9938	59.9309	1.4901	2.1371	40.5076	4.5382	36.9167	65.5683	38.57	57.6	99.1649	56.2663	110.3569	8.5983	20.6992	91.5377	061004	Successful	Same Color
At3g62000	Col-0	SALK_025849	060901	P15334	RL04289	Homozygous		F10159														absolute	AA1012	634.7383	36.2148	27.5638	668.5597	1.1315	317.1181	562.7302	2111.3866	92.1329	2.1114	4.1611	45.051	4.9651	30.7114	58.0497	45.2483	61.4067	168.2416	94.2497	184.3946	10.8966	19.5973	115.6255	061004	Successful	Same Color
	Col	SSB4	060901	P15326	RL00981			F10159														absolute	AA1012	287.0677	121.6435	24.9817	435.3807	0.5916	597.2435	421.1635	900.7328	62.5798	1.7274	2.5373	42.2657	2.6212	31.1042	67.2741	37.757	58.5748	94.1531	65.9062	136.8928	8.4267	18.9975	85.0874	061004	Successful	Same Color
	Col	SSB4	060901	P15626	RL00955			F10159														absolute	AA1012	640.5169	68.6667	32.406	689.8262	1.2524	719.9296	632.0539	1407.8292	96.7476	1.9775	3.3738	59.3708	9.588	69.3049	108.4569	41.5715	102.836	126.1798	159.7798	266.8734	18.5109	33.8906	145.3528	061004	Successful	Same Color
At1g15730	Col-0	SALK_002480	060901	P15324	RL04297	Heterozygous		F10159														absolute	AA1012	619.8918	123.7019	32.3469	561.8992	0.782	312.5899	574.469	1025.5682	83.3475	1.479	3.652	63.5491	4.0053	30.8658	49.9077	43.1841	88.766	108.1963	61.8865	191.2212	14.4615	19.2775	131.2499	061004	Successful	Same Color
At4g00630	Col-0	SALK_045324	060901	P15632	RL04277	Homozygous		F10159														absolute	AA1012	465.7847	60.5792	26.2131	429.5945	0.7967	260.2459	425.6874	1263.2732	61.0011	1.412	3.3301	45.271	2.6951	24.2973	39.6699	40.329	64.9749	139.9661	83.2273	117.5246	6.929	15.5913	107.3093	061004	Successful	Same Color
At1g20810	Col-0	SALK_005048	060901	P15330	RL04296	Homozygous		F10159														absolute	AA1012	455.5052	39.8203	22.0628	502.1095	1.0609	232.9538	432.4345	1436.7409	73.0745	1.5028	3.7403	38.6757	3.0769	26.48	46.2917	41.3797	50.7643	147.0892	59.9532	125.7834	8.112	15.1754	89.5951	061004	Successful	Same Color
At2g31750	Col-0	SALK_004870	060901	P15629	RL04279	Homozygous		F10159														absolute	AA1012	353.841	70.4795	27.2905	444.7829	0.7095	234.0758	394.8391	1209.9315	58.4661	1.6758	2.4024	42.5321	3.4067	26.1052	48.2801	30.548	64.493	79.4532	81.0361	124.1859	8.2924	13.8422	98.137	061004	Successful	Same Color
At3g49220	Col-0	SALK_062058	060901	P15444	RL04301	Homozygous		F10159														absolute	AA1012	376.7697	38.7277	31.8084	613.2571	1.005	669.1798	494.6639	1225.3613	77.3731	1.8168	3.8067	38.6857	9.4538	49.2908	83.6437	51.4269	62.7193	182.5613	58.2454	145.1345	9.9261	25.3613	75.1513	061004	Successful	Same Color
At2g30695	Col-0	SALK_014066	060901	P15426	RL04300	Homozygous		F10159														absolute	AA1012	407.099	69.6498	28.3949	600.7157	0.6594	738.0026	430.5086	1129.5323	76.1585	1.922	3.3891	43.1859	4.0064	46.1227	82.5201	38.855	66.8	143.5463	95.1629	178.1495	11.6102	22.1086	87.3201	061004	Successful	Same Color
	Col	SSB4	060901	P15325	RL00968			F10159														absolute	AA1012	380.2885	40.0599	30.3875	577.5317	0.5868	554.177	550.478	1326.5436	76.2885	1.7073	3.2711	49.3645	5.3408	50.347	80.7916	53.0732	68.761	130.6815	62.8432	136.8042	14.2341	25.8341	98.6606	061004	Successful	Same Color
	Col	SSB4	060901	P15424	RL00994			F10159														absolute	AA1012	437.4649	45.7338	25.6257	559.2959	0.8243	557.373	545.2946	1250.4311	85.6284	1.8054	3.9054	46.5338	3.7365	44.2068	73.473	49.2189	60.8378	193.277	49.5176	130.3027	10.3986	22.8365	89.2703	061004	Successful	Same Color
At1g09795	Col-0	SALK_024115	060901	P15331	RL04288	Homozygous		F10159														absolute	AA1012	427.6469	63.6137	26.2309	564.7611	1.2331	313.4309	436.2983	1621.6274	72.6251	1.6823	3.864	44.416	3.2571	26.4389	55.4263	34.5474	61.8811	123.5806	102.5086	176.4046	9.1703	16.6709	102.2103	061004	Successful	Same Color
At5g06230	Col-0	SALK_008492	060901	P15624	RL04294	Homozygous		F10159														absolute	AA1012	331.1983	111.4212	24.6034	471.7347	0.5025	387.7644	397.111	1387.1686	58.7814	1.5669	2.6008	45.2915	2.5288	16.8161	47.6636	39.6729	53.8678	121.6136	76.6085	125.7525	4.7568	15.0331	98.722	061004	Successful	Same Color
At5g04970	Col-0	SALK_094562	060901	P15422	RL04291	Homozygous		F10159														absolute	AA1012	428.5763	31.3037	26.2652	654.9852	1.0207	261.123	424.1304	1620.84	63.5867	2.0607	3.6637	40.083	7.803	28.1511	55.6978	25.6074	62.4296	114.2563	124.7689	217.6119	10.7378	15.4504	88.6089	061004	Successful	Same Color
At2g41140	Col-0	SALK_071004	060901	P15628	RL04287	Heterozygous		F10159														absolute	AA1012	486.5612	26.7772	24.7042	549.4798	1.1057	334.5658	501.3004	1702.1992	68.5186	2.003	3.5726	42.1232	6.908	33.2532	58.4867	34.073	62.1795	150.397	71.4221	154.6327	10.0456	18.0897	98.6342	061004	Successful	Same Color
At1g59870	Col-0	SALK_142256	060901	P15428	RL04284	Homozygous		F10159														absolute	AA1012	366.0697	43.624	24.5285	461.397	0.8961	304.9057	405.4414	1299.3009	62.7808	1.7417	2.7123	38.7796	3.6733	35.8378	61.0811	38.4396	67.8258	106.3712	81.0739	121.1351	9.2252	20.9489	96.5514	061004	Successful	Same Color
At2g01580	Col-0	SALK_124491	060901	P15332	RL04280	Homozygous		F10159														absolute	AA1012	363.5781	78.5736	27.2499	427.9192	0.6893	248.8409	494.8309	1368.5716	73.0773	1.6279	3.1212	49.7147	2.2434	19.3007	38.2035	46.013	60.8928	114.6943	71.2379	109.9481	6.8708	12.0599	113.7397	061004	Successful	Same Color
At2g37860	Col-0	SALK_084529	060901	P15627	RL04295	Homozygous		F10159														absolute	AA1012	619.9074	19.6868	34.0456	562.7309	0.9162	208.8721	595.675	1275.8809	62.3294	1.4559	3.2426	59.8618	9.0162	27.9485	28.5529	40.6206	46.5647	183.5721	95.9529	142.1382	7.5897	13.5279	166.5279	061004	Successful	Light Green
At4g27320	Col-0	SALK_031274	060901	P15427	RL04292	Homozygous		F10159														absolute	AA1012	611.4188	40.4217	32.8087	655.7826	1.4609	281.4116	592.8174	1834.2333	94.9536	2.0971	4.1739	49.8087	7.4333	31.3435	59.7638	39.1812	69.5899	153.2101	113.4145	230.171	12.0812	19.7928	109.1768	061004	Successful	Same Color
At5g10470	Col-0	SALK_036411	060901	P15630	RL04293	Homozygous		F10159														absolute	AA1012	292.7754	37.2105	21.9801	463.5497	0.7392	232.5836	393.0023	1304.5637	64.8082	1.3649	2.9673	40.1544	3.2187	17.0643	37.4889	40.3193	48.9731	92.6784	75.6421	108.0655	6.9228	12.1205	79.6292	061004	Successful	Same Color
At2g43430	Col-0	SALK_040003	060901	P15423	RL04299	Homozygous		F10159														absolute	AA1012	357.4675	44.2125	23.5238	522.935	0.7613	303.0663	435.45	1336.7375	64.7687	1.705	2.68	39.62	4.5213	28.8813	48.27	39.0538	58.845	112.8413	54.825	140.5362	8.1938	16.6337	88.76	061004	Successful	Same Color
At4g08620	Col-0	SALK_093256	060901	P15333	RL04281	Homozygous		F10159														absolute	AA1012	603.215	52.1051	32.9502	540.0573	1.1536	352.0928	742.2457	1709.7898	126.2621	2.2116	4.1788	63.3447	4.501	38.8887	60.1406	54.9352	74.3549	176.8055	83.2259	160.3631	11.0334	21.1645	135.3597	061004	Successful	Same Color
At1g66200	Col-0	SALK_145235	060901	P15625	RL04302			F10159														absolute	AA1012	355.2386	80.7159	40.4138	517.4717	0.6041	450.6593	498.9186	780.9683	76.2014	1.4538	2.4152	49.0234	5.5117	44.08	72.7959	37.0497	74.9917	76.9283	81.3917	126.3062	12.2262	22.8028	103.2331	061004	Successful	Same Color
At1g06310	Col-0	SALK_023093	060901	P15429	RL04282	Heterozygous		F10159														absolute	AA1012	558.331	46.647	24.5781	548.0627	0.9705	331.1009	458.0577	1500.2809	79.842	1.8169	3.585	43.9661	4.5618	36.3009	63.684	42.7172	73.7367	139.5524	87.4633	148.8414	10.1455	21.2276	111.5586	061004	Successful	Same Color
At5g22790	Col-0	SALK_126363	060901	P15328	RL04290	Homozygous		F10159														absolute	AA1012	320.3311	59.6389	26.0667	466.7578	0.56	310.0356	493.6989	1466.8278	67.5122	1.6478	3.7167	45.7111	3.2656	21.8433	44.6956	47.8056	54.4033	140.1322	63.06	119.4444	8.4511	15.7244	90.5133	061004	Successful	Same Color
At4g22030	Col-0	SALK_052988	060901	P15631	RL04285	Homozygous		F10159														absolute	AA1012	467.1584	64.5653	29.1483	558.5552	0.9287	295.7464	513.2782	1500.0896	88.7937	1.6454	3.205	50.8681	4.5009	29.1495	54.082	47.335	72.0442	111.841	79.2366	145.0486	9.6845	20.1174	113.2467	061004	Successful	Same Color
At5g04360	Col-0	SALK_060765	060901	P15437	RL04204	Homozygous		F10160														absolute	AA1013	283.9157	56.6708	16.8434	441.9697	0.5742	550.9538	330.6724	919.6949	47.8438	1.1714	2.5325	28.0908	3.2065	27.3513	46.6601	29.7235	40.4237	120.5865	58.3779	125.2074	6.3288	12.1988	55.1616	061004	Successful	Same Color
At3g26020	Col-0	SALK_057440	060901	P15436	RL04212	Homozygous		F10160														absolute	AA1013	312.5057	76.2943	27.8584	513.0179	0.7963	513.8023	394.2336	1013.2754	60.3301	1.2175	2.7945	42.4386	4.0009	34.6069	55.3572	25.7471	57.8768	109.0915	69.7572	157.0262	7.8713	15.4593	84.3954	061004	Successful	Same Color
At2g17220	Col-0	SALK_113804	060901	P15447	RL04189	Homozygous		F10160														absolute	AA1013	445.0174	76.757	21.0515	520.3643	0.7554	323.0742	340.6742	1175.4961	63.7963	1.2	2.9753	37.7834	3.5935	23.0556	41.1059	22.0195	65.9692	85.0028	135.0637	196.4844	6.5882	13.0986	98.0746	061004	Successful	Same Color
At1g47670	Col-0	SALK_005293	060901	P15449	RL04205	Homozygous		F10160														absolute	AA1013	379.6964	60.9524	28.9714	540.4717	0.912	659.6908	372.0986	1101.9854	61.972	1.5742	3.0768	38.1367	5.1462	42.3619	58.9434	21.6045	59.0353	145.5104	145.6986	235.5317	10.9244	14.1703	73.7109	061004	Successful	Same Color
At1g69830	Col-0	SALK_005044	060901	P15339	RL04185			F10160														absolute	AA1013	436.0709	28.0832	28.3902	483.7028	0.7401	308.7523	467.2563	1366.893	95.0606	1.7664	3.5829	38.1113	5.3003	25.9609	35.408	34.2446	55.9486	166.5835	88.3731	131.9437	8.263	10.0159	78.5737	061004	Successful	Same Color
At5g62000	Col-0	SALK_108995	060901	P15342	RL04183	WildType		F10160														absolute	AA1013	576.573	35.4955	28.6018	620.9189	1.1411	347.0823	481.4823	1755.3381	88.0961	1.5616	3.6084	41.3009	4.8517	30.8096	44.4709	23.642	65.3369	136.3387	145.6829	226.7832	12.2907	28.0949	98.4036	061004	Successful	Same Color
At1g10170	Col-0	SALK_001399	060901	P15343	RL04191	WildType		F10160														absolute	AA1013	592.3988	31.0887	33.8539	738.6145	1.2093	358.8893	585.6904	1809.309	102.0962	1.8145	4.5519	52.0243	6.1646	32.6968	48.2099	29.4817	74.2736	142.4046	162.0522	256.1125	12.3768	15.0087	118.9078	061004	Successful	Same Color
At2g30695	Col-0	SALK_014066	060901	P15451	RL04304	Homozygous		F10160														absolute	AA1013	285.6019	42.7776	22.9477	451.2589	0.5607	226.4355	361.3879	1135.6215	55.0561	1.3411	2.4037	31.5617	2.257	18.0907	35.015	27.7495	42.8056	112.8692	63.9701	115.2252	6.1636	9.1692	63.3514	061004	Successful	Same Color
At5g41500	Col-0	SALK_046391	060901	P15435	RL04211	Homozygous		F10160														absolute	AA1013	334.8221	28.337	26.7238	519.495	0.8796	529.3061	327.5072	1021.9812	46.7834	1.4276	2.7171	30.4939	5.8	34.2387	49.0983	17.0917	44.2298	122.9657	80.1271	179.0674	8.5414	12.6354	57.4994	061004	Successful	Same Color
At3g58720	Col-0	SALK_029270	060901	P15440	RL04202	Homozygous		F10160														absolute	AA1013	219.5258	42.5567	24.9305	482.707	0.4094	301.2721	335.6324	1164.446	59.6762	1.2742	2.6381	31.9478	3.2428	21.0841	36.7561	26.3373	47.2898	72.1796	88.2381	126.2726	7.4068	9.7869	61.6491	061004	Successful	Same Color
At1g18310	Col-0	SALK_045389	060901	P15345	RL04207	Homozygous		F10160														absolute	AA1013	396.5423	49.2933	28.6612	615.7306	1.088	327.5557	411.7224	1439.3563	66.8268	1.642	3.3318	42.9773	7.937	56.5026	65.53	29.3726	62.1551	135.3959	127.256	207.4741	18.0793	17.4729	98.1341	061004	Successful	Same Color
At3g06330	Col-0	SALK_013557	060901	P15341	RL04201	Homozygous		F10160														absolute	AA1013	300.8155	98.6908	21.8598	520.3045	1.0314	289.4168	322.2434	1138.1067	47.3763	1.2688	3.2843	44.6615	6.234	42.1832	49.877	20.8929	60.8198	194	141.0219	205.2903	9.6671	13.4925	91.4305	061004	Successful	Same Color
At1g10230	Col-0	SALK_000515	060901	P15438	RL04209	Homozygous		F10160														absolute	AA1013	270.0639	173.53	33.06	473.1508	1.2752	564.9166	454.5089	1112.2687	70.6886	1.4255	3.5603	59.8428	4.0406	35.2873	58.2289	28.8026	66.0544	183.4255	130.432	229.6156	8.4458	15.9525	88.6246	061004	Successful	Same Color
At3g06510	Col-0	SALK_106253	060901	P15442	RL04186	Homozygous		F10160														absolute	AA1013	386.0599	67.7961	31.5507	467.9855	0.5488	281.1314	538.1662	1323.7411	63.8077	1.5739	3.9043	43.6126	4.0995	31.9758	42.7604	34.5024	60.2309	145.429	92.3961	136.6541	9.7585	13.2319	104.7536	061004	Successful	Same Color
At1g16710	Col-0	SALK_071102	060901	P15439	RL04210	Homozygous		F10160														absolute	AA1013	338.9341	53.6536	40.1003	567.5417	0.8443	541.8962	504.6915	1349.628	77.0962	1.6805	4.0665	39.7388	4.309	35.0402	55.4904	26.8047	52.1901	171.088	95.3061	200.4746	9.3108	13.1067	68.9586	061004	Successful	Same Color
At1g06490	Col-0	SALK_040051	060901	P15450	RL04303	Homozygous		F10160														absolute	AA1013	460.2821	36.0063	31.0533	628.5755	0.9417	542.4966	521.1624	1457.274	91.5436	1.9649	4.1442	38.5429	3.3781	32.4828	47.3969	37.1473	48.9793	177.2226	97.4069	214.7047	9.9837	12.4426	72.2132	061004	Successful	Same Color
At1g67820	Col-0	SALK_000296	060901	P15336	RL04200	Heterozygous		F10160														absolute	AA1013	481.0636	35.4519	35.6961	655.0519	1.2143	313.8519	619.9026	1780.0909	109.2221	1.9792	4.2649	44.0883	5.7312	29.6338	43.3455	36.3753	55.4649	204.1974	98.3597	193.0156	9.6169	11.8857	86.6039	061004	Successful	Same Color
At5g14420	Col-0	SALK_062384	060901	P15453	RL04198	Homozygous		F10160														absolute	AA1013	447.12	99.9726	34.0642	526.4937	0.7811	315.9421	563.8137	1440.3968	87.9274	1.9305	4.0337	46.1189	3.1779	24.5411	40.9084	34.8095	53.5537	152.2389	68.9063	161.0442	8.2189	10.6937	77.9537	061004	Successful	Same Color
At3g22720	Col-0	SALK_034769	060901	P15452	RL04206	Homozygous		F10160														absolute	AA1013	359.0508	55.8811	23.6454	584.4984	0.8551	339.0659	394.1492	1476.3676	73.2465	1.6184	2.9395	35.5222	3.7124	40.52	59.2735	30.8854	53.3924	140.3459	86.4724	172.3492	9.7578	16.1524	63.7741	061004	Successful	Same Color
At3g07020	Col-0	SALK_020939	060901	P15446	RL04188	Homozygous		F10160														absolute	AA1013	325.5363	44.5036	24.1767	532.7525	0.7287	300.5482	444.0456	1483.5031	74.8057	1.3938	4.1102	37.4033	2.514	21.7197	39.0708	38.4019	50.8	133.3064	75.4793	145.619	8.0589	10.3458	81.0033	061004	Successful	Same Color
At5g63180	Col-0	SALK_021933	060901	P15337	RL04192	Homozygous		F10160														absolute	AA1013	364.6314	141.5073	20.1119	448.6713	0.7303	554.7525	355.5065	881.8429	47.449	1.2544	2.2031	36.0215	3.764	28.1379	45.9586	22.0682	51.0927	102.4659	110.3609	163.2659	4.7985	12.0812	70.4352	061004	Successful	Same Color
At5g17050	Col-0	SALK_049338	060901	P15344	RL04199	Heterozygous		F10160														absolute	AA1013	356.9892	27.109	24.748	635.0975	0.7668	308.3798	406.5256	1492.9256	72.9155	1.6953	3.5538	35.2939	8.7668	27.3863	41.8036	32.9415	48.4188	163.587	88.5329	155.7054	9.1004	11.7184	72.8578	061004	Successful	Same Color
At1g20810	Col-0	SALK_007247	060901	P15454	RL04190	WildType		F10160														absolute	AA1013	357.358	28.8476	28.4865	620.1129	0.8025	242.7724	487.2426	1438.3323	71.3956	1.6401	3.516	36.5893	5.6414	23.8119	34.6821	34.0376	50.6119	140.7749	97.3028	164.2934	6.815	10.3812	80.2859	061004	Successful	Light Green
At1g08050	Col-0	SALK_005004	060901	P15441	RL04194	Homozygous		F10160														absolute	AA1013	343.7822	23.9429	30.0741	603.8193	0.9066	286.2363	465.3174	1582.6764	82.0031	2.2178	3.1707	37.4224	11.773	26.9421	45.671	24.5282	54.051	146.4695	145.2386	196.9174	11.4255	12.0942	63.6386	061004	Successful	Same Color
At1g10890	Col-0	SALK_075181	060901	P15338	RL04184	Homozygous		F10160														absolute	AA1013	530.5935	51.9161	22.5634	606.5355	1.1581	381.8473	428.6548	1523.5204	81.1946	1.6731	3.6989	42.772	3.3398	32.0882	46.6269	23.5591	78.5118	120.2194	210.6183	297.5043	11.3301	13.9462	98.9624	061004	Successful	Same Color
At4g23450	Col-0	SALK_110094	060901	P15434	RL04203	Homozygous		F10160														absolute	AA1013	299.0913	92.0824	30.9922	422.0848	0.5015	563.323	428.2663	1109.6585	70.5433	1.3851	3.3564	42.2699	3.4436	33.1391	53.2394	33.3063	50.0979	141.6275	79.3099	138.1409	9.1319	12.8597	58.7678	061004	Successful	Same Color
At5g45800	Col-0	SALK_051073	060901	P15340	RL04193	Homozygous		F10160														absolute	AA1013	422.5991	149.8313	29.9339	491.4554	0.9446	303.5107	527.0366	1229.7911	65.4009	1.4045	2.8411	68.9411	13.1205	93.2857	75.6821	27.4321	116.242	102.3455	161.4366	207.3973	17.4616	27.8911	209.0795	061004	Successful	Same Color
At3g26020	Col-0	SALK_039168	060901	P15448	RL04197	Homozygous		F10160														absolute	AA1013	480.0892	31.2879	28.6395	647.1567	1.1236	346.0115	384.8815	1544.4854	67.5197	1.8854	3.5618	34.1134	7.1146	34.214	54.6522	21.6739	60.5248	124.6255	199.0624	246.7924	12.2204	13.451	70.4764	061004	Successful	Same Color
At1g79350	Col-0	SALK_004087	060901	P15366	RL04308	Homozygous		F10161														absolute	AA1013	369.1216	64.2012	22.8567	483.0283	0.5507	356.9724	357.9169	1171.4144	55.0835	1.3786	3.6054	34.1344	3.332	18.2283	34.7573	29.8998	76.8707	120.4676	79.5713	135.3289	5.1433	10.9794	89.9208	061004	Successful	Same Color
At1g09795	Col-0	SALK_024115	060901	P15020	RL04322	Homozygous		F10161														absolute	AA1013	241.8333	67.8128	22.1034	441.1684	0.4667	267.6761	309.4103	1110.0376	51.8026	1.3462	2.0974	29.9308	2.741	18.1598	36.7966	19.3453	54.4581	74.8462	85.7786	122.9248	5.7043	10.1872	57.8812	061004	Successful	Same Color
At4g00630	Col-0	SALK_045324	060901	P15094	RL04329	Homozygous		F10161														absolute	AA1013	269.4075	71.955	19.5416	435.5992	0.5562	236.8237	258.8876	966.6114	44.4181	1.1519	2.0505	31.1179	3.0391	21.8477	38.2911	15.2813	49.8817	63.1479	118.0639	143.6544	5.3736	10.2746	65.2394	061004	Successful	Same Color
At1g59870	Col-0	SALK_142256	060901	P15029	RL04319	Homozygous		F10161														absolute	AA1013	286.7065	59.404	28.4387	510.1699	0.8503	304.6778	305.6764	1036.8647	42.9609	1.2467	1.8607	34.6274	3.4804	29.6126	46.8036	22.32	53.458	82.5546	75.5281	118.8971	4.9258	13.3007	87.8049	061004	Successful	Same Color
At1g78090	Col-0	SALK_137712	060901	P15363	RL04332	Homozygous		F10161														absolute	AA1013	250.8788	96.6282	25.9063	398.0788	0.6465	274.728	347.8954	878.6445	46.6669	0.9691	2.0632	37.4893	2.9175	20.5046	34.6941	23.6788	47.6278	70.5284	91.6992	148.0482	4.0102	10.5542	72.9324	061004	Successful	Same Color
At2g37860	Col-0	SALK_084529	060901	P15084	RL04313	Homozygous		F10161														absolute	AA1013	458.6759	31.1386	32.4614	593.498	0.4046	249.8736	327.738	1254.3328	48.429	1.5304	2.8591	41.491	5.382	26.8904	26.6528	22.509	64.6516	153.6383	102.9843	136.6551	5.5293	10.2968	115.4238	061004	Successful	Light Green
At5g10470	Col-0	SALK_036411	060901	P15024	RL04311	Homozygous		F10161														absolute	AA1013	400.2007	23.1462	31.5043	492.101	0.7764	243.8531	434.0905	1425.6223	62.5692	1.6236	3.6708	35.0977	5.4243	20.6334	34.8616	30.2282	65.9043	165.0269	80.1167	125.1816	6.6793	9.1593	73.1384	061004	Successful	Same Color
At4g22030	Col-0	SALK_052988	060901	P15348	RL04320	Homozygous		F10161														absolute	AA1013	272.609	46.8955	30.0312	466.3307	0.4985	234.7799	364.0513	1128.0854	52.0894	1.3196	2.6191	34.4864	3.2995	21.6191	34.2633	25.4683	56.807	104.9719	71.4241	119.7668	5.3236	10.5085	68.5317	061004	Successful	Same Color
At1g20696	Col-0	SALK_018451	060901	P15370	RL04333	Heterozygous		F10161														absolute	AA1013	309.1667	69.2968	26.3139	543.511	0.9115	327.8024	381.0905	1304.712	67.8015	1.4738	2.8391	36.843	2.3873	24.9213	45.6284	21.8005	51.9804	122.5447	110.7139	211.8993	8.1976	14.5017	65.2763	061004	Successful	Same Color
At1g13260	Col-0	SALK_021865	060901	P15093	RL04326	Homozygous		F10161														absolute	AA1013	260.9875	53.9081	21.6845	433.9684	0.4483	274.5429	311.0543	1019.6492	50.2821	1.3244	2.5002	35.1545	3.0413	21.4756	36.7499	21.2668	51.1378	90.8213	92.3963	120.4705	5.884	12.3508	60.0984	061004	Successful	Same Color
At2g37980	Col-0	SALK_020524	060901	P15015	RL04330	Homozygous		F10161														absolute	AA1013	378.7092	52.3949	27.5561	570.3449	0.9224	289.4092	455.9429	1509.052	68.3643	1.601	3.7959	37.9918	3.1143	20.7306	38.7092	34.0224	55.5439	196.3245	83.9592	165.049	6.9235	11.152	74.7704	061004	Successful	Same Color
At1g20810	Col-0	SALK_005048	060901	P15367	RL04309	Homozygous		F10161														absolute	AA1013	409.2964	41.3908	24.0882	476.7969	0.6267	229.3292	383.5077	1443.6287	69.4092	1.7456	3.6636	35.9385	3.3877	23.1108	34.5005	28.6144	67.8338	166.9744	96.2636	140.1518	6.5251	10.3333	81.7569	061004	Successful	Same Color
At3g62000	Col-0	SALK_025849	060901	P15089	RL04321	Homozygous		F10161														absolute	AA1013	403.2344	73.2088	29.8004	539.9956	0.9757	226.7417	351.2309	1231.5541	57.6168	1.2053	3.4455	38.4839	3.962	24.1837	39.5779	18.7002	70.9722	93.6221	138.2402	222.7214	6.2923	11.8358	106.2534	061004	Successful	Same Color
At3g07510	Col-0	SALK_138548	060901	P15368	RL04317	Homozygous		F10161														absolute	AA1013	214.6233	65.1012	19.67	434.5058	0.593	223.2296	228.1595	916.116	36.8747	0.9525	2.0677	26.7774	1.6724	14.8148	34.9315	20.4646	50.2093	67.1642	80.863	122.9712	5.8444	10.435	66.4335	061004	Successful	Same Color
At1g15730	Col-0	SALK_002480	060901	P15349	RL04312	Heterozygous		F10161														absolute	AA1013	813.4912	19.4284	35.177	743.9908	1.1709	210.9579	415.3042	1052.1057	72.6513	1.5954	3.1816	37.2184	14.8015	25.1402	37.3134	23.551	70.0046	128.1165	97.9004	243.105	8.6069	11.459	103.3272	061004	Successful	Same Color
At4g27320	Col-0	SALK_031274	060901	P15360	RL04315	WildType		F10161														absolute	AA1013	561.8566	32.3964	36.3928	582.1578	1.1373	327.3494	578.794	1683.3422	101.6217	1.9024	4.2783	48.4831	4.7157	29.6506	43.0711	30.0554	70.7241	163.5651	135.1771	192.7831	11.5916	14.0747	95.0976	061004	Successful	Same Color
At5g22790	Col-0	SALK_126363	060901	P15014	RL04318	Homozygous		F10161														absolute	AA1013	344.7496	37.7927	28.5602	504.8639	0.6252	279.8756	471.7154	1394.512	71.9317	1.6919	3.5406	36.6106	3.4958	21.7389	34.5479	32.0538	58.3193	163.0162	86.0773	144.9535	7.1641	9.8095	73.0398	061004	Successful	Same Color
At3g52155	Col-0	SALK_144595	060901	P15088	RL04334	Homozygous		F10161														absolute	AA1013	393.9272	23.2291	36.3868	571.6583	0.9934	298.7311	497.453	1823.1192	96.3523	2.004	3.9457	36.9497	6.2331	23.4768	38.9987	29.9815	46.6848	186.8238	94.0914	171.9589	7.8318	10.0954	60.3947	061004	Successful	Same Color
At2g31750	Col-0	SALK_004870	060901	P15369	RL04325	Homozygous		F10161														absolute	AA1013	302.1203	49.2159	21.6109	437.3854	0.3749	274.8175	290.7808	991.124	39.0221	1.2785	2.1344	28.6597	3.0722	17.1432	32.7624	22.4434	50.2965	81.985	76.1478	127.595	4.633	10.4559	67.2042	061004	Successful	Same Color
At1g49650	Col-0	SALK_107688	060901	P15362	RL04331	Homozygous		F10161														absolute	AA1013	318.9562	59.9048	31.7095	453.8495	0.5514	246.3486	554.6419	1396.2476	91.1648	1.5171	4.2876	43.4048	3.82	23.061	34.9352	36.6524	68.8219	144.0238	66.4752	135.9457	8.0838	10.94	78.5543	061004	Successful	Same Color
	Col	SSB4	060901	P15044	RL04336			F10161														absolute	AA1013	237.2106	51.1037	23.551	418.6849	0.5094	286.9159	319.2498	884.9029	39.698	1.0718	2.3576	30.6727	1.791	15.5331	33.698	20.4196	47.0033	91.9347	69.9429	128.32	3.9584	8.7731	59.4914	061004	Successful	Same Color
At5g04970	Col-0	SALK_094562	060901	P15365	RL04316	Homozygous		F10161														absolute	AA1013	341.187	59.6668	34.8289	488.9327	0.5945	256.6444	534.3062	1240.2484	63.4294	1.5511	2.6524	38.6165	2.8638	20.1925	35.1072	30.6793	56.8648	111.3656	79.611	146.8988	7.587	11.3267	82.6254	061004	Successful	Same Color
At3g49220	Col-0	SALK_062058	060901	P15054	RL04306	Homozygous		F10161														absolute	AA1013	452.8967	29.0768	35.3338	649.257	0.7762	281.2954	508.102	2035.3444	102.498	1.8821	4.6371	35.2093	6.6755	27.7934	42.898	27.2172	75.8901	169.7563	118.1417	195.1722	9.8013	11.5629	80.3192	061004	Successful	Same Color
At2g01580	Col-0	SALK_124491	060901	P15034	RL04327	Homozygous		F10161														absolute	AA1013	329.0302	23.844	25.7019	490.3774	0.6616	300.9987	393.6352	1393.8755	61.2176	1.5258	3.3421	33.7346	5.6931	22.283	36.7119	29.7472	44.127	157.1182	49.4428	125.717	6.5962	10.4277	56.8994	061004	Successful	Same Color
At2g41140	Col-0	SALK_071004	060901	P15361	RL04323	Homozygous		F10161														absolute	AA1013	247.2062	70.4088	26.3451	464.3965	0.6195	374.1602	309.5805	1250.1363	52.177	1.246	2.3973	34.4239	2.7319	24.7319	52.7673	23.4735	42.8867	102.4451	47.5513	111.6611	5.9195	13.3637	84.9717	061004	Successful	Same Color
	Col	SSB4	060901	P15039	RL04335			F10161														absolute	AA1013	317.9082	33.2142	32.5716	497.1563	0.7967	353.2918	431.1814	1341.6885	66.624	1.6153	3.106	35.1301	3.4984	22.7246	37.4874	25.7596	45.9727	140.1792	76.8153	149.1869	7.694	10.0798	58.9486	061004	Successful	Same Color
At5g06230	Col-0	SALK_008492	060901	P15025	RL04314	Homozygous		F10161														absolute	AA1013	402.3658	60.9946	25.1364	530.7765	0.9193	251.7535	344.2895	1276.0548	61.6733	1.4601	2.8293	32.6435	2.933	22.2337	38.5017	21.1443	61.4748	112	110.8538	184.6073	6.802	10.7051	67.157	061004	Successful	Same Color
At4g08620	Col-0	SALK_093256	060901	P15049	RL04328	Homozygous		F10161														absolute	AA1013	295.3923	32.6777	31.4493	620.4451	1.0101	292.2018	399.5632	1783.4231	68.476	1.8469	4.2398	30.9994	4.5223	24.1697	41.8849	21.2724	52.9792	143.8504	104.1318	215.2534	8.1662	9.8374	58.9151	061004	Successful	Same Color
At1g66200	Col-0	SALK_145235	060901	P15079	RL04305			F10161														absolute	AA1013	778.7616	25.9137	35.7425	531.5329	0.6973	165.0822	527.263	1064.5658	113.5904	1.6342	4.1274	41.3575	8.7822	25.5452	30.0082	30.2822	89.6973	148.5726	115.3932	147.5178	9.6123	11.1315	93.0932	061004	Successful	Same Color
At4g32650	Col-0	SALK_078470	060901	P15364	RL04324	Homozygous		F10161														absolute	AA1013	299.2035	90.9125	20.0907	433.0467	0.6432	306.083	336.613	1127.2148	56.246	1.1262	2.5666	34.4949	2.9251	15.697	38.9666	21.709	54.3649	96.987	110.4098	199.8981	4.3677	9.3202	64.5835	061004	Successful	Same Color
At1g18310	Col-0	SALK_017021	060901	P15019	RL04310	Homozygous		F10161														absolute	AA1013	392.0199	29.2935	31.5938	628.3215	0.6941	247.0467	468.7265	1807.1875	79.5526	1.9738	4.4062	33.7907	3.9016	23.3882	36.0361	29.195	63.1389	172.2741	93.5526	159.129	7.3121	10.4997	76.1072	061004	Successful	Same Color
At5g11210	Col-0	SALK_078407	060901	P15526	RL04341	WildType		F10162														absolute	AA1013	409.4705	43.2357	26.4377	475.0966	0.9111	268.9121	302.544	1202.2551	54.772	1.2783	2.4048	30.514	2.9208	22.0705	32.1246	19.6068	61.2193	109.1778	95.1681	115.5739	4.6676	9.6097	78.3768	061004	Successful	Same Color
	Col	SSB4	060901	P15571	RL00981			F10162														absolute	AA1013	239.6507	42.8633	26.572	527.1958	0.6417	297.5821	334.6734	1292.0918	56.6417	1.5652	2.781	33.4744	5.0575	22.2681	38.0939	18.5256	50.7198	106.1256	90.1393	160.5393	6.2026	10.1066	61.7942	061004	Successful	Same Color
At1g33270	Col-0	SALK_139011	060901	P15524	RL04357	Homozygous		F10162														absolute	AA1013	355.389	127.1936	42.8301	492.2594	0.7826	282.0365	645.589	1561.663	90.3224	1.3224	3.368	50.7918	4.5863	26.3288	44.4521	24.5817	67.3297	138.9242	99.9735	162.2457	9.0886	11.558	79.9717	061004	Successful	Same Color
At1g16790	Col-0	SALK_140644	060901	P15350	RL04361	Homozygous		F10162														absolute	AA1013	336.2261	27.4986	36.0855	729.5725	1.5261	275.6841	567.3391	1866.4797	89.6594	2.1812	5.1377	41.9188	9.7217	23.2261	37.4145	28.5522	56.3333	143.9	80.8493	161.471	7.9536	9.5536	68.7971	061004	Successful	Same Color
At5g61210	Col-0	SALK_126761	060901	P15525	RL04349	Heterozygous		F10162														absolute	AA1013	318.0151	47.2487	38.0904	562.4325	0.6887	296.1623	491.6162	1692.582	83.3345	1.9525	3.4191	42.5206	5.3716	22.6887	36.5913	27.1316	67.0099	96.5217	111.9455	144.5449	8.1588	11.418	81.6777	061004	Successful	Same Color
At1g08630	Col	RL0328	060901	P15357	RL04362			F10162														absolute	AA1013	462.7224	72.1551	41.0129	665.0738	1.5179	298.0989	449.2867	1426.727	63.4479	1.9939	2.9095	41.1209	18.435	30.8669	47.7749	15.7825	60.5658	116.2373	230.2236	310.4913	9.2122	12.5916	84.508	061004	Successful	Same Color
At1g13960	Col-0	SALK_121735	060901	P15518	RL04339	Homozygous		F10162														absolute	AA1013	407.4927	103.1434	49.8546	494.5463	0.7668	293.8546	636.321	1557.041	91.4868	2.0059	4.4683	51.679	3.5834	28.9376	38.2244	28.3541	73.1639	144.6956	82.6468	137.6029	7.242	11.8215	91.4234	061004	Successful	Same Color
At1g10310	Col-0	SALK_125505	060901	P15522	RL04340	Homozygous		F10162														absolute	AA1013	515.1206	20.0865	30.2695	590.0255	1.122	324.5191	365.9631	1679.1106	82.6908	1.6156	3.1631	33.4426	8.5362	23.9518	36.1007	25.7645	67.0582	157.1348	113.1589	123.3078	7.8085	11.1745	78.3475	061004	Successful	Same Color
At5g15510	Col-0	SALK_133661	060901	P15351	RL04353	Homozygous		F10162														absolute	AA1013	349.2273	31.8231	34.597	638.7739	1.1157	332.6362	380.0451	1713.3389	76.2528	1.8172	3.6831	35.6843	4.9139	26.6172	42.2896	22.4688	59.0944	137.981	88.1389	154.2694	8.8059	12.0629	58.87	061004	Successful	Same Color
At2g28540	Col-0	SALK_152456	060901	P15566	RL04342	Homozygous		F10162														absolute	AA1013	424.795	23.1647	38.5311	784.8134	1.9798	265.9647	409.6723	2144.0723	107.4202	2.5513	4.9294	33.6	14.6235	29.0874	46.0924	20.4185	70.4303	199.0639	124.5277	230.0807	9.2084	12.5664	69.7882	061004	Successful	Same Color
At3g55070	Col-0	SALK_059910	060901	P15516	RL04355	Homozygous		F10162														absolute	AA1013	229.382	55.0386	26.376	457.0953	0.8189	259.6927	330.2026	1211.7571	59.9888	1.2455	3.0627	31.5837	2.6206	21.1614	31.6069	20.182	50.9348	94.1382	77.127	110.4412	5.5554	8.8695	59.4464	061004	Successful	Same Color
At5g64640	Col-0	SALK_063593	060901	P15523	RL04364	Homozygous		F10162														absolute	AA1013	300.9205	36.5851	36.6261	580.5963	1.1913	333.6348	473.4683	1788.5292	86.6087	2.1205	3.7354	37.7143	6.2323	25.9553	41.5876	24.5416	59.1975	160.8447	99.4845	166.9466	8.1366	11.4472	63.2758	061004	Successful	Same Color
At3g07340	Col-0	SALK_091124	060901	P15521	RL04348	Homozygous		F10162														absolute	AA1013	465.3716	24.1554	29.7405	606.527	1.0446	217.5973	556.7905	2205.1662	115.2932	2.2527	5.1824	39.3284	7.0257	26.4973	40.4	30.7257	65.7851	211.6419	99.8784	154.3959	9.0473	12.4378	73.027	061004	Successful	Same Color
	Col	SSB4	060901	P15352	RL04345			F10162														absolute	AA1013	559.5435	66.4757	29.248	538.1173	0.8149	278.5355	313.36	1322.4885	53.7301	1.3941	2.7221	40.6549	3.3888	33.936	48.5621	19.9168	59.3984	126.5611	84.7904	139.0101	6.9109	17.8005	102.3883	061004	Successful	Same Color
At2g37000	Col-0	SALK_056047	060901	P15569	RL04351	Homozygous		F10162														absolute	AA1013	411.6653	70.3378	33.5541	559.7255	0.9143	302.5194	446.7918	1460.5969	76.5041	1.0204	3.4082	44.6378	3.05	28.4633	39.7051	23.0673	64.4367	132.8449	131.6582	182.8724	7.1571	12.3612	94.2133	061004	Successful	Same Color
At3g14750	Col-0	SALK_048845	060901	P15517	RL04347	WildType		F10162														absolute	AA1013	511.0533	47.7262	26.3645	523.8776	0.6822	240.8551	365.2505	1368.3794	54.457	1.3673	3.4299	36.4991	3.2953	21.8308	33.1103	24.9243	63.0271	104.2794	85.0364	129.3019	4.5458	9.9785	90.5355	061004	Successful	Same Color
At1g19350	Col-0	SALK_091133	060901	P15573	RL04352	Homozygous		F10162														absolute	AA1013	372.8719	20.0619	28.5942	689.5338	1.1223	303.4273	445.9971	1799.4763	65.0043	1.9899	3.3295	32.7655	8.3007	24.2014	38.8043	27.4302	59.2604	158.8072	75.4878	146.2676	7.5453	10.7597	62.5899	061004	Successful	Same Color
	Col	SSB4	060901	P15528	RL00958			F10162														absolute	AA1013	268.0756	59.5489	22.5053	392.271	0.5573	344.9	311.1198	922.6779	34.8038	1.1901	1.9817	33.4847	2.2107	17.5046	33.9321	21.3718	51.6069	89.6504	69.6313	98.4725	3.5519	8.858	66.755	061004	Successful	Same Color
At2g26650	Col-0	SALK_061400	060901	P15568	RL04359	WildType		F10162														absolute	AA1013	274.0301	57.3668	17.4077	436.2625	0.5846	261.3799	213.2309	1025.6031	38.0239	1.129	2.071	24.4015	2.7645	17.8633	30.1799	15.4278	46.8015	73.6649	97.3413	124.9977	2.6255	7.6417	65.861	061004	Successful	Same Color
At5g56250	Col-0	SALK_093949	060901	P15520	RL04356	Homozygous		F10162														absolute	AA1013	398.8709	74.8345	36.0464	502.7591	0.9282	281.7918	608.8127	1651.3818	92.8309	1.6173	4.2218	47.0264	3.4355	26.9191	39.3145	27.3773	71.7327	143.9736	84.2455	141.1136	9.1064	11.9573	93.1036	061004	Successful	Same Color
At5g39530	Col-0	SALK_106375	060901	P15354	RL04338	Homozygous		F10162														absolute	AA1013	469.2052	26.5519	47.1636	560.3117	1.2403	270.4338	491.4519	1496.9935	74.5117	2.0078	3.8078	39.4532	10.2468	22.6584	33.2961	23.3987	55.2247	133.2779	82.8312	126.0429	7.0922	9.7234	73.3831	061004	Successful	Same Color
At1g74550	Col-0	SALK_150522	060901	P15353	RL04337	Homozygous		F10162														absolute	AA1013	242.7611	34.4183	39.3314	450.4629	0.4686	252.3143	425.5154	1515.8469	82.4274	1.6514	3.3314	37.1669	4.9943	20.9383	35.7429	27.9829	60.9943	114.7451	87.4194	123.5771	8.0754	11.5771	74.3017	061004	Successful	Same Color
	Col	SSB4	060901	P15519	RL00955			F10162														absolute	AA1013	259.595	63.6788	24.7154	391.6722	0.483	351.8382	375.7336	1184.3651	53.2631	1.4573	2.6241	35.9585	3.2307	19.0373	39.0714	23.3187	55.0988	116.7925	59.9759	113.5212	4.678	9.8025	63.3651	061004	Successful	Same Color
	Col	SSB4	060901	P15567	RL00968			F10162														absolute	AA1013	223.5435	82.1026	33.7191	547.8774	0.6904	285.4165	405.8313	1440.3183	63.4113	1.3557	2.8652	39.9365	2.7878	19.7565	40.0774	22.5722	59.3009	102.1574	85.1035	156.2748	5.9496	10.2687	65.5017	061004	Successful	Same Color
At5g04770	Col-0	SALK_067045	060901	P15574	RL04344	WildType		F10162														absolute	AA1013	409.5216	44.2422	33.6804	575.9025	1.004	307.2945	401.2271	1598.4854	68.3427	1.5769	3.8171	37.2452	3.1226	22.1769	36.7558	23.3578	63.8442	134.5819	105.6392	148.9628	7.2683	11.3417	87.003	061004	Successful	Same Color
At3g53120	Col-0	SALK_097275	060901	P15572	RL04360	Homozygous		F10162														absolute	AA1013	276.8487	47.8386	32.3401	490.8924	0.9939	254.7066	435.8223	1559.0051	80.8873	1.4853	3.3269	40.4853	3.0376	21.5685	37.0274	24.6487	63.5726	168.8213	80.1838	126.866	6.3949	9.9472	62.4152	061004	Successful	Same Color
At5g08540	Col-0	SALK_100294	060901	P15358	RL04363	Homozygous		F10162														absolute	AA1013	405.5366	57.0598	39.8171	638.2354	0.9085	284.4756	438.3915	1426.1098	66.0378	1.6915	3.3659	39.0902	4.0866	22.1122	37.3841	22.3707	62.3805	129.9341	59.5573	117.8232	7.7829	10.0098	73.911	061004	Successful	Same Color
At1g03680	Col-0	SALK_087118	060929	P16242	RL02991			F10175														absolute	AA1014	634.2915	15.9021	29	648.7319	1.6702	131.9106	253.4043	2561.7702	94.2809	1.5745	3.3809	32.7021	11.5213	19.2064	36.4043	11.8596	51.8234	115.8915	145.2745	311.634	6.8787	10.1638	73.7319	061101	Successful	Same Color
	Col	SSB4	060929	P16240	RL03291			F10175														absolute	AA1014	619.0796	6.2538	45.5054	1021.8237	3.3419	121.5312	371.2731	3662.5634	155.1226	2.4129	7.8753	31.2129	13.7935	16.7355	31.6946	12.9118	44.1462	132.8774	229.6387	361.4065	6.443	11.1312	67.2086	061101	Successful	Same Color
	Col	SSB4	060929	P16243	RL03223			F10175														absolute	AA1014	678.2825	12.2525	27.94	731.3225	2.12	142.5175	292.7075	2940.1675	105.1775	1.6425	6.6225	29.3425	10.955	15.6825	29.1675	11.155	48.41	108.565	144.8825	285.86	5.095	10.225	63.8125	061101	Successful	Same Color
At3g02065	Col-0	SALK_020125	060929	P16236	RL02560			F10175														absolute	AA1014	467.8677	10.96	47.2277	851.3138	2.76	102.4462	593.6615	3740.2	161.0862	2.6431	8.7323	39.7508	12.0677	16.6185	37.1846	15.68	55.3785	140.8677	267.4123	581.72	8.2308	12.2277	61.8677	061101	Successful	Same Color
At1g53140	Col-0	SALK_065118	060929	P16233	RL03560	Homozygous		F10175														absolute	AA1014	487.4406	7.8887	23.8135	755.4105	1.7113	85.1308	326.8812	2785.5248	88.2526	1.6271	6.0932	28.1173	10.7128	13.6722	24.6737	11.4286	47.1128	111.2752	244.418	377.7654	5.6812	14.3158	54.1895	061101	Successful	Same Color
At4g24090	Col-0	SALK_012632	060929	P16238	RL02990			F10175														absolute	AA1014	638.4852	9.1705	26.3836	899.223	3.0164	114.6787	320.4885	3231.1082	133.3279	2.0033	6.177	28.9705	12.5738	18.2557	30.8	11.6	41.9049	80.6951	214.2098	445.4033	6.2426	10.4656	57.6721	061101	Successful	Same Color
	Col	SSB4	060929	P16237	RL03763			F10175														absolute	AA1014	673.5376	9.3688	40.7413	953.3284	3.5376	108.3229	366.7303	3260.9101	144.0367	2.2275	6.6312	34.033	13.7725	17.6697	30.8697	11.3174	40.378	99.9817	355.8495	640.6752	7.2697	13.3394	59.3358	061101	Successful	Same Color
At1g50770	Col-0	SALK_060403	060929	P16234	RL03536	Homozygous		F10175														absolute	AA1014	938.9239	9.0088	21.1327	813.2779	1.4973	76.5628	256.2336	2447.3876	109.0726	1.4442	5.8018	36.0637	14.0566	16.3221	30.092	11.2389	37.331	69.8195	156.3788	299.3593	6.4885	18.3752	42.3894	061101	Successful	Light Green
	Col-0	CS60000	060929	P16246	RL03762			F10175														absolute	AA1014	699.4857	11.7905	43.8381	663.6444	3.0127	108.9619	414.6349	3090.5079	146.0222	2.3683	4.6794	41.3587	13.9619	18.873	37.6825	10.8444	49.2889	109.6063	226.2921	413.727	8.0762	12.3556	60.3587	061101	Successful	Same Color
	Col-0	CS60000	060929	P16217	RL03905			F10175														absolute	AA1014	439.9398	15.1759	36.8988	771.1542	1.4024	162.0217	525.8217	3582.1084	134.9277	2.0554	8.6916	39.3518	10.7904	15.2964	34.9373	19.4337	49.6265	137.9108	141.3253	412.1566	5.8554	11.5108	59.8795	061101	Successful	Same Color
At3g52320	Col-0	SALK_016775	060929	P16230	RL03717	Homozygous		F10175														absolute	AA1014	637.6161	7.7258	30.1677	843.8774	2.2355	101.8613	351.7516	2925.3742	118.8839	1.6581	6	28.1516	12.8065	15.9806	28.1548	12.6871	43.8161	99.2097	154.1	372.7258	5.2129	10.171	64.1484	061101	Successful	Same Color
At1g08630	Col-0	SALK_134724	060929	P16231	RL03206			F10175	absolute	061102	2.5443840695	0.13153217882751	0.600185785	0.194817747946414	1.9133079075	0.196567956804215	0.7089857	0.0282263422208752	2.415606679	6.83311615	0.240572447126748	absolute	AA1014	429.1699	12.3908	30.5364	755.0751	2.3399	127.4104	336.9318	3093.8312	110.8994	2.0301	5.0844	27.8543	8.9642	14.726	35.6439	11.6416	46.6243	117.5699	165.6902	541.5422	6.0185	11.4682	54.4116	061101	Successful	Same Color
	Col	SSB4	060929	P16235	RL03904			F10175														absolute	AA1014	659.5507	12.4406	43.6232	994.0638	3.8232	101.2812	474.1043	3972.4551	156.8348	2.5333	4.8812	50.5594	15.5913	21.629	42.8551	15.5159	54.7594	139.229	228.9681	693.2232	8.6841	16.5739	81.7101	061101	Successful	Same Color
	Col	SSB4	060929	P16226	RL01239			F10175														absolute	AA1014	526.2759	14.377	24.6483	737.869	1.5793	116.8046	309.7241	2519.754	97.6667	1.3448	5.1747	23.6575	10.2253	13.9356	29.1011	14.6437	42.1839	104.5609	97.708	255.4529	4.7954	9.2138	56.4621	061101	Successful	Same Color
At1g15140	Col-0	SALK_145819	060929	P16225	RL02994			F10175	absolute	061102	2.573776557	0.127015964947715	0.5748621125	0.204653710300612	2.1277548475	0.195831846508113	0.7238042765	0.0330288209385445	2.4933265415	7.562766649	0.309946113927239	absolute	AA1014	420.4457	11.4229	26.0714	851.0029	2.9486	155.9743	380.0829	3192.7343	111.6657	2.4171	5.2571	29	14.6857	22.2229	39.1514	14.1457	47.1886	116.7514	259.1714	472.2943	8.8571	12.72	64.3314	061101	Successful	Same Color
At4g13500	Col-0	SALK_091322	060929	P16241	RL03300			F10175														absolute	AA1014	625.571	10.8581	36.0935	874.6613	1.8258	112.8774	376.7806	3863.4645	171.1419	1.9645	7.6065	49.4516	15.2194	20.4065	34.2968	14.2516	48.2613	103.7581	237.1032	413.429	7.0581	14.7645	81.7355	061101	Successful	Same Color
At5g13440	Col-0	SALK_064243	060929	P16245	RL02598	Homozygous		F10175														absolute	AA1014	359.8912	17.3014	19.7659	525.0747	1.7806	98.6378	202.6802	2466.7631	100.5456	1.6387	4.5751	26.5991	7.6774	13.3512	26.5899	8.3521	39.2608	85.2959	188.0664	398.647	5.5816	8.7115	39.1871	061101	Successful	Same Color
At5g41110	Col-0	SALK_075966	060929	P16244	RL03301			F10175														absolute	AA1014	740.7071	11.8529	35.5535	766.2039	2.4284	131.889	430.7845	3637.5148	125.2155	2.0671	8.0232	36.0671	12.1084	17.8452	30.9058	14.0645	52.5239	109.0452	172.2581	444.0723	5.7187	10.5677	78.64	061101	Successful	Same Color
	Col	SSB4	060929	P16224	RL01533			F10175														absolute	AA1014	986.9793	10.9241	73.7241	2103.8069	7.6138	67.6552	663.2552	4334.331	217.2966	3.1586	7.0069	39.2138	26.2759	31.0759	38.1655	11.1448	48.4828	194.4828	497.7103	394.3448	10.731	16.1517	100.8	061101	Successful	Same Color
At4g26640	Col-0	SALK_116115	060929	P16239	RL03077			F10175														absolute	AA1014	514.6783	9.1404	26.9913	658.0795	2.3503	111.7118	288.954	3268.8571	125.4981	2.1441	6.0795	31.4286	12.5093	18.8894	36.5217	9.7391	45.5677	111.5404	196.159	461.8037	7.0062	11.5205	59.1379	061101	Successful	Same Color
	Col	SSB4	060929	P16221	RL01249			F10175														absolute	AA1014	572.64	7.8922	47.6522	846.0035	2.2957	90.8835	481.5061	3029.7565	108.8522	1.7843	8.2365	34.0939	12.9739	16.48	31.9026	14.9391	49.8957	117.2313	145.2174	357.9687	6.0139	7.673	62.0661	061101	Successful	Same Color
At2g41330	Col-0	SALK_014557	060929	P16219	RL02992			F10175														absolute	AA1014	462.4601	10.4366	34.2771	797.3856	1.2941	109.4353	424.7425	3093.5111	111.3856	1.8719	6.7399	32.7817	10.3503	15.1556	34.1908	15.0353	46.9333	116.0288	122.3451	337.5268	5.5869	10.8784	61.8954	061101	Successful	Same Color
At1g02980	Col-0	SALK_012144	060929	P16220	RL02664			F10175														absolute	AA1014	646.7376	11.7816	43.9688	976.4312	3.3163	111.0383	597.7362	3630.3121	145.044	2.3376	7.3504	40.7376	14.4936	19.1972	38.8454	16.7489	64.8085	166.9702	230.2894	589.5603	8.1163	12.4596	80.6752	061101	Successful	Same Color
At1g08080	Col-0	SALK_009792	060929	P16222	RL02983			F10175														absolute	AA1014	598.5913	10.2157	52.1948	923.9583	2.8174	114.7235	597.9826	3517.4052	153.607	2.8104	7.7043	32.5078	13.2348	17.3461	34.393	14.3583	52.9774	161.3252	227.0365	613.1374	7.6417	9.527	55.2383	061101	Successful	Same Color
At4g13590	Col-0	SALK_129037	060929	P16227	RL02578	Heterozygous		F10175														absolute	AA1014	463.2384	10.816	40.8096	886.8832	2.6304	133.552	518.1472	3626.6528	147.216	2.5312	5.7088	31.5904	13.5424	18.4288	39.1776	15.888	50.096	157.328	234.3072	548.336	7.9776	11.8976	64.3584	061101	Successful	Same Color
At4g11160	Col-0	SALK_128966	060929	P16228	RL02574	WildType		F10175														absolute	AA1014	513.9639	10.9246	36.8951	876.9607	2.5902	150.882	504.0623	3688.1049	167.3246	2.918	4.7082	30.9869	13.3377	18.2557	39.0328	14.0426	53.4393	148.059	290.8689	706.0197	8.2131	11.1574	51.0098	061101	Successful	Same Color
At1g08070	Col-0	SALK_084804	060929	P16277	RL03541			F10176														absolute	AA1014	563.9948	14.7268	33.6288	815.2889	1.9346	104.9987	486.2353	3008.5569	121.8588	1.9634	5.6366	34.5412	14.0105	18.4523	35.085	15.4275	43.417	164.651	183.4484	452.3974	8.3033	10.7503	74.6797	061101	Successful	Same Color
At2g42080	Col-0	SALK_027414	060929	P16211	RL02976			F10176														absolute	AA1014	747.176	8.528	32.448	700.9147	2.088	127.768	432.3147	3107.9493	118.592	1.768	5.208	28.92	11.0187	16.5413	28.856	17.9413	54.0427	130.4453	169.1253	380.9467	5.4773	8.1333	76.184	061101	Successful	Same Color
	Col-0	CS60000	060929	P16120	RL03905			F10176	absolute	061102	2.188557466	0.118765306659855	0.519342453	0.228665529548464	2.664044281	0.143479563328744	0.7009044	0.0261339408642187	2.723292117	9.6024768165	0.181393292465601	absolute	AA1014	526.3503	9.7516	27.7516	645.1329	1.754	115.8161	288.1615	2372.6509	85.913	1.4857	5.4435	23.6522	10.3925	13.6099	27.4236	13.1453	44.3453	122.6112	122.6435	249.8658	4.5714	7.841	61.0037	061101	Successful	Same Color
At5g06930	Col-0	SALK_114553	060929	P16273	RL03052			F10176														absolute	AA1014	555.582	17.9128	35.9669	825.1459	2.1774	108.7308	567.8015	3133.0977	145.5609	2.0571	6.2677	60.3459	46.1414	82.2466	62.8241	20.1353	96.5474	267.185	252.3459	573.3444	25.9639	20.2977	168.5143	061101	Successful	Same Color
At1g64100	Col-0	SALK_022264	060929	P16216	RL02683			F10176														absolute	AA1014	876.0563	11.0085	64.3437	1145.3408	2.5859	145.3239	685.538	4268.5352	227.9042	2.9915	10.5127	37.0761	17.893	20.5915	35.1775	16.2873	75.5887	188.2141	316.462	461.307	8.2704	15.7465	91.3183	061101	Successful	Same Color
At2g13550	Col-0	SALK_024197	060929	P16215	RL03000			F10176														absolute	AA1014	847.9326	12.2791	21.2884	576.2047	1.0279	114.8116	295.6326	2385.3953	87.2093	1.3977	5.1326	25.193	9.4465	14.8791	25.8884	13.5372	47.5302	85.007	129.5791	245.893	5.4884	9.1302	70.0349	061101	Successful	Same Color
At1g06510	Col-0	SALK_074725	060929	P16119	RL03044			F10176	absolute	061102	2.4916023235	0.119733235862495	0.5089088265	0.201168100009908	2.1960400005	0.191684789999938	0.8110891445	0	3.030075242	9.3413644305	0	absolute	AA1014	695.7043	7.9339	30.2087	850.0765	1.7948	137.7217	403.5026	3043.5617	117.433	1.6383	6.1565	26.3826	12.7757	15.7739	28.4557	15.2487	46.6539	128.7548	157.2452	376.7617	5.8678	8.4696	68.7304	061101	Successful	Same Color
At2g01590	Col-0	SALK_026614	060929	P16212	RL03255			F10176														absolute	AA1014	838.9518	9.4015	35.238	738.6686	1.9562	115.2993	491.8832	3068.6569	106.3562	1.7518	5.6964	36.5927	13.8832	18.7766	30.0175	17.5854	55.4686	130.5664	179.7372	403.8131	6.7387	10.2482	90.581	061101	Successful	Same Color
	Col-0	CS60000	060929	P16125	RL03762			F10176	absolute	061102	2.7375831265	0.137892328135273	0.605140143	0.247826291633445	2.934061163	0.225548893529659	0.885639468	0.0425279725249839	3.107562161	10.276096498	0.168045486522166	absolute	AA1014	767.589	13.1706	37.9339	845.0202	2.0587	141.2183	554.5761	3450.4587	212.8514	2.367	9.222	41.7394	15.3138	17.5046	32.5872	22.6899	56.2385	192.9101	164.8257	385.6037	7.2183	13.1596	71.7028	061101	Successful	Same Color
At1g36990	Col-0	SALK_101497	060929	P16275	RL02584			F10176														absolute	AA1014	593.8655	11.0897	42.1966	1004.9517	1.8379	181.8759	601.4034	3451.3759	140.8862	2.6862	9.2	34.1207	13.869	15.4862	32.7552	19.4103	56.1	169.7517	178.4138	484.4448	6.3517	10.1897	67.3	061101	Successful	Same Color
At1g66090	Col-0	SALK_120846	060929	P16271	RL02590	WildType		F10176	absolute	061102	2.4225720945	0.125993047317723	0.543041428	0.213523047478191	2.706632969	0.168632372186871	0.7408945275	0.0336514209057268	2.6731388045	9.5832160025	0.299694238279481	absolute	AA1014	601.2497	12.7975	36.3776	794.3727	1.8385	137.2025	600.3106	3151.4087	133.5429	2.0224	7.8161	37.2621	13.4335	17.4435	31.8658	22.4075	61.446	149.3491	120.1217	427.3441	6.6062	11.0311	75.4658	061101	Successful	Same Color
At2g02800	Col-0	SALK_039503	060929	P16207	RL02599			F10176	absolute	061102	2.2164646365	0.120982809123172	0.541482878	0.197471636735278	2.399608562	0.186076418744464	0.729888419	0.03216562976121	2.5222338485	8.349821924	0.275801719303082	absolute	AA1014	613.9926	8.6556	37.9444	1007.4222	2.5889	129.3704	561.8333	3834.1926	147.2519	2.3815	8.5667	32.1852	14.7333	16.8667	30.8593	20.5296	60.2333	205.0889	194.8148	376.0593	5.9481	9.2963	71.0926	061101	Successful	Same Color
At2g47730	Col-0	SALK_039887	060929	P16126	RL03050			F10176	absolute	061102	2.615456459	0.115846458977008	0.54549516	0.202575614009984	2.8621764255	0.208964743223551	0.786350482	0.0445578194634275	2.760341362	9.7376871335	0.305397015278338	absolute	AA1014	129.2634	2.244	6.4621	143.9269	0.3819	39.9087	92.721	637.7055	23.2356	0.4175	1.3417	5.9573	2.6913	3.6498	6.5566	3.9903	11.2951	35.2052	29.7748	71.2006	1.3055	2.0343	13.5515	061101	Successful	Same Color
At1g26090	Col-0	SALK_076216	060929	P16117	RL03041			F10176	absolute	061102	2.7181799325	0.120679119234181	0.5003003515	0.228984734495103	2.911908953	0.209649926027748	0.808317802	0.0423814010787824	3.0433052505	10.5322582015	0.282126571832106	absolute	AA1014	683.4071	10.55	29.6381	668.5095	1.8762	123.2881	528.85	2954.5286	109.5786	2.0167	6.3571	32.7024	11.6548	16.0286	31.1048	16.3405	58.9524	152.6167	154.2405	396.2571	6.9333	9.3643	68.8452	061101	Successful	Same Color
At5g46440	Col-0	SALK_039433	060929	P16208	RL02656			F10176														absolute	AA1014	1046.8636	20.6159	39.1205	829.4205	2.7045	133.6205	492.7545	3423.0455	135.4386	2.0795	7.5864	43.4386	18.4545	29.7568	39.0318	15.5409	60.6636	127.7977	202.2523	627.4477	7.5	14.8727	125.4977	061101	Successful	Same Color
At1g79110	Col-0	SALK_053473	060929	P16123	RL03655			F10176														absolute	AA1014	493.2847	13.3458	40.6407	864.1424	2.6678	212.8508	634.1186	3850.6136	185.9661	2.9458	9.0814	34.9593	13.3593	18.6983	38.8508	22.2305	66.6508	193.8678	187.7017	457.061	7.4271	12.1288	52.7695	061101	Successful	Same Color
At1g70470	Col-0	SALK_075882	060929	P16118	RL02549			F10176	absolute	061102	2.5585742535	0.129823067706276	0.591368696	0.22826682535759	2.931279054	0.200721369790829	0.7711649645	0.0406990131496179	2.8530394545	10.1805056545	0.352590879063046	absolute	AA1014	493.3266	12.4384	26.2531	587.1096	1.2836	121.8305	403.8463	2437.652	81.4328	1.5661	6.2486	28.6531	9.6362	13.7356	29.4689	19.6814	48.513	140.3706	92.5876	238.9763	6.3164	8.0723	59.096	061101	Successful	Same Color
	Col	SSB4	060929	P16122	RL01247			F10176														absolute	AA1014	491.2182	12.0909	36.7013	822.7688	1.6026	121.374	469.4078	3144.0052	110.7013	1.8286	8.1558	28.0727	11.1714	15.0416	34.9143	18.2649	42.6312	144.4052	136.4649	361.4494	6.3844	10.4545	62.8623	061101	Successful	Same Color
At5g49015	Col-0	SALK_039639	060929	P16127	RL02971			F10176														absolute	AA1014	482.8943	8.9106	40.8228	847.4894	2.774	109.0146	540.4423	3926.2829	169.9772	2.5789	8.6764	35.2455	13.1447	16.7837	36.4423	16.8033	62.3545	179.278	240.052	513.9545	8.5268	11.4537	58.1919	061101	Successful	Same Color
At2g33840	Col-0	SALK_122363	060929	P16270	RL02589			F10176														absolute	AA1014	496.4543	12.2514	40.3771	884.2229	1.9829	123.6571	633.1571	3273.5514	133.78	2.2114	9.5429	40.0114	12.7971	16.18	34.3314	22.88	51.78	168.5086	139.5971	466.3943	6.2429	11.4257	66.4286	061101	Successful	Same Color
At5g65460	Col-0	SALK_099639	060929	P16276	RL03207			F10176														absolute	AA1014	608.1128	8.9077	58.9385	1334.8359	1.8615	109.0769	634.9077	3542.5692	142.4923	2.5436	10.2564	33.0513	16.5436	16.7641	33.0872	19.1949	66.8513	195.5795	239.1077	502.6051	9.4974	10.6718	80.1949	061101	Successful	Same Color
At5g26820	Col-0	SALK_034189	060929	P16209	RL03001			F10176														absolute	AA1014	1112.4153	31.3503	51.6637	690.8051	2.8229	152.1503	702.5019	2595.7783	133.5694	2.2242	7.251	58.7032	19.5414	29.0854	37.0803	15.7248	47.7452	263.0268	237.1924	651.5796	9.9083	12.186	101.5185	061101	Successful	Same Color
At1g03680	Col-0	SALK_125097	060929	P16269	RL03678			F10176	absolute	061102	2.4399588005	0.13224876831242	0.501248291	0.208034297257982	2.5685255795	0.189246475955947	0.7598007135	0.0319435233005557	2.6654310565	9.43198994	0.243793911229924	absolute	AA1014	542.2319	12.763	39.4286	970.4269	2.8504	153.395	571.321	3481.8151	134.7395	2.8639	8.1882	35.7882	14.5815	18.6824	39.637	16.5076	57.1966	159.916	229.3042	799.6773	8.6084	11.3109	52.763	061101	Successful	Same Color
At1g79530	Col-0	SALK_080245	060929	P16116	RL02614			F10176	absolute	061102	2.4191413375	0.120319835438451	0.5215846265	0.21354293851924	2.796140473	0.190150873001701	0.7536716765	0.0336709126544464	2.742189302	9.838819272	0.284422753613865	absolute	AA1014	488.3442	9.969	40.6853	978.6357	2.4651	105.9535	562.6915	3653.1783	114.2047	2.1426	7.3829	34.8682	13.4605	17.4078	36.7411	17.9783	57.3147	165.5814	220.5488	576.6016	7.5597	10.5147	58.6419	061101	Successful	Same Color
At2g47210	Col-0	SALK_049966	060929	P16124	RL02968			F10176														absolute	AA1014	577.525	10.5194	40.3444	764.2389	1.6333	169.1194	538.225	3114.0583	98.0056	2.0083	6.8167	32.7333	11.5722	15.7444	31.7222	18.9528	55.8417	146.8361	154.1222	383.7056	6.5639	10.8778	65.925	061101	Successful	Same Color
At1g62600	Col-0	SALK_114012	060929	P16274	RL03286			F10176														absolute	AA1014	621.9161	10.0548	39.6516	878.8548	2.0581	111.171	494.6065	2718.1935	104.3032	1.7323	5.8161	27.4516	12.1032	14.4194	29.0452	16.0194	46.9903	141.2613	135.7032	334.2839	5.1968	8.0419	60.1452	061101	Successful	Same Color
At5g66480	Col-0	SALK_033887	060929	P16210	RL03032			F10176														absolute	AA1014	742.1325	10.9656	27.2076	638.9758	1.1083	103.7732	427.3732	3125.8752	133.5771	2.1911	6.7338	31.4318	11.8854	17.0981	31.5924	15.0955	60.9427	140.2701	191.9669	320.1376	7.0497	8.3159	67.442	061101	Successful	Same Color
At1g11360	Col-0	SALK_026026	060929	P16213	RL02689			F10176														absolute	AA1014	602.0737	10.6947	29.7211	670.05	1.5237	145.6316	450.0579	3205.3289	121.0579	2.1263	6.6711	29.4737	10.9237	15.4105	30.9158	17.1789	59.7132	141.4237	163.5789	357.5342	6.8974	10.9316	67.7263	061101	Successful	Same Color
	Col	SSB4	060929	P16278	RL02555			F10176														absolute	AA1014	520.1041	14.3361	30.7172	788.6793	2.0497	106.7763	509.4059	2934.1325	114.8142	1.7988	5.155	37.0296	10.9491	17.2757	34.9538	17.4036	52.9657	144.9964	181.6899	484.0781	7.7799	9.1124	64.4994	061101	Successful	Same Color
At5g56220	Col-0	SALK_132425	060929	P16266	RL03221	Homozygous		F10177	absolute	061102	2.7587897755	0.152102810685083	0.604343933	0.242913811330649	2.821265415	0.196896055331829	0.9465512125	0.0280950517234188	3.2994578755	10.96385275	0.446743244634749	absolute	AA1014	780.6081	10.9	23.6324	659.3595	1.5081	81.2108	394.5838	2332.5892	83.5892	1.2838	5.6297	26.1459	12.1595	16.5243	28.3216	16.4541	53.8811	107.5703	169.6189	346.3054	5.8568	9.0351	75.1	061101	Successful	Same Color
At5g51195	Col-0	SALK_053308	060929	P16261	RL03317			F10177														absolute	AA1014	772.4024	12.3073	28.939	644.7122	1.0122	118.9439	473.9829	2314.2098	95.9902	1.5488	5.6512	29.878	11.5024	16.4195	27.4171	20.9585	60.8512	142.1512	154.7902	299.1805	6.2317	8.4488	83.6683	061101	Successful	Same Color
At5g23020	Col-0	SALK_007222	060929	P16155	RL02691	Homozygous		F10177	absolute	061102	2.729816574	0.153914440062289	0.5928599755	0.242455383912573	2.789888238	0.191200207770963	0.900243524	0.0314485777981398	3.118224975	10.5125328715	0.658459805	absolute	AA1014	610.2116	11.0928	31.1391	903.8522	1.4174	120.6	676.342	3360.5826	141.8841	2.2406	8.6812	37.7507	13.713	17.9768	35.8522	22.5188	64.8145	191.5304	161.1536	448.3014	6.9652	11.6348	71.2696	061101	Successful	Same Color
	Col	SSB4	060929	P16163	RL01252			F10177														absolute	AA1014	481.0273	8.7697	23.5364	781.9364	1.7909	102.0697	398.9212	2697.2273	101.4152	2.1424	6.5939	26.403	12.1727	16.5727	29.8424	15.9	45.297	138.3364	197.4121	469	7.6455	9.2212	52.8636	061101	Successful	Same Color
	Col	SSB4	060929	P16132	RL01244			F10177	absolute	061102	2.7465510675	0.144953947952261	0.5364424425	0.211871451874158	2.5398850045	0.225922608867492	0.9528882	0.0376445527154762	3.158961073	9.961690269	0.8075982325	absolute	AA1014	802.5929	11.6107	40.3607	874.0929	1.9679	153.8071	614.4	3227.8821	193.0964	2.65	8.7964	42.9321	16.5571	20.7964	36.55	19.275	72.775	171.2357	242.45	460.9536	8.2107	11.825	79.3286	061101	Successful	Same Color
At1g77060	Col-0	SALK_151864	060929	P16263	RL03051	Homozygous		F10177														absolute	AA1014	822.568	16.2627	29.0225	667.4935	0.9562	111.8414	476.1136	2449.6095	109.1692	1.5763	6.2367	32.9633	12.6982	15.9669	29.3609	20.4047	65.7041	144.2391	136.968	274.6793	6.3716	9.0485	89.3586	061101	Successful	Same Color
At1g17745	Col-0	SALK_149747	060929	P16264	RL02583	Homozygous		F10177														absolute	AA1014	897.4304	14.9924	28.2962	728.4253	1.3139	81.6861	414.7747	2930.1342	112.9924	1.7544	6.8709	29.9494	13.362	14.8785	25.7722	17.9949	50.8658	141.4278	184.281	360.8582	5.438	7.3468	75.0734	061101	Successful	Same Color
	Col	SSB4	060929	P16148	RL01255			F10177														absolute	AA1014	1102.0333	27.2	91.3667	3945.6333	11	60.7667	1210.7	6419.4	465.8333	6.1333	21.6333	141.5	49.8	45.2	64.9667	18.6333	100.0667	255.6	1194.9667	713.8	18.0333	36.6667	151.6667	061101	Successful	Same Color
At1g24180	Col-0	SALK_010286	060929	P16152	RL03243	WildType		F10177														absolute	AA1014	588.2655	10.2327	27.2036	822.8255	1.5091	106.8509	413.1818	2661.7673	101.9491	1.8509	5.5818	27.3418	13.8945	15.2509	30.1491	13.4036	47.8036	121.2109	202.4473	426.9709	6.72	8.76	64.9709	061101	Successful	Same Color
	Col	SSB4	060929	P16151	RL01541			F10177	absolute	061102	2.985496024	0.121104581160506	0.5602456875	0.255592030351714	3.411580589	0.198909098356902	0.8969279635	0.041931488351656	3.3309470185	11.9399545045	0.458805738769483	absolute	AA1014	565.7671	12.6192	34.9425	791.2027	2.863	140.9616	515.5534	3313.6274	138.8603	2.7781	7.1562	41.7151	13.3973	20.1342	42.4986	18.2603	64.1973	150.7781	245.411	702.5534	10.3151	13.537	67.926	061101	Successful	Same Color
At1g79790	Col-0	SALK_045345	060929	P16131	RL02982	Heterozygous		F10177	absolute	061102	2.7563444355	0.153457833928098	1.4636089025	0.242187314198885	2.5230592525	0.202797323329234	0.9953943565	0.0190118486488971	3.235392562	10.075330555	0.6676473025	absolute	AA1014	906.194	16.903	23.6144	732.7281	1.0802	99.7557	337.4299	2227.6743	94.7186	1.4132	3.9569	28.4479	12.4168	18.297	30.3305	14.2036	41.5737	86.3689	180.1772	257.1569	6.1725	9.8491	71.6766	061101	Successful	Same Color
	Col	SSB4	060929	P16157	RL01245			F10177														absolute	AA1014	624.6431	16.0066	29.7414	677.7503	0.8751	94.9127	541.3657	2458.8376	100.232	1.653	5.7503	35.8475	11.0365	16.2453	32.758	24.4707	64.3558	142.663	138.263	323.5094	7.4519	9.7481	78.6917	061101	Successful	Same Color
At1g11800	Col-0	SALK_126721	060929	P16268	RL03214	Homozygous		F10177	absolute	061102	2.0445793985	0.101852938503882	0.5934228475	0.140673418672849	2.370216065	0.147175089625683	0.626588366	0.0266512783529581	2.238037883	8.409426268	0.580631004	absolute	AA1014	741.4316	14.1263	64.4947	1856.1368	2.7263	81.0842	795.1158	4783.7474	233.0737	3.6316	13.5474	33.7789	19.6737	21.3053	37.1789	19.6632	81.5053	264.0211	390.5368	436.6947	9.0947	11.4632	86.2	061101	Successful	Same Color
	Col	SSB4	060929	P16129	RL01241			F10177	absolute	061102	2.898016071	0.144784508826673	0.364263596819262	0.272903675613187	3.717257931	0.207285306861152	0.904885263	0.0284088331903792	3.3378683955	11.571704549	0.690770403	absolute	AA1014	702.6175	12.7025	28.4525	657.3925	1.2125	122.705	519.565	2509.985	103.0825	1.825	6.9975	35.8425	11.5475	14.14	32.265	21.455	61.57	151.8575	155.4875	328.8225	6.8075	9.7625	74.7975	061101	Successful	Same Color
	Col	SSB4	060929	P16160	RL01248			F10177	absolute	061102	2.7335834555	0.148795067905171	0.608194151	0.2369598835663	2.6418214415	0.211536959183348	0.970503421	0.0336225600650916	3.193784291	10.2675421315	0.375647637635663	absolute	AA1014	628.543	9.2821	33.2768	756.5033	1.4066	111.0331	496.906	2482.1669	103.404	1.4967	7.1046	30.8901	12.3841	14.8106	28.7629	21.7139	50.294	118.1828	147.8119	370.6146	6.0689	7.7775	65.7033	061101	Successful	Same Color
	Col	SSB4	060929	P16154	RL01257			F10177	absolute	061102	2.7192851865	0.144912248008763	0.5754485415	0.233244117946665	2.573010656	0.213322846339237	0.9144049545	0.0257949083316264	3.1719252965	10.2195707235	0.322388074428441	absolute	AA1014	708.2512	16.2078	34.0093	927.5101	1.4946	126.493	610.3597	3156.3566	136.6047	2.4899	6.369	45.8791	30.3287	46.2822	47.2403	20.0682	65.2651	144.1643	259.538	588.2357	17.7984	15.5008	121.631	061101	Successful	Same Color
At1g21750	Col-0	SALK_136642	060929	P16265	RL03113			F10177	absolute	061102	2.8046650455	0.146518303325455	0.5397318975	0.240932877163522	2.6836654325	0.22346701565913	1.012955036	0.034606626736658	3.2156704635	10.4306115625	0.499176562474949	absolute	AA1014	803.974	12.6016	33.0992	769.6033	1.5187	89.8797	572.5691	3291.7463	182.5463	2.478	8.6049	35.5122	14.8098	18.9236	32.4228	17.6228	77.5285	164.8065	248.7382	411.1512	9.2	10.6797	67.0634	061101	Successful	Same Color
At2g40400	Col-0	SALK_082660	060929	P16128	RL03280	Heterozygous		F10177	absolute	061102	2.747017246	0.140091771555393	0.5664025185	0.237618730578383	2.6641697115	0.213990954102882	0.9574008935	0.0300178158045773	3.176774791	10.447193428	0.364171247514447	absolute	AA1014	699.1462	13.0667	29.7282	816.5949	1.1103	123.5744	472.6154	3039.3077	134.259	1.9487	8.0769	43.6179	14.0846	16.5487	31.5282	21.0256	58.5231	161.4077	166.0282	391.2872	7.0923	12.8385	77.8026	061101	Successful	Same Color
	Col	SSB4	060929	P16267	RL04345			F10177														absolute	AA1014	902.6667	101.8667	426.3556	1911.0222	5.5111	38.5778	7990.9333	3303.5111	441.2889	11.7778	13.2	648.9333	399.2444	371.8222	124.9333	43.5556	486.4444	1997.9111	2288.3556	1123.1556	107.5111	89.4222	898.8444	061101	Successful	Same Color
At1g31160	Col-0	SALK_042175	060929	P16162	RL02958	WildType		F10177	absolute	061102	2.4919161735	0.129155348377106	0.578433937	0.211714043551447	2.58318736	0.185322598072515	0.8174012075	0.0340317199658742	2.910318211	9.878596903	0.382855280971701	absolute	AA1014	911.0596	10.6912	40.8561	1010.7825	1.6702	134.5123	619.8316	3051.5825	118.7754	1.9368	8.1825	33.4982	18.2	21.2211	33.2456	16.3719	42.4912	165.9895	278.4877	576.2807	8.6912	10.1544	87.5544	061101	Successful	Same Color
At5g65300	Col-0	SALK_133788	060929	P16159	RL03755	WildType		F10177																																							061101	Successful	Same Color
	Col-0	CS60000	060929	P16133	RL03762			F10177														absolute	AA1014	1122.3	14.02	67.25	1549.51	2.32	48.04	675.93	3957.19	302.59	2.53	8.68	52.39	34.27	40.7	48.43	15.59	64.03	175.26	546.2	593.47	13.2	14.57	135.24	061101	Successful	Same Color
At1g67840	Col-0	SALK_125411	060929	P16149	RL02576	Heterozygous		F10177														absolute	AA1014	818.4082	15.698	50.9469	1750.3347	3.2735	99.1184	706.5306	3885.4286	195.6082	2.5388	11.502	41.4449	33.3551	34.8653	46.2449	16.2694	65.2898	165.2898	505.3388	595.6082	13.2653	14.9551	106.9469	061101	Successful	Same Color
	Col	SSB4	060929	P16130	RL04336			F10177	absolute	061102	2.6327430015	0.15067446926588	0.558634512	0.257964739836673	2.9597986095	0.173635627306494	0.884636827	0.0298574782236432	3.204152421	10.924453977	0.5271249285	absolute	AA1014	822.3758	11.5758	35.4364	884.1788	2.097	138.7455	628.1788	3272.6758	158.6485	2.2455	6.1545	40.2303	16.4121	19.3394	36.9545	19.4455	65.3697	172.803	207.8364	467.0273	7.7061	13.1121	91.3242	061101	Successful	Same Color
At1g15140	Col-0	SALK_145819	060929	P16201	RL03919			F10178														absolute	AA1015	549.763	9.4617	41.921	1481.3432	1.9901	174.7605	571.9605	3422.7556	178.5383	2.8691	8.0741	23.6049	19.042	19.5358	32.5778	19.4914	60.4346	142.4741	277.763	560.0198	6.6123	7.7185	56.2173	061102	Successful	Same Color
	Col-0	CS60000	060929	P16137	RL03762			F10178	absolute	061103	2.483156256	0.129071042546059	0.5409617095	0.218182994096905	2.6400992325	0.215289103424511	0.7391306145	0.0373064739296182	2.812905827	9.630513444	0.375934165372341	absolute	AA1015	693.3707	7.7547	29.8773	768.3467	1.2453	85.336	390.7413	2405.48	123.3147	1.9493	4.8053	18.8373	16.0187	17.584	24.096	18.408	55.2	119.1787	203.6693	341.1093	6.5227	6.4693	59.8213	061102	Successful	Same Color
At5g13440	Col-0	SALK_064243	060929	P16136	RL02672	WildType		F10178														absolute	AA1015	936.3714	8.581	90.619	2017.5238	2.9619	71.6952	982.6476	4101.7333	262.4952	4.3905	9.7143	31.6571	26.8095	26.7333	27.5429	15.4571	76.4857	151.4667	633.819	527.3524	10.7143	8.9619	96.1048	061102	Successful	Same Color
At4g11160	Col-0	SALK_128966	060929	P16204	RL02624	WildType		F10178														absolute	AA1015	870.8889	9.0722	39.0722	991.1389	1.8833	121.0111	590.6028	3028.725	163.0139	2.2639	7.3222	30.3556	19.3333	20.4972	29.75	21.9417	60.2306	169.2278	208.0861	427.6611	6.3278	8.8722	73.7833	061102	Successful	Same Color
At1g02980	Col-0	SALK_012144	060929	P16039	RL02556			F10178														absolute	AA1015	720.6475	13.1575	35.9125	869.6375	1.6225	181.15	421.34	2053.6175	103.8275	1.51	5.2775	21.225	16.9	19.48	27.9875	20.075	54.095	148.43	248.12	298.97	5.4	7.8725	68.805	061102	Successful	Same Color
At5g41110	Col-0	SALK_075966	060929	P16135	RL03345	Homozygous		F10178														absolute	AA1015	711.4862	10.9103	35.631	1238.1828	2.2379	128.6862	586.7069	3840.7	201.2931	3.2345	8.1241	27.9241	20.669	24.3862	31.6069	23.0345	76.9759	190.8966	262.7414	436.8897	6.5862	8.8414	74.6793	061102	Successful	Same Color
	Col	SSB4	060929	P16202	RL04243			F10178														absolute	AA1015	689.3756	9.0211	26.5203	933.0862	0.8488	182.5041	474.1268	2174.9073	107.0537	1.9837	5.8829	23.7626	19.0699	20.9171	31.3691	20.426	54.6569	133.8146	194.8911	306.5463	6.4748	10.4163	62.5886	061102	Successful	Same Color
At3g56040	Col-0	SALK_020654	060929	P16256	RL03012	Homozygous		F10178														absolute	AA1015	848.7032	11.8774	64.0645	1521.9548	3.4903	91.0323	866.1742	3517.4065	233.3032	3.5677	10.5226	31.2258	25.2903	23.4581	31.671	21.7484	82.8903	185.529	285.271	476.3742	9.1032	9.2839	83.2774	061102	Successful	Light Green
At2g41330	Col-0	SALK_014557	060929	P16038	RL03017			F10178														absolute	AA1015	645.2602	11.929	26.8817	800.6559	0.9656	215.4043	375.1183	1529.0022	72.7032	1.471	2.9914	22.5613	14.6989	20.6215	31.428	21.2817	51.9462	116.8108	141.9914	228.3849	4.9183	7.4753	58.1161	061102	Successful	Same Color
At1g03680	Col-0	SALK_087118	060929	P16033	RL03020			F10178														absolute	AA1015	798.0553	8.0816	27.8026	889.1842	1.7184	103.5816	351.3553	2270.0579	122.6368	1.7	5.6895	20.1763	16.6421	20.2658	23.9395	14.5632	54.1237	0.2974	200.1211	286.0526	5.35	7.8368	69.3658	061102	Successful	Same Color
At1g53140	Col-0	SALK_065118	060929	P16253	RL03656	Homozygous		F10178																																							061102	Successful	Same Color
At4g13590	Col-0	SALK_129037	060929	P16203	RL02631	Heterozygous		F10178														absolute	AA1015	705.3388	9.643	40.8364	1159.5835	2.3537	205.8512	597.7223	3392.357	173.805	2.5421	10.6248	29.1802	19.9669	26.0694	37.9669	24.0165	63.3223	168.6579	232.8033	502.2711	6.4132	10.205	71.5868	061102	Successful	Same Color
At3g08950	Col-0	SALK_032461	060929	P16255	RL03334	Homozygous		F10178														absolute	AA1015	925.9232	7.312	44.2528	935.9488	1.504	91.4432	670.1888	3283.7376	155.6896	2.3968	5.776	28.5408	18.2752	19.4176	28.0288	21.0528	59.5616	152.9312	255.0624	427.8464	7.4208	8.2016	76.592	061102	Successful	Same Color
At2g25300	Col-0	SALK_009405	060929	P16142	RL03228			F10178														absolute	AA1015	764.3485	8.8475	41.905	1144.2337	1.9168	129.0614	566.5901	3186.004	142.3604	2.2059	7.3228	28.7762	24.5822	30.697	34.5386	19.4772	50.0594	140.3525	307.6119	432.7842	7.5366	10.9109	88.4713	061102	Successful	Same Color
At1g08630	Col-0	SALK_134724	060929	P16143	RL03260			F10178														absolute	AA1015	999.7859	10.8394	64.0394	1582.3099	2.8789	99.0028	882.9183	3776.8169	190.9972	3.3352	10.5183	37.5211	42.4338	49.5887	43.6282	23.0704	78.0338	183.0423	386.4845	573.2676	14.3268	13.5775	132.1577	061102	Successful	Same Color
	Col	SSB4	060929	P16205	RL03906			F10178														absolute	AA1015	689.3568	7.5392	31.296	872.4384	1.2448	114.7488	476.7648	2758.544	144.5152	2.0384	5.8816	23.6928	17.7184	18.4704	28.6912	20.4288	53.6896	142.5952	196.8288	324.608	5.7504	8.0544	62.7776	061102	Successful	Same Color
	Col	SSB4	060929	P16251	RL03767			F10178														absolute	AA1015	698.3193	7.0842	34.8316	1003.8316	1.6491	112.2526	452.6737	3096.4702	146.2246	2.0491	6.8877	20.0632	17.8211	16.9649	24.1684	16.1825	56.1439	137.1965	291.7158	414.9333	5.3754	5.9368	65.1404	061102	Successful	Same Color
At1g67840	Col-0	SALK_125411	060929	P16144	RL02639	Homozygous		F10178														absolute	AA1015	826.4957	9.6	41.4377	969.5333	2.1188	103.6841	539.3246	3178.6174	216.0261	2.6435	5.8174	30.7159	20.6609	20.5449	29.258	17.6087	73.3246	149.7333	257.5826	493.4377	7.7478	7.4522	72.9855	061102	Successful	Same Color
	Col	SSB4	060929	P16134	RL02650			F10178	absolute	061103	2.204408698	0.12147093013666	0.5683688445	0.217782229313966	2.71894171	0.165910852696562	0.628993948	0.0344335070606837	2.6328717895	9.14450795	0.368160741212904	absolute	AA1015	737.6929	10.5452	25.4619	680.1286	1.2429	86.3357	278.0048	1920.8071	94.3976	1.2857	2.9071	17.5381	15.0595	15.6667	23.6143	15.8524	49.8	98.2476	189.1762	188.5381	4.85	6.2095	60.5524	061102	Successful	Same Color
	Col-0	CS60000	060929	P16036	RL03905			F10178														absolute	AA1015	739.8737	14.7763	33.3105	847.4289	1.2026	144.7895	377.3447	2100.6184	104.6158	2	6.6737	35.8632	22.7211	33.6447	32.4105	12.7921	52.9132	751.9079	247.1421	315.8289	7.0395	9.9921	91.6921	061102	Successful	Same Color
	Col	SSB4	060929	P16258	RL03849			F10178														absolute	AA1015	591.6902	5.6541	26.6165	845.5188	1.3444	86.7699	320.7248	2564.5353	110.4602	1.3654	5.4195	16.3699	15.4677	14.3308	19.9639	15.206	42.3789	90.8632	222.5113	289.4647	4.9353	5.6481	59.3564	061102	Successful	Same Color
At1g08080	Col-0	SALK_009792	060929	P16141	RL03013			F10178	absolute	061103	2.4813147095	0.124545730186923	0.5684104405	0.139170911511762	1.8130991375	0.171178444816438	0.6167722385	0.0486226943386985	1.9658299	6.32818701	0.27463752239365	absolute	AA1015	810.884	24.7309	29.5062	847.9877	1.3951	166.8444	378.0988	2177.7852	117.679	1.6123	4.1556	21.3407	17.3852	23.7407	31.563	14.8914	38.3877	103.7358	257.3605	318.3506	5.0568	8.7136	66.2247	061102	Successful	Same Color
At3g02065	Col-0	SALK_020125	060929	P16250	RL03891			F10178	absolute	061103	2.3869952015	0.131885166448568	0.577154264	0.168994774715895	1.9270410405	0.200282775514615	0.7096955835	0.0493082300735524	2.277908095	6.940178665	0.31646054532622	absolute	AA1015	858.7404	8.2355	28.7262	849.1376	1.7816	98.6553	447.4553	2903.356	143.0979	2.3716	5.9858	26.1504	19.4128	17.3929	28.0227	16.9957	63.9603	143.0582	234.6525	348.4085	5.2596	7.6709	67.3532	061102	Successful	Same Color
At1g50770	Col-0	SALK_060403	060929	P16252	RL03662	Homozygous		F10178														absolute	AA1015	1296.264	8.416	63.088	2012.192	2.888	66.384	785.744	2438.016	145.104	2.592	10.272	28.52	24.496	17.08	27.664	14.512	58.848	97.488	492.208	461.968	8.44	9.08	28.4	061102	Successful	Light Green
At4g24090	Col-0	SALK_012632	060929	P16138	RL03014			F10178														absolute	AA1015	736.6482	7.5124	31.5796	907.565	1.5299	57.7285	436.1051	2435.454	109.238	1.7314	6.0058	24.7883	17.5358	17.1036	26.1489	18.0642	57.492	128.2248	179.8131	286.5839	5.2964	5.9533	68.654	061102	Successful	Same Color
At3g52320	Col-0	SALK_016775	060929	P16035	RL03889	Homozygous		F10178														absolute	AA1015	606.8727	7.8273	79.7909	2049.6545	2.7727	69.0455	924.0455	4347.8909	251.6545	3.0636	9.1	27.7455	23.2818	17.2727	28.4818	24.5091	63.4455	211.6273	493.1727	486.4364	6.9818	7.0273	73.8727	061102	Successful	Same Color
At5g57345	Col-0	SALK_094836	060929	P16257	RL03212	Homozygous		F10178	absolute	061103	2.7081307285	0.120031219905395	0.527177341	0.176628650678556	2.190618703	0.201605192558375	0.6810520085	0.0514256632534103	2.6314757625	8.2308927285	0.466902176971359	absolute	AA1015	1003.6203	10.5188	31.7304	1102.8667	2.8232	100.8638	509.8029	2993.4725	159.1159	2.2145	6.429	32.8812	24.2116	25.313	32.7217	13.2667	60.5565	89.9681	422.9768	640.4522	8.1594	12.1362	101.6841	061102	Successful	Same Color
	Col	SSB4	060929	P16140	RL04251			F10178														absolute	AA1015	580.9263	7.3632	52.8632	1327.1053	1.9789	140.7158	632.1316	2895.2316	125.2789	2.1579	7.0316	21.9684	18.1737	20.9895	29.0737	17.8263	53.3474	107.8368	288.7053	410.4842	5.4368	8.3421	64.3368	061102	Successful	Same Color
At1g21750	Col-0	SALK_015253	060929	P16037	RL03527			F10178														absolute	AA1015	628.2462	10.9538	100.5744	2559.4872	2.7077	115.0667	1134.1333	4158	275.4769	4.1436	9.0154	36.041	26.4103	30.6872	38.8	18.759	75.5077	159.7641	700.7692	575.3538	8.3077	11.7641	97.8667	061102	Successful	Same Color
At5g46440	Col-0	SALK_039433	060929	P16254	RL02656			F10179														absolute	AA1015	508.0491	8.1263	85.2	1852.1263	4.2877	47.3333	660.9825	4094.5544	186.4281	3.0526	11.9509	29.8947	21.214	14.5825	28.1333	17.0246	62.3509	153.0386	260.1333	362.2807	6.2035	8.7228	66.8982	061102	Successful	Light Green
At4g24760	Col-0	SALK_064192	060929	P16139	RL02987			F10179														absolute	AA1015	411.3738	7.4492	33.3934	1077.0918	2.1803	120.4656	434.7311	3135.177	125.1836	2.6393	5.7377	21.4721	15.5738	16.1377	31.223	14.859	54.3574	129.7967	255.4754	358.0885	6.3934	7.9475	53.8951	061102	Successful	Same Color
At5g66480	Col-0	SALK_033887	060929	P16183	RL02999			F10179	absolute	061103	2.7790960405	0.169649116072084	0.566605395	0.274892655081219	2.943553902	0.263681277043861	0.987705889	0.0458418690897376	3.2704114265	10.1006877195	0.388986154180748	absolute	AA1015	462.485	6.795	35.5975	866.3675	2.33	108.1875	395.3875	3122.44	136.3825	2.67	3.1925	22.88	12.9925	13.7225	29.055	10.3675	53.145	104.405	164.7275	325.565	6.1725	7.5925	48.8575	061102	Successful	Same Color
At1g36990	Col-0	SALK_101497	060929	P16040	RL02628			F10179														absolute	AA1015	356.2012	7.5681	36.0908	832.7092	1.6736	112.0172	408.2454	2807.9043	109.016	2.1399	4.5301	23.7963	13.2344	12.9669	27.6933	16.8933	42.1571	131.5828	120.9325	255.5043	5.065	7.4233	48.9472	061102	Successful	Same Color
At5g43160	Col-0	SALK_114840	060929	P16063	RL02551			F10179	absolute	061103	2.7356714975	0.158088776496189	0.551654609	0.26902348221944	2.8353283905	0.207884360044428	0.850211457	0.034200084651874	3.322148874	10.3017769635	0.6453702005	absolute	AA1015	631.3621	18.7013	18.5727	581.7674	0.6872	73.8978	231.0396	1402.5427	65.2106	1.3533	2.83	17.0696	11.1877	14.3577	22.215	11.5736	29.0819	72.0405	145.5665	122.7683	3.1877	6.2308	47.3357	061102	Successful	Same Color
At1g70470	Col-0	SALK_075882	060929	P16069	RL02795			F10179														absolute	AA1015	435.1271	8.1271	23.7835	741.3459	1.5553	100.9718	361.3388	2149.72	97.7153	2.1035	2.6941	21.3718	12.7882	16.5718	29.0565	14.3082	58.4024	101.8565	246.1976	237.0729	6.4306	8.1741	49.9553	061102	Successful	Same Color
At1g11360	Col-0	SALK_026026	060929	P16042	RL03781			F10179	absolute	061103	3.275454914	0.186757961610618	0.6657980345	0.30198916394311	2.6463814405	0.299326491495	1.21414091	0.0432585023181727	3.8038355195	10.729229107	0.339957089430751	absolute	AA1015	545.5548	7.9516	47.9355	1071.2613	1.5613	116.6774	482.1161	3348.4323	139.3032	2.5548	5.3677	27.9355	16.6129	15.8452	28.3935	18.7548	60.2258	162.8323	168.5548	200.3419	6.4097	8.6774	66.5516	061102	Successful	Same Color
At1g06510	Col-0	SALK_074725	060929	P16060	RL02951			F10179														absolute	AA1015	559.6902	8.1654	31.6842	860.2436	1.8827	122.4842	338.5925	3006.5985	130.418	2.6767	4.1504	22.3398	15.0286	15.4316	29.1398	13.9789	54.0632	129.7203	197.9068	386.9474	6.406	8.397	51.8376	061102	Successful	Same Color
At5g65460	Col-0	SALK_099639	060929	P16034	RL03261			F10179	absolute	061103	2.6239702735	0.114154958064566	0.562778202	0.220908041453454	2.4300300695	0.209088697815804	0.803512994	0.0410412319670549	2.9309277905	9.1602279965	0.337578570355156	absolute	AA1015	455.9475	6.4283	41.3172	1259.2889	2.6263	68.8646	473.1717	3712.0444	144.4727	2.3717	6.7354	25.5111	16.7556	16.3273	29.1717	15.1434	50.699	95.0949	229.0545	388	5.7697	7.3051	71.7212	061102	Successful	Light Green
At1g03680	Col-0	SALK_125097	060929	P16076	RL03579			F10179	absolute	061103	2.590601055	0.160814923385935	0.5366063835	0.226637303277872	2.407987522	0.23429716395595	0.775197058	0.0521658776561182	3.069321223	8.985266335	0.346397184753705	absolute	AA1015	536.725	7.2656	33.4469	822.1406	2.0906	128.425	361.9469	2744.55	107.1063	2.3094	4.65	21.1656	12.725	16.3688	27.8938	14.9313	54.2313	113.1031	120.8125	274.825	5.5969	7.6219	43.5781	061102	Successful	Same Color
At2g02800	Col-0	SALK_039503	060929	P16260	RL02678			F10179														absolute	AA1015	495.8871	7.5779	31.5288	886.5202	2.1448	99.3202	379.0675	2949.3988	103.8724	2.0589	5.5926	22.346	11.6982	16.0049	29.2933	14.2528	54.6012	124.9153	176.4393	336.6896	5.119	7.6785	55.1018	061102	Successful	Same Color
At5g06930	Col-0	SALK_114553	060929	P16062	RL03100			F10179	absolute	061103	2.8345836815	0.159405827340265	0.613946358	0.297753793801427	2.8691584515	0.231545135901101	0.8340053	0.034200527001667	3.498771784	10.751236883	0.6466236815	absolute	AA1015	341.8836	8.2206	27.6315	840.977	1.5661	120.0121	352.3321	2693.6	103.4618	2.3855	4.5842	20.5576	12.6036	15.697	27.9782	14.5697	51.4933	124.3758	127.743	283.3358	5.3212	7.36	46.4267	061102	Successful	Same Color
At1g79110	Col-0	SALK_053473	060929	P16072	RL03561			F10179	absolute	061103	3.1927991085	0.179825380952492	0.5746141085	0.294838392408467	2.665061845	0.321015229235042	1.1656364895	0.0362498386079153	3.6753195015	10.8213059435	0.362153691511375	absolute	AA1015	457.0025	7.8278	38.6709	893.1392	1.8582	119.3899	425.3975	3286.4127	150.8025	2.6051	4.8608	24.3114	12.4405	16.281	31.3975	12.2506	55.6759	121.8658	141.2861	313.1899	6.0861	7.9671	49.1747	061102	Successful	Same Color
At2g42080	Col-0	SALK_027414	060929	P16031	RL03026			F10179	absolute	061103	3.0106733555	0.171262552835168	0.6230669485	0.261447669137104	2.9702563275	0.24675006888218	0.993769707	0.0459936693035808	3.2363425135	10.364281745	0.37691520292014	absolute	AA1015	848.9746	7.7714	40.5048	864.3841	3.2571	153.0984	494.9175	3590.8921	161.3587	3.0889	5.3746	29.6825	14.9333	19.5079	34.9048	14.7143	68.6635	131.5778	207.619	429.5016	8.0825	10.6095	65.2095	061102	Successful	Same Color
At2g47210	Col-0	SALK_049966	060929	P16073	RL03062			F10179														absolute	AA1015	649.0815	6.5719	34.797	967.7185	1.9259	114.0089	418.3378	2870.9067	121.757	2.2993	5.4756	25.0756	16.6844	17.0311	28.2993	12.1244	51.1526	91.2119	218.9304	374.0119	7.2296	9.3126	67.7393	061102	Successful	Same Color
At2g47730	Col-0	SALK_039887	060929	P16075	RL02972			F10179														absolute	AA1015	521.5614	7.1711	36.094	897.3687	2.2819	50.9807	374.9542	2972.9904	141.1976	2.1928	5.9301	23.1831	15.3711	16.7036	29.1277	12.7976	49.9012	109.0578	171.8988	383.5639	6.3976	7.759	51.8964	061102	Successful	Same Color
At1g72020	Col-0	SALK_064653	060929	P16061	RL03312			F10179	absolute	061103	2.6354633245	0.152635769519617	0.606238165	0.273562871992219	2.7720330455	0.188654382388425	0.8561326665	0.0297815370991627	3.1228307755	10.0062068155	0.5065790105	absolute	AA1015	519.1256	16.4308	39.5795	944.3282	1.559	115.2128	503.9282	2986.9333	140.2795	2.3615	6.1487	28.041	14.7795	26.8487	39.3615	20.2333	70.541	140.8897	126.0615	351.359	5.9718	25.1333	62.1872	061102	Successful	Same Color
	Col	SSB4	060929	P16071	RL01123			F10179														absolute	AA1015	485.7006	6.3123	41.7987	862.1961	2.3587	116.2142	421.9948	3016.049	137.8271	2.2452	3.5639	22.9548	14.8026	15.76	30.2065	12.7432	52.3303	109.9716	179.3729	365.2129	7.0168	8.1858	51.8245	061102	Successful	Same Color
At2g13550	Col-0	SALK_024197	060929	P16044	RL03025			F10179	absolute	061103	3.056629899	0.159179772285694	0.629205485	0.288267660147133	2.9361540315	0.253016861449002	0.934611593	0.0401503030822975	3.610433303	11.15292354	0.393898769050583	absolute	AA1015	461.032	10.056	39.148	1128.532	2.688	108.648	413.36	4112.452	165.26	3.08	5.42	29.164	17.528	18.652	34.796	14.508	65.176	146.712	267.772	472.652	8.204	11.248	66.6	061102	Successful	Same Color
At1g64100	Col-0	SALK_022264	060929	P16206	RL02607			F10179														absolute	AA1015	728.0183	8.389	37.5706	1029.6514	2.9101	155.7394	457.6073	3671.2697	161.5303	3.1083	3.6881	23.545	15.4972	15.7908	32.1908	14.4661	55.1413	120.0661	329.8128	378.0147	7.6404	9.589	61.3541	061102	Successful	Same Color
	Col-0	CS60000	060929	P16074	RL03762			F10179														absolute	AA1015	537.3057	7.6414	37.3655	799.8575	1.4299	88.7448	389.1908	2875.7241	111.9333	2.5218	4.3816	24.1793	14.6092	15.1287	30.5747	9.869	52.5448	117.4276	151.869	308.8644	5.9218	6.9862	50.6782	061102	Successful	Same Color
	Col-0	CS60000	060929	P16145	RL03905			F10179	absolute	061103	3.3230575055	0.182423947128801	0.6631879065	0.320929251328582	2.6962449775	0.275818755576332	1.1499370595	0.0446600143736754	3.468077484	9.58104735	0.382553791335244	absolute	AA1015	434.0881	7.6429	32.7952	851.3	2.1452	102.7238	367.8571	2906.0548	110.7	1.9357	4.4595	23.7738	13.4262	15.631	30.519	13.6643	49.081	125.9643	138.7905	309.5143	6.0595	7.9738	47.2262	061102	Successful	Same Color
At1g79530	Col-0	SALK_080245	060929	P16067	RL02566			F10179														absolute	AA1015	424.7432	6.637	30.437	832.3037	2.1457	98.3136	381.7926	2932.3506	120.1309	2.1235	4.8099	22.4716	12.8864	15.4494	28	11.8741	59.4198	119.7728	161.7185	278.2296	6.8691	8.4691	49.9951	061102	Successful	Same Color
At2g01590	Col-0	SALK_026614	060929	P16041	RL03362			F10179														absolute	AA1015	605.1145	7.0821	38.5665	836.837	1.5283	122.9618	403.126	3165.9884	152.9249	2.3052	5.8775	28.2844	13.6301	17.0474	27.9538	16.7353	61.4058	133.741	169.1006	270.7006	6.9064	8.5341	67.4913	061102	Successful	Same Color
At5g03110	Col-0	SALK_025790	060929	P16043	RL03531			F10179														absolute	AA1015	492.0762	7.8231	37.385	941.181	1.9946	124.8707	397.3796	3259.2789	117.3116	2.3782	5.219	23.5102	13.3986	14.6884	31.0503	14.0789	60.2558	131.9946	158.8136	271.8694	5.8531	7.7959	57.5374	061102	Successful	Same Color
At1g66090	Col-0	SALK_120846	060929	P16064	RL02627	WildType		F10179														absolute	AA1015	498.2822	7.98	23.2667	705.8267	0.7844	100.3778	247.6178	1704.5822	71.1467	1.4778	3.3089	18.2	12.1333	13.3711	25.2644	10.8333	45.2022	86.4444	118.2467	173.38	5.2067	6.2689	47.0156	061102	Successful	Same Color
At2g33840	Col-0	SALK_122363	060929	P16070	RL02630			F10179	absolute	061103	2.9033857845	0.16873093415801	0.6273530515	0.280034374953935	2.8511676825	0.221312195982929	0.9443482475	0.0291514387370378	3.585018833	10.5673512725	0.707612097	absolute	AA1015	377.8822	7.4202	42.4093	915.4667	2.2822	108.8558	509.7395	3269.0977	126.6791	2.3256	4.9395	25.6403	15.6248	16.0837	30.0465	17.2186	52.307	139.2589	119.6527	333.5752	5.631	8.2016	50.2419	061102	Successful	Same Color
	Col	SSB4	060929	P16066	RL01126			F10179	absolute	061103	2.8715223025	0.157946989545373	0.5892711905	0.28303688846167	2.8743538785	0.25154317447896	0.8770131	0.0464900726040404	3.349270883	10.231054762	0.2932344465255	absolute	AA1015	373.2098	7.6927	32.9732	915.7024	2.2854	115.8707	416.0756	3090.722	126.0829	2.6463	4.7293	22.3561	12.8585	16.5488	31.2439	11.4683	56.2878	123.7098	214.3146	442.8683	7	7.5927	45.0341	061102	Successful	Same Color
At5g26820	Col-0	SALK_034189	060929	P16182	RL03024			F10179														absolute	AA1015	412.4939	6.4848	39.4758	979.103	2.8091	100.5515	400.7091	3746.8818	153.6515	2.9818	5.2667	23.6152	14.8394	15.1909	28.5455	11.7364	57.5697	96.3576	202.2152	345.203	6.297	8.3273	56.7394	061102	Successful	Same Color
At5g49015	Col-0	SALK_039639	060929	P16059	RL03098			F10179														absolute	AA1015	505.9465	7.538	46.9577	982.7831	2.2507	111.1775	530.7437	3444.6507	145.8394	2.3521	4.7239	26.5493	15.3155	17.1155	33.6873	16.7493	59.5521	140.1915	174.4901	345.7549	6.4423	8.907	59.3746	061102	Successful	Same Color
At1g08070	Col-0	SALK_084804	060929	P16065	RL03669			F10179	absolute	061103	2.6938553815	0.160950850439836	0.5158162325	0.254132379438466	2.6534780135	0.24844568990435	0.8872366465	0.03927593894375	3.135253279	9.576684659	0.320272733265372	absolute	AA1015	389.0522	7.5745	35.2025	853.1516	1.9669	78.8025	438.7898	2707.7656	131.3019	2.5503	4.507	26.0764	13.3299	16.0331	29.9822	10.6217	63.7707	111.1949	136.0076	276.0459	6.3745	7.2764	49.2892	061102	Successful	Same Color
At1g11800	Col-0	SALK_126721	060929	P16169	RL03256	Homozygous		F10180														absolute	AA1015	612.8788	7.3879	33.5636	865.2545	2.0788	104.8152	444.1667	2899.3515	148.8606	2.2909	6.3152	21.6879	15.4333	16.8727	25.6455	14.2121	57.1182	115.9455	240.303	331.9152	5.5091	7.7273	64.7333	061102	Successful	Same Color
At5g23020	Col-0	SALK_007222	060929	P16054	RL02610	Homozygous		F10180														absolute	AA1015	621.6219	8.0658	40.8904	883.9014	1.5945	162.8411	505.1644	2777.2247	116.3205	2.0301	6.4877	24.8301	15.7315	19.9315	31.6384	17.4466	64.0411	136.2548	164.7397	346.6712	5.9562	8.463	61.0438	061102	Successful	Light Green
At5g23450	Col-0	SALK_152371	060929	P16175	RL03685	Homozygous		F10180														absolute	AA1015	663.7488	7.639	39.8927	791.8878	1.3317	112.2073	456.0878	2224.2707	100.6317	1.639	4.5561	25.6195	16.039	19.361	26.2488	15.3049	58.6488	136.5854	163.022	248.6902	6.2902	6.6195	72.5854	061102	Successful	Same Color
	Col	SSB4	060929	P16172	RL01130			F10180	absolute	061103	2.432632921	0.117224571937292	0.542806378	0.198755330299402	2.349756362	0.201108495762769	0.6611229645	0.0363027748466806	2.7403985575	8.59607777	0.321059744936912	absolute	AA1015	621.0578	8.6459	24.9185	862.7733	1.5378	121.6119	383.7807	2902.2726	128.5956	2.1185	6.0652	18.56	15.603	18.5896	26.7348	16.4652	55.9615	129.4726	239.597	332.5244	5.68	7.5852	63.4104	061102	Successful	Same Color
At1g79790	Col-0	SALK_045345	060929	P16171	RL03015	Heterozygous		F10180														absolute	AA1015	605.4367	7.6816	23.4014	886.8218	2.381	105.6544	364.6422	2818.8735	129.8503	2.6231	4.7347	19.7986	15.7714	17.9537	26.4925	12.2041	53.7116	104.9551	284.3238	350.2612	6.1252	7.2435	55.9265	061102	Successful	Same Color
At5g20130	Col-0	SALK_020695	060929	P16048	RL02978			F10180														absolute	AA1015	723.7205	9.7872	34.6231	899.3872	1.2641	91.5436	456.2667	2201.0231	98.2667	1.8077	3.7359	25.6718	16.3692	18.4231	29.0103	16.4103	58.2974	125.9487	190.1872	228.241	5.9462	7.2513	66.9333	061102	Successful	Same Color
	Col	SSB4	060929	P16053	RL01116			F10180														absolute	AA1015	621.6522	7.523	35.0932	928.0025	1.7267	81.0733	381.2646	2331.5429	101.0236	1.5627	4.1963	23.195	15.2944	15.9627	25.4733	14.6261	47.4832	110.6012	141.2547	310.9391	4.5814	6.487	64.4621	061102	Successful	Same Color
	Col	SSB4	060929	P16050	RL01118			F10180														absolute	AA1015	581.1176	9.0206	40.0776	1004.5261	1.8885	107.5564	609.7939	3031.1539	134.9576	2.6085	5.8085	29.9976	15.1394	19.8109	32.7879	19.743	55.0667	168.7588	186.2303	469.9564	7.2388	8.4242	63.4933	061102	Successful	Same Color
At1g24180	Col-0	SALK_010286	060929	P16051	RL03353	Homozygous		F10180														absolute	AA1015	927.5169	7.7558	30.5039	1394.3065	3.0078	75.1377	560.5558	3048.3169	219.6987	3.6831	5.5844	16.8935	16.2805	20.9455	25.013	11.7766	43.2779	66.4312	845.4701	466.4208	6.987	7.5377	62.2753	061102	Successful	Same Color
	Col	SSB4	060929	P16058	RL01127			F10180														absolute	AA1015	550.7614	6.8867	24.4964	733.3349	1.012	105.1542	358.7036	2081.0361	104.7349	1.6964	4.1157	21.0361	13.8217	14.3494	24.7036	15.4193	51.7807	114.3157	173.4819	223.8675	4.5494	6.3542	59.3036	061102	Successful	Same Color
	Col	SSB4	060929	P16181	RL01133			F10180														absolute	AA1015	614.0827	7.84	23.6987	847.1813	1.4427	99.1707	378.6267	2702.704	122.6187	2.2853	3.8027	20.6613	14.6427	16.096	27.7307	16.088	60.344	139.9653	208.5787	243.144	5.576	7.72	59.12	061102	Successful	Same Color
At4g26640	Col-0	SALK_116115	060929	P16177	RL03095			F10180														absolute	AA1015	627.6228	5.9545	26.2049	991.9642	1.6325	77.2488	390.1366	2898.8553	125.522	2.1691	5.1805	16.1171	15.5967	14.4585	24.335	15.6488	49.3691	101.2911	324.9919	316.1366	6.1659	6.1528	59.3626	061102	Successful	Same Color
	Col	SSB4	060929	P16047	RL01120			F10180														absolute	AA1015	459.6806	8.0589	46.6822	1007.355	1.9225	88.3473	640.5953	3065.5907	140.7349	2.7566	5.6248	27.4326	16.0341	19.2465	27.4481	18.2202	66.924	140.4992	195.6682	402.7225	6.2419	8.3194	62.8248	061102	Successful	Same Color
	Col	SSB4	060929	P16168	RL01128			F10180														absolute	AA1015	715.0494	9.7792	30.9714	842.626	1.4026	113.7013	423.7688	2986.987	123.6727	2.2052	5.1558	23.5714	13.4597	23.5195	33.0597	17.8052	72.1247	140.7896	243.187	310.4519	8.0987	10.4961	73.0935	061102	Successful	Same Color
At1g31160	Col-0	SALK_042175	060929	P16049	RL03056	Homozygous		F10180														absolute	AA1015	563.7306	20.1698	23.2196	606.5159	1.1167	202.5241	322.4522	1335.6196	58.6792	1.5918	3.2914	18.4473	9.2947	18.5257	27.8498	17.6767	51.5331	97.8645	188.9976	168.2171	4.8784	8.7478	57.5739	061102	Successful	Same Color
At4g39920	Col-0	SALK_063809	060929	P16045	RL02964			F10180														absolute	AA1015	523.9826	7.3739	46.4609	1467.887	2.3565	89.4174	492.0913	3307.6565	152.0609	2.3304	9.2739	22.1783	19.4826	16.187	26.9	14.1913	56.6522	136.713	210.8391	429.0217	5.5652	6.3609	54.913	061102	Successful	Same Color
	Col	SSB4	060929	P16179	RL01136			F10180														absolute	AA1015	698.2621	5.3885	43.7655	1221.669	2.3816	73.6598	468.6023	3310.9655	162.823	2.0874	7.7379	17.6414	16.8782	15.4345	22.8598	14.6805	51.4851	104.2161	283.7011	356.492	4.3862	5.6092	62.4184	061102	Successful	Light Green
	Col	SSB4	060929	P16176	RL01138			F10180														absolute	AA1015	587.5503	7.9255	23.6497	735.2373	1.2149	96.554	392.4398	2401.1975	104.0248	2.5267	3.6	22.072	14.8646	17.7242	30.4422	17.1901	69.2149	130.9292	321.6497	253.5354	7.1851	8.0422	60.1863	061102	Successful	Same Color
At3g54900	Col-0	SALK_139556	060929	P16165	RL02625			F10180	absolute	061103	2.650282046	0.137023639867375	0.56805925	0.229254066540759	2.5012058345	0.224114219381097	0.7947412815	0.0383051825951179	2.8471839935	9.1029143385	0.354350079875603	absolute	AA1015	699.4937	8.0329	32.0861	922.8228	2.519	80.643	372.8608	3056.5367	135.7899	2.2177	5.4532	22.7873	15.5215	18.1519	28.6228	15.3266	56.4076	128.119	197.3215	434.4177	6.9671	6.8734	53.7823	061102	Successful	Same Color
At1g21750	Col-0	SALK_136642	060929	P16166	RL03003			F10180														absolute	AA1015	742.4955	9.3342	35.3987	929.5871	2.4723	116.8361	472.1058	2969.0916	133.8968	2.2297	4.4542	27.7084	17.4606	21.8632	28.7019	12.0439	64.4748	113.5768	255.4606	485.8426	7.3548	9.6387	84.4723	061102	Successful	Same Color
	Col	SSB4	060929	P16170	RL01131			F10180														absolute	AA1015	744.3697	13.027	26.5622	753.4746	1.1654	120.5362	369.1827	2363.0876	113.3276	1.6649	4.2227	23.6865	13.0227	18.4476	25.9978	17.0832	54.3027	113.6973	168.16	249.0508	4.8	6.1535	68.067	061102	Successful	Same Color
At2g40400	Col-0	SALK_082660	060929	P16180	RL03322	Homozygous		F10180														absolute	AA1015	875.011	6.3969	34.0252	979.1244	1.515	89.5433	368.1984	2736.1575	117.7102	1.3795	6.1701	23.5654	17.7386	18.3748	23.9055	14.9291	55.5717	102.5165	230.0945	300.5102	5.7921	7.8992	81.8551	061102	Successful	Same Color
At1g18730	Col-0	SALK_056498	060929	P16055	RL03343			F10180														absolute	AA1015	1074.9778	9.6317	55.2317	828.4635	2.0571	121.2032	639.4	3377.3778	214.5048	2.8984	5.8349	26.0825	17.7714	19.0857	27.8444	15.7397	72.9587	163.9365	347.9873	342.254	8.5492	10.4254	64.6889	061102	Successful	Same Color
	Col-0	CS60000	060929	P16173	RL03762			F10180	absolute	061103	2.702369804	0.130486447388562	0.603083896	0.239382796629724	2.586739752	0.228784850229666	0.851874875	0.0398554648635387	3.1270083845	9.7101005865	0.374355030730124	absolute	AA1015	663.4853	7.7547	28.5813	832.984	1.488	115.2427	379.3653	3033.0507	118.856	1.8293	6.92	21.688	16.1093	18.9707	25.4373	18.3013	59.1307	134.768	201.4187	271.5253	5.504	7.4427	67.32	061102	Successful	Same Color
	Col	SSB4	060929	P16056	RL01144			F10180														absolute	AA1015	609.3538	8.6872	41.7607	1063.6103	2.6188	108.0068	560.2906	3346.5094	166.8103	3.1145	6.1094	24.4479	19.265	16.7145	30.4718	13.347	55.5248	135.5111	270.3521	562.6325	6.7077	7.9043	59.1897	061102	Successful	Same Color
	Col-0	CS60000	060929	P16178	RL03905			F10180	absolute	061103	2.1841132725	0.107552284870091	0.462344177879428	0.157096540313959	2.288148451	0.184621913415375	0.605480227	0.0447874924179079	2.3778118855	8.0744522585	0.336232204714688	absolute	AA1015	911.9878	7.698	46.3306	1460.1102	2.8	81.6694	567.9714	3765.3878	176.4245	2.9184	9.098	26.7061	20.7143	20.9429	30.5918	15.0408	60.298	95.3102	326.502	625.5388	7.3551	8.6531	82.5061	061102	Successful	Same Color
At1g77060	Col-0	SALK_151864	060929	P16164	RL03081	Homozygous		F10180														absolute	AA1015	864.5806	11.7763	69.5527	1290.1333	2.7312	117.2086	849.0409	3910.4473	199.3634	3.1613	8.1591	33.157	22.8602	22.1677	30.5548	20.1032	72.4688	153.7591	304.5161	470.1118	7.1699	9.8452	87.1355	061102	Successful	Same Color
At5g56220	Col-0	SALK_132425	060929	P16167	RL03292	Homozygous		F10180	absolute	061103	2.935235424	0.097736891292853	0.5793059165	0.221081732970441	3.2397597545	0.214051117865476	0.5083948185	0.0477669205701886	3.243511494	10.8094904985	0.428283497362792	absolute	AA1015	657.3388	9.2925	30.0408	676.8163	1.7197	134.8027	423.5211	2320.2667	134.2395	3.4177	3.317	20.2884	15.7687	20.4844	29.9755	13.102	76.6585	107.3633	770.3646	305.366	9.2408	9.3252	61.0476	061102	Successful	Same Color
At5g65300	Col-0	SALK_133788	060929	P16046	RL03899			F10180														absolute	AA1015	295.8526	180.2105	1599.2211	2064.1684	3.8737	34.1895	681.2	5407.6632	501.3263	6.3789	10.7368	95.8947	41.2211	24.3368	53.4316	7.8105	123.0947	157.6632	653.8105	710.4632	17.0105	18.3789	122.9895	061102	Successful	Same Color
At1g55370	Col-0	SALK_019994	060929	P16057	RL02696	Homozygous		F10180														absolute	AA1015	1098.6196	6.7346	38.7556	693.2889	1.5503	110.7791	533.1425	2564.6379	132.3634	2.102	6.2745	20.7634	14.9124	18.2196	23.5111	14.8497	61.3882	129.4039	368.7242	292.1699	6.3242	9.3621	70.3686	061102	Successful	Same Color
At4g19710	Col-0	SALK_082155	060929	P16052	RL02618			F10180														absolute	AA1015	468.9033	9.0567	39.3167	1086.8867	6.57	93.6033	510.06	3231.4	140.1233	2.58	12.84	28.82	31.55	21.5267	32.1533	19.99	57.4933	138.9533	191.3567	2259.8667	6.9133	8.6367	55.83	061102	Successful	Same Color
At3g13800	Col-0	SALK_057415	061018	P16454	RL04392	Homozygous		F10181														absolute	AA1016	610.4349	34.5423	26.7235	534	0.9839	175.7221	287.1544	1717.8846	81.0617	1.3987	5.2859	22.6497	18.0752	30.0322	32.7342	17.7436	41.8685	155.4255	143.5369	245.1517	2.8107	9.8671	76.4577	061119	Successful	Same Color
At1g14590	Col-0	SALK_072704	061018	P16311	RL04398	Homozygous		F10181														absolute	AA1016	460.9683	12.0131	49.2481	933.4667	1.5519	138.3038	663.2612	3184.5421	213.9191	2.8809	11.1891	33.9978	15.377	26.9137	38.3279	33.6175	54.3803	194.9377	164.5617	454.1639	8.2383	10.3016	76.824	061119	Successful	Same Color
At3g11170	Col-0	SALK_147096	061018	P16288	RL04380	Homozygous		F10181														absolute	AA1016	1346.7128	11.3769	56.0154	972.9077	2.4	157.2538	667.6641	2863.0051	215.4128	2.7974	6.9846	30.5795	24.5821	36.6615	27.6923	15.7872	45.0872	241.7179	409.0769	465.1769	7.5077	15.3179	108.8179	061119	Successful	Light Green
At1g27690	Col-0	SALK_072667	061018	P16346	RL04394	Homozygous		F10181														absolute	AA1016	548.9719	11.2235	34.99	891.1421	1.3122	193.1077	591.4462	3005.4914	154.3475	2.4796	9.314	34.5991	15.924	28.8489	38.5792	33.743	63.2308	210.7258	113.8842	329.9692	6.0181	10.5991	71.048	061119	Successful	Same Color
At1g32240	Col-0	SALK_116307	061018	P16343	RL04378	Homozygous		F10181														absolute	AA1016	735.3536	10.2125	35.7607	968.1589	1.5804	195.4589	594.0607	2795.75	146.9	2.4571	10.1125	35.9089	17.8804	31.8429	38.9929	33.1089	68.8518	180.9339	180.8107	416.9393	8.4107	12.1625	98.9214	061119	Successful	Same Color
At1g62760	Col-0	SALK_084836	061018	P16334	RL04390	WildType		F10181														absolute	AA1016	787.5139	10.5507	51.2789	899.0852	1.9229	199.9892	695.0278	3080.6816	200.8036	2.7892	12.443	35.7525	17.304	32.5327	40.0305	31.7937	66.2511	203.5408	214.1525	415.8601	8.0143	12.2188	74.6278	061119	Successful	Same Color
At5g12930	Col-0	SALK_120789	061018	P16331	RL04375	WildType		F10181														absolute	AA1016	978.8433	14.29	36.5583	758.2267	1.025	274.1883	486.31	2606.1367	149.6267	2.4917	7.665	33.8283	18.5717	36.1433	40.4883	29.3633	67.84	190.63	167.4583	266.3617	6.9833	11.9133	91.6683	061119	Successful	Same Color
At3g55030	Col-0	SALK_148773	061018	P16342	RL04370	Homozygous		F10181														absolute	AA1016	1019.3859	12.1183	54.6873	1100.7746	1.7183	190.7211	713.0197	3759.2845	184.7577	3.2592	11.5972	38.0197	25.0535	39.9127	42.5268	30.2817	87.0197	243.3042	320.8958	464.9127	10.938	14.1662	130.493	061119	Successful	Same Color
At3g16785	Col-0	SALK_083090	061018	P16447	RL04399	Homozygous		F10181														absolute	AA1016	402.746	11.756	43.344	943.636	1.748	210.408	532.706	2997.188	155.13	2.818	9.804	29.138	15.36	28.884	39.578	24.698	49.236	192.578	147.344	500.184	9.068	11.92	66.07	061119	Successful	Same Color
At1g05805	Col-0	SALK_106364	061018	P16314	RL04381	Homozygous		F10181														absolute	AA1016	817.3236	10.9185	50.9425	678.9631	1.1588	161.5828	640.8034	2364.218	165.4609	2.2335	7.5983	38.8927	14.8223	31.2704	37.2532	34.2524	77.667	203.0163	136.0515	240.0773	9.3047	12.2283	98.6249	061119	Successful	Same Color
At2g32650	Col-0	SALK_136551	061018	P16341	RL04371	Homozygous		F10181	absolute	061121	1.757499103	0.0806137864355222	0.419243084637001	0.15860130969625	2.437656469	0.112291550031671	0.475315645456785	0.0318949001404713	2.1104672285	7.698018306	0.2538275606378	absolute	AA1016	1045.8588	19.3333	99.5843	2729.3725	2.4078	98.8	861.1765	5491.4824	293.2706	5.7412	20.5961	42.2588	34.0941	39.349	44.8314	39.4353	99.749	440.102	504.8784	504.902	11.0588	15.3647	138.0471	061119	Successful	Light Green
At1g63750	Col-0	SALK_147533	061018	P16453	RL04384	Homozygous		F10181														absolute	AA1016	696.7672	18.8587	34.673	704.2253	1.2669	221.6177	484.7754	2803.6191	158.1802	2.5188	7.0198	36.4491	9.4594	31.1276	39.3966	29.3993	60.1788	203.7474	138.3263	273.2273	7.099	11.3747	75.7857	061119	Successful	Same Color
At1g42960	Col-0	SALK_098367	061018	P16336	RL04396	Homozygous		F10181														absolute	AA1016	511.6865	26.913	27.5043	469.3026	0.9014	176.6386	409.5885	1573.3844	93.5781	1.5481	5.8755	31.1147	9.464	29.2334	34.4669	19.7199	46.1003	134.3331	99.7994	226.9326	3.9274	10.3585	75.2288	061119	Successful	Same Color
At1g15690	Col-0	SALK_106153	061018	P16349	RL04377	Homozygous		F10181														absolute	AA1016	778.7457	11.8109	48.287	1060.6022	2.1739	239.9152	705.9087	3699.8891	207.5174	2.8565	13.1087	37.5761	18.9413	32.1152	41.6935	30.4196	76.6065	189.1565	246.6565	482.55	9.2348	13.613	106.7543	061119	Successful	Same Color
At3g15840	Col-0	SALK_127399	061018	P16339	RL04379			F10181														absolute	AA1016	762.8084	30.895	27.5757	475.7161	0.9773	214.915	397.0385	1851.334	93.4702	1.6549	6.4675	28.2955	6.6079	24.7261	32.2512	22.991	61.8227	136.6079	156.2364	250.1625	3.162	10.4887	78.7736	061119	Successful	Same Color
At1g13930	Col-0	SALK_130097	061018	P16332	RL04374	Homozygous		F10181														absolute	AA1016	851.3159	8.9757	47.3645	799.4168	1.5383	159.1757	540.0561	3205.6972	172.2897	2.4131	9.4	36.0523	17.4243	28.957	35.0093	30.314	80.2748	201.9533	199.5383	326.615	9.6617	11.5159	99.6243	061119	Successful	Same Color
At1g75400	Col-0	SALK_137120	061018	P16345	RL04369	Homozygous		F10181														absolute	AA1016	990.0565	13.6729	40.1903	666.7554	1.4483	159.5866	478.626	1899.8082	113.374	1.9108	5.1673	30.968	17.1777	28.2112	33.4929	18.5829	66.6796	130.3717	194.7613	281.9242	7.0662	12.3346	98.4193	061119	Successful	Same Color
At4g35130	Col-0	SALK_118555	061018	P16333	RL04382	Homozygous		F10181														absolute	AA1016	718.8718	18.2645	36.6711	689.8963	1.1615	240.2352	527.4472	2570.6272	152.5355	2.1542	7.2877	33.9176	7.596	36.311	42.3455	34.3017	69.1243	240.109	129.8751	250.0239	7.2532	13.305	79.9163	061119	Successful	Same Color
At5g15280	Col-0	SALK_053947	061018	P16347	RL04393	WildType		F10181														absolute	AA1016	580.7206	15.9004	36.2412	848.3206	1.2924	226.2224	487.4209	2790.4116	141.7776	2.3697	7.1495	35.9249	12.1588	36.3668	44.5733	27.1365	60.5126	192.0173	150.6542	360.3509	8.3913	11.756	76.5603	061119	Successful	Same Color
At1g32190	Col-0	SALK_060122	061018	P16289	RL04388	Homozygous		F10181														absolute	AA1016	601.3876	24.5345	29.6897	562.3764	0.813	276.5345	491.3074	2109.8407	109.1575	2.2997	5.3015	35.8855	5.6578	33.0914	43.0419	33.2507	59.2437	201.7369	90.341	229.4903	5.7097	11.2732	69.587	061119	Successful	Same Color
At5g07780	Col-0	SALK_074606	061018	P16338	RL04387	Homozygous		F10181														absolute	AA1016	479.7576	13.1076	35.1712	734.3227	1.2894	246.003	551.3848	2676.2803	172.2894	2.6712	7.2848	33.6909	13.0682	32.7091	46.5455	28.903	62.8318	197.8121	148.3136	318.9727	7.0591	12.5121	69.1909	061119	Successful	Same Color
At4g19660	Col-0	SALK_098460	061018	P16446	RL04400	Homozygous		F10181														absolute	AA1016	408.0995	11.3451	48.7813	1012.9244	1.6	186.201	493.7575	3307.0383	172.7337	2.7378	9.5751	29.0632	14.9119	27.0694	41.7948	27.2435	44.2155	198.744	185.8549	456.686	7.1295	11.0363	71.3181	061119	Successful	Same Color
At3g10070	Col-0	SALK_099569	061018	P16313	RL04389	Homozygous		F10181														absolute	AA1016	727.1658	9.4874	42.0281	932.5266	1.795	216.1869	530.4462	3019.6302	171.3085	2.5327	10.7578	32.2935	17.1779	28.999	37.4633	27.9035	64.1085	202.1387	197.2121	479.7166	7.7688	11.8714	86.5628	061119	Successful	Same Color
At1g72890	Col-0	SALK_099669	061018	P16348	RL04385	Homozygous		F10181														absolute	AA1016	676.5638	10.501	36.8952	984.2095	1.1981	170.1505	517.5829	2887.2419	160.6343	2.4724	9.1181	31.8914	17.3105	32.7676	36.301	30.5905	68.5181	297.4248	136.8495	319.1848	6.4895	11.5695	79.9486	061119	Successful	Same Color
At3g17690	Col-0	SALK_129200	061018	P16449	RL04383	Homozygous		F10181														absolute	AA1016	726.4095	11.4095	34.8079	744.4825	1.6032	164.6556	471.246	2516.5587	186.6889	2.181	6.827	38.4492	20.027	38.419	42.0889	57.273	72.0952	159.6762	215.4905	386.1524	8.6619	13.8317	100.3048	061119	Successful	Same Color
At5g01760	Col-0	SALK_072718	061018	P16448	RL04391	Homozygous		F10181														absolute	AA1016	556.4203	12.8797	42.8237	735.2746	0.9254	190.9102	571.6017	2408.1508	161.3881	2.2864	7.578	34.5288	16.0458	28.9525	39.6169	30.2712	65.4254	210.7814	147.6254	275.539	8.322	11.861	73.8831	061119	Successful	Same Color
At2g34170	Col-0	SALK_091903	061018	P16344	RL04386	WildType		F10181														absolute	AA1016	633.0313	9.3021	34.5896	806.3896	1.1562	134.1521	486.2563	2408.8521	133.4792	2.3667	6.4229	32.2271	16.5729	27.2708	36.425	29.7521	63.6917	200.8479	150.9271	259.3333	7.2917	11.2646	76.6396	061119	Successful	Same Color
At1g22510	Col-0	SALK_107859	061018	P16286	RL04373	Homozygous		F10181														absolute	AA1016	668.6617	36.4697	29.5493	414.4338	0.7135	234.0317	348.9288	1469.3741	90.5741	1.1873	3.9398	28.9129	8.7546	27.5768	30.3441	19.6528	63.3583	119.9082	130.7968	199.6654	2.59	10.2385	83.8491	061119	Successful	Same Color
At4g25970	Col-0	SALK_055283	061018	P16312	RL04397	Homozygous		F10181														absolute	AA1016	674.5038	18.0194	41.2775	722.2561	1.1225	182.5066	556.317	2937.391	185.9059	2.1536	10.609	35.7135	9.7869	29.6941	38.483	32.1218	60.0955	219.7107	95.4907	320.5758	6.173	11.4588	77.3121	061119	Successful	Same Color
At1g63680	Col-0	SALK_080437	061018	P16337	RL04395	Homozygous		F10181														absolute	AA1016	699.2131	15.5559	40.5584	1114.5682	1.502	192.2776	659.7584	3081.151	182.8343	2.7347	8.2727	37.3633	22.351	35.6637	42.0294	25.3273	65.1722	190.3608	224.4816	407.1331	7.5086	12.0261	97.4106	061119	Successful	Same Color
At3g01345	Col-0	SALK_141810	061018	P16441	RL04430	Homozygous		F10182	absolute	061121	2.301831668	0.107818542176888	0.492075584049989	0.184571069299855	2.329546947	0.176471544638015	0.6629793785	0.0428625359996212	2.5217072925	8.5535710795	0.28843194684147	absolute	AA1016	691.8804	11.1607	50.5679	915.8357	1.9571	209.4	569.5411	2734.1571	141.3732	2.4786	7.3375	33.9893	16.5607	30.7	40.7696	21.6232	56.0839	163.6143	160.7589	535.9161	8.3107	12.3304	83.5607	061119	Successful	Same Color
At2g15740	Col-0	SALK_012323	061018	P16302	RL04410	Homozygous		F10182														absolute	AA1016	891.9945	19.8276	25.9572	623.3048	1.9779	205.1076	294.1007	2220.56	111.8138	2.0317	5.9076	26.0483	19.6372	37.8952	42.7048	12.7117	49.8359	97.6055	192.9145	425.1972	4.6014	12.5352	84.1793	061119	Successful	Same Color
At5g22800	Col-0	SALK_100540	061018	P16439	RL04429	Heterozygous		F10182	absolute	061121	2.688656054	0.127334591212058	0.5088537805	0.228707200266365	2.4773137215	0.230961710325292	0.8006706865	0.0365476648127013	2.9259926665	9.482814726	0.27551735053388	absolute	AA1016	576.2837	13.7225	38.3178	653.8171	1.738	182.786	524.0868	2041.1736	100.3519	2.1302	5.1178	34.3442	17.1705	30.6977	41.4775	19.5473	55.8016	124.0961	152.4264	354.7767	9.3721	10.5581	74.8372	061119	Successful	Same Color
At1g62130	Col-0	SALK_020951	061018	P16329	RL04403	Homozygous		F10182	absolute	061121	2.313453596	0.114579531986778	0.459723625363569	0.182179960784193	1.988260207	0.197759121631154	0.813037884	0.0692175878080815	2.459570344	7.808223464	0.230634448598264	absolute	AA1016	735.5281	30.6671	22.4611	464.5856	0.9581	226.7102	282.2168	1293.776	70.9174	1.5269	3.3557	32.8443	22.6299	45.3174	40.7725	12.7653	46.7737	117.9557	130.5066	205.115	5.6431	12.9497	94.2311	061119	Successful	Same Color
At4g37670	Col-0	SALK_112320	061018	P16431	RL04432	Homozygous		F10182	absolute	061121	2.546744137	0.115419030514853	0.5124555495	0.199535499407847	2.371847408	0.219186040262382	0.7387148165	0.0376640952764086	2.7843823755	9.0620083495	0.257345946811362	absolute	AA1016	690.8618	30.5971	55.5652	1176.972	2.4135	153.2734	462.7826	3257.7063	144.3169	2.8792	8.5797	28.5797	18.885	26.7807	36.0193	18.2184	45.2155	132.058	201.6928	642.943	6.1913	10.9546	85.7758	061119	Successful	Same Color
At5g48460	Col-0	SALK_019403	061018	P16426	RL04407	Heterozygous		F10182														absolute	AA1016	402.6768	50.8757	69.1849	734.0865	0.7719	129.7168	306.3373	1784.0324	102.9535	1.8789	5.373	69.5135	33.8292	80.8043	53.5935	22.5232	92.8432	188.3286	181.8011	223.8897	13.9481	20.3027	197.0076	061119	Successful	Same Color
At3g18230	Col-0	SALK_032655	061018	P16301	RL04402	Homozygous		F10182														absolute	AA1016	661.1884	20.9198	52.2725	950.4077	1.3623	175.7816	523.6174	2995.0628	143.5536	2.9932	8.315	33.629	20.4599	39.7681	42.2725	23.3778	43.2309	358.6377	191.37	379.0493	6.2802	11.542	94.3053	061119	Successful	Same Color
At2g39830	Col-0	SALK_016122	061018	P16443	RL04414	Homozygous		F10182														absolute	AA1016	880.75	13.8047	38.2953	699.2203	1.2484	198.3484	416.5484	1923.6422	93.8609	1.8953	4.8797	30.1141	16.6219	30.4141	35.5219	19.8047	54.5969	119.3719	124.8859	244.4906	6.3406	12.2094	88.3266	061119	Successful	Same Color
At1g25560	Col-0	SALK_029626	061018	P16328	RL04411	Homozygous		F10182	absolute	061121	2.401474211	0.113379753704415	0.528621191	0.177535556539356	1.9154541245	0.204418448615286	0.805804484	0.0619824137902389	2.538636304	7.4992969405	0.234488314312592	absolute	AA1016	785.0024	6.9561	33.4488	951.9341	2.4146	139.4854	321.3341	3079.7902	129.9756	2.3366	7.8683	22.5732	21.9049	28.3659	33.2854	12.1902	36.6829	95.1049	277.6927	567.2585	6.378	10.039	74.4659	061119	Successful	Same Color
At5g08415	Col-0	SALK_030869	061018	P16427	RL04415	Homozygous		F10182	absolute	061121	2.459626856	0.0854675871264131	0.434995336472778	0.149127394407645	2.1117372715	0.195362138666725	0.632052629	0.0344979515157424	2.646643771	8.302228935	0.402703854739056	absolute	AA1016	969.68	6.2646	51.1446	920.24	3.36	147.0462	502.2738	2841.6338	139.7169	2.1508	5.3815	25.9169	20.2	22.6831	26.5938	12.0031	35.9046	134.9662	295.7662	669.3138	6.4615	9.3692	81.8092	061119	Successful	Same Color
At3g20150	Col-0	SALK_039654	061018	P16322	RL04412	Homozygous		F10182														absolute	AA1016	736.5404	7.8632	49.2632	927.5684	1.5491	149.3719	388.5053	2805.7912	131.1596	2.5404	6.3263	27.4667	15.4351	26.4158	35.5754	19.7105	49.6123	163.2982	212.1544	340.1035	7.4947	9.7474	78.6825	061119	Successful	Same Color
At5g35220	Col-0	SALK_061494	061018	P16324	RL04428	Heterozygous		F10182	absolute	061121	2.7368633395	0.127284264874424	0.513372423	0.218119614055075	2.456170766	0.223470142507132	0.846720037	0.0418426886393504	2.945034971	9.5083399705	0.244165515942365	absolute	AA1016	617.1766	24.8156	31.9377	575.5922	0.9221	209.5714	395.9468	1492.1805	73.7039	1.8247	5.0948	34.2935	15.1156	32.326	41.2636	19.213	54.3169	127.913	112.5519	255.1078	4.8494	11.2013	73.5403	061119	Successful	Same Color
At5g35170	Col-0	SALK_111774	061018	P16307	RL04417	Homozygous		F10182														absolute	AA1016	663.8355	9.734	38.1909	888.5198	1.2386	182.4893	397.2772	2200.4345	104.4914	2.0954	5.8964	29.1695	17.2975	29.2426	37.4152	21.0538	51.9756	157.1675	172.5117	266.8812	7.5716	11.3726	78.0954	061119	Successful	Same Color
At5g13860	Col-0	SALK_122115	061018	P16432	RL04424	Homozygous		F10182	absolute	061121	1.936549021	0.0894127991697266	0.460772250350925	0.139035768517887	2.056664013	0.152473612751718	0.5313972395	0.0363479311538817	2.0638478605	7.350335761	0.243143036459519	absolute	AA1016	569.7512	10.4	48.0239	1006.2846	1.6119	168.5711	416.3483	3073.8129	123.1463	2.3741	6.0557	28.8498	15.2796	28.1393	40.8398	16.7124	52.0577	162.591	149.4428	433.6498	6.9711	11.3592	73.8607	061119	Successful	Same Color
At2g28200	Col-0	SALK_137213	061018	P16442	RL04422	Homozygous		F10182	absolute	061121	1.9362501975	0.0874704001254525	0.442968485667094	0.139535592024868	2.013224016	0.149272787914548	0.5566998195	0.0393273327720508	2.031194337	7.1306458805	0.390603390270555	absolute	AA1016	966.8892	13.2255	52.2311	1129.0024	1.753	168.392	597.2622	3534.7426	161.4104	2.9116	10.3554	34.8558	14.1386	31.3641	40.188	23.2717	56.5817	225.4088	189.9697	417.6127	7.251	11.5665	94.2964	061119	Successful	Same Color
At3g20350	Col-0	SALK_093646	061018	P16326	RL04427	Homozygous		F10182	absolute	061121	1.734769557	0.0802945868922617	0.426060710161374	0.110399133938041	1.888131901	0.119273811770574	0.490285181830488	0.0400785600163801	1.7535501495	6.549812837	0.236217342058988	absolute	AA1016	709.4726	11.0587	41.1025	913.2259	1.8905	198.4299	466.8935	3136.8478	154.1592	2.6667	9.1264	29.3572	14.3443	30.798	42.2547	20.9751	59.7075	189.4627	165.9204	374.0716	8.2448	12.6905	70.9035	061119	Successful	Same Color
At4g30210	Col-0	SALK_152766	061018	P16323	RL04420	Homozygous		F10182	absolute	061121	2.4018798805	0.11860343465347	0.476440979344673	0.193981905233363	2.091258215	0.202400863788758	0.790347944	0.0448866421614428	2.63057308	8.1211998195	0.23448926846608	absolute	AA1016	738.9306	40.8154	26.8576	464.6355	1.0838	203.8293	410.6735	1420.9789	72.473	1.6226	5.0416	33.091	10.3918	26.9049	35.0365	19.5527	53.2319	102.2375	130.7753	253.8005	3.3522	9.855	74.0884	061119	Successful	Same Color
At3g14540	Col-0	SALK_000099	061018	P16308	RL04409	Homozygous		F10182														absolute	AA1016	890.678	40.7366	56.0488	684.026	2.3756	147.6829	623.8764	2111.6146	124.8114	2.1366	5.6976	102.9106	109.7675	166.4683	62.4715	20.2374	130.5024	146.7463	324.5837	517.4146	33.9545	32.0667	287.8374	061119	Successful	Same Color
At3g16950	Col-0	SALK_003718	061018	P16321	RL04404	Homozygous		F10182														absolute	AA1016	1225.768	12.996	44.884	810.27	1.402	191.266	509.672	2686.748	145.782	2.948	8.092	40.508	21.036	31.972	42.592	20.998	47.272	374.802	281.76	309.984	7.606	14.152	84.002	061119	Successful	Same Color
At4g25450	Col-0	SALK_151551	061018	P16438	RL04421	Homozygous		F10182														absolute	AA1016	715.3896	12.3235	57.0643	902.7704	1.7513	197.7583	747.9635	3164.9687	185.1913	2.7374	9.6417	40.6348	16.7339	33.5861	40.0626	27.4991	67.847	188.4539	164.2226	409.5426	8.8122	13.0035	84.1252	061119	Successful	Same Color
At3g24360	Col-0	SALK_032288	061018	P16444	RL04406	Heterozygous		F10182	absolute	061121	2.3115939655	0.105207783432174	0.50167007	0.167264710610548	2.158730723	0.198267606661035	0.769773759	0.0695463400779801	2.338589015	8.0742035995	0.224119694145886	absolute	AA1016	750.2343	31.0023	43.1634	679.7863	1.0229	216.88	365.7383	2133.1417	93.5783	1.8114	5.888	29.6811	6.8114	30.6514	40.3074	17.1154	52.1771	163.8571	133.0103	280.6251	6.3109	10.8846	82.0686	061119	Successful	Same Color
At1g35460	Col-0	SALK_121760	061018	P16428	RL04423	Homozygous		F10182	absolute	061121	2.355172342	0.112451224906178	0.471833669040887	0.194703619719555	2.145434948	0.195080527832942	0.7525371835	0.0389160156272969	2.6241811845	8.286103912	0.404285363974719	absolute	AA1016	820.8431	42.7018	45.0287	574.8515	0.9665	253.4659	530.1377	1627.5509	86.1916	1.8251	5.1497	41.1365	7.0778	39.2683	42.1569	25.2359	52.2275	176.5856	111.976	235.2024	4.6299	11.2934	85.0982	061119	Successful	Same Color
At2g22460	Col-0	SALK_003443	061018	P16437	RL04413	Homozygous		F10182	absolute	061121	2.441509288	0.117125140505952	0.481774636087392	0.171452517142967	2.144317341	0.207849677100748	0.781902036	0.0441655722379007	2.4634298085	8.229204775	0.239693863856836	absolute	AA1016	959.3551	12.4075	46.6411	915.4935	1.2224	113.9103	508.7682	2919.8542	155.2673	2.7607	8.1402	34.6561	18.0393	29.3234	42.1607	22.8804	57.5645	195.1832	147.9327	311.9869	7.3458	12.329	87.4224	061119	Successful	Same Color
At5g14060	Col-0	SALK_003685	061018	P16434	RL04408	Homozygous		F10182	absolute	061121	2.2267449745	0.105851048042027	0.505542026	0.163569767341314	2.052616105	0.194004654320209	0.70332417	0.0801408494085217	2.304870787	7.609170019	0.231913547585207	absolute	AA1016	806.9948	10.9762	50.8083	828.5762	1.2021	182.0808	410.514	2679.3057	134.2238	2.6301	5.5979	31.2891	15.5731	29.2705	34.0995	15.1668	58.9513	131.086	165.0839	166.8145	7.5254	13.7554	92.1036	061119	Successful	Same Color
At3g21600	Col-0	SALK_042795	061018	P16433	RL04416	Homozygous		F10182	absolute	061121	1.913952215	0.0843264533519334	0.418018444228584	0.129880818550765	1.818337486	0.143644961294027	0.5149390995	0.0360685158886768	2.037581422	6.74804288	0.205221485729568	absolute	AA1016	497.6787	12.1836	58.3322	1003.9694	1.3617	187.976	565.8536	3168.4568	142.9137	2.8044	9.3945	35.4514	15.3967	28.341	41.0536	22.0284	65.9104	205.2087	165.8273	343.6656	8.0918	12.3213	76.4306	061119	Successful	Same Color
At5g01020	Col-0	SALK_044339	061018	P16436	RL04405			F10182														absolute	AA1016	1525.776	19.08	147.328	2721.568	4.664	116.024	830.016	5581.064	282.976	5.496	17.216	50	41.72	49.864	57.984	21.664	65.288	648.832	711.192	732.936	18.912	21.024	158.32	061119	Successful	Same Color
At3g02660	Col-0	SALK_045570	061018	P16309	RL04401			F10182	absolute	061121	2.3180547805	0.104054381182327	0.5001251775	0.165432210008652	2.2822470795	0.190686116088843	0.647014795	0.0361652898220767	2.457315454	8.519849878	0.245203000004881	absolute	AA1016	526.9354	12.6523	64.3969	1403.7477	2.3354	116.9631	518.9754	3999.6615	201.12	3.4185	10.1785	31.5877	21.9292	28.6308	39.7508	23.6585	49.6092	253.2185	229.0154	594.0554	9.6308	12.2738	77.5385	061119	Successful	Same Color
At4g13050	Col-0	SALK_111046	061018	P16304	RL04426	Homozygous		F10182	absolute	061121	1.9715323215	0.0796597153275684	0.462540654414899	0.125901295691162	1.805620384	0.18120875916359	0.6789605925	0.0566068450839761	2.1173715145	7.149537058	0.272784806002601	absolute	AA1016	864.103	11.4094	33.006	649.7288	1.2137	180.9597	339.8901	1748.2918	101.5107	1.8043	3.43	33.8575	22.5785	40.1373	42.6644	14.4069	51.1639	111.8369	171.9296	269.8489	7.8403	14.7674	98.5734	061119	Successful	Same Color
At3g15850	Col-0	SALK_126600	061018	P16303	RL04418	Homozygous		F10182	absolute	061121	2.7724300575	0.0899970147766009	0.5341204795	0.153861539239383	2.143666871	0.203388502577077	0.7792856805	0.0400381467861788	2.807079697	9.188004846	0.273050507228238	absolute	AA1016	678.778	12.7439	60.8561	968.4341	1.8122	119.639	476	2920.422	142.2268	2.9634	8.9171	37.2585	18.8927	34.6317	41.7293	24.2293	56.7756	422.9634	200.3024	447.1707	11.5146	11.6171	92.3927	061119	Successful	Same Color
At5g19020	Col-0	SALK_126644	061018	P16429	RL04431	Homozygous		F10182														absolute	AA1016	830.1632	16.0316	36.9351	829.7842	1.9193	182.9877	356.2895	2446.4579	115.4789	1.8632	6.893	29.2614	21.4368	35.3105	39.9035	13.6404	39.6211	116.3579	203.9737	468.9596	5.8491	12.2509	89.9263	061119	Successful	Same Color
At5g46070	Col-0	SALK_139144	061018	P16327	RL04419	Homozygous		F10182	absolute	061121	1.8586283745	0.0920580499853585	0.445251765024093	0.133847979996874	1.887292586	0.14833589686904	0.57081635	0.03635663849491	2.065153242	6.8001756555	0.249794595162449	absolute	AA1016	614.7493	9.8888	36.8273	852.0137	1.5083	158.1034	412.6634	2657.7834	133.2644	2.1737	7.9532	27.0673	16.8761	28.7961	38.1015	19.159	57.8654	161.161	163.6098	385.0751	8.2322	12.6829	80.9522	061119	Successful	Same Color
[truncated: 13,910 more rows]
[truncated: 15 more columns]
