# Supplementary material for: MIPHENO: data normalization for high throughput metabolite analysis
Source: BMC Bioinformatics. 2012 Jan 13;13:10. doi: 10.1186/1471-2105-13-10 (PMC3278354; doi:10.1186/1471-2105-13-10)
Supplement: Additional file 1 — This file contains two folders (Code and Data) along with a README file with a brief description of the contents in each folder as well as instructions for execution of code. The 'Data' folder contains six files representing all the data used in the biological analyses presented, including the Aracyc and Gene Ontology files. The 'Code' folder contains three files representing all the code used to carry out the analyses as well as a Sweave file (MIPHENO.pdf) which illustrates how to carry out the analysis on the Chloroplast 2010 dataset presented in the manuscript. [file 1471-2105-13-10-S1.ZIP › Additional Files/Data/leafmolper100811.txt]

LOCUS	ECOTYPE	SOURCEREF	P_DATE	POTCODE	LABSTOCK	GENOTYPING	PARENT_GENO	FLATCODE	FA_METRIC	FA_DATE	16_0	16_1d7C	16_1d3T	16_2	16_3	18_0	18_1d9	18_1d11	18_2	18_3	18_2dca	AA_METRIC	PLATE_ID	ALA	ARG	ASN	ASP	CYS	GABA	GLN	GLU	GLY	HPRO	HSER	HIS	ILE	LEU	LYS	MET	PHE	PRO	SER	THR	TRP	TYR	VAL	MORPH_DATE	STATUS	COLOR
At1g67840	Col-0	SALK_125411	060418	P12341	RL02576	Heterozygous		F10083														molpercent	AA1003	5.6067	0.2172	0.5082	25.8666	0.0469	2.8763	6.7083	44.6567	0.3256	0.0624	0.1049	0.3285	0.1915	0.2781	0.3342	0.1657	0.626	1.5453	3.1139	5.2669	0.0942	0.1599	0.9159	060522	Successful	Same Color
At3g50430	Col-0	SALK_038272	060418	P12805	RL02545	Heterozygous		F10083														molpercent	AA1003	16.0408	0.3173	0.5735	18.5046	0.0167	6.8	7.0033	36.7116	0.6606	0.0559	0.0142	0.608	0.2109	0.3904	0.6534	0.4278	1.1726	2.7947	2.0642	2.6841	0.1628	0.3089	1.8236	060522	Successful	Same Color
At5g43160	Col-0	SALK_114840	060418	P12777	RL02551	Homozygous		F10083														molpercent	AA1003	10.1646	0.2564	0.7537	20.2131	0.0269	6.2241	8.3738	40.341	0.6569	0.0658	0.051	0.5944	0.2528	0.3409	0.5194	0.3269	0.8942	2.8928	1.7661	3.3582	0.1072	0.2389	1.5809	060522	Successful	Same Color
At3g26730	Col-0	SALK_129274	060418	P12757	RL02552	Homozygous		F10083														molpercent	AA1003	8.5911	0.3101	0.8947	20.2005	0.0283	5.9754	7.2954	44.0821	0.9342	0.0872	0.056	0.499	0.2438	0.3564	0.5659	0.4039	0.855	2.5987	1.7215	2.4927	0.1055	0.2111	1.4915	060522	Successful	Same Color
At4g19710	Col-0	SALK_082155	060418	P12343	RL02567	Homozygous		F10083														molpercent	AA1003	3.605	0.2671	0.6796	18.1761	0.1297	4.5568	4.5326	34.7928	0.4977	0.0551	0.15	0.3823	0.326	0.3224	0.4628	0.3603	0.7809	2.197	0.9642	25.6539	0.1012	0.1446	0.8618	060522	Successful	Same Color
	Col	SSB4	060418	P12732	RL02555			F10083														molpercent	AA1003	9.5064	0.2862	1.2348	24.623	0.034	6.3139	6.7002	37.5029	0.5552	0.0678	0.1256	0.6214	0.2541	0.3762	0.6329	0.4275	1.0097	2.7438	1.8309	2.8611	0.1291	0.3226	1.8408	060522	Successful	Same Color
At1g10230	Col-0	SALK_077963	060418	P12780	RL02548	Homozygous		F10083														molpercent	AA1003	14.101	0.294	0.7728	19.3181	0.0435	7.7325	7.3669	32.9545	1.0924	0.0537	0.0715	0.6356	0.3313	0.5546	0.6876	0.2354	0.8596	1.8084	3.861	5.1263	0.1422	0.2578	1.6993	060522	Successful	Same Color
At3g02065	Col-0	SALK_020125	060418	P12756	RL02560	Homozygous		F10083														molpercent	AA1003	8.8084	0.2732	0.7488	23.5103	0.0081	8.5597	6.9459	37.6892	0.7432	0.0551	0.032	0.6308	0.2458	0.4225	0.6579	0.3727	0.988	2.653	1.822	2.4265	0.1464	0.3631	1.8974	060522	Successful	Same Color
At4g30610	Col-0	SALK_018148	060418	P12730	RL02553	Homozygous		F10083														molpercent	AA1003	10.9202	0.2695	0.6056	21.8755	0.0214	6.0512	5.9687	40.5731	0.3251	0.0725	0.0164	0.5385	0.2294	0.4112	0.5848	0.4671	0.8595	2.8373	1.7588	3.3563	0.126	0.3467	1.785	060522	Successful	Same Color
At1g66330	Col-0	SALK_126180	060418	P12342	RL02568	Homozygous		F10083														molpercent	AA1003	6.215	0.4703	0.645	26.2344	0.0263	5.6329	5.8593	41.4418	0.3925	0.0698	0.0464	0.542	0.2157	0.3539	0.6845	0.3635	1.0591	3.3927	1.3484	2.8874	0.1401	0.2848	1.6942	060522	Successful	Same Color
At3g26050	Col-0	SALK_137193	060418	P12320	RL02569	Homozygous		F10083														molpercent	AA1003	5.5165	0.3637	0.8021	23.3437	0.0107	7.3485	7.3089	42.5757	0.4141	0.0638	0.0213	0.4984	0.2606	0.3729	0.653	0.3741	0.8211	2.857	1.6111	3.1852	0.1442	0.2413	1.2121	060522	Successful	Same Color
At1g58235	Col-0	SALK_089132	060418	P12364	RL02565	Homozygous		F10083														molpercent	AA1003	4.464	0.23	0.8857	23.2021	0.0496	3.967	4.7363	50.3877	0.5421	0.0779	0.0288	0.3397	0.2034	0.2439	0.4084	0.1509	0.5231	2.1929	2.0246	4.1364	0.0741	0.1497	0.9816	060522	Successful	Same Color
At3g12970	Col-0	SALK_060534	060418	P12729	RL02561	Heterozygous		F10083														molpercent	AA1003	6.8794	0.3176	0.8035	22.7175	0.0275	7.0637	7.031	41.8884	0.5453	0.0632	0.0566	0.5524	0.1914	0.3697	0.652	0.4066	0.7581	2.8963	1.4308	3.6603	0.126	0.2523	1.3103	060522	Successful	Same Color
At1g25220	Col-0	SALK_035971	060418	P12366	RL02563	Homozygous		F10083														molpercent	AA1003	7.8721	0.3133	0.4705	22.041	0.0213	6.0348	5.4638	43.5719	0.528	0.0589	0.1246	0.5051	0.2209	0.3624	0.6136	0.2411	0.6731	2.5185	1.9394	4.668	0.1075	0.1976	1.4527	060522	Successful	Same Color
At1g79530	Col-0	SALK_080245	060418	P12363	RL02566	Homozygous		F10083														molpercent	AA1003	4.7692	0.4119	0.8489	23.6813	0.04	6.3357	7.901	43.3592	0.405	0.0695	0.0565	0.5533	0.2343	0.3468	0.6231	0.3357	0.8767	3.0668	1.3894	3.2757	0.1151	0.2145	1.0905	060522	Successful	Same Color
At3g12570	Col-0	SALK_082510	060418	P12778	RL02550	Homozygous		F10083														molpercent	AA1003	9.2161	0.2741	1.1219	19.6416	0.0457	5.85	8.5152	42.2025	1.01	0.0701	0.0998	0.5312	0.2606	0.4156	0.5454	0.3382	0.8447	2.6882	1.672	2.8792	0.1238	0.2565	1.3976	060522	Successful	Same Color
At3g47200	Col-0	SALK_042578	060418	P12731	RL02554	Homozygous		F10083														molpercent	AA1003	13.6076	0.3156	0.8768	20.9611	0.0191	7.2663	6.333	35.6876	0.9842	0.0503	0.0527	0.6158	0.2562	0.5174	0.7492	0.3706	0.9718	2.3772	2.1458	3.1008	0.1765	0.393	2.1715	060522	Successful	Same Color
At5g55210	Col-0	SALK_060883	060418	P12365	RL02564	Heterozygous		F10083														molpercent	AA1003	5.6867	0.3177	0.7801	22.9803	0.0385	4.2544	6.0298	45.5493	0.4992	0.0661	0.0467	0.3889	0.2423	0.3573	0.4418	0.164	0.6337	2.003	2.4917	5.5553	0.0962	0.1533	1.2236	060522	Successful	Same Color
At3g07470	Col-0	SALK_015333	060418	P12753	RL02557	Homozygous		F10083														molpercent	AA1003	15.5914	0.5107	0.5584	22.389	0.0196	11.2512	4.895	29.42	0.4569	0.0439	0.0839	0.5895	0.3232	0.6368	0.6643	0.2934	0.9422	1.8375	2.5404	3.7084	0.1694	0.39	2.6848	060522	Successful	Same Color
At1g02980	Col-0	SALK_012144	060418	P12733	RL02556	Homozygous		F10083														molpercent	AA1003	6.1096	0.2931	0.8127	24.0918	0.0356	1.4707	6.6805	47.4636	0.9026	0.0516	0.0621	0.4571	0.3322	0.3786	0.5063	0.2671	0.6976	2.521	2.52	2.7955	0.1062	0.2889	1.1555	060522	Successful	Same Color
At1g14230	Col-0	SALK_107413	060418	P12804	RL02546	Homozygous		F10083														molpercent	AA1003	15.54	0.3395	0.8556	19.0914	0.027	5.6981	8.1404	37.2361	0.7317	0.0701	0.0299	0.5875	0.2977	0.3968	0.5781	0.4091	0.9141	2.8295	1.5618	2.6858	0.1188	0.2027	1.6582	060522	Successful	Same Color
At1g22170	Col-0	SALK_087895	060418	P12367	RL02562	Homozygous		F10083														molpercent	AA1003	8.1161	0.3458	0.6944	23.1135	0.017	8.6015	5.4575	40.3935	0.4434	0.0668	0.0353	0.5436	0.2166	0.4239	0.7171	0.4807	0.9137	2.935	1.5546	2.9125	0.1288	0.2454	1.6435	060522	Successful	Same Color
At1g70470	Col-0	SALK_075882	060418	P12779	RL02549	Homozygous		F10083														molpercent	AA1003	11.5209	0.4005	0.8367	18.1884	0.0222	7.5531	10.4779	36.5913	1.0065	0.0649	0.0562	0.7781	0.247	0.5003	0.6349	0.4284	0.9791	2.8877	1.5957	3.0045	0.1289	0.2698	1.827	060522	Successful	Same Color
At3g50920	Col-0	SALK_010330	060418	P12781	RL02547	Homozygous		F10083														molpercent	AA1003	15.2596	0.2724	0.5649	20.669	0.0118	9.5852	5.6501	34.9664	0.3548	0.0546	0.0557	0.5384	0.294	0.483	0.6862	0.3265	0.9837	2.0374	1.8496	3.2667	0.1208	0.2202	1.749	060522	Successful	Same Color
At4g13660	Col-0	SALK_118506	060418	P12316	RL02573	Homozygous		F10083														molpercent	AA1003	6.5852	0.3363	0.4457	23.4088	0.0264	7.8036	5.0548	42.1418	0.2113	0.0697	0.0608	0.4653	0.201	0.4221	0.6112	0.2673	0.7463	2.3959	1.5859	5.1625	0.1189	0.231	1.6482	060522	Successful	Same Color
At1g64350	Col-0	SALK_089339	060418	P12317	RL02572	Homozygous		F10083														molpercent	AA1003	6.0173	0.4447	0.7415	22.9529	0.0242	8.826	7.0907	39.0389	0.5154	0.0657	0.0754	0.6022	0.2317	0.4539	0.7558	0.3524	1.0064	3.4962	1.5427	3.648	0.1112	0.256	1.7508	060522	Successful	Dark Green
At1g65260	Col-0	SALK_137498	060418	P12318	RL02571	Heterozygous		F10083														molpercent	AA1003	5.4294	0.5972	0.8115	24.3509	0.0116	10.5314	6.5571	38.2799	0.3698	0.0654	0.0092	0.6675	0.1971	0.4166	0.7917	0.5499	1.1454	3.2691	1.3717	2.497	0.1437	0.2979	1.6389	060522	Successful	Same Color
At3g54900	Col-0	SALK_139556	060418	P12340	RL02575	Homozygous		F10083														molpercent	AA1003	6.0374	0.4007	0.5055	24.5088	0.0229	7.028	6.4549	41.9959	0.3212	0.0581	0.048	0.4801	0.2098	0.3721	0.6355	0.3292	0.9438	3.2399	1.2597	3.377	0.1171	0.2526	1.4017	060522	Successful	Same Color
At1g20693	Col-0	SALK_049142	060418	P12754	RL02558	Homozygous		F10083														molpercent	AA1003	8.8754	0.4051	0.8005	22.5271	0.0103	7.5533	8.7821	38.0978	0.3632	0.0594	0.0449	0.6929	0.2399	0.4034	0.6219	0.4555	0.9334	2.5675	1.5254	2.8179	0.1272	0.3205	1.7753	060522	Successful	Same Color
At3g52180	Col	SALK_126784	060418	P12319	RL02570	Homozygous		F10083														molpercent	AA1003	4.7356	0.2341	0.936	23.0678	0.0271	5.9734	6.2887	46.5095	0.4552	0.0718	0.115	0.3623	0.2158	0.2634	0.4578	0.2849	0.8709	2.6576	1.1036	4.1506	0.0967	0.1664	0.9558	060522	Successful	Same Color
At4g11160	Col-0	SALK_128966	060418	P12339	RL02574	Homozygous		F10083														molpercent	AA1003	6.0584	0.5608	0.6336	24.4744	0.0021	12.3123	6.0244	33.587	0.6766	0.0765	0.0222	0.67	0.2472	0.5317	0.8932	0.3657	1.2643	3.3735	1.9975	3.5949	0.14	0.308	2.1858	060522	Successful	Same Color
At5g22150	Col-0	SALK_052505	060418	P12755	RL02559	Homozygous		F10083														molpercent	AA1003	8.0363	0.2244	0.5465	21.6705	0.0232	6.4698	5.6405	43.3116	0.6996	0.0609	0.0872	0.4629	0.2122	0.3448	0.5028	0.3064	0.7349	2.1883	1.7816	4.9612	0.1063	0.2335	1.3945	060522	Successful	Same Color
At1g36990	Col-0	SALK_101497	060418	P12812	RL02584			F10084																																							060522	Successful	Light Green
At4g13590	Col-0	SALK_129037	060418	P12344	RL02578			F10084																																							060522	Successful	Light Green
At1g64350	Col-0	SALK_022717	060418	P12776	RL02605	WildType		F10084														molpercent	AA1003	8.0007	0.459	0.8038	23.5272	0.0141	9.7488	9.5934	32.342	0.4879	0.0613	0.0692	0.6797	0.2277	0.41	0.7623	0.4652	1.0096	3.9592	1.8698	3.5188	0.1287	0.2446	1.6169	060522	Successful	Same Color
At1g69523	Col-0	SALK_027396	060418	P12848	RL02608	Homozygous		F10084														molpercent	AA1003	7.0583	0.6171	1.0689	22.019	0.0176	6.8919	9.1963	36.1463	0.8425	0.0528	0.026	0.7164	0.2571	0.504	0.8076	0.4642	0.8773	3.7375	2.1188	4.2643	0.1388	0.2817	1.8956	060522	Successful	Same Color
At1g61660	Col-0	SALK_033618	060418	P12752	RL02604	Homozygous		F10084														molpercent	AA1003	2.4737	0.1895	0.5543	34.5165	0.0316	0.7514	5.2732	41.3882	0.3233	0.0699	0	0.206	0.1762	0.2391	0.3387	0.2233	0.3587	5.0036	2.6343	4.698	0.0526	0.0922	0.4057	060522	Successful	Same Color
At2g33845	Col-0	SALK_025600	060418	P12722	RL02595	Heterozygous		F10084														molpercent	AA1003	7.9675	0.2231	0.5602	23.8853	0.0422	4.4823	7.4533	40.1924	0.5672	0.0587	0.0904	0.4055	0.2107	0.2759	0.4527	0.3235	0.6585	3.1936	2.0039	5.5191	0.0906	0.169	1.1746	060522	Successful	Same Color
At3g63490	Col-0	SALK_135192	060418	P12326	RL02585	Homozygous		F10084														molpercent	AA1003	17.2539	0.2186	0.6339	21.8503	0.0195	3.6746	8.9891	33.5246	0.6048	0.054	0.0569	0.4218	0.2943	0.3138	0.3605	0.2099	0.6068	2.4127	2.8634	4.0442	0.0628	0.1471	1.3827	060522	Successful	Same Color
At3g54900	Col-0	SALK_121143	060418	P12758	RL02581	Homozygous		F10084														molpercent	AA1003	11.0687	0.3235	0.8174	16.8855	0.0261	5.08	8.5883	42.072	1.4709	0.0626	0.0984	0.4406	0.2231	0.413	0.5369	0.2905	0.8231	2.5234	2.4364	4.3546	0.1074	0.1932	1.1642	060522	Successful	Same Color
At1g16320	Col-0	SALK_032063	060418	P12800	RL02606	Homozygous		F10084														molpercent	AA1003	6.3266	0.3737	0.806	25.4718	0.0178	9.7709	8.4981	34.3629	0.304	0.0556	0.0525	0.6088	0.2172	0.4479	0.7423	0.5126	0.8781	3.1119	1.5614	3.9692	0.1354	0.3021	1.4733	060522	Successful	Same Color
At1g55370	Col-0	SALK_019994	060418	P12332	RL02593	Homozygous		F10084														molpercent	AA1003	9.2335	0.2059	0.579	20.4721	0.0256	4.5765	6.2151	44.296	0.7385	0.0617	0.0594	0.3097	0.1677	0.2978	0.3777	0.297	0.4462	2.4895	4.2143	3.493	0.0787	0.2685	1.0967	060522	Successful	Same Color
At4g25520	Col-0	SALK_093829	060418	P12782	RL02582	Homozygous		F10084														molpercent	AA1003	11.4782	0.3107	0.9208	18.4964	0.031	4.8209	10.0378	39.1762	1.4254	0.0674	0.0734	0.4549	0.222	0.3905	0.4679	0.3472	0.7785	3.4004	2.198	3.306	0.1003	0.1893	1.3068	060522	Successful	Same Color
At5g20250	Col-0	SALK_035336	060418	P12728	RL02603	Homozygous		F10084														molpercent	AA1003	5.6719	0.251	0.3076	25.1949	0.028	7.518	5.0174	41.1195	0.4068	0.0603	0.0678	0.3178	0.1632	0.342	0.5559	0.2649	0.7109	2.9918	2.8975	4.729	0.1058	0.2146	1.0632	060522	Successful	Same Color
At1g18900	Col-0	SALK_122867	060418	P12350	RL02586	Homozygous		F10084														molpercent	AA1003	11.9338	0.3236	0.8211	19.3856	0.0226	7.7975	9.3228	34.8231	0.3905	0.0622	0.0788	0.6195	0.2534	0.4565	0.5948	0.4584	1.0037	3.3824	2.1171	3.7734	0.1411	0.3389	1.8992	060522	Successful	Same Color
At1g07476	Col-0	SALK_023415	060418	P12362	RL02602	Homozygous		F10084														molpercent	AA1003	5.3483	0.4055	0.6528	21.1459	0.0133	11.8952	8.4608	36.5846	0.585	0.0679	0.0322	0.6314	0.1917	0.3915	0.8483	0.4674	0.9793	4.1079	1.9211	3.3598	0.1574	0.2917	1.4611	060522	Successful	Same Color
At1g15030	Col-0	SALK_025406	060418	P12770	RL02597	Homozygous		F10084														molpercent	AA1003	8.5106	0.4771	0.4868	24.4378	0.0556	4.1543	6.3144	38.6639	0.4813	0.0628	0.2135	0.5814	0.2099	0.365	0.5769	0.4167	0.8894	3.4277	2.3946	5.0965	0.124	0.2406	1.819	060522	Successful	Same Color
At2g20100	Col-0	SALK_070716	060418	P12824	RL02592	Homozygous		F10084														molpercent	AA1003	7.7825	0.3359	0.8499	20.8128	0.0294	6.3676	9.4802	37.7531	1.3472	0.0655	0.0848	0.5669	0.2406	0.3905	0.5924	0.4133	1.0109	3.9662	2.1018	4.0277	0.1289	0.2414	1.4105	060522	Successful	Same Color
At1g75330	Col-0	SALK_090727	060418	P12315	RL02577	WildType		F10084														molpercent	AA1003	12.3214	0.2218	0.8445	23.5038	0.037	2.3072	8.1186	38.7295	0.9045	0.0557	0.0464	0.3391	0.1945	0.2853	0.3361	0.1928	0.8134	1.93	3.2034	4.4517	0.0821	0.1522	0.9291	060522	Successful	Same Color
At3g09880	Col-0	SALK_103167	060418	P12374	RL02587	Homozygous		F10084														molpercent	AA1003	7.7976	0.3382	0.5946	20.7517	0.0215	5.5985	9.9994	40.3152	0.3239	0.0588	0.0129	0.525	0.2372	0.395	0.5426	0.3973	0.9979	3.6892	1.9997	3.796	0.1027	0.2801	1.225	060522	Successful	Same Color
At1g75440	Col-0	SALK_106469	060418	P12740	RL02588	Homozygous		F10084														molpercent	AA1003	9.6164	0.3657	0.6608	19.8015	0.0121	9.9453	9.2454	34.1209	0.8673	0.0677	0.0585	0.6925	0.2064	0.3964	0.6969	0.459	1.2661	4.0176	2.0757	3.0326	0.1586	0.389	1.8475	060522	Successful	Same Color
At2g14890	Col-0	SALK_058644	060418	P12818	RL02591	Homozygous		F10084														molpercent	AA1003	5.751	0.2385	0.5794	24.0965	0.0445	4.1292	7.8433	42.2746	0.8699	0.0694	0.054	0.2978	0.201	0.2949	0.3924	0.2421	0.6506	2.3492	2.5676	5.8296	0.0952	0.182	0.9474	060522	Successful	Same Color
At1g48405	Col-0	SALK_052425	060418	P12356	RL02594	Homozygous		F10084														molpercent	AA1003	8.3664	0.2694	0.6396	21.8105	0.0304	6.0893	7.4896	40.1475	0.6665	0.0636	0.1098	0.4524	0.2272	0.3751	0.5447	0.3179	0.608	2.9442	2.3131	4.907	0.0978	0.2157	1.3144	060522	Successful	Same Color
At1g64100	Col-0	SALK_022264	060418	P12842	RL02607	Homozygous		F10084														molpercent	AA1003	5.907	0.3377	0.9449	23.3216	0.0265	6.4616	10.1153	36.1753	0.8384	0.0566	0.1172	0.5536	0.2316	0.3975	0.6384	0.4521	0.8907	4.6492	1.7851	4.3122	0.1188	0.2519	1.4168	060522	Successful	Same Color
At1g13350	Col-0	SALK_042123	060418	P12746	RL02596	Homozygous		F10084														molpercent	AA1003	7.8233	0.4104	1.071	20.7337	0.0289	8.1165	10.7643	35.6226	0.9174	0.0686	0.0607	0.6531	0.2247	0.4632	0.6735	0.5088	1.0778	3.8792	1.7459	3.2578	0.1242	0.2527	1.5219	060522	Successful	Same Color
At1g17440	Col-0	SALK_132293	060418	P12734	RL02580	Homozygous		F10084														molpercent	AA1003	14.0549	0.2643	0.8357	17.9088	0.0279	7.052	10.4545	33.9247	0.7072	0.0673	0.0653	0.6194	0.2767	0.4212	0.5863	0.4974	1.0789	3.3351	2.0734	3.3805	0.1241	0.2816	1.963	060522	Successful	Same Color
At1g65260	Col-0	SALK_024005	060418	P12338	RL02601	Homozygous		F10084														molpercent	AA1003	5.8496	0.5179	0.714	21.8298	0.0168	9.266	9.6772	37.6167	0.223	0.0645	0.0764	0.6509	0.1598	0.4122	0.7274	0.5909	0.9029	4.0241	1.4073	3.3578	0.1267	0.2793	1.5088	060522	Successful	Same Color
At2g03050	Col-0	SALK_141368	060418	P12368	RL02579	Heterozygous		F10084														molpercent	AA1003	18.3313	0.3268	0.7959	16.6295	0.0083	6.8567	9.3002	31.81	0.6867	0.0538	0.0152	0.6268	0.3019	0.5288	0.6462	0.4842	1.2418	3.2172	2.2394	3.5262	0.1303	0.2821	1.9605	060522	Successful	Same Color
At5g13440	Col-0	SALK_064243	060418	P12794	RL02598	Homozygous		F10084														molpercent	AA1003	2.5675	0.2424	0.5204	31.1066	0.0282	3.3561	5.0993	42.2411	0.603	0.0662	0.1269	0.2229	0.2078	0.2326	0.3668	0.1693	0.4822	1.3137	4.7727	5.3702	0.0801	0.1423	0.682	060522	Successful	Same Color
At4g13590	Col-0	SALK_129037	060418	P12816	RL02631	Homozygous		F10085														molpercent	AA1003	6.3625	0.2904	0.612	21.9717	0.0318	6.2376	9.8585	38.8697	1.3121	0.0687	0.0966	0.455	0.1899	0.3791	0.5252	0.3398	0.6811	2.9026	2.7449	4.788	0.1024	0.1669	1.0136	060522	Successful	Same Color
At1g60190	Col-0	SALK_152677	060418	P12784	RL02635	Homozygous		F10085														molpercent	AA1003	8.1313	0.8405	1.2096	20.8869	0.0226	10.9292	10.1481	29.6175	0.98	0.0687	0.0328	0.7873	0.2666	0.8279	1.1207	0.6741	1.1192	3.568	2.5743	3.7446	0.1769	0.4405	1.8327	060522	Successful	Same Color
At1g75330	Col-0	SALK_090727	060418	P12822	RL02626	Homozygous		F10085														molpercent	AA1003	11.6061	0.3147	0.661	20.6791	0.0229	9.4464	9.7886	30.3325	1.1782	0.0508	0.0615	0.6885	0.26	0.4464	0.6713	0.5573	0.8366	3.7868	2.3484	3.7267	0.1311	0.3332	2.0718	060522	Successful	Same Color
At5g19540	Col-0	SALK_015620	060418	P12789	RL02613	Homozygous		F10085														molpercent	AA1003	18.283	0.3233	0.5954	16.3824	0.0218	10.3521	9.5558	27.5798	0.756	0.0483	0.0664	0.8804	0.2687	0.5786	0.7371	0.5094	1.3021	3.1135	2.4857	3.4713	0.1562	0.3032	2.2296	060522	Successful	Same Color
At5g26850	Col-0	SALK_151241	060418	P12783	RL02634	Homozygous		F10085														molpercent	AA1003	7.3899	0.5377	0.6169	22.6384	0.0116	13.8731	9.607	27.8284	0.7026	0.0599	0.0645	0.6629	0.2102	0.6906	1.0659	0.6561	0.9201	3.9666	2.2452	3.7956	0.1753	0.4408	1.8409	060522	Successful	Same Color
At1g66330	Col-0	SALK_126180	060418	P12828	RL02616	Homozygous		F10085														molpercent	AA1003	11.3529	0.1664	0.6145	23.8994	0.0369	2.3465	7.3704	37.2503	2.2788	0.0518	0.0923	0.2622	0.1959	0.2244	0.2762	0.1394	0.5203	1.2236	6.505	4.1479	0.0991	0.1023	0.8435	060522	Successful	Light Green
At2g14890	Col-0	SALK_149384	060418	P12787	RL02638	Homozygous		F10085														molpercent	AA1003	5.7433	0.7174	0.7146	21.9838	0.019	16.4636	8.9186	27.3604	1.0519	0.0528	0.0513	0.7274	0.2	0.9033	1.259	0.6211	1.1781	2.9002	2.7514	3.8868	0.2216	0.515	1.7592	060522	Successful	Same Color
At3g52180	Col	SALK_126784	060418	P12834	RL02620	Homozygous		F10085														molpercent	AA1003	8.009	0.1276	0.4353	21.9518	0.0179	3.55	7.2742	43.7226	0.6287	0.0601	0.0615	0.2502	0.2391	0.2903	0.354	0.2536	0.9187	2.6431	3.0008	4.7062	0.0888	0.1765	1.2399	060522	Successful	Same Color
At4g13660	Col-0	SALK_118506	060418	P12826	RL02623	Homozygous		F10085														molpercent	AA1003	12.4606	0.3245	0.8231	19.5045	0.0286	5.5112	10.6377	36.1159	1.0851	0.0535	0.0416	0.541	0.2305	0.3788	0.4995	0.3089	0.9315	2.7219	2.6911	3.319	0.1158	0.2137	1.462	060522	Successful	Same Color
At1g65260	Col-0	SALK_137498	060418	P12835	RL02621	WildType		F10085														molpercent	AA1003	11.8228	0.337	0.6257	20.0562	0.0127	9.9925	9.6704	31.0495	0.6575	0.0513	0.0546	0.6708	0.2196	0.4686	0.7177	0.5554	1.0682	3.4865	2.7723	3.2327	0.1347	0.3355	2.0077	060522	Successful	Same Color
At3g54900	Col-0	SALK_139556	060418	P12823	RL02625	Homozygous		F10085														molpercent	AA1003	8.4817	0.318	0.7438	21.0889	0.023	9.4428	10.9694	32.6667	0.9401	0.0587	0.0619	0.6063	0.2312	0.3925	0.6693	0.5156	0.762	3.4729	2.1313	4.1433	0.1229	0.3549	1.8026	060522	Successful	Same Color
At1g17440	Col-0	SALK_132293	060418	P12815	RL02632	Homozygous		F10085														molpercent	AA1003	5.4171	0.2876	0.799	21.4274	0.0101	6.5953	8.8996	41.1812	1.1234	0.0716	0.0601	0.4772	0.2214	0.3732	0.5898	0.4155	0.7292	3.1342	2.5335	4.2454	0.1084	0.2355	1.0641	060522	Successful	Same Color
At1g66090	Col-0	SALK_120846	060418	P12821	RL02627	Heterozygous		F10085														molpercent	AA1003	11.6534	0.3742	0.927	19.1728	0.0172	8.3774	11.7385	31.1131	0.765	0.0686	0.0293	0.6935	0.2332	0.4673	0.6081	0.478	0.9158	3.6289	2.5002	4.1934	0.1174	0.233	1.6945	060522	Successful	Same Color
At3g63490	Col-0	SALK_135192	060418	P12759	RL02633	Homozygous		F10085														molpercent	AA1003	6.0098	0.3808	0.6036	24.9123	0.0226	9.8422	8.6659	33.5098	0.424	0.0558	0.0889	0.4669	0.2586	0.6253	0.8127	0.6385	0.6655	3.1827	2.1012	5.0552	0.0989	0.351	1.2279	060522	Successful	Same Color
At5g08690	Col-0	SALK_135351	060418	P12785	RL02636	Homozygous		F10085														molpercent	AA1003	6.0068	0.6946	0.7979	21.1942	0.0231	16.3012	9.4222	27.7636	0.8881	0.0655	0.0307	0.6961	0.2033	0.8447	1.187	0.753	1.0184	3.7951	2.3587	3.6208	0.1676	0.4913	1.6759	060522	Successful	Same Color
At3g07510	Col-0	SALK_106776	060418	P12829	RL02615	Homozygous		F10085														molpercent	AA1003	15.0663	0.3888	0.5788	16.9992	0.0111	10.1589	9.8816	29.6363	1.1394	0.0604	0.0643	0.7345	0.2167	0.5524	0.6842	0.5712	1.2438	3.3073	2.7034	3.3647	0.1282	0.2709	2.2375	060522	Successful	Same Color
At1g36990	Col-0	SALK_101497	060418	P12820	RL02628	Homozygous		F10085														molpercent	AA1003	6.5627	0.3227	0.6369	21.3765	0.0199	8.6606	10.102	36.316	0.8477	0.069	0.049	0.5536	0.2361	0.3751	0.6459	0.5698	0.6363	3.6198	2.6147	4.0023	0.1208	0.2844	1.378	060522	Successful	Same Color
At1g67840	Col-0	SALK_125411	060418	P12813	RL02639	Homozygous		F10085														molpercent	AA1003	6.3214	0.4912	0.7982	21.9833	0.0268	12.2973	9.5534	32.565	0.6531	0.0655	0.0567	0.5829	0.2349	0.7055	0.9287	0.5829	0.9424	3.2099	1.8017	4.1366	0.1448	0.4209	1.4967	060522	Successful	Same Color
At3g07560	Col-0	SALK_006744	060418	P12791	RL02611	Homozygous		F10085														molpercent	AA1003	18.7466	0.3913	0.5707	18.5086	0.0297	7.1644	9.5261	27.5011	0.8376	0.0637	0.0234	0.7718	0.2572	0.5143	0.6842	0.474	1.2552	2.2912	2.6901	4.8433	0.1581	0.2957	2.4012	060522	Successful	Same Color
At4g11160	Col-0	SALK_128966	060418	P12827	RL02624	Homozygous		F10085														molpercent	AA1003	6.7168	0.1854	0.9449	23.4766	0.0708	0.4976	10.7787	40.4972	3.0627	0.0833	0.2317	0.34	0.1841	0.2371	0.3185	0.1014	0.5797	1.4658	5.1274	4.3511	0.0711	0.0575	0.6206	060522	Successful	Light Green
At5g23020	Col-0	SALK_007222	060418	P12792	RL02610	Homozygous		F10085														molpercent	AA1003	18.6971	0.2429	0.511	18.5613	0.0154	6.892	8.4565	29.0562	0.7229	0.0597	0.0086	0.4647	0.2266	0.4856	0.481	0.3498	0.8158	5.0036	2.8789	3.7637	0.1237	0.2124	1.9706	060522	Successful	Same Color
At1g17745	Col-0	SALK_149747	060418	P12786	RL02637	Homozygous		F10085														molpercent	AA1003	7.3885	0.8004	0.6883	22.1567	0.0125	17.4039	10.156	25.1079	0.7256	0.0638	0.0386	0.8055	0.1637	0.7128	1.1323	0.6737	1.0883	3.2737	1.6028	3.4221	0.1656	0.4637	1.9537	060522	Successful	Same Color
At1g18440	Col-0	SALK_021196	060418	P12793	RL02609	Homozygous		F10085														molpercent	AA1003	17.992	0.4129	0.6661	18.188	0.0165	7.8203	9.9117	27.884	1.1751	0.0529	0.0534	0.7086	0.2267	0.4813	0.6865	0.5899	1.4707	2.6951	2.3582	3.5729	0.1566	0.3112	2.5692	060522	Successful	Same Color
At4g19710	Col-0	SALK_082155	060418	P12832	RL02618	Homozygous		F10085														molpercent	AA1003	9.777	0.1502	0.4495	16.1041	0.0914	4.4704	6.2074	32.5972	1.0482	0.0444	0.0912	0.3388	0.2951	0.322	0.3248	0.2233	0.5886	1.7669	2.6977	20.9819	0.0887	0.1781	1.1631	060522	Successful	Same Color
At1g75440	Col-0	SALK_106469	060418	P12819	RL02629	Homozygous		F10085														molpercent	AA1003	12.1907	0.5003	0.4568	22.3757	0.0158	10.5893	6.8521	29.4192	0.4342	0.0345	0.0498	0.6495	0.1996	0.5856	0.8455	0.4052	0.9175	2.6705	3.2739	4.8568	0.1613	0.3676	2.1486	060522	Successful	Same Color
At2g33840	Col-0	SALK_122363	060418	P12817	RL02630	Homozygous		F10085														molpercent	AA1003	13.6178	0.354	0.3582	21.9515	0.0177	9.5891	4.9026	29.1256	0.6037	0.0659	0.0612	0.3838	0.1517	0.4986	0.5867	0.2481	0.8866	1.6095	7.4035	5.504	0.1572	0.3346	1.5885	060522	Successful	Same Color
At3g26050	Col-0	SALK_137193	060418	P12831	RL02617	Homozygous		F10085														molpercent	AA1003	17.0809	0.3125	0.5393	21.3576	0.0119	11.1343	7.1515	26.1034	0.5066	0.0591	0.0061	0.5836	0.22	0.5432	0.6664	0.4815	0.9137	3.1447	2.6448	3.8909	0.1322	0.27	2.2457	060522	Successful	Same Color
At1g64350	Col-0	SALK_089339	060418	P12825	RL02622	Homozygous		F10085														molpercent	AA1003	12.876	0.3422	0.8614	18.592	0.0264	10.4297	10.8943	28.0488	1.3679	0.0717	0.1089	0.7156	0.2307	0.5631	0.6403	0.4604	1.1565	4.071	2.6761	3.3706	0.1117	0.2933	2.0915	060522	Successful	Same Color
At3g09880	Col-0	SALK_103167	060418	P12814	RL02640	Homozygous		F10085														molpercent	AA1003	7.959	0.582	0.7487	24.2223	0.0177	12.9983	8.9251	26.9253	0.7817	0.0515	0.0587	0.7634	0.2401	0.6919	1.0046	0.5695	1.1105	3.2725	2.5883	3.9546	0.158	0.3819	1.9945	060522	Successful	Same Color
At1g69523	Col-0	SALK_107763	060418	P12833	RL02619	Homozygous		F10085														molpercent	AA1003	11.4914	0.2535	0.4826	18.8684	0.0174	8.2033	13.4379	31.1141	0.8575	0.0535	0.0705	0.6033	0.2853	0.4297	0.5183	0.45	1.001	4.0243	2.2423	3.5241	0.1117	0.2406	1.7193	060522	Successful	Same Color
At5g52540	Col-0	SALK_148834	060418	P12790	RL02612	Homozygous		F10085														molpercent	AA1003	16.4566	0.2814	0.501	16.9537	0.0294	10.1379	10.1175	28.1809	0.2943	0.0606	0.1145	0.6556	0.2167	0.5188	0.6063	0.4639	1.2862	3.6548	2.9941	3.7623	0.1553	0.3138	2.2445	060522	Successful	Same Color
At4g30610	Col-0	SALK_018148	060418	P12742	RL02666	Homozygous		F10086														molpercent	AA1002	10.6404	0.3149	0.8928	18.659	0.0234	6.3778	11.2669	34.3549	1.6667	0.0911	0.0411	0.5155	0.2818	0.6807	0.7279	0.7452	1.1035	3.447	2.1197	3.5339	0.1838	0.3418	1.9903	060523	Successful	Same Color
At5g22150	Col-0	SALK_052505	060418	P12719	RL02660	Homozygous		F10086														molpercent	AA1002	11.9681	0.3198	0.7056	17.3744	0.0145	4.4948	9.9967	38.9039	0.9373	0.0736	0.0924	0.527	0.2321	0.5409	0.5438	0.6437	0.9426	3.4359	2.4006	3.3968	0.1397	0.2759	2.04	060523	Successful	Same Color
At2g30880	Col-0	SALK_087428	060418	P12328	RL02652	Homozygous		F10086														molpercent	AA1002	11.245	0.2904	0.8379	13.2114	0.029	2.748	9.9946	43.5172	2.1366	0.0934	0.0647	0.3879	0.2623	0.3905	0.413	0.2798	0.8204	2.7526	3.1689	6.0891	0.1019	0.1674	0.9979	060523	Successful	Same Color
At3g07510	Col-0	SALK_138548	060418	P12334	RL02647	Homozygous		F10086														molpercent	AA1002	14.4711	0.2177	0.6988	14.2616	0.02	2.5789	9.6091	40.9863	2.7428	0.0722	0.0108	0.4517	0.3107	0.3621	0.3884	0.4753	0.9975	3.2815	2.4907	3.9209	0.114	0.1724	1.3654	060523	Successful	Same Color
At1g04140	Col-0	SALK_120054	060418	P12359	RL02643	Homozygous		F10086														molpercent	AA1002	18.486	0.3316	0.8691	13.7926	0.0227	2.8154	10.3174	36.9768	1.0501	0.0652	0.0717	0.5641	0.2244	0.4459	0.4664	0.4528	1.2367	3.4899	2.6101	3.3688	0.1274	0.2317	1.9832	060523	Successful	Same Color
At1g22170	Col-0	SALK_087895	060418	P12327	RL02653	Homozygous		F10086														molpercent	AA1002	14.4262	0.418	0.6424	14.0447	0.031	2.442	9.5727	40.2092	2.6989	0.0739	0.0253	0.8449	0.3611	0.6119	0.5971	0.4943	0.9716	3.4174	2.4584	3.5344	0.1305	0.4044	1.5899	060523	Successful	Same Color
At1g56000	Col-0	SALK_136720	060418	P12769	RL02668	Homozygous		F10086														molpercent	AA1002	11.0881	0.346	0.8348	19.142	0.0191	7.8066	10.9202	31.9062	1.5205	0.0764	0.0171	0.5483	0.2757	0.776	0.79	0.6771	1.0158	3.2356	2.1007	3.9756	0.1545	0.4076	2.366	060523	Successful	Same Color
At2g14890	Col-0	SALK_058644	060418	P12768	RL02670	Homozygous		F10086														molpercent	AA1002	10.4253	0.2127	0.5913	19.2955	0.0283	3.2142	8.9878	41.2496	1.234	0.0619	0.0571	0.4434	0.2282	0.4543	0.4698	0.4816	0.5369	3.181	2.3071	4.4578	0.0878	0.2409	1.7539	060523	Successful	Same Color
	Col	SSB4	060418	P12330	RL02650			F10086														molpercent	AA1002	15.6693	0.2554	0.8312	14.5129	0.031	4.1358	10.0529	37.8649	1.4327	0.0834	0.0676	0.513	0.2498	0.4164	0.4565	0.5321	1.2534	3.6268	2.4225	3.5451	0.1146	0.1733	1.7594	060523	Successful	Same Color
At3g12970	Col-0	SALK_060534	060418	P12720	RL02661	Homozygous		F10086														molpercent	AA1002	10.7964	0.2193	0.7636	17.3259	0.0209	5.2291	9.8314	39.2277	0.8408	0.0899	0.0248	0.476	0.2369	0.4804	0.5652	0.6344	0.7034	3.5059	2.3021	4.6207	0.1079	0.3043	1.6931	060523	Successful	Same Color
At5g55210	Col-0	SALK_060883	060418	P12721	RL02662	WildType		F10086														molpercent	AA1002	7.6878	0.167	0.4363	19.5233	0.0324	2.0898	12.2362	42.8056	2.0806	0.0908	0.0948	0.3166	0.2983	0.3105	0.3772	0.4514	0.4582	3.2579	2.0513	3.8812	0.0895	0.1884	1.0749	060523	Successful	Same Color
At1g05810	Col-0	SALK_064845	060418	P12333	RL02648	Homozygous		F10086														molpercent	AA1002	16.6063	0.2043	0.7307	14.7556	0.0245	3.4593	9.0417	39.1184	0.8664	0.0824	0.0323	0.4431	0.2674	0.3952	0.409	0.5305	0.9861	3.795	2.6262	3.7471	0.0839	0.1559	1.6385	060523	Successful	Same Color
At5g21080	Col-0	SALK_129639	060418	P12336	RL02645	Homozygous		F10086														molpercent	AA1002	15.4676	0.2538	0.6854	14.3971	0.036	2.486	8.9513	41.1814	1.3448	0.0871	0.0677	0.4573	0.274	0.4398	0.4574	0.4327	1.0763	3.0262	2.3131	4.8265	0.1054	0.2424	1.3906	060523	Successful	Same Color
At5g46440	Col-0	SALK_039433	060418	P12353	RL02656	Homozygous		F10086														molpercent	AA1002	10.9475	0.1836	0.6702	15.7311	0.0392	2.4567	10.5993	44.0977	1.1208	0.105	0.1079	0.401	0.2804	0.3577	0.3756	0.3772	0.6756	3.3908	2.1844	4.3128	0.0912	0.1917	1.3027	060523	Successful	Same Color
At1g10230	Col-0	SALK_077963	060418	P12331	RL02649	Homozygous		F10086														molpercent	AA1002	15.8211	0.2534	0.5523	13.9208	0.038	3.6031	9.204	40.0854	2.3116	0.0789	0.0134	0.414	0.2434	0.4548	0.4429	0.426	1.1334	3.0078	2.3704	3.9762	0.1237	0.1877	1.3376	060523	Successful	Same Color
At4g25520	Col-0	SALK_093829	060418	P12361	RL02641	Homozygous		F10086														molpercent	AA1002	15.4658	0.2438	0.7557	15.5764	0.0372	2.7108	9.1764	39.4287	2.046	0.0695	0.0736	0.4654	0.2368	0.4029	0.4574	0.4925	1.1999	3.6442	1.9716	3.7958	0.1333	0.2022	1.4138	060523	Successful	Same Color
At1g58235	Col-0	SALK_089132	060418	P12355	RL02654	Homozygous		F10086														molpercent	AA1002	12.3479	0.2151	0.7514	16.1225	0.0261	3.2693	9.4956	41.4053	1.9403	0.0707	0.0436	0.4413	0.2824	0.4528	0.4314	0.5997	0.7291	3.6978	2.1301	3.7961	0.1058	0.1645	1.4809	060523	Successful	Same Color
At3g47200	Col-0	SALK_042578	060418	P12744	RL02657	Homozygous		F10086														molpercent	AA1002	12.9979	0.2091	0.7136	15.7223	0.0236	3.3555	9.5818	40.9479	0.9541	0.0925	0.0226	0.497	0.2648	0.4552	0.4853	0.4868	1.0021	3.5997	2.3812	4.1271	0.1296	0.2011	1.7492	060523	Successful	Same Color
At3g50430	Col-0	SALK_038272	060418	P12354	RL02655	Homozygous		F10086														molpercent	AA1002	13.313	0.2207	0.694	15.692	0.039	3.3765	9.8214	40.0516	1.3476	0.0732	0.0099	0.4963	0.2986	0.5294	0.5325	0.6007	0.9554	3.572	2.5237	3.6767	0.1091	0.2428	1.8238	060523	Successful	Same Color
At1g20693	Col-0	SALK_049142	060418	P12375	RL02659	Homozygous		F10086														molpercent	AA1002	13.3483	0.1974	0.6507	15.8061	0.0274	3.3428	9.6331	41.3017	0.9859	0.0619	0.0964	0.3985	0.2287	0.4614	0.4785	0.5963	0.7981	3.4753	2.2324	3.9144	0.1028	0.2257	1.6363	060523	Successful	Same Color
At3g07470	Col-0	SALK_015333	060418	P12743	RL02665	Homozygous		F10086														molpercent	AA1002	10.6003	0.2287	0.7281	18.8072	0.0267	3.6272	9.7835	39.761	1.2524	0.0727	0.1001	0.4699	0.3254	0.4895	0.5476	0.601	0.8786	3.5991	2.2124	3.8567	0.1232	0.2534	1.6554	060523	Successful	Same Color
At1g15710	Col-0	SALK_131009	060418	P12335	RL02646	Homozygous		F10086														molpercent	AA1002	20.3533	0.2139	0.8787	13.7565	0.0207	2.902	9.3962	35.9871	0.7694	0.0742	0.0408	0.5217	0.2373	0.4852	0.4539	0.5392	1.34	3.8909	2.7412	3.1201	0.1319	0.2243	1.9216	060523	Successful	Same Color
At1g25220	Col-0	SALK_035971	060418	P12718	RL02669	Homozygous		F10086														molpercent	AA1002	9.3722	0.2998	0.7416	19.3429	0.0371	7.2688	9.9817	35.1249	1.3218	0.1008	0.0645	0.4782	0.2569	0.6898	0.7375	0.6365	0.8053	3.8724	2.1222	4.22	0.1357	0.3608	2.0287	060523	Successful	Same Color
At5g17660	Col-0	SALK_045034	060418	P12745	RL02658	Homozygous		F10086														molpercent	AA1002	14.8909	0.2062	0.6759	16.35	0.0311	3.2267	9.4376	37.3912	1.7526	0.0718	0.0653	0.5699	0.3161	0.5528	0.498	0.5031	1.0832	2.7306	2.7897	4.3493	0.1635	0.2608	2.0837	060523	Successful	Same Color
At3g26730	Col-0	SALK_129274	060418	P12337	RL02644	Homozygous		F10086														molpercent	AA1002	17.871	0.2528	0.7296	13.5835	0.0268	3.3909	9.8538	36.2673	2.1849	0.0778	0.0704	0.5646	0.2448	0.4992	0.5038	0.499	1.3503	2.9097	2.4035	4.4655	0.1559	0.2719	1.823	060523	Successful	Same Color
At1g50020	Col-0	SALK_064115	060418	P12767	RL02671	Homozygous		F10086														molpercent	AA1002	7.4834	0.2581	0.9736	21.5686	0.0318	2.8442	10.3702	40.9901	1.0273	0.0691	0.0687	0.4401	0.3384	0.4901	0.566	0.5101	0.6169	3.5481	2.103	3.669	0.1049	0.2102	1.7184	060523	Successful	Same Color
At3g12570	Col-0	SALK_082510	060418	P12329	RL02651	Homozygous		F10086														molpercent	AA1002	17.2701	0.245	0.7706	14.8606	0.0249	5.0067	9.263	36.2788	1.1344	0.0857	0.0758	0.5032	0.245	0.4994	0.5211	0.5676	1.1675	3.1572	2.5572	3.6147	0.1162	0.2219	1.8135	060523	Successful	Same Color
At4g10000	Col-0	SALK_019119	060418	P12741	RL02667	Homozygous		F10086														molpercent	AA1002	10.9539	0.3316	0.6616	19.4055	0.0482	6.8198	11.1197	32.7809	1.7928	0.1015	0.0678	0.6003	0.3254	0.6918	0.7303	0.7446	0.9569	3.3228	2.1093	3.933	0.1539	0.3816	1.9669	060523	Successful	Same Color
At3g50920	Col-0	SALK_010330	060418	P12351	RL02663	Homozygous		F10086														molpercent	AA1002	11.1796	0.2303	0.667	17.6902	0.0183	4.8545	10.3294	38.3339	0.8811	0.073	0.0709	0.4593	0.2574	0.4692	0.551	0.645	0.692	3.662	2.289	4.3291	0.1145	0.2749	1.9286	060523	Successful	Same Color
At1g15030	Col-0	SALK_025406	060418	P12837	RL02687	Homozygous		F10087														molpercent	AA1002	8.0935	0.1726	0.7941	14.5255	0.0612	2.1242	8.1444	49.8104	1.7614	0.0857	0.0583	0.4202	0.2774	0.4079	0.3745	0.1901	0.5317	1.939	3.5432	5.1399	0.0733	0.2058	1.2656	060523	Successful	Same Color
At1g18440	Col-0	SALK_021196	060418	P12795	RL02682	Homozygous		F10087														molpercent	AA1002	5.9131	0.5111	2.3237	17.6273	0.0605	0.3486	15.8291	44.5381	2.7053	0.1182	0.0603	0.2763	0.1863	0.2398	0.3331	0.1428	0.3875	2.3309	3.5443	1.6524	0.0567	0.119	0.6956	060523	Successful	Dark Green
At1g55370	Col-0	SALK_019994	060418	P12748	RL02696	Homozygous		F10087														molpercent	AA1002	10.1689	0.2119	0.6583	13.5478	0.0397	3.1719	5.6988	49.3577	0.748	0.0752	0.0292	0.4577	0.383	0.5933	0.3861	0.1953	0.6819	1.915	4.9873	4.2333	0.1221	0.2545	2.0833	060523	Successful	Same Color
At1g64350	Col-0	SALK_022717	060418	P12797	RL02684	WildType		F10087														molpercent	AA1002	12.4974	0.2503	0.7748	16.3706	0.0205	5.4177	6.8926	43.5869	0.7889	0.0532	0.041	0.5942	0.2737	0.6186	0.5289	0.5294	0.9343	2.029	2.4564	2.8565	0.1086	0.2367	2.1397	060523	Successful	Same Color
At1g69523	Col-0	SALK_027396	060418	P12845	RL02675	Homozygous		F10087														molpercent	AA1002	15.2156	0.1798	0.8702	13.8953	0.0271	3.0403	7.2179	45.6468	0.8417	0.0687	0.0276	0.4825	0.2021	0.3958	0.4332	0.2836	0.8659	2.2046	2.3881	4.043	0.099	0.1942	1.3768	060523	Successful	Same Color
At3g07560	Col-0	SALK_006744	060418	P12773	RL02690	Homozygous		F10087														molpercent	AA1002	9.6998	0.182	0.8253	16.1358	0.0343	3.2353	8.5708	46.7806	1.6877	0.1087	0.0901	0.4602	0.3084	0.4377	0.4495	0.358	0.5345	2.8392	2.252	3.328	0.1	0.2158	1.3663	060523	Successful	Same Color
At1g10760	Col	cs3093	060418	P12723	RL01242			F10087														molpercent	AA1002	3.663	0.2797	5.4513	18.9254	0.0716	0.567	9.2034	48.9003	1.9684	0.1374	0.035	0.2698	0.2752	0.2713	0.3401	0.0829	0.4647	1.5049	3.4754	3.4695	0.0632	0.0675	0.5132	060523	Successful	Same Color
	Col		060418	P12357	RL01264			F10087														molpercent	AA1002	6.9733	0.1996	0.9363	18.1504	0.04	3.5342	9.9816	45.4636	1.2457	0.1173	0.0613	0.4606	0.2424	0.4015	0.4106	0.3305	0.5916	2.5765	3.0114	3.6361	0.1058	0.2388	1.2907	060523	Successful	Same Color
At1g13350	Col-0	SALK_042123	060418	P12840	RL02679	Homozygous		F10087														molpercent	AA1002	12.7991	0.1696	0.6872	13.8228	0.026	3.0701	6.253	47.9258	1.3893	0.074	0.0815	0.5252	0.3446	0.6121	0.5276	0.432	1.0293	2.793	2.5103	2.7423	0.1135	0.4185	1.6533	060523	Successful	Same Color
At2g33845	Col-0	SALK_025600	060418	P12838	RL02688	Heterozygous		F10087														molpercent	AA1002	7.2489	0.1445	0.684	18.1246	0.0546	1.3737	7.7067	51.2767	1.1395	0.0862	0.0778	0.3074	0.3149	0.3771	0.3728	0.2546	0.5425	2.2733	2.5434	3.7112	0.0833	0.1632	1.1391	060523	Successful	Light Green
At5g20130	Col-0	SALK_058047	060418	P12775	RL02681	Homozygous		F10087														molpercent	AA1002	11.0984	0.193	0.8363	14.1131	0.0331	3.5132	6.7184	48.72	0.9888	0.1015	0.0126	0.3885	0.2221	0.3885	0.3986	0.2428	0.6786	2.17	2.8226	5.0166	0.0967	0.1417	1.105	060523	Successful	Same Color
At1g16320	Col-0	SALK_032063	060418	P12844	RL02676	Homozygous		F10087														molpercent	AA1002	17.606	0.1563	0.4688	15.4631	0.0522	3.3839	5.2083	43.5649	0.4967	0.082	0.0727	0.3938	0.2887	0.4427	0.4858	0.2575	0.8619	1.3725	2.968	4.4772	0.1136	0.2563	1.527	060523	Successful	Same Color
At1g65260	Col-0	SALK_024005	060418	P12799	RL02686	Heterozygous		F10087														molpercent	AA1002	9.2003	0.1567	0.7612	16.5269	0.0401	2.0249	6.4878	51.8072	0.7574	0.073	0.1311	0.3536	0.2696	0.4251	0.3781	0.3868	0.5349	2.3946	2.0706	3.6204	0.0803	0.1631	1.3562	060523	Successful	Same Color
At2g20100	Col-0	SALK_070716	060418	P12846	RL02674	Homozygous		F10087														molpercent	AA1002	12.826	0.1655	0.6248	12.9803	0.0375	1.9441	7.1122	50.1691	1.2542	0.068	0.0464	0.4136	0.2812	0.4433	0.3642	0.2194	0.7989	2.053	2.7318	3.6048	0.1125	0.1826	1.5666	060523	Successful	Same Color
At1g61660	Col-0	SALK_033618	060418	P12843	RL02677	Homozygous		F10087														molpercent	AA1002	12.2863	0.1946	0.732	13.9397	0.0203	3.3561	6.2905	49.7384	1.2965	0.0915	0.0568	0.4148	0.2337	0.3956	0.4326	0.403	0.9377	2.5332	1.8475	3.1953	0.086	0.1838	1.334	060523	Successful	Same Color
At1g08530	Col-0	SALK_018465	060418	P12749	RL02695	Homozygous		F10087														molpercent	AA1002	6.8679	0.2206	0.7705	18.2155	0.0603	3.7199	7.1206	49.2919	0.7349	0.1064	0.018	0.4256	0.3176	0.4649	0.4952	0.4205	0.6587	3.1159	2.1557	2.9052	0.1038	0.283	1.5274	060523	Successful	Same Color
At1g48405	Col-0	SALK_052425	060418	P12839	RL02680	Homozygous		F10087														molpercent	AA1002	12.3401	0.1855	0.8189	14.6751	0.0475	2.4653	6.9178	49.8681	0.7784	0.0732	0.0375	0.365	0.261	0.3727	0.383	0.3837	0.8117	2.701	2.0523	2.9461	0.0713	0.1368	1.3083	060523	Successful	Same Color
At1g08630	Col	RL0328	060418	P12725	RL02034			F10087														molpercent	AA1002	9.5461	0.2219	0.8388	18.9576	0.0235	2.3805	7.0356	47.3156	0.826	0.0838	0.0395	0.3557	0.3018	0.3857	0.4375	0.3572	0.4525	2.764	1.956	3.9489	0.0892	0.2179	1.4646	060523	Successful	Same Color
At2g02800	Col-0	SALK_039503	060418	P12841	RL02678	Homozygous		F10087														molpercent	AA1002	13.5188	0.2059	0.8867	14.1669	0.0316	2.6003	8.1133	46.1631	1.2316	0.1048	0.0562	0.4353	0.2534	0.4196	0.3767	0.316	0.874	2.2204	3.0222	3.3287	0.0758	0.1746	1.4242	060523	Successful	Same Color
At2g03050	Col-0	SALK_141368	060418	P12771	RL02692	Heterozygous		F10087														molpercent	AA1002	7.3391	0.1668	0.6487	16.0807	0.0473	3.2923	7.061	52.2993	0.7477	0.0829	0.0404	0.3167	0.2408	0.3868	0.4171	0.3072	0.665	2.8294	2.2994	3.1746	0.0911	0.1842	1.2817	060523	Successful	Same Color
At1g14230	Col-0	SALK_107413	060418	P12727	RL02546	Homozygous		F10087														molpercent	AA1002	8.6426	0.2151	0.934	20.1868	0.0671	4.1334	9.01	42.253	1.2379	0.0679	0.1215	0.4841	0.2864	0.4811	0.5089	0.3984	0.5499	3.1453	2.0495	3.1381	0.0979	0.241	1.7502	060523	Successful	Same Color
At4g31990	Col-0	SALK_070088	060418	P12847	RL02673	Homozygous		F10087														molpercent	AA1002	14.2577	0.1685	0.6493	13.2801	0.014	2.4937	7.1891	45.2404	1.0126	0.0911	0.0941	0.4787	0.2359	0.3596	0.4173	0.219	0.7311	1.6821	3.8355	5.8729	0.1131	0.2271	1.337	060523	Successful	Same Color
At5g19540	Col-0	SALK_015620	060418	P12751	RL02693	Homozygous		F10087														molpercent	AA1002	7.5249	0.1816	0.699	16.2705	0.0454	3.4184	8.5054	49.5938	1.4488	0.0824	0.0357	0.3465	0.2484	0.3567	0.4023	0.3104	0.5606	2.727	2.2385	3.5836	0.0876	0.1569	1.1757	060523	Successful	Same Color
At1g07476	Col-0	SALK_023415	060418	P12798	RL02685			F10087														molpercent	AA1002	7.873	0.1378	0.8914	15.0393	0.0198	1.9319	9.3022	52.9105	1.1041	0.0879	0.1026	0.3155	0.2402	0.3126	0.3478	0.2783	0.4999	2.4339	2.0385	2.8747	0.0723	0.118	1.0675	060523	Successful	Same Color
At3g02065	Col-0	SALK_020125	060418	P12763	RL02560	Homozygous		F10088														molpercent	AA1002	18.9519	0.2286	0.7018	15.5318	0.0276	4.1812	9.2644	35.733	0.6943	0.0821	0.0513	0.5309	0.2264	0.4561	0.4498	0.4645	1.3464	3.1968	2.2114	3.4188	0.1177	0.2587	1.8746	060523	Successful	Same Color
At3g07510	Col-0	SALK_106776	060418	P12738	RL02615	Homozygous		F10088														molpercent	AA1002	20.8291	0.1909	0.748	13.8035	0.0415	2.3536	7.8766	38.9973	1.5802	0.0885	0.0225	0.406	0.2049	0.3509	0.3465	0.4297	0.8995	2.8632	2.0786	4.0239	0.0849	0.2048	1.5752	060523	Successful	Same Color
At1g50020	Col-0	SALK_064115	060418	P12324	RL02671	Homozygous		F10088														molpercent	AA1002	14.4565	0.1223	0.6389	16.3787	0.0218	1.9368	5.4589	45.9262	1.751	0.0631	0.1428	0.3403	0.2809	0.5131	0.3809	0.2512	0.5346	1.9344	2.7265	4.0845	0.1201	0.1973	1.7389	060523	Successful	Same Color
At4g10000	Col-0	SALK_019119	060418	P12345	RL02667	Homozygous		F10088														molpercent	AA1002	11.7346	0.2235	0.8205	19.4332	0.023	3.373	8.2731	41.405	0.6101	0.0591	0.0228	0.4851	0.3443	0.4947	0.5382	0.5473	0.8325	3.2013	2.0759	3.118	0.0973	0.2523	2.035	060523	Successful	Same Color
At1g04140	Col-0	SALK_120054	060418	P12369	RL02643	Homozygous		F10088														molpercent	AA1002	11.9011	0.2766	0.6516	14.2072	0.0252	1.3251	8.4899	48.9297	1.6916	0.0991	0.116	0.2775	0.2634	0.3002	0.313	0.2449	0.5372	3.2723	2.1616	3.625	0.0715	0.1312	1.0892	060523	Successful	Same Color
At5g26850	Col-0	SALK_151241	060418	P12736	RL02634	Homozygous		F10088														molpercent	AA1002	0	0	0	0	0	0	0	0	0	0	0	0	0	0	0	0	0	0	0	0	0	0	0	060523	Successful	Same Color
At4g31990	Col-0	SALK_070088	060418	P12323	RL02673	Homozygous		F10088														molpercent	AA1002	8.5742	0.1839	0.7305	14.4442	0.0489	1.6977	6.0221	49.6782	0.666	0.1114	0.0578	0.2756	0.2748	0.3611	0.3229	0.1886	0.6045	4.6313	3.5371	5.9878	0.093	0.1708	1.3377	060523	Successful	Same Color
At5g20250	Col-0	SALK_035336	060418	P12739	RL02603	Homozygous		F10088														molpercent	AA1002	15.3676	0.1679	0.6134	15.5208	0.0217	1.9489	7.4139	45.1866	1.02	0.088	0.0914	0.3253	0.2235	0.3056	0.3073	0.3436	0.7392	2.4849	2.0146	4.5029	0.0834	0.1173	1.112	060523	Successful	Same Color
At1g10760	Col	cs3093	060418	P12808	RL01242			F10088														molpercent	AA1002	4.537	0.2266	2.0303	18.6296	0.059	1.2556	7.8194	50.181	1.6076	0.1043	0.0243	0.2318	0.2358	0.2741	0.2746	0.1067	0.5518	1.4359	2.9371	6.5483	0.0728	0.1233	0.7333	060523	Successful	Same Color
At5g08690	Col-0	SALK_135351	060418	P12349	RL02636	Homozygous		F10088														molpercent	AA1002	12.2959	0.181	0.6318	14.673	0.038	1.7075	8.6552	47.633	1.4908	0.1074	0.0754	0.323	0.2566	0.3307	0.3295	0.2893	0.6977	2.7661	2.5031	3.7278	0.0817	0.1416	1.0638	060523	Successful	Same Color
At1g15710	Col-0	SALK_131009	060418	P12371	RL02646	Homozygous		F10088														molpercent	AA1002	14.647	0.1485	0.899	17.9039	0.035	2.5305	8.1918	41.3854	0.6654	0.0828	0.1147	0.371	0.3158	0.4166	0.3983	0.367	0.6922	2.5178	2.4082	4.0572	0.0828	0.175	1.5941	060523	Successful	Same Color
At1g69523	Col-0	SALK_107763	060418	P12737	RL02619	Homozygous		F10088														molpercent	AA1002	16.1212	0.2931	0.9598	12.4959	0.0543	2.4256	8.7835	43.5888	1.2331	0.0656	0.0601	0.4259	0.2157	0.3512	0.3468	0.2985	0.7839	2.679	2.4968	4.9379	0.1043	0.1635	1.1154	060523	Successful	Same Color
	Col		060418	P12803	RL01264			F10088														molpercent	AA1002	11.0548	0.2409	0.8356	20.6121	0.0356	3.7395	9.299	39.4379	0.8715	0.0789	0.0243	0.4714	0.3456	0.4658	0.4972	0.4721	0.6606	3.1106	2.3276	3.2373	0.1093	0.2576	1.8147	060523	Successful	Same Color
At1g08530	Col-0	SALK_018465	060418	P12802	RL02695	Homozygous		F10088														molpercent	AA1002	8.4607	0.207	0.7901	18.1794	0.0182	2.8863	9.3687	46.2521	0.7228	0.0734	0.1066	0.3594	0.2613	0.3422	0.4319	0.4103	0.5428	3.3411	2.0469	3.4944	0.09	0.2082	1.4061	060523	Successful	Same Color
At1g56000	Col-0	SALK_136720	060418	P12325	RL02668	Homozygous		F10088														molpercent	AA1002	13.1627	0.1636	0.5045	17.5237	0.0556	2.1066	7.2	45.2717	0.6972	0.09	0.0839	0.3353	0.2503	0.3718	0.3662	0.3916	0.5625	2.64	2.2189	4.2684	0.0789	0.1312	1.5254	060523	Successful	Same Color
At1g60190	Col-0	SALK_152677	060418	P12348	RL02635	Homozygous		F10088														molpercent	AA1002	15.2278	0.3492	0.8431	13.8179	0.0221	1.6818	9.1022	42.1496	2.3904	0.078	0.0547	0.4454	0.315	0.3884	0.4094	0.3799	1.0174	3.4454	2.6347	3.6847	0.103	0.138	1.3219	060523	Successful	Same Color
At1g08630	Col	RL0328	060418	P12810	RL02034			F10088														molpercent	AA1002	7.1428	0.1547	0.8036	23.7364	0.0433	1.4093	4.8897	46.9005	1.2448	0.0866	0.0173	0.2618	0.2446	0.3252	0.3597	0.2546	0.4215	2.4202	3.4602	4.4399	0.0861	0.1172	1.1801	060523	Successful	Light Green
At3g07510	Col-0	SALK_138548	060418	P12372	RL02647	Homozygous		F10088														molpercent	AA1002	10.4086	0.1733	0.5305	18.3374	0.0437	2.1423	9.2033	44.4686	1.043	0.1063	0.1438	0.364	0.2836	0.3009	0.3289	0.2902	0.5135	2.5349	2.5312	4.9401	0.0604	0.1525	1.0987	060523	Successful	Same Color
At5g17660	Col-0	SALK_045034	060418	P12346	RL02658	Homozygous		F10088														molpercent	AA1002	12.9286	0.189	0.6013	17.059	0.0201	2.7321	8.5263	43.0705	1.1164	0.0733	0.0637	0.3947	0.2604	0.4162	0.4675	0.4905	0.718	3.6009	1.8929	3.557	0.1132	0.1922	1.5163	060523	Successful	Same Color
At5g21080	Col-0	SALK_129639	060418	P12370	RL02645	Homozygous		F10088														molpercent	AA1002	8.8517	0.1732	0.5078	15.6039	0.0331	1.8079	7.4876	48.1314	0.8989	0.0809	0.0942	0.2811	0.2359	0.3188	0.3476	0.1899	0.5238	1.8337	4.0023	7.4519	0.0682	0.1262	0.9499	060523	Successful	Same Color
At1g18900	Col-0	SALK_122867	060418	P12761	RL02586	Homozygous		F10088														molpercent	AA1002	9.4903	0.3519	0.1285	15.6519	0.0974	0.5596	10.5283	44.45	4.0353	0.2436	0.0486	0.4233	0.2412	0.5176	0.3802	0.2498	0.6316	2.4429	4.0935	4.423	0.0862	0.16	0.7656	060523	Successful	Light Green
At1g11360	Col-0	SALK_026026	060418	P12321	RL02689	Homozygous		F10088														molpercent	AA1002	13.2808	0.236	0.7034	18.7665	0.0103	2.2971	7.8385	41.2429	1.3712	0.0921	0.0978	0.4655	0.3411	0.5294	0.5244	0.4139	0.808	3.1496	2.2357	3.3164	0.1234	0.2599	1.8961	060523	Successful	Same Color
At1g66090	Col-0	SALK_018440	060418	P12801	RL02694	Homozygous		F10088														molpercent	AA1002	12.1331	0.1915	0.8182	17.1733	0.0321	3.2791	8.6055	42.7867	1.0082	0.06	0.0794	0.3848	0.2602	0.404	0.4518	0.3336	0.6406	3.1897	2.1647	4.0433	0.0822	0.1911	1.6869	060523	Successful	Same Color
At1g05810	Col-0	SALK_064845	060418	P12373	RL02648	Homozygous		F10088														molpercent	AA1002	12.8679	0.1874	0.58	16.6483	0.0201	2.5001	8.021	45.073	0.9822	0.0919	0.0891	0.3542	0.2599	0.368	0.3972	0.3956	0.6102	3.0927	2.0206	3.7384	0.0727	0.1489	1.4809	060523	Successful	Same Color
At3g54900	Col-0	SALK_121143	060418	P12762	RL02581	Homozygous		F10088														molpercent	AA1002	13.3554	0.2092	0.54	14.2086	0.0293	2.3301	8.6579	46.8721	2.1504	0.0762	0.1068	0.3091	0.2224	0.336	0.3077	0.2683	0.811	2.5721	2.0964	3.2991	0.0956	0.1541	0.9924	060523	Successful	Same Color
At2g30880	Col-0	SALK_087428	060418	P12735	RL02652	Homozygous		F10088														molpercent	AA1002	10.2776	0.2598	0.9162	17.1365	0.046	2.3459	10.6834	43.266	2.0398	0.081	0.0555	0.3751	0.262	0.3668	0.3765	0.4014	0.5879	3.4775	1.8687	3.6301	0.0922	0.2102	1.2439	060523	Successful	Same Color
At2g42060	Col-0	SALK_052170	060516	P13371	RL02955	Homozygous		F10109														molpercent	AA1005	11.3953	0.5517	0.7	18.7121	0.0414	4.1135	8.5964	41.066	1.0482	0.0636	0.0652	0.5232	0.1342	0.3865	0.593	0.6509	0.6021	3.7263	1.3501	3.7487	0.1282	0.2304	1.573	060621	Successful	Same Color
At5g25750	Col-0	SALK_076748	060516	P13587	RL02953	WildType		F10109														molpercent	AA1005	7.3026	0.2651	0.4526	18.8538	0.0766	2.685	3.9644	47.3039	0.8853	0.0753	0.0391	0.3244	0.2295	0.4172	0.6102	0.2537	0.6266	2.5914	4.3767	7.0787	0.1209	0.2801	1.1869	060621	Successful	Same Color
At4g18540	Col-0	SALK_078045	060516	P13347	RL02954	WildType		F10109														molpercent	AA1005	10.517	0.2305	0.4524	16.2691	0.0446	2.8057	4.1373	47.6724	0.6396	0.0578	0.039	0.3562	0.1759	0.3938	0.5015	0.2971	0.5404	2.6063	2.3756	8.2034	0.1034	0.2294	1.3515	060621	Successful	Same Color
At2g44940	Col-0	SALK_087049	060516	P13373	RL03083	Homozygous		F10109														molpercent	AA1005	6.4752	0.1982	1.3	27.7572	0.0855	1.0442	8.2365	39.6762	1.1002	0.1051	0.0339	0.3007	0.2118	0.2683	0.4039	0.1695	0.5212	2.67	4.3747	4.38	0.0613	0.0984	0.5279	060621	Successful	Light Green
At1g78090	Col-0	SALK_051229	060516	P13345	RL02962	Homozygous		F10109														molpercent	AA1005	7.6955	0.35	0.5851	21.2102	0.0261	3.6708	4.18	45.9148	0.7867	0.0643	0.051	0.4308	0.2213	0.4114	0.6986	0.4689	0.7135	3.8851	1.9775	4.7668	0.1565	0.2501	1.4852	060621	Successful	Same Color
At2g22650	Col-0	SALK_079708	060516	P13372	RL02963	Homozygous		F10109														molpercent	AA1005	6.969	0.3452	0.6152	21.0391	0.0514	4.0811	6.9261	44.8902	1.0914	0.0662	0.055	0.4683	0.2199	0.3887	0.608	0.5632	0.535	3.6578	1.2685	4.6162	0.1132	0.2539	1.1775	060621	Successful	Same Color
At5g06930	Col-0	SALK_114553	060516	P13349	RL03100	Homozygous		F10109														molpercent	AA1005	10.0726	0.2166	0.5018	17.0103	0.0514	2.4208	4.1371	48.7666	0.7801	0.0724	0.037	0.3628	0.2135	0.4043	0.5298	0.3019	0.6965	3.0723	2.9499	5.76	0.1097	0.3069	1.2255	060621	Successful	Same Color
At1g48280	Col-0	SALK_080607	060516	P13594	RL03110	Homozygous		F10109														molpercent	AA1005	5.5103	0.2273	0.5982	17.7024	0.0427	2.9114	6.8432	52.5067	1.14	0.0706	0.0584	0.3377	0.2027	0.3215	0.4819	0.3938	0.4702	2.9939	1.517	4.4341	0.1	0.2151	0.921	060621	Successful	Same Color
At2g42130	Col-0	SALK_059287	060516	P13714	RL02957	Homozygous		F10109														molpercent	AA1005	8.4448	0.3801	0.7446	18.468	0.0319	3.9597	9.4037	42.223	1.5771	0.0636	0.0424	0.5875	0.2132	0.425	0.6425	0.5908	0.6485	3.7097	1.6563	4.3549	0.1498	0.2949	1.3881	060621	Successful	Same Color
At1g72810	Col-0	SALK_084914	060516	P13711	RL03088	Homozygous		F10109														molpercent	AA1005	17.9905	0.3976	0.5613	13.4685	0.0319	4.3363	7.0659	41.4353	1.0392	0.0634	0.0614	0.5134	0.1082	0.3654	0.5128	0.4474	0.7522	3.011	1.624	4.3708	0.116	0.2255	1.5021	060621	Successful	Same Color
At2g25910	Col-0	SALK_080472	060516	P13567	RL02959			F10109														molpercent	AA1005	6.1837	0.2201	0.4513	20.2185	0.0346	3.3297	3.7673	50.5066	0.6356	0.0698	0.0354	0.3111	0.2129	0.3326	0.5004	0.2365	0.6004	2.8946	2.3125	5.7404	0.0906	0.2211	1.0944	060621	Successful	Same Color
At2g41360	Col-0	SALK_083307	060516	P13584	RL03094	Homozygous		F10109														molpercent	AA1005	13.1705	0.543	0.8847	15.1155	0.0253	3.2315	12.1999	40.243	0.7616	0.0648	0.0507	0.6967	0.1627	0.4236	0.5368	0.5879	0.6959	3.181	1.4533	3.8307	0.1564	0.2818	1.7028	060621	Successful	Same Color
At1g11800	Col-0	SALK_043413	060516	P13589	RL03079	Homozygous		F10109														molpercent	AA1005	16.721	0.2218	0.4508	16.5619	0.041	3.3377	5.0007	41.1408	1.0526	0.0701	0.0181	0.3668	0.17	0.3524	0.5041	0.2834	0.8301	2.6059	3.3187	5.3268	0.1011	0.189	1.3352	060621	Successful	Same Color
At1g77060	Col-0	SALK_151864	060516	P13348	RL03081	Homozygous		F10109														molpercent	AA1005	15.0476	0.2024	0.5859	15.4558	0.0431	3.8378	4.6991	44.4419	0.746	0.0562	0.05	0.445	0.1946	0.3568	0.4638	0.3026	0.7267	2.8916	2.3906	5.4928	0.0875	0.2098	1.2724	060621	Successful	Same Color
At4g06599	Col-0	SALK_067228	060516	P13393	RL02960	Homozygous		F10109														molpercent	AA1005	5.8491	0.2273	0.4033	21.5823	0.0473	3.1173	4.1482	48.7285	0.648	0.0719	0.0397	0.2489	0.2038	0.3246	0.4998	0.2902	0.5802	3.045	2.714	5.8059	0.0851	0.2003	1.139	060621	Successful	Same Color
At4g39920	Col-0	SALK_063809	060516	P13596	RL02964	Homozygous		F10109														molpercent	AA1005	9.6084	0.374	0.6134	21.2323	0.0415	3.814	6.5871	42.5101	1.061	0.0626	0.0629	0.4425	0.1601	0.3396	0.5483	0.6404	0.6018	4.0059	1.1864	4.4573	0.1169	0.226	1.3076	060621	Successful	Same Color
At2g11810	Col-0	SALK_069971	060516	P13585	RL02950	Homozygous		F10109														molpercent	AA1005	13.3611	0.4372	0.778	16.4345	0.0277	4.8208	9.539	38.3323	1.2976	0.0561	0.0495	0.7284	0.2035	0.4894	0.59	0.5118	0.7284	3.1255	2.3216	3.6061	0.1496	0.2895	2.1224	060621	Successful	Same Color
At4g13730	Col-0	SALK_064895	060516	P13670	RL02966	WildType		F10109														molpercent	AA1005	5.4672	0.3393	0.5712	19.2757	0.0584	3.0533	9.4131	47.0593	1.5846	0.0661	0.0641	0.4504	0.1906	0.3156	0.5066	0.4431	0.4874	3.2564	1.1835	4.9918	0.1014	0.1811	0.9399	060621	Successful	Same Color
At4g19160	Col-0	SALK_098354	060516	P13712	RL03104	Homozygous		F10109														molpercent	AA1005	15.8597	0.3397	0.5505	17.7142	0.0351	3.2353	4.8166	42.129	0.7993	0.0612	0.0531	0.3659	0.173	0.3283	0.5129	0.461	0.4849	2.8905	1.6333	5.8471	0.0929	0.2461	1.3705	060621	Successful	Same Color
At1g67700	Col-0	SALK_129146	060516	P13369	RL03090	Homozygous		F10109														molpercent	AA1005	13.9813	0.3318	0.8152	15.7261	0.0437	2.5063	8.8356	43.9159	1.3669	0.0582	0.068	0.4643	0.2037	0.3644	0.4497	0.3682	0.592	2.6287	1.5034	4.2971	0.0869	0.1664	1.2262	060621	Successful	Same Color
At1g06510	Col-0	SALK_074725	060516	P13566	RL02951	Homozygous		F10109														molpercent	AA1005	6.5396	0.2348	0.4517	22.0652	0.0542	2.226	3.744	47.8647	0.8221	0.0738	0.0395	0.2836	0.2203	0.3491	0.4894	0.2391	0.6197	2.8646	3.1198	6.3173	0.0895	0.2262	1.0659	060621	Successful	Same Color
At4g26640	Col-0	SALK_116115	060516	P13395	RL03095	Homozygous		F10109														molpercent	AA1005	9.6619	0.1964	0.452	19.8468	0.0501	2.2596	4.7167	43.9593	0.9517	0.0815	0.0362	0.3225	0.2196	0.3884	0.4762	0.2482	0.7838	2.9289	4.5441	6.326	0.1124	0.236	1.2015	060621	Successful	Same Color
At1g09420	Col-0	SALK_131208	060516	P13394	RL03075	Homozygous		F10109														molpercent	AA1005	15.583	0.2638	0.7704	11.7355	0.0292	3.6461	7.1394	44.5434	1.837	0.0714	0.0288	0.4695	0.2101	0.4077	0.571	0.3302	0.939	2.8044	2.4548	4.7799	0.128	0.2112	1.0462	060621	Successful	Same Color
At1g26090	Col-0	SALK_076216	060516	P13591	RL02952	Homozygous		F10109														molpercent	AA1005	8.6294	0.274	0.396	20.7007	0.0502	2.6291	3.9852	43.6281	0.7749	0.0823	0.0579	0.3256	0.251	0.5149	0.6523	0.2506	0.8893	2.49	6.3511	5.3196	0.1321	0.2879	1.3277	060621	Successful	Same Color
At1g21610	Col-0	SALK_090109	060516	P13346	RL03101	Homozygous		F10109														molpercent	AA1005	9.3193	0.191	0.599	18.6151	0.041	2.6896	4.2726	49.2233	0.9993	0.0613	0.0362	0.4069	0.2056	0.3679	0.4914	0.3684	0.6416	3.0764	2.09	4.7223	0.1143	0.2719	1.1955	060621	Successful	Same Color
At4g13130	Col-0	SALK_105969	060516	P13370	RL03093	WildType		F10109														molpercent	AA1005	9.8842	0.4337	0.8311	15.227	0.0375	2.9937	10.4744	46.3125	1.1894	0.0627	0.0622	0.5268	0.207	0.3415	0.444	0.4679	0.5751	3.0061	1.4483	3.9088	0.0994	0.2667	1.1999	060621	Successful	Same Color
At1g19670	Col-0	SALK_119134	060516	P13590	RL03096	Homozygous		F10109														molpercent	AA1005	9.3922	0.1881	0.5579	18.1108	0.0554	2.3343	5.1102	47.2162	0.6636	0.0818	0.0392	0.3463	0.1727	0.3265	0.4609	0.2944	0.5597	2.8186	2.931	6.9469	0.1019	0.2302	1.0614	060621	Successful	Same Color
At1g31160	Col-0	SALK_042175	060516	P13735	RL02958	WildType		F10109														molpercent	AA1005	4.3798	0.3019	1.0407	16.5626	0.1559	0.1549	8.2909	29.2199	29.9812	0.1012	0.1241	0.2954	0.1716	0.1853	0.401	0.1255	0.2776	0.9641	3.4475	3.2841	0.0708	0.1162	0.348	060621	Successful	Light Green
At1g20130	Col-0	SALK_063039	060516	P13715	RL02965	Homozygous		F10109														molpercent	AA1005	3.9324	0.1891	0.8519	24.4367	0.1065	0.5606	5.7063	39.264	0.8817	0.2056	0.0461	0.281	0.1924	0.2088	0.2582	0.0742	0.2825	0.917	12.499	8.4014	0.0632	0.095	0.5464	060621	Successful	Dark Green
At3g01280	Col-0	SALK_058473	060516	P13595	RL02956	WildType		F10109														molpercent	AA1005	9.9975	0.3509	0.7726	20.3048	0.0276	3.5243	8.1767	41.3003	1.2079	0.0579	0.0636	0.544	0.1961	0.4417	0.6662	0.6682	0.6697	4.0503	1.6193	3.5869	0.157	0.2579	1.3587	060621	Successful	Same Color
At3g02780	Col-0	SALK_032917	060516	P13588	RL02961	Homozygous		F10109														molpercent	AA1005	7.3346	0.2561	0.5137	20.2939	0.0534	3.8695	4.3528	46.047	0.8203	0.0725	0.0493	0.3414	0.2163	0.3365	0.527	0.3176	0.712	3.4197	3.1814	5.6506	0.1068	0.2278	1.3	060621	Successful	Same Color
At4g01880	Col-0	SALK_120953	060516	P13713	RL03112	Homozygous		F10109														molpercent	AA1005	8.9406	0.247	0.5595	17.5805	0.025	3.5057	5.8083	49.2894	1.0155	0.057	0.0808	0.3841	0.1722	0.348	0.5186	0.5251	0.5369	3.1952	1.3316	4.3746	0.1002	0.2384	1.166	060621	Successful	Same Color
At4g25660	Col-0	SALK_011945	060516	P13580	RL02993	WildType		F10110														molpercent	AA1005	9.8049	0.1514	0.4721	21.3063	0.0363	2.3734	7.9463	40.1516	0.6054	0.0736	0.0732	0.3027	0.2073	0.3026	0.3923	0.2835	0.5116	2.4059	3.7454	7.6841	0.1043	0.1362	0.9294	060621	Successful	Same Color
At1g74070	Col-0	SALK_028513	060516	P13350	RL02974	Homozygous		F10110														molpercent	AA1005	17.5689	0.2043	0.626	14.4816	0.0379	2.0072	8.7342	38.6271	1.3746	0.06	0.0637	0.4216	0.2389	0.3352	0.4373	0.4917	0.655	2.8043	2.407	6.8428	0.1302	0.1801	1.2703	060621	Successful	Same Color
At4g24090	Col-0	SALK_012632	060516	P13716	RL02990	Homozygous		F10110														molpercent	AA1005	9.952	0.256	0.5514	22.2994	0.0405	5.8489	6.3285	34.778	1.2821	0.0664	0.0759	0.2806	0.2028	0.4747	0.6083	0.3426	0.7075	2.9294	3.7688	7.4797	0.1236	0.2862	1.3165	060621	Successful	Same Color
At5g20130	Col-0	SALK_020695	060516	P13362	RL02978	Homozygous		F10110														molpercent	AA1005	15.0017	0.1957	0.5253	17.6734	0.0309	2.6509	7.2806	38.7616	0.6952	0.0705	0.0527	0.2863	0.1643	0.3469	0.4206	0.2682	0.8243	2.6042	4.1889	6.5411	0.1109	0.1753	1.1304	060621	Successful	Same Color
At4g39753	Col-0	SALK_047702	060516	P13332	RL02969	WildType		F10110														molpercent	AA1005	16.8183	0.2067	0.6077	14.1719	0.0407	2.5119	8.6578	38.4509	1.5853	0.0704	0.0828	0.532	0.2208	0.3272	0.4478	0.3438	0.7908	2.5531	2.8879	7.1551	0.1405	0.2241	1.1724	060621	Successful	Same Color
At1g03130	Col-0	SALK_011908	060516	P13710	RL02988	Homozygous		F10110														molpercent	AA1005	13.5175	0.1819	0.502	17.7551	0.0344	3.121	7.2756	40.0252	0.6877	0.0644	0.0526	0.339	0.2111	0.3695	0.4912	0.3264	0.6099	2.9334	2.9354	6.8522	0.1126	0.2339	1.3678	060621	Successful	Same Color
At3g52320	Col-0	SALK_016775	060516	P13692	RL02981	Homozygous		F10110														molpercent	AA1005	17.1289	0.2491	0.4324	15.2389	0.0264	3.413	7.3218	39.9438	1.0784	0.057	0.055	0.394	0.1816	0.4067	0.5451	0.4822	0.6084	2.934	1.9187	5.722	0.1271	0.2312	1.5045	060621	Successful	Same Color
At1g22450	Col-0	SALK_040096	060516	P13662	RL02970	Homozygous		F10110														molpercent	AA1005	18.9533	0.1819	0.5337	14.8636	0.0278	3.5168	8.2572	37.1363	0.9136	0.0665	0.0643	0.436	0.1705	0.3442	0.4702	0.4451	0.7802	2.779	2.3546	6.0438	0.1504	0.2097	1.3013	060621	Successful	Same Color
At1g79790	Col-0	SALK_045345	060516	P13374	RL02982	WildType		F10110														molpercent	AA1005	14.7727	0.175	0.3785	16.5229	0.0234	3.6374	7.416	40.617	0.6679	0.0661	0.0682	0.3217	0.1728	0.3762	0.4843	0.3801	0.5311	2.8929	2.8225	6.0518	0.1175	0.2202	1.2839	060621	Successful	Same Color
At2g47730	Col-0	SALK_039887	060516	P13668	RL02972	Homozygous		F10110														molpercent	AA1005	21.0635	0.1814	0.5614	13.7154	0.0321	2.4893	8.0146	37.1175	1.1262	0.0592	0.0536	0.4229	0.2288	0.3388	0.3902	0.4978	0.7198	2.7667	2.2434	6.3754	0.1306	0.184	1.2875	060621	Successful	Same Color
At1g75380	Col-0	SALK_060161	060516	P13326	RL02967	WildType		F10110														molpercent	AA1005	21.8762	0.2232	0.556	14.3701	0.045	2.6908	8.4052	32.0119	1.2755	0.0633	0.0636	0.6319	0.2245	0.3725	0.4434	0.2867	0.9514	2.0207	3.0585	8.3146	0.1553	0.2538	1.7058	060621	Successful	Same Color
At4g29480	Col-0	SALK_023571	060516	P13568	RL02989	Homozygous		F10110														molpercent	AA1005	10.906	0.2491	0.6307	19.4456	0.0407	4.2363	8.5593	37.7209	1.3605	0.0644	0.0415	0.3524	0.2503	0.534	0.6156	0.4567	0.4722	2.8631	2.5943	6.9427	0.1201	0.2723	1.2711	060621	Successful	Same Color
At3g56040	Col-0	SALK_020654	060516	P13680	RL02977	Homozygous		F10110														molpercent	AA1005	12.8153	0.1462	0.5022	17.4533	0.0399	2.4776	10.4808	38.4274	0.9783	0.0698	0.0288	0.3392	0.1975	0.2966	0.3535	0.2785	0.6584	2.3675	3.3026	7.5647	0.0978	0.1332	0.991	060621	Successful	Same Color
At4g05180	Col-0	SALK_024897	060516	P13586	RL02995	Homozygous		F10110														molpercent	AA1005	14.2955	0.1304	0.5862	14.5781	0.0319	2.4386	10.1365	40.3307	1.7296	0.0632	0.0516	0.3749	0.1769	0.2636	0.3074	0.3044	0.5843	2.1821	3.2778	6.8355	0.1022	0.1463	1.0724	060621	Successful	Same Color
At1g50270	Col-0	SALK_036097	060516	P13344	RL02973	Homozygous		F10110														molpercent	AA1005	16.3532	0.2587	0.6496	14.0989	0.0291	2.6314	8.9366	40.8064	1.4634	0.0729	0.0845	0.4504	0.2193	0.3686	0.4658	0.3036	0.615	2.3862	2.2321	6.1133	0.1281	0.2041	1.1287	060621	Successful	Dark Green
At1g53260	Col-0	SALK_018255	060516	P13686	RL02979	Homozygous		F10110														molpercent	AA1005	12.9812	0.1932	0.3563	19.7559	0.0572	2.3977	5.0351	38.9045	0.8296	0.0916	0.0369	0.3791	0.2917	0.474	0.4754	0.2272	1.0309	2.6838	4.0207	7.965	0.1563	0.3006	1.3561	060621	Successful	Same Color
At1g76560	Col-0	SALK_008061	060516	P13386	RL02985	WildType		F10110														molpercent	AA1005	13.3548	0.1537	0.47	15.4416	0.0362	3.2959	9.2013	39.2226	0.9985	0.0677	0.0641	0.3776	0.1939	0.3575	0.4439	0.2972	0.5406	2.3768	3.4592	8.0452	0.1104	0.2246	1.2666	060621	Successful	Same Color
At4g22890	Col-0	SALK_024747	060516	P13704	RL02986	Homozygous		F10110														molpercent	AA1005	12.4389	0.1777	0.5229	17.8006	0.0313	3.2381	8.1078	41.0404	0.8171	0.074	0.0228	0.3328	0.1999	0.3749	0.497	0.3788	0.5596	2.9075	2.6391	6.2777	0.108	0.1962	1.2568	060621	Successful	Same Color
At4g24760	Col-0	SALK_064192	060516	P13392	RL02987	WildType		F10110														molpercent	AA1005	14.7388	0.1915	0.4926	17.165	0.0267	2.7727	7.4403	40.5872	1.3564	0.0613	0.047	0.389	0.2053	0.3384	0.4901	0.467	0.4879	2.8718	2.1484	5.9495	0.1076	0.2085	1.457	060621	Successful	Same Color
At1g79610	Col-0	SALK_113129	060516	P13592	RL02997	Homozygous		F10110														molpercent	AA1005	17.9249	0.1886	0.4734	15.1817	0.0356	2.281	6.7012	37.0031	1.0138	0.0756	0.0494	0.3699	0.1962	0.3532	0.427	0.2759	0.7768	2.3945	4.8578	8.0009	0.1335	0.1916	1.0941	060621	Successful	Same Color
At1g31020	Col-0	SALK_107691	060516	P13734	RL02996	Homozygous		F10110														molpercent	AA1005	16.9632	0.1768	0.541	15.9011	0.0307	1.7687	6.9941	40.8668	1.4337	0.0664	0.0619	0.3865	0.2281	0.3322	0.4171	0.4068	0.6848	2.7698	2.3477	6.1215	0.1459	0.1825	1.1726	060621	Successful	Same Color
At1g03680	Col-0	SALK_087118	060516	P13574	RL02991	Heterozygous		F10110														molpercent	AA1005	9.9282	0.2102	0.5255	24.7596	0.0323	4.6053	9.3373	30.741	0.8683	0.0766	0.0371	0.3013	0.2368	0.5741	0.5882	0.3385	0.6951	2.3964	5.2588	6.8506	0.1512	0.2918	1.196	060621	Successful	Same Color
At1g03600	Col-0	SALK_004769	060516	P13368	RL02980	Homozygous		F10110														molpercent	AA1005	17.2027	0.1937	0.5256	15.6543	0.0397	1.9938	7.4331	39.2507	0.9693	0.064	0.0599	0.4172	0.2229	0.3634	0.4364	0.3927	0.6187	2.8667	2.1575	7.465	0.117	0.1717	1.384	060621	Successful	Same Color
At3g52040	Col-0	SALK_018743	060516	P13597	RL02998	Heterozygous		F10110														molpercent	AA1005	22.4568	0.3053	0.5243	13.7753	0.0214	3.1973	6.5714	35.7166	0.806	0.0697	0.0188	0.5279	0.1287	0.4095	0.5591	0.5224	0.9305	3.2652	2.7215	5.5773	0.1575	0.2948	1.4427	060621	Successful	Same Color
At1g74040	Col-0	SALK_000074	060516	P13698	RL02984	Homozygous		F10110														molpercent	AA1005	8.0254	0.1665	0.8963	27.4012	0.0234	1.8523	8.0643	39.1656	1.3221	0.0744	0.0177	0.3001	0.2158	0.3221	0.3774	0.1345	0.4365	1.7841	4.4374	4.081	0.0952	0.0997	0.7071	060621	Successful	Dark Green
At2g37400	Col-0	SALK_079544	060516	P13337	RL03097	Homozygous		F10111														molpercent	AA1005	21.086	0.9941	0.6646	14.7603	0.0198	4.6599	6.8766	34.3296	0.7197	0.0569	0.0569	0.5334	0.0856	0.4886	0.6502	0.5299	0.8651	3.0435	1.9274	5.1559	0.1125	0.3078	2.0759	060621	Successful	Same Color
At4g24090	Col-0	SALK_012632	060516	P13335	RL03014	Homozygous		F10111														molpercent	AA1005	15.7924	0.7495	0.4801	19.6049	0.0202	4.9734	6.9102	34.1256	0.6351	0.0688	0.0577	0.4298	0.0707	0.4911	0.7719	0.5999	0.7994	3.7753	2.4032	4.8009	0.1578	0.397	1.885	060621	Successful	Same Color
At1g64770	Col-0	SALK_073687	060516	P13336	RL03042	Homozygous		F10111														molpercent	AA1005	16.1479	1.0455	0.5391	14.4248	0.0285	4.2622	6.7945	33.0025	1.5544	0.0502	0.0488	0.6309	0.1562	0.6551	0.672	0.3054	1.1942	2.242	5.2298	7.8544	0.2034	0.3991	2.5591	060621	Successful	Same Color
At1g50490	Col-0	SALK_088157	060516	P13657	RL03054	Homozygous		F10111														molpercent	AA1005	16.2102	1.0407	0.7295	14.4539	0.0321	3.598	7.2083	33.6611	1.3617	0.0626	0.0307	0.5967	0.2538	0.5016	0.5726	0.3361	0.8184	2.9247	3.3853	9.9486	0.1573	0.3184	1.7979	060621	Successful	Same Color
At2g41330	Col-0	SALK_014557	060516	P13660	RL03017	Homozygous		F10111														molpercent	AA1005	16.0742	0.4967	0.6368	18.4137	0.0244	4.8841	8.5636	33.8953	1.1423	0.0662	0.0522	0.4913	0.1434	0.4703	0.7365	0.5752	0.7839	3.846	2.0869	4.2801	0.1686	0.3095	1.8588	060621	Successful	Same Color
At3g47640	Col-0	SALK_021217	060516	P13361	RL03018	Homozygous		F10111														molpercent	AA1005	13.3046	0.5467	0.6494	16.0972	0.034	4.6043	8.4378	35.9622	1.3285	0.0815	0.036	0.5606	0.1983	0.5523	0.762	0.3715	1.0162	3.2219	3.5081	6.4467	0.1668	0.3127	1.8006	060621	Successful	Same Color
At1g74030	Col-0	SALK_151513	060516	P13360	RL03008	Homozygous		F10111														molpercent	AA1005	16.7211	0.4886	0.5725	18.6279	0.0202	3.8173	7.8913	35.5253	0.8307	0.059	0.0298	0.4856	0.1734	0.4553	0.6587	0.6061	0.868	3.7616	1.9974	3.9913	0.1595	0.2857	1.9736	060621	Successful	Same Color
At1g21750	Col-0	SALK_136642	060516	P13723	RL03003	Homozygous		F10111														molpercent	AA1005	7.6092	0.1902	0.885	24.4899	0.0451	0.9483	5.8675	41.045	1.905	0.0636	0.0463	0.5658	0.3018	0.36	0.4285	0.1924	0.5747	1.6233	4.3902	6.9038	0.1496	0.1994	1.2157	060621	Successful	Same Color
At2g22230	Col-0	SALK_026580	060516	P13727	RL03002	Homozygous		F10111														molpercent	AA1005	19.2999	0.7624	0.5946	14.5464	0.0163	4.1322	7.3533	37.6537	0.9474	0.0617	0.033	0.4858	0.1056	0.4485	0.6205	0.5523	0.8404	3.163	1.8599	4.28	0.1116	0.2648	1.8667	060621	Successful	Same Color
At4g28210	Col-0	SALK_108952	060516	P13701	RL03087	Homozygous		F10111														molpercent	AA1005	13.9162	0.5802	0.7392	16.5404	0.0477	3.0788	7.86	37.1803	0.9309	0.0602	0.0327	0.4942	0.2178	0.4747	0.66	0.4442	0.6889	2.9944	2.6313	8.2515	0.163	0.2669	1.7465	060621	Successful	Same Color
At1g15710	Col-0	SALK_081796	060516	P13682	RL03105	Homozygous		F10111														molpercent	AA1005	18.0878	0.2532	0.6091	14.6217	0.0338	2.0713	8.2938	39.1899	1.6218	0.0579	0.0612	0.4371	0.1954	0.3932	0.4528	0.4397	0.6974	2.6291	1.9312	6.0512	0.1254	0.2255	1.5208	060621	Successful	Same Color
At1g20130	Col-0	SALK_063039	060516	P13357	RL03028	Homozygous		F10111														molpercent	AA1005	17.6949	1.6987	0.5122	14.2204	0.0269	4.4185	7.7501	30.3419	0.8661	0.0441	0.0293	1.1665	0.1888	1.3711	1.1115	0.3752	1.4124	2.5583	3.3394	6.2042	0.303	0.715	3.6515	060621	Successful	Same Color
At3g02065	Col-0	SALK_046438	060516	P13681	RL03048	Homozygous		F10111														molpercent	AA1005	13.0493	0.6017	0.5957	21.4229	0.029	3.3917	8.3191	35.092	0.8611	0.0597	0.0312	0.4979	0.169	0.4472	0.6699	0.5892	0.6962	3.6588	1.836	5.8173	0.1293	0.223	1.8126	060621	Successful	Same Color
At1g10700	Col-0	SALK_142152	060516	P13333	RL03102	Heterozygous		F10111														molpercent	AA1005	17.203	0.3051	0.5702	15.4408	0.0308	3.228	6.4709	40.3271	0.9175	0.0717	0.0535	0.3939	0.1923	0.3689	0.5277	0.3949	0.8091	3.1018	2.1138	5.6005	0.1207	0.223	1.5349	060621	Successful	Same Color
At4g21020	Col-0	SALK_151565	060516	P13703	RL03009	Homozygous		F10111														molpercent	AA1005	17.0971	0.7816	0.5832	16.2624	0.0242	4.1926	8.3898	35.0275	0.8727	0.058	0.0504	0.5573	0.1282	0.5208	0.6764	0.5732	0.7945	3.3223	2.0961	5.3738	0.1492	0.3275	2.1413	060621	Successful	Same Color
At1g18730	Col-0	SALK_095654	060516	P13659	RL03007	Homozygous		F10111														molpercent	AA1005	16.9398	0.3773	0.6232	13.6703	0.0258	4.0283	8.0206	38.0875	1.3263	0.068	0.0627	0.3819	0.1469	0.4228	0.5543	0.4527	0.8944	3.603	3.7488	4.3728	0.1712	0.3465	1.6751	060621	Successful	Same Color
At5g66480	Col-0	SALK_033887	060516	P13658	RL02999	Homozygous		F10111														molpercent	AA1005	20.5825	0.2732	0.6073	12.7376	0.0423	3.4212	9.1045	36.3291	1.4147	0.0565	0.0568	0.5305	0.1915	0.3873	0.464	0.3793	0.8394	2.9213	1.7376	6.0143	0.1435	0.2181	1.5474	060621	Successful	Same Color
At2g22090	Col-0	SALK_001364	060516	P13724	RL03011	WildType		F10111														molpercent	AA1005	14.711	0.2722	0.5637	15.588	0.0549	2.228	8.0219	36.5935	1.4326	0.0616	0.042	0.5536	0.3033	0.4835	0.4881	0.2387	0.736	2.1441	3.7432	9.5067	0.1426	0.265	1.8257	060621	Successful	Same Color
At1g75380	Col-0	SALK_060161	060516	P13700	RL03029			F10111														molpercent	AA1005	14.0387	0.9632	0.5225	14.4495	0.0546	4.5209	6.412	33.9222	0.7759	0.0514	0.0415	0.6464	0.1157	0.5428	0.7138	0.3356	0.9448	2.5196	3.7307	12.161	0.1964	0.2437	2.0971	060621	Successful	Same Color
At1g54320	Col-0	SALK_143740	060516	P13683	RL03005	Homozygous		F10111														molpercent	AA1005	15.5197	0.4856	0.5429	18.2559	0.02	4.0901	6.8471	37.8686	0.7632	0.0602	0.0423	0.4844	0.1897	0.4378	0.6171	0.6068	0.6624	3.5057	1.6955	4.97	0.1398	0.329	1.866	060621	Successful	Same Color
At1g08500	Col-0	SALK_033290	060516	P13661	RL03049	Homozygous		F10111														molpercent	AA1005	12.8927	0.2633	0.5158	21.9265	0.0359	3.0069	7.3154	37.1455	0.7124	0.0686	0.0276	0.4071	0.2279	0.4175	0.6089	0.4314	0.5506	3.4145	1.9296	6.0967	0.0998	0.2304	1.6749	060621	Successful	Same Color
At5g25280	Col-0	SALK_113038	060516	P13358	RL03084			F10111														molpercent	AA1005	14.5387	0.415	0.5591	15.5956	0.03	4.2707	9.1422	36.739	1.6992	0.0598	0.0584	0.5321	0.116	0.4552	0.5612	0.4149	0.7165	2.8368	2.555	6.4211	0.15	0.2426	1.8909	060621	Successful	Same Color
At4g13730	Col-0	SALK_064895	060516	P13725	RL03035			F10111														molpercent	AA1005	11.5269	0.7722	0.5285	17.1969	0.0347	4.1143	6.8687	38.3535	0.7415	0.0617	0.0451	0.5419	0.1513	0.5252	0.7197	0.3782	0.7867	2.995	2.798	8.3596	0.1452	0.2867	2.0685	060621	Successful	Same Color
At1g26160	Col-0	SALK_123482	060516	P13390	RL03006	Homozygous		F10111														molpercent	AA1005	15.3346	0.4783	0.5599	17.1323	0.0289	4.3327	7.09	38.5133	0.6474	0.0654	0.0492	0.4698	0.1752	0.4169	0.6083	0.547	0.8179	3.3059	1.8183	5.2455	0.1332	0.3433	1.8867	060621	Successful	Same Color
At1g74470	Col-0	SALK_135219	060516	P13334	RL03004	Homozygous		F10111														molpercent	AA1005	13.0328	0.3588	0.6271	14.6888	0.0332	3.4673	8.1032	41.4046	1.3298	0.0714	0.0578	0.5268	0.2235	0.533	0.6454	0.3876	0.7469	2.9913	2.5493	6.0673	0.1646	0.3207	1.6689	060621	Successful	Same Color
At1g03680	Col-0	SALK_087118	060516	P13679	RL03020	WildType		F10112														molpercent	AA1004	10.029	0.3048	0.4011	16.6739	0.029	2.8646	7.2318	49.1573	1.4487	0.0634	0.0631	0.4685	0.1825	0.3118	0.6027	0.4991	0.4424	2.2928	1.1575	4.1854	0.1175	0.2175	1.2557	060620	Successful	Same Color
At3g01280	Col-0	SALK_058473	060516	P13327	RL03030	WildType		F10112														molpercent	AA1004	14.0703	0.4247	0.4485	15.3376	0.0253	6.1185	7.4705	43.2018	1.3158	0.0577	0.0649	0.5568	0.1444	0.4249	0.6832	0.58	0.475	2.095	1.1474	3.5746	0.1273	0.2507	1.4052	060620	Successful	Same Color
At5g25750	Col-0	SALK_076748	060516	P13578	RL03033	Homozygous		F10112														molpercent	AA1004	4.4221	0.2111	0.7197	36.3005	0.0153	0.5456	8.4912	40.1688	1.2112	0.0792	0.0336	0.3513	0.2133	0.2267	0.3782	0.2515	0.2866	1.2234	1.6823	2.349	0.077	0.1254	0.637	060620	Successful	Same Color
At1g31020	Col-0	SALK_107691	060516	P13675	RL03021	Homozygous		F10112														molpercent	AA1004	18.1144	0.3437	0.4375	14.4197	0.0236	4.4272	7.9564	41.2195	1.4311	0.0583	0.0542	0.5053	0.1651	0.313	0.4953	0.5149	0.6693	1.9213	1.1311	4.1823	0.1164	0.1676	1.3328	060620	Successful	Same Color
At1g79610	Col-0	SALK_113129	060516	P13577	RL03023	Homozygous		F10112														molpercent	AA1004	15.5158	0.326	0.4182	14.8277	0.0274	6.2229	8.2589	41.3878	1.1612	0.0609	0.0721	0.5309	0.1041	0.3397	0.5573	0.555	0.6068	2.2938	1.0946	3.8926	0.1233	0.1806	1.4425	060620	Successful	Same Color
At1g74070	Col-0	SALK_028513	060516	P13697	RL03045	Homozygous		F10112														molpercent	AA1004	7.7825	0.4426	0.4405	18.8498	0.037	4.8504	5.4867	48.0587	0.8572	0.0666	0.0362	0.405	0.1929	0.3534	0.7004	0.3987	0.4759	1.9358	1.4768	5.6619	0.1368	0.2227	1.1316	060620	Successful	Same Color
At2g22650	Col-0	SALK_079708	060516	P13696	RL03036	Homozygous		F10112														molpercent	AA1004	10.0434	0.2774	0.5341	17.7893	0.0263	4.3298	7.529	46.2601	1.0972	0.0612	0.0702	0.4412	0.1971	0.3485	0.6266	0.5123	0.3739	2.2818	1.2339	4.2938	0.1198	0.2324	1.3208	060620	Successful	Same Color
At2g25910	Col-0	SALK_080472	060516	P13328	RL03039	Homozygous		F10112														molpercent	AA1004	11.2634	0.3069	0.3789	17.3315	0.0383	6.7167	7.7252	42.0414	1.3614	0.0609	0.0638	0.4736	0.1936	0.3983	0.5909	0.3371	0.6088	1.7299	1.4939	5.209	0.1277	0.1945	1.3542	060620	Successful	Same Color
At2g42080	Col-0	SALK_027414	060516	P13720	RL03026	Homozygous		F10112														molpercent	AA1004	16.1681	0.3551	0.4526	15.2112	0.0301	4.5418	7.1518	41.1897	1.6026	0.0477	0.0755	0.5495	0.2083	0.3723	0.5425	0.5552	0.7254	2.2213	1.2969	4.6924	0.1299	0.1987	1.6814	060620	Successful	Same Color
At5g26820	Col-0	SALK_034189	060516	P13388	RL03024	Homozygous		F10112														molpercent	AA1004	15.6351	0.2298	0.3704	16.1447	0.0298	5.7312	7.1121	41.8577	0.8638	0.0559	0.0753	0.466	0.1775	0.3465	0.4984	0.4887	0.5476	2.1193	1.2907	4.4027	0.1116	0.1445	1.3009	060620	Successful	Same Color
At1g08500	Col-0	SALK_033290	060516	P13678	RL03049	Homozygous		F10112														molpercent	AA1004	15.2972	0.2703	0.3531	14.6674	0.0387	4.2203	7.3115	43.1531	1.5327	0.0613	0.0905	0.4476	0.1907	0.3239	0.5404	0.3106	0.5203	1.786	1.6235	5.9653	0.1111	0.1771	1.0075	060620	Successful	Same Color
At2g42130	Col-0	SALK_059287	060516	P13676	RL03031	Homozygous		F10112														molpercent	AA1004	12.3677	0.4747	0.4703	15.6084	0.0213	4.8797	9.1146	43.663	1.7504	0.0591	0.077	0.584	0.1416	0.3505	0.5789	0.6213	0.5606	2.4551	0.8947	3.508	0.144	0.2476	1.4274	060620	Successful	Same Color
At1g76560	Col-0	SALK_008061	060516	P13330	RL03019	WildType		F10112														molpercent	AA1004	16.8378	0.3056	0.4058	12.8697	0.0238	4.7186	8.374	43.4705	1.1452	0.0622	0.0675	0.5838	0.1232	0.3411	0.5557	0.5747	0.6365	2.4435	1.0778	3.7263	0.144	0.2028	1.3098	060620	Successful	Same Color
At2g11810	Col-0	SALK_069971	060516	P13579	RL03043	Homozygous		F10112														molpercent	AA1004	6.8336	0.2991	0.4492	20.5881	0.0236	4.2675	6.5998	47.5498	1.0317	0.0614	0.0546	0.416	0.1924	0.3524	0.6437	0.5397	0.3903	2.3017	1.2447	4.7	0.1346	0.2334	1.0928	060620	Successful	Same Color
At1g08080	Col-0	SALK_009792	060516	P13719	RL03013	Homozygous		F10112														molpercent	AA1004	16.0249	0.4066	0.4079	14.537	0.0259	5.0253	7.346	43.6183	1.0889	0.0582	0.0537	0.5238	0.1206	0.3435	0.5696	0.5335	0.5959	2.2148	1.0108	3.9198	0.1483	0.2228	1.204	060620	Successful	Same Color
At3g52040	Col-0	SALK_018743	060516	P13331	RL03027	WildType		F10112														molpercent	AA1004	12.2793	0.2933	0.4056	14.2395	0.0254	5.8857	7.4308	46.6364	0.8697	0.0728	0.0581	0.5032	0.1895	0.4242	0.6612	0.503	0.4979	2.4752	1.2875	3.6115	0.1218	0.2399	1.2884	060620	Successful	Same Color
At3g02780	Col-0	SALK_032917	060516	P13718	RL03047	Homozygous		F10112														molpercent	AA1004	18.4873	0.4387	0.4867	13.9974	0.0257	5.0865	8.8228	38.4096	1.4146	0.0602	0.0488	0.6194	0.1417	0.3776	0.5645	0.5543	0.8201	2.3961	1.3331	3.937	0.1529	0.222	1.603	060620	Successful	Same Color
At3g56040	Col-0	SALK_020654	060516	P13694	RL03012	Homozygous		F10112														molpercent	AA1004	15.6182	0.2927	0.4125	15.3091	0.0298	3.7204	7.7457	41.694	1.3778	0.0714	0.0687	0.5634	0.1934	0.3542	0.6188	0.5148	0.7986	2.3081	1.6995	4.8886	0.1557	0.2556	1.3091	060620	Successful	Same Color
At3g02065	Col-0	SALK_046438	060516	P13329	RL03048	Homozygous		F10112														molpercent	AA1004	13.9493	0.4727	0.4834	16.6414	0.0254	5.0111	7.013	43.9988	0.8501	0.0604	0.0743	0.4852	0.1742	0.372	0.6312	0.5722	0.4614	2.2541	1.0631	3.597	0.1153	0.2259	1.4685	060620	Successful	Same Color
At1g11800	Col-0	SALK_043413	060516	P13693	RL03046	Homozygous		F10112														molpercent	AA1004	8.0035	0.2883	0.4911	20.4799	0.025	7.0196	7.2875	43.4161	1.3992	0.0614	0.0733	0.452	0.2161	0.3433	0.6075	0.5073	0.4096	2.3065	1.1341	4.0472	0.1142	0.2235	1.0938	060620	Successful	Same Color
At4g06599	Col-0	SALK_067228	060516	P13721	RL03037	Homozygous		F10112														molpercent	AA1004	8.5628	0.3051	0.4998	19.2898	0.0312	4.7922	7.6158	46.2991	1.104	0.0582	0.0526	0.4059	0.2028	0.3408	0.5977	0.445	0.3189	2.1985	1.0274	4.4549	0.1065	0.1846	1.1064	060620	Successful	Same Color
At2g13550	Col-0	SALK_024197	060516	P13695	RL03025	WildType		F10112														molpercent	AA1004	15.6461	0.3224	0.39	16.0496	0.0186	5.4569	6.971	42.3118	1.0473	0.0591	0.0738	0.4732	0.1607	0.3938	0.5982	0.5547	0.5516	2.3495	1.1692	3.7329	0.1099	0.1855	1.3745	060620	Successful	Same Color
At2g42060	Col-0	SALK_052170	060516	P13717	RL03038	Homozygous		F10112														molpercent	AA1004	12.9232	0.8151	0.5279	17.6953	0.0255	6.5843	8.148	39.7333	1.4891	0.0563	0.0576	0.6006	0.1249	0.3785	0.7131	0.6018	0.4909	2.3581	0.9804	3.64	0.1383	0.2432	1.6743	060620	Successful	Same Color
At4g18540	Col-0	SALK_078045	060516	P13677	RL03040	Homozygous		F10112														molpercent	AA1004	5.0236	0.215	0.8057	30.0845	0.016	3.1118	10.5394	38.4496	1.7338	0.0784	0.0448	0.3376	0.1386	0.2528	0.4166	0.4081	0.2984	1.8911	1.9925	2.9386	0.106	0.1645	0.9527	060620	Successful	Same Color
At1g16630	Col-0	SALK_084790	060516	P13653	RL03066	WildType		F10113														molpercent	AA1004	12.9717	0.3504	0.3047	17.9157	0.031	6.4242	4.1782	41.6741	0.9685	0.0785	0.0358	0.3558	0.1774	0.427	0.6046	0.2688	0.8243	1.3372	5.5058	3.5701	0.172	0.3058	1.5186	060620	Successful	Same Color
At1g53260	Col-0	SALK_018255	060516	P13687	RL03060	WildType		F10113														molpercent	AA1004	11.2946	0.2486	0.3525	16.3643	0.0433	4.159	5.4621	47.6447	1.1677	0.0684	0.0606	0.3833	0.175	0.378	0.4958	0.2144	0.5522	1.5845	2.2202	5.7332	0.1126	0.2241	1.0608	060620	Successful	Same Color
At1g78090	Col-0	SALK_051229	060516	P13352	RL03089	Homozygous		F10113														molpercent	AA1004	7.6026	0.2688	0.4617	19.104	0.0263	5.5224	7.5223	43.9816	1.4439	0.0646	0.0385	0.5049	0.1797	0.3607	0.6061	0.2744	0.6878	1.9684	2.4218	5.1742	0.1466	0.2062	1.4325	060620	Successful	Same Color
At1g50490	Col-0	SALK_088157	060516	P13671	RL03054	Homozygous		F10113														molpercent	AA1004	11.4398	0.6524	0.7657	9.0432	0.0177	9.6211	13.7231	40.7	2.0163	0.0696	0.0702	0.7668	0.2103	0.4607	0.6856	0.494	0.776	3.2349	1.2533	2.246	0.1384	0.2699	1.345	060620	Successful	Same Color
At1g31160	Col-0	SALK_042175	060516	P13573	RL03056	Heterozygous		F10113														molpercent	AA1004	11.2083	0.3991	0.6785	11.0306	0.0416	6.4227	12.6115	41.2079	1.9558	0.0707	0.0599	0.5679	0.2223	0.4698	0.5861	0.2612	0.7948	2.0322	3.3837	4.3027	0.1321	0.2251	1.3353	060620	Successful	Same Color
At4g28210	Col-0	SALK_108952	060516	P13651	RL03087	Homozygous		F10113														molpercent	AA1004	6.4686	0.2609	0.4361	18.8826	0.0356	8.3257	6.6103	45.2701	1.173	0.069	0.0871	0.3877	0.1815	0.3327	0.5839	0.3366	0.5241	2.0597	1.9294	4.8589	0.1092	0.176	0.9013	060620	Successful	Same Color
At4g01880	Col-0	SALK_120953	060516	P13387	RL03068	Homozygous		F10113														molpercent	AA1004	6.0253	0.3694	0.8544	16.3429	0.0345	6.9639	13.6362	40.2498	1.8842	0.0752	0.0862	0.5017	0.1922	0.4244	0.5533	0.2559	0.5684	2.2208	2.9225	4.3197	0.1203	0.228	1.1708	060620	Successful	Same Color
At1g50490	Col-0	SALK_088157	060516	P13354	RL03067	Homozygous		F10113														molpercent	AA1004	3.2194	0.1975	0.908	34.5656	0.0406	0.8667	3.4699	38.6378	1.17	0.0703	0.022	0.2619	0.1541	0.3536	0.3643	0.1836	0.5865	1.4172	5.6475	7.064	0.1088	0.1417	0.5491	060620	Successful	Light Green
At4g19160	Col-0	SALK_098354	060516	P13571	RL03073	Homozygous		F10113														molpercent	AA1004	6.3447	0.3516	0.6166	18.0545	0.034	4.9003	11.7051	44.0561	1.766	0.0687	0.0608	0.5067	0.1833	0.2729	0.4958	0.4876	0.4817	2.761	1.3928	4.0078	0.1143	0.2094	1.1282	060620	Successful	Same Color
At4g13130	Col-0	SALK_105969	060516	P13669	RL03071	WildType		F10113														molpercent	AA1004	10.0501	0.365	0.4495	17.2901	0.0274	5.3696	7.8736	43.4458	1.7065	0.0533	0.0612	0.5861	0.178	0.416	0.6431	0.3944	0.7109	2.1558	1.7992	4.4035	0.1391	0.245	1.6367	060620	Successful	Same Color
At4g39753	Col-0	SALK_047702	060516	P13654	RL03074	Homozygous		F10113														molpercent	AA1004	6.0439	0.2386	0.3671	22.1241	0.0387	4.3872	6.9543	46.4755	0.6023	0.0812	0.0463	0.282	0.152	0.2766	0.4939	0.3155	0.4517	2.1981	3.0789	3.988	0.1017	0.1944	1.1082	060620	Successful	Same Color
At1g26160	Col-0	SALK_123482	060516	P13655	RL03086	Homozygous		F10113														molpercent	AA1004	6.1024	0.4511	0.727	19.8566	0.0304	9.0376	10.363	39.6749	1.5395	0.0708	0.0689	0.589	0.1367	0.3838	0.7284	0.6309	0.5233	3.3417	0.9596	3.3577	0.1291	0.2172	1.0807	060620	Successful	Same Color
At1g74040	Col-0	SALK_000074	060516	P13379	RL03063	Homozygous		F10113														molpercent	AA1004	10.3558	0.8058	0.6029	19.6719	0.037	5.91	8.2257	38.5153	1.3324	0.0727	0.0626	0.7952	0.3005	0.6618	0.8615	0.3933	1.0299	2.6949	2.0451	2.9407	0.2005	0.3235	2.1609	060620	Successful	Same Color
At1g74030	Col-0	SALK_151513	060516	P13572	RL03085	Homozygous		F10113														molpercent	AA1004	7.2614	0.4566	0.714	17.1403	0.0241	6.8781	15.5025	37.8243	2.2543	0.0732	0.0768	0.68	0.162	0.3852	0.6784	0.4934	0.4595	2.9926	1.2454	3.1817	0.1207	0.2136	1.1822	060620	Successful	Same Color
At1g67700	Col-0	SALK_129146	060516	P13376	RL03072	Homozygous		F10113														molpercent	AA1004	8.4853	0.441	0.5499	14.7776	0.0223	8.4544	7.516	44.3256	1.6955	0.0687	0.0457	0.573	0.1571	0.4313	0.7258	0.4205	0.9189	3.0801	2.0664	3.3313	0.1437	0.28	1.4903	060620	Successful	Same Color
At4g21020	Col-0	SALK_151565	060516	P13321	RL03080	Homozygous		F10113														molpercent	AA1004	6.086	0.3077	0.5006	21.6112	0.0254	5.0961	7.0081	46.1884	1.2175	0.0659	0.0595	0.4055	0.1558	0.3159	0.6226	0.4866	0.3915	2.4314	1.2939	4.3546	0.115	0.1964	1.0643	060620	Successful	Same Color
At1g50270	Col-0	SALK_036097	060516	P13323	RL03061	Homozygous		F10113														molpercent	AA1004	16.2484	0.4506	0.3398	15.1353	0.0377	5.8033	4.9691	42.7326	1.0399	0.063	0.0507	0.4868	0.1895	0.4492	0.6115	0.2619	0.67	1.671	1.6794	5.1722	0.1153	0.2583	1.5644	060620	Successful	Dark Green
At5g25280	Col-0	SALK_113038	060516	P13375	RL03064	Homozygous		F10113														molpercent	AA1004	10.2163	0.3587	0.518	16.87	0.0276	3.0447	7.7379	47.7631	1.004	0.0685	0.0778	0.5059	0.1972	0.4198	0.611	0.4973	0.6348	2.3738	1.1601	3.8225	0.1313	0.2951	1.6646	060620	Successful	Same Color
At4g28210	Col-0	SALK_108952	060516	P13570	RL03065	Homozygous		F10113														molpercent	AA1004	8.3149	0.2393	0.3936	19.1097	0.0353	4.609	6.2305	46.6481	0.739	0.0731	0.0545	0.3413	0.1732	0.3212	0.5139	0.2836	0.6303	2.2494	2.807	4.6311	0.1099	0.2469	1.245	060620	Successful	Same Color
At2g41360	Col-0	SALK_083307	060516	P13673	RL03070	Homozygous		F10113														molpercent	AA1004	10.4301	0.4572	0.3956	17.6333	0.0322	5.8716	5.4331	41.8354	0.7532	0.0582	0.0678	0.6088	0.383	0.9762	0.8921	0.3857	0.9412	2.0761	2.3646	5.3953	0.3317	0.3571	2.3202	060620	Successful	Same Color
At1g72810	Col-0	SALK_084914	060516	P13378	RL03055	WildType		F10113														molpercent	AA1004	12.9206	0.4617	0.5591	10.9222	0.0197	8.5252	10.1616	42.5628	1.6285	0.0703	0.0915	0.5753	0.1568	0.4594	0.7073	0.5535	0.5998	3.0667	1.1014	3.0594	0.1326	0.2723	1.3922	060620	Successful	Same Color
At1g21610	Col-0	SALK_090109	060516	P13652	RL03058	Homozygous		F10113														molpercent	AA1004	14.6178	0.4233	0.4185	14.3213	0.0274	6.1552	8.0904	42.5435	1.1475	0.0578	0.0717	0.4987	0.1195	0.3645	0.5963	0.5319	0.5756	2.355	1.2173	4.0131	0.1191	0.2081	1.5266	060620	Successful	Same Color
At1g48280	Col-0	SALK_080607	060516	P13325	RL03078	Homozygous		F10113														molpercent	AA1004	14.325	0.8766	0.3991	17.8143	0.0312	6.2101	5.1105	40.8916	0.7722	0.0461	0.0507	0.4739	0.3109	0.55	0.6604	0.2801	0.5677	1.5293	2.3095	4.3584	0.1301	0.2417	2.0606	060620	Successful	Same Color
At1g19670	Col-0	SALK_119134	060516	P13355	RL03076	Homozygous		F10113														molpercent	AA1004	5.0579	0.2956	0.5603	17.847	0.025	4.469	9.1813	50.064	1.4949	0.0621	0.0633	0.5031	0.1376	0.2392	0.5099	0.5017	0.4094	2.5948	1.1639	3.5641	0.0982	0.1739	0.9838	060620	Successful	Same Color
At2g44940	Col-0	SALK_087049	060516	P13324	RL03069	Homozygous		F10113														molpercent	AA1004	7.9317	0.2907	0.4237	19.352	0.0242	5.9517	6.04	45.5105	0.7355	0.0679	0.0335	0.3576	0.2002	0.3959	0.6285	0.3977	0.6765	2.7833	2.1886	4.2518	0.1299	0.3207	1.3078	060620	Successful	Same Color
At1g09420	Col-0	SALK_131208	060516	P13322	RL03053	Homozygous		F10113														molpercent	AA1004	6.0109	0.4134	0.8062	10.3517	0.0141	8.1107	17.4907	44.8547	2.1552	0.078	0.0767	0.4415	0.1737	0.3638	0.5269	0.3432	0.6194	3.0119	1.0754	1.8063	0.0932	0.2067	0.9759	060620	Successful	Same Color
At4g26640	Col-0	SALK_116115	060516	P13351	RL03077	Homozygous		F10113														molpercent	AA1004	4.0578	0.2378	0.3516	26.1245	0.0285	2.3764	5.1933	47.9087	0.7866	0.0823	0.0337	0.2431	0.1646	0.3084	0.4691	0.2499	0.5274	1.8078	3.4661	4.5105	0.1151	0.1712	0.7856	060620	Successful	Same Color
At5g25280	Col-0	SALK_113038	060516	P13377	RL03084	Homozygous		F10113														molpercent	AA1004	7.8741	0.5127	0.6375	18.606	0.0175	8.1725	10.752	39.4775	0.8977	0.0657	0.0571	0.6711	0.181	0.4039	0.8146	0.62	0.5987	3.3388	1.0125	3.3541	0.1416	0.2665	1.527	060620	Successful	Same Color
At2g22230	Col-0	SALK_026580	060516	P13353	RL03059	Homozygous		F10113														molpercent	AA1004	9.1951	0.1932	0.4349	14.2507	0.029	3.8522	6.3084	41.1363	12.0448	0.0546	0.0423	0.4085	0.1799	0.3124	0.4178	0.2166	0.5125	1.7377	2.0383	5.261	0.1826	0.1651	1.0261	060620	Successful	Same Color
At1g10760	Col	cs3093	060516	P13593	RL03082			F10113														molpercent	AA1004	3.4628	0.5568	3.6989	24.9415	0.0225	2.4634	9.8814	45.1173	1.5385	0.076	0.0928	0.3837	0.1457	0.2104	0.4016	0.1789	0.6752	1.4481	1.3304	2.608	0.1247	0.106	0.5354	060620	Successful	Same Color
At4g05180	Col-0	SALK_024897	060516	P13569	RL03057	Homozygous		F10113														molpercent	AA1004	15.374	0.3808	0.4065	14.2178	0.0307	7.166	8.367	39.3937	1.7268	0.0634	0.0615	0.5606	0.1317	0.4204	0.6039	0.4782	0.8189	2.237	1.6176	3.7709	0.1483	0.275	1.7493	060620	Successful	Same Color
At2g47210	Col-0	SALK_049966	060516	P13672	RL03062	Homozygous		F10113														molpercent	AA1004	10.9044	0.3111	0.4107	16.5365	0.0299	3.871	7.4775	45.4552	1.2803	0.0663	0.0356	0.5785	0.2075	0.4854	0.633	0.3488	0.794	2.1216	1.8668	4.6564	0.154	0.2461	1.5293	060620	Successful	Same Color
At1g03130	Col-0	SALK_011908	060516	P13664	RL02988	Homozygous		F10114														molpercent	AA1004	6.8715	0.32	0.4373	20.7278	0.0289	3.6886	8.0739	44.5488	2.4376	0.0579	0.0775	0.5719	0.2479	0.4695	0.7542	0.5361	0.4859	1.7292	1.2421	4.8437	0.1772	0.2992	1.3732	060620	Successful	Same Color
At2g22090	Col-0	SALK_001364	060516	P13705	RL03011	Heterozygous		F10114														molpercent	AA1004	6.4426	0.4064	0.3695	22.4511	0.0333	4.4133	6.4711	44.8815	1.5163	0.0551	0.0816	0.4149	0.2097	0.5097	0.8321	0.5259	0.5012	2.2545	1.3878	4.4541	0.1413	0.2768	1.3701	060620	Successful	Same Color
At4g25660	Col-0	SALK_011945	060516	P13732	RL02993	Heterozygous		F10114														molpercent	AA1004	9.5943	1.1632	0.5727	19.861	0.0207	11.5316	8.81	34.428	1.1681	0.063	0.0464	0.651	0.0863	0.5987	1.1531	0.783	0.5783	2.9573	0.8499	2.711	0.189	0.4406	1.7429	060620	Successful	Same Color
At4g29480	Col-0	SALK_023571	060516	P13341	RL02989	Homozygous		F10114														molpercent	AA1004	4.375	0.3162	0.6886	24.1854	0.0316	3.2448	8.0129	46.982	1.1188	0.0645	0.0504	0.3555	0.2396	0.3455	0.5691	0.3545	0.3362	1.5515	1.607	4.2474	0.112	0.1983	1.0132	060620	Successful	Same Color
At3g25730	Col-0	SALK_046567	060516	P13366	RL03109	Homozygous		F10114														molpercent	AA1004	10.9781	0.403	0.4815	19.0128	0.0239	7.5655	6.4061	40.6869	0.9428	0.0626	0.0532	0.5811	0.1925	0.4583	0.8186	0.5765	0.6082	2.9415	1.6287	3.473	0.1939	0.3024	1.6088	060620	Successful	Same Color
At1g18730	Col-0	SALK_095654	060516	P13667	RL03111	WildType		F10114														molpercent	AA1004	9.7685	0.3276	0.4138	19.1102	0.031	4.1928	5.9785	43.5833	1.1025	0.0701	0.0424	0.515	0.2484	0.4852	0.6792	0.297	0.6499	2.0655	3.5457	5.1321	0.1508	0.2769	1.3334	060620	Successful	Same Color
At1g54320	Col-0	SALK_143740	060516	P13733	RL03091	Homozygous		F10114														molpercent	AA1004	12.0556	0.3795	0.4875	14.1553	0.0247	6.0539	8.5015	45.071	1.3395	0.0702	0.0695	0.5198	0.1473	0.3977	0.7208	0.5642	0.6511	2.5235	1.1266	3.5653	0.1457	0.261	1.1688	060620	Successful	Same Color
At1g15710	Col-0	SALK_081796	060516	P13688	RL03105	Homozygous		F10114														molpercent	AA1004	9.7334	0.3246	0.4895	18.8742	0.0294	3.6176	8.6512	44.9663	1.4402	0.0628	0.075	0.4226	0.2072	0.3306	0.5384	0.3812	0.4091	1.7901	1.4342	4.9357	0.0976	0.1469	1.0422	060620	Successful	Same Color
At1g22450	Col-0	SALK_040096	060516	P13666	RL03099	Homozygous		F10114														molpercent	AA1004	16.157	0.4135	0.4853	15.8867	0.0208	6.1699	6.791	39.1078	0.7825	0.0618	0.0587	0.5896	0.2133	0.4736	0.8446	0.5392	0.8304	2.3837	2.514	3.5369	0.194	0.3001	1.6457	060620	Successful	Same Color
At2g37400	Col-0	SALK_079544	060516	P13706	RL03097	Homozygous		F10114														molpercent	AA1004	14.8166	0.3763	0.5416	14.2215	0.0325	4.9743	8.5933	42.0613	1.2147	0.0611	0.068	0.5449	0.1738	0.386	0.6854	0.3918	0.5895	1.9961	2.0281	4.7453	0.1545	0.216	1.1274	060620	Successful	Same Color
At3g52320	Col-0	SALK_016775	060516	P13708	RL02981	Homozygous		F10114														molpercent	AA1004	3.3529	0.4364	0.8905	27.9762	0.048	0.8109	13.3756	40.175	3.2609	0.1041	0.1001	0.5822	0.2608	0.4018	0.663	0.2178	0.377	1.691	2.0647	2.1749	0.1468	0.1936	0.6961	060620	Successful	Light Green
At1g75380	Col-0	SALK_060161	060516	P13342	RL03029	Homozygous		F10114														molpercent	AA1004	7.3	0.5439	0.4052	22.0891	0.0287	6.4945	4.7541	39.3127	0.9126	0.0913	0.0197	0.4757	0.3114	0.7516	1.0308	0.3582	0.9018	2.2152	4.9034	4.9931	0.1831	0.4121	1.5118	060620	Successful	Same Color
At1g20130	Col-0	SALK_063039	060516	P13665	RL03028	Homozygous		F10114														molpercent	AA1004	4.1178	0.5196	0.4123	25.3235	0.0259	4.956	5.2771	42.2649	0.873	0.0869	0.0115	0.3573	0.3009	0.709	0.9731	0.3502	0.6761	2.0297	3.7128	4.9961	0.1695	0.3686	1.488	060620	Successful	Same Color
At4g24090	Col-0	SALK_012632	060516	P13690	RL02990	Homozygous		F10114														molpercent	AA1004	8.1671	0.4302	0.5564	19.1529	0.0187	6.858	7.8722	42.7442	1.2016	0.0642	0.063	0.5766	0.1932	0.3989	0.775	0.5721	0.5213	3.018	1.1972	3.7284	0.1612	0.2764	1.4533	060620	Successful	Same Color
At1g79790	Col-0	SALK_045345	060516	P13367	RL02982	WildType		F10114														molpercent	AA1004	6.7712	0.3702	0.3228	24.677	0.0313	3.9856	4.7603	42.5173	1.0616	0.0866	0.0544	0.2661	0.2374	0.4692	0.6375	0.276	0.6126	2.2255	4.7486	4.3148	0.1381	0.2531	1.1829	060620	Successful	Same Color
At4g02000	Col-0	SALK_046965	060516	P13581	RL03106	Homozygous		F10114														molpercent	AA1004	12.4029	0.4033	0.4836	16.0978	0.0331	4.0065	8.1581	42.4512	2.1958	0.0614	0.0674	0.4972	0.1948	0.4251	0.6045	0.3221	0.589	2.0659	1.8268	5.4512	0.1441	0.171	1.3473	060620	Successful	Same Color
At1g49630	Col-0	SALK_133220	060516	P13730	RL03107	Homozygous		F10114														molpercent	AA1004	13.2198	0.3938	0.467	16.2337	0.0218	4.908	8.1762	43.2316	1.0605	0.0649	0.0685	0.5851	0.1784	0.4189	0.743	0.6778	0.4259	2.5542	1.2738	3.353	0.1378	0.2426	1.5638	060620	Successful	Same Color
At1g74470	Col-0	SALK_135219	060516	P13707	RL03108	Homozygous		F10114														molpercent	AA1004	12.0308	0.3646	0.6033	20.107	0.0288	4.625	6.9521	40.689	0.809	0.0526	0.0486	0.6021	0.282	0.5423	0.656	0.3614	0.664	1.8327	2.1372	4.568	0.1706	0.2441	1.6286	060620	Successful	Light Green
At1g15140	Col-0	SALK_145819	060516	P13709	RL02994	Homozygous		F10114														molpercent	AA1004	2.9871	0.5072	0.7955	26.575	0.0509	0.612	9.4995	44.7914	2.8048	0.0871	0.0694	0.5704	0.277	0.3892	0.6811	0.2074	0.342	1.5446	2.6016	3.7253	0.1256	0.1602	0.596	060620	Successful	Light Green
At3g47640	Col-0	SALK_021217	060516	P13364	RL03018	Homozygous		F10114														molpercent	AA1004	8.1497	0.5464	0.4075	22.4408	0.0253	9.3306	5.6555	35.8269	0.9587	0.0778	0.0293	0.4039	0.265	0.6696	1.0309	0.424	0.7081	2.0412	4.4235	4.6579	0.1689	0.4012	1.3574	060620	Successful	Same Color
At4g13730	Col-0	SALK_064895	060516	P13691	RL03035	WildType		F10114														molpercent	AA1004	8.0303	0.2727	0.4965	17.8244	0.0265	5.3351	8.1842	46.7164	1.2821	0.0679	0.058	0.4229	0.1927	0.3517	0.6107	0.4673	0.3905	2.4062	1.3863	3.9266	0.1116	0.2535	1.1858	060620	Successful	Same Color
At1g10700	Col-0	SALK_142152	060516	P13343	RL03102	Homozygous		F10114														molpercent	AA1004	14.3943	0.2958	0.4387	18.1684	0.0238	5.0791	6.5731	40.8187	0.8351	0.0605	0.054	0.4595	0.2345	0.4222	0.7176	0.5253	0.6794	2.4522	2.0715	3.9489	0.1591	0.2265	1.3618	060620	Successful	Same Color
At1g20810	Col-0	SALK_007247	060516	P13689	RL02975	Homozygous		F10114														molpercent	AA1004	8.7553	0.3133	0.3322	22.1575	0.0321	4.2772	5.6192	43.803	0.8022	0.0757	0.0496	0.3224	0.2114	0.4473	0.6306	0.3519	0.5414	1.8788	3.1822	4.5826	0.1254	0.2306	1.2782	060620	Successful	Same Color
At3g21700	Col-0	SALK_122890	060516	P13729	RL03092	Homozygous		F10114														molpercent	AA1004	17.0906	0.5775	0.4551	15.6141	0.0223	5.5603	7.4884	38.743	1.0966	0.0531	0.059	0.6022	0.1197	0.3883	0.7462	0.4986	0.811	1.9003	1.3998	4.7139	0.1717	0.3074	1.5809	060620	Successful	Same Color
At4g22890	Col-0	SALK_024747	060516	P13363	RL02986	Homozygous		F10114														molpercent	AA1004	8.3221	0.3465	0.3942	20.9687	0.0264	5.4601	5.2067	43.6659	1.0529	0.0806	0.0161	0.4392	0.2337	0.471	0.7584	0.3549	0.5525	2.046	3.4324	4.3216	0.1534	0.3247	1.3719	060620	Successful	Same Color
At5g49015	Col-0	SALK_039639	060516	P13365	RL03098	Homozygous		F10114														molpercent	AA1004	10.6697	0.298	0.4459	20.0965	0.029	2.4858	6.9332	44.3279	1.0718	0.0623	0.0318	0.3688	0.214	0.4309	0.5906	0.4495	0.6426	1.7877	2.5439	5.0091	0.115	0.2123	1.1837	060620	Successful	Same Color
At4g03030	Col-0	SALK_121520	060516	P13339	RL03103	Homozygous		F10114														molpercent	AA1004	7.7623	0.2609	0.6515	20.3647	0.0235	3.0275	9.5862	44.5574	1.899	0.0595	0.0827	0.4227	0.2239	0.293	0.4803	0.4349	0.4787	1.6303	1.726	4.7532	0.0937	0.1322	1.0557	060620	Successful	Same Color
At1g03600	Col-0	SALK_004769	060516	P13731	RL02980	Homozygous		F10114														molpercent	AA1004	9.7977	0.3934	0.4236	17.7071	0.0307	8.0038	7.3838	40.8385	1.0631	0.0614	0.0469	0.5473	0.1883	0.489	0.801	0.4059	0.6517	2.2017	2.0239	4.8547	0.1636	0.3131	1.6097	060620	Successful	Same Color
At5g20130	Col-0	SALK_020695	060516	P13582	RL02978	Homozygous		F10114														molpercent	AA1004	9.4293	2.3262	0.6145	14.4231	0.0213	6.0565	10.3177	42.5855	1.5425	0.0546	0.0823	0.7114	0.0494	0.3862	0.7805	0.7356	0.5015	3.05	0.8498	3.2707	0.1602	0.2817	1.7698	060620	Successful	Same Color
At2g41330	Col-0	SALK_014557	060516	P13583	RL02992	Homozygous		F10114														molpercent	AA1004	7.3071	0.9064	0.6847	17.693	0.023	9.8228	11.7787	36.6453	2.387	0.0676	0.0879	0.6504	0.1917	0.602	0.9608	0.5673	0.5223	2.4248	1.2873	3.4805	0.1806	0.3385	1.3906	060620	Successful	Same Color
At5g22150	Col-0	SALK_102524	060616	P14236	RL03216			F10121														molpercent	AA1006	7.8549	0.2945	0.8682	9.624	0.0329	3.6056	9.9094	51.4682	1.4477	0.0306	0.0408	0.597	0.1904	0.4546	0.7206	0.3153	0.8851	2.8912	3.1944	3.8562	0.1315	0.2633	1.3233	060719	Successful	Same Color
At4g10000	Col-0	SALK_142582	060616	P14042	RL03201	Homozygous		F10121														molpercent	AA1006	16.6954	0.2525	0.625	5.3107	0.0292	3.7203	11.589	43.6054	2.1935	0.029	0.0436	0.6496	0.1943	0.4562	0.5365	0.2774	0.9854	2.5932	3.7792	4.4703	0.1354	0.2314	1.5976	060719	Successful	Same Color
At1g27690	Col-0	SALK_086441	060616	P14178	RL03314	WildType		F10121														molpercent	AA1006	7.2667	0.847	1.0922	11.0348	0.0113	3.2496	18.0856	39.3273	2.5023	0.0308	0.0476	0.8609	0.215	0.5739	0.8028	0.3747	0.6958	3.5387	3.2426	4.3558	0.1327	0.2712	1.4407	060719	Successful	Same Color
At1g53260	Col-0	SALK_128737	060616	P14283	RL03217	Homozygous		F10121														molpercent	AA1006	9.6258	0.1895	0.3052	10.1267	0.0369	2.1767	2.9241	51.0361	1.1315	0.0316	0.0258	0.5306	0.2826	0.9936	0.717	0.1855	1.3283	2.9502	5.1352	7.4586	0.2186	0.6003	1.9897	060719	Successful	Same Color
At5g41960	Col-0	SALK_121446	060616	P14242	RL03210	Homozygous		F10121														molpercent	AA1006	11.8312	0.1692	0.337	11.3484	0.0523	2.9377	3.7895	48.869	0.9184	0.0318	0.0431	0.4963	0.2625	0.6285	0.6442	0.2463	1.282	3.1706	3.9195	6.5574	0.1688	0.3897	1.9065	060719	Successful	Same Color
	Col	SSB4	060616	P14290	RL03224			F10121														molpercent	AA1006	3.3681	0.1976	1.0776	10.5635	0.043	1.4519	14.5198	54.1536	2.6275	0.0368	0.0662	0.4	0.2048	0.2066	0.3807	0.2351	0.5749	2.0284	2.842	4.067	0.0584	0.129	0.7676	060719	Successful	Same Color
At4g02800	Col-0	SALK_108010	060616	P14235	RL03208	Homozygous		F10121														molpercent	AA1006	5.5899	0.1279	0.3273	7.7167	0.0321	1.6811	3.75	65.1418	1.0425	0.0378	0.0422	0.2292	0.2167	0.3228	0.4411	0.174	0.6259	1.4009	4.9795	4.9589	0.0728	0.1606	0.9282	060719	Successful	Same Color
At4g25990	Col-0	SALK_131539	060616	P14285	RL03219	WildType		F10121														molpercent	AA1006	8.5074	0.6286	1.0325	8.7001	0.0317	3.7813	18.3117	42.0536	2.5107	0.0344	0.0655	0.7633	0.2006	0.5944	0.7978	0.3387	0.898	3.3121	2.3741	3.3819	0.1481	0.2778	1.2556	060719	Successful	Same Color
At5g65300	Col-0	SALK_133788	060616	P14286	RL03220	Homozygous		F10121														molpercent	AA1006	2.698	10.6635	8.8017	4.9045	0.0245	1.1651	12.0421	44.1151	2.3802	0.0274	0.0342	1.4623	0.4819	0.2743	0.8289	0.0931	0.6671	0.4564	1.9893	5.183	0.1069	0.2389	1.3616	060719	Successful	Dark Green
At4g30580	Col-0	SALK_133805	060616	P14038	RL03205	Heterozygous		F10121														molpercent	AA1006	11.8179	0.2292	0.7778	8.3502	0.0232	3.8152	11.851	45.5623	2.3991	0.0303	0.046	0.5934	0.1767	0.4614	0.6382	0.4247	0.9429	3.6308	3.0263	3.3463	0.1278	0.3471	1.3822	060719	Successful	Same Color
At3g04160	Col-0	SALK_142557	060616	P14040	RL03203	Homozygous		F10121														molpercent	AA1006	7.9343	0.2817	0.8338	6.871	0.038	2.9412	12.2137	51.6206	2.2178	0.033	0.0504	0.4807	0.1714	0.4893	0.547	0.1999	0.6538	2.1605	3.7737	4.9652	0.1117	0.2537	1.1576	060719	Successful	Same Color
At5g61080	Col-0	SALK_109010	060616	P14041	RL03202	Homozygous		F10121														molpercent	AA1006	9.4965	0.3218	0.8355	6.8059	0.0278	3.6152	17.1319	45.1103	2.5392	0.0339	0.07	0.6306	0.2236	0.3736	0.5661	0.3356	0.9719	3.385	2.5016	3.3458	0.12	0.3104	1.248	060719	Successful	Same Color
At4g17440	Col-0	SALK_063247	060616	P14292	RL03316	WildType		F10121														molpercent	AA1006	8.5424	0.3364	0.8408	12.5379	0.0355	4.3551	10.0048	46.1152	1.4035	0.0312	0.0471	0.642	0.1814	0.5631	0.7872	0.3759	0.7512	3.9237	2.2591	4.3995	0.1113	0.2284	1.5273	060719	Successful	Same Color
At5g57345	Col-0	SALK_094836	060616	P14240	RL03212	Homozygous		F10121														molpercent	AA1006	8.03	0.4139	0.9586	7.011	0.0295	2.5302	25.0076	40.1362	3.0832	0.0353	0.0695	0.6763	0.1628	0.4089	0.4932	0.2778	0.69	2.9751	2.2389	3.3192	0.0985	0.2153	1.139	060719	Successful	Same Color
At2g24300	Col-0	SALK_152033	060616	P14182	RL03225	Homozygous		F10121														molpercent	AA1006	8.5685	0.359	1.0708	7.5515	0.0329	2.8511	24.9788	38.9177	2.3819	0.0368	0.0509	0.7806	0.1553	0.4823	0.5919	0.2317	0.6251	2.8187	2.0306	3.8064	0.0974	0.179	1.4013	060719	Successful	Same Color
	Col	SSB4	060616	P14289	RL03223			F10121														molpercent	AA1006	8.2917	0.3343	0.7859	9.0763	0.0399	2.6785	11.7254	47.7378	1.7613	0.0299	0.0479	0.5806	0.1952	0.4652	0.5894	0.2493	0.5754	2.6195	4.3996	6.1406	0.1157	0.1825	1.3782	060719	Successful	Same Color
At4g28210	Col-0	SALK_122771	060616	P14243	RL03209	Homozygous		F10121														molpercent	AA1006	6.57	0.1649	0.348	9.6424	0.041	2.7174	4.8402	58.0173	1.2013	0.0306	0.0418	0.3318	0.2327	0.3699	0.5505	0.2677	0.7118	2.7362	3.9942	5.6222	0.089	0.2532	1.2259	060719	Successful	Same Color
At3g03760	Col-0	SALK_054710	060616	P14179	RL03313	Homozygous		F10121														molpercent	AA1006	6.4632	0.4944	1.1067	10.9752	0.0172	3.2984	18.0385	42.5423	1.9675	0.0353	0.0458	0.7942	0.1908	0.506	0.7373	0.4449	0.6515	3.5432	2.2028	4.2157	0.1246	0.2304	1.374	060719	Successful	Same Color
At1g59900	Col-0	SALK_074384	060616	P14293	RL03315	Homozygous		F10121														molpercent	AA1006	12.0873	0.4884	0.7688	14.3251	0.032	4.3727	11.0443	37.7745	1.7941	0.0297	0.0523	0.7057	0.2117	0.6454	0.931	0.4087	0.7914	3.7052	2.6325	5.1241	0.139	0.2719	1.6642	060719	Successful	Same Color
At1g62600	Col-0	SALK_114012	060616	P14237	RL03215	WildType		F10121														molpercent	AA1006	8.2773	0.3211	0.774	8.5828	0.0466	2.5779	10.7357	51.5723	1.6085	0.0295	0.0541	0.5503	0.1687	0.4787	0.6369	0.25	0.6975	2.5826	3.4337	5.109	0.1166	0.2202	1.1757	060719	Successful	Same Color
At1g08630	Col-0	SALK_134724	060616	P14233	RL03206	Homozygous		F10121														molpercent	AA1006	11.3019	0.4273	0.9828	6.959	0.0303	3.4747	22.7052	32.2945	1.5578	0.0337	0.0297	1.0585	0.4551	1.1444	1.0117	0.3809	1.4569	3.4349	4.8119	2.727	0.2993	0.5501	2.8726	060719	Successful	Same Color
At4g30180	Col-0	SALK_107712	060616	P14039	RL03204	Homozygous		F10121														molpercent	AA1006	7.6038	0.1751	0.4408	7.6271	0.0388	3.1352	4.8727	56.0958	1.5159	0.0311	0.0444	0.3855	0.2561	0.4909	0.6203	0.235	0.8036	2.2962	5.322	6.3602	0.1118	0.3091	1.2287	060719	Successful	Same Color
At5g56220	Col-0	SALK_132425	060616	P14287	RL03221	Homozygous		F10121														molpercent	AA1006	3.7495	0.172	0.3411	13.6982	0.0543	1.8358	5.2851	56.0917	1.2611	0.0351	0.0473	0.2632	0.2587	0.3153	0.468	0.202	0.5478	2.0892	5.8079	6.4236	0.0716	0.181	0.8004	060719	Successful	Same Color
At4g17310	Col-0	SALK_149848	060616	P14288	RL03222	Homozygous		F10121														molpercent	AA1006	8.772	0.2845	0.6754	8.6478	0.0363	2.6502	12.133	46.285	1.8527	0.0275	0.0478	0.6048	0.1919	0.5427	0.603	0.2458	0.6991	2.4509	4.9666	6.3306	0.1171	0.2305	1.6046	060719	Successful	Same Color
At1g54060	Col-0	SALK_074897	060616	P14181	RL03311	Homozygous		F10121														molpercent	AA1006	8.3242	0.247	0.7193	10.6802	0.0457	2.6683	10.8656	46.906	1.4535	0.0298	0.0455	0.6619	0.2292	0.6397	0.6676	0.2936	0.8052	2.9508	3.6517	5.9027	0.1291	0.2343	1.8491	060719	Successful	Same Color
At4g08940	Col-0	SALK_095521	060616	P14239	RL03213	Homozygous		F10121														molpercent	AA1006	8.3959	0.6425	1.1202	7.1457	0.0489	2.3759	21.0448	40.6389	2.2732	0.0353	0.0678	0.748	0.1881	0.4491	0.532	0.2299	0.6507	2.7089	4.149	4.8397	0.1122	0.2183	1.385	060719	Successful	Same Color
At1g72020	Col-0	SALK_064653	060616	P14180	RL03312	Homozygous		F10121														molpercent	AA1006	6.9192	0.6164	1.0931	9.0033	0.0291	3.002	19.3959	42.5118	2.5423	0.0351	0.0574	0.8691	0.188	0.5472	0.6855	0.3089	0.6857	3.3858	2.2233	4.0821	0.1124	0.2139	1.4924	060719	Successful	Same Color
At4g14000	Col-0	SALK_116466	060616	P14284	RL03218	WildType		F10121														molpercent	AA1006	8.406	0.7238	0.9674	8.1479	0.0384	3.7848	19.5191	41.5717	2.0148	0.0345	0.0661	0.7592	0.1895	0.5426	0.7632	0.3413	0.8668	3.3685	2.4611	3.7636	0.1408	0.2771	1.2519	060719	Successful	Same Color
At5g51195	Col-0	SALK_053308	060616	P14291	RL03317	Homozygous		F10121														molpercent	AA1006	4.5356	0.277	0.7735	10.6931	0.0306	2.7106	9.3839	55.9411	1.7852	0.0291	0.0613	0.4074	0.1615	0.3752	0.5556	0.2757	0.5198	2.8472	1.7581	5.6399	0.0908	0.1863	0.9616	060719	Successful	Same Color
At5g13770	Col-0	SALK_051012	060616	P14226	RL03321	Homozygous		F10122														molpercent	AA1006	17.1464	0.2244	0.6084	6.1736	0.0255	2.799	8.0785	47.6993	1.7523	0.0268	0.0479	0.4934	0.1569	0.4664	0.5267	0.2659	0.9451	2.9979	3.6846	4.5831	0.0966	0.159	1.0421	060719	Successful	Same Color
At1g72080	Col-0	SALK_068203	060616	P13895	RL03342	Homozygous		F10122														molpercent	AA1006	12.8737	0.2601	0.2799	10.3361	0.0396	2.4292	3.3025	43.5514	1.2548	0.0278	0.0265	0.6272	0.2681	1.05	0.8572	0.2292	1.6523	3.0748	5.7456	9.2108	0.2442	0.5542	2.105	060719	Successful	Same Color
At2g40400	Col-0	SALK_082660	060616	P14222	RL03322	Homozygous		F10122														molpercent	AA1006	11.0627	0.1118	0.3517	7.0911	0.0238	1.8566	6.8894	55.9963	2.0264	0.0287	0.0438	0.362	0.1233	0.4362	0.4249	0.2821	0.6705	2.4051	3.2736	5.4003	0.0889	0.1625	0.8884	060719	Successful	Same Color
At4g13130	Col-0	SALK_088339	060616	P14167	RL03340	Homozygous		F10122														molpercent	AA1006	10.1535	0.568	0.6936	13.103	0.0109	3.3918	11.7667	43.1766	1.3056	0.0305	0.0557	0.6344	0.1261	0.5106	0.7872	0.4774	0.6498	4.5667	2.0319	4.2484	0.132	0.205	1.3743	060719	Successful	Same Color
At5g53930	Col-0	SALK_008995	060616	P14166	RL03332			F10122														molpercent	AA1006	16.2413	0.2489	0.3489	11.0075	0.0183	2.5429	3.9249	46.9579	1.0871	0.0231	0.0306	0.4422	0.1908	0.5836	0.5784	0.2437	0.6796	2.5909	4.2709	5.975	0.0923	0.2042	1.717	060719	Successful	Same Color
At2g25300	Col-0	SALK_009405	060616	P14231	RL03328	Homozygous		F10122														molpercent	AA1006	9.7222	0.3212	0.5367	9.1285	0.0348	2.7567	11.1337	45.3969	1.5145	0.0234	0.0455	0.5258	0.1815	0.548	0.5324	0.2633	0.553	2.6403	4.6558	7.8708	0.1117	0.1886	1.3147	060719	Successful	Same Color
At5g19760	Col-0	SALK_017483	060616	P13886	RL03336	WildType		F10122														molpercent	AA1006	5.1726	0.1689	0.2445	12.6257	0.0333	1.5551	3.1907	57.464	0.9996	0.0314	0.0506	0.2662	0.1891	0.616	0.584	0.215	0.7288	2.5182	5.2259	6.7077	0.0995	0.215	1.098	060719	Successful	Same Color
At5g27340	Col-0	SALK_071875	060616	P14221	RL03347	WildType		F10122														molpercent	AA1006	5.0387	0.1383	0.3244	13.4093	0.0439	1.5614	4.4784	49.679	1.6084	0.0357	0.0644	0.2368	0.149	0.4554	0.5216	0.2223	0.6531	1.6715	9.6316	8.8894	0.1123	0.1994	0.8755	060719	Successful	Same Color
At5g61470	Col-0	SALK_020153	060616	P14162	RL03333	WildType		F10122														molpercent	AA1006	4.7151	0.1314	0.3882	11.1307	0.0302	1.5919	5.309	59.1627	1.2618	0.0293	0.0336	0.2648	0.113	0.4107	0.4669	0.2522	0.526	2.4334	3.5451	7.1279	0.0765	0.1571	0.8426	060719	Successful	Same Color
At5g52660	Col-0	SALK_069978	060616	P13887	RL03344	Homozygous		F10122														molpercent	AA1006	9.9393	0.2408	0.3144	10.5606	0.0487	2.6262	4.3378	47.3816	1.1261	0.0308	0.0397	0.4113	0.2058	0.6751	0.7786	0.2488	0.798	3.3236	7.1409	7.9955	0.1195	0.2764	1.3805	060719	Successful	Same Color
At1g18360	Col-0	SALK_072002	060616	P14169	RL03323	Homozygous		F10122														molpercent	AA1006	9.3441	0.1091	0.2152	7.725	0.0353	1.5686	5.5698	56.9509	1.468	0.0367	0.029	0.2598	0.135	0.3909	0.4239	0.2016	0.7081	2.2871	5.9244	5.47	0.0824	0.181	0.8842	060719	Successful	Same Color
At5g04770	Col-0	SALK_082408	060616	P14168	RL03348	Homozygous		F10122														molpercent	AA1006	8.623	0.1602	0.2602	12.2091	0.0388	2.3627	3.485	52.5651	1.2856	0.0284	0.0232	0.2376	0.1415	0.4254	0.5285	0.1978	0.5183	2.5824	5.0083	8.0306	0.0798	0.1701	1.0384	060719	Successful	Same Color
At1g68550	Col-0	SALK_084716	060616	P13892	RL03318	Homozygous		F10122														molpercent	AA1006	18.4961	0.2008	0.4561	6.7368	0.0248	2.3996	6.2585	41.8632	1.3908	0.0235	0.022	0.7262	0.3475	1.0509	0.8625	0.1607	1.393	2.0457	5.1716	6.8497	0.2849	0.7613	2.4739	060719	Successful	Same Color
At5g59600	Col-0	SALK_072473	060616	P13888	RL03319	Homozygous		F10122														molpercent	AA1006	27.3036	0.2988	0.3522	8.1748	0.0195	2.4046	5.6962	38.0589	1.0267	0.0219	0.0246	0.5331	0.1861	0.5085	0.5208	0.234	0.9345	1.8215	4.7582	5.0537	0.1475	0.2525	1.6678	060719	Successful	Same Color
At1g45207	Col-0	SALK_043331	060616	P14171	RL03331	Homozygous		F10122														molpercent	AA1006	9.9486	0.172	0.4132	9.9867	0.0393	1.8752	8.9609	48.9892	1.9475	0.0232	0.0495	0.441	0.1742	0.4696	0.4853	0.2998	0.4963	2.6921	2.8069	8.2263	0.0773	0.1753	1.2507	060719	Successful	Same Color
At1g76560	Col-0	SALK_018360	060616	P14170	RL03339	Homozygous		F10122														molpercent	AA1006	11.2292	0.2734	0.4826	11.7064	0.0253	3.6988	7.5715	46.2636	1.0698	0.0283	0.0337	0.4386	0.1688	0.5408	0.6759	0.3206	0.6768	3.4211	3.2341	6.25	0.1109	0.2208	1.5588	060719	Successful	Same Color
At5g62990	Col-0	SALK_044699	060616	P13889	RL03327	WildType		F10122														molpercent	AA1006	8.9391	0.1424	0.2914	10.2444	0.0328	2.8269	5.3806	52.1139	0.8481	0.0324	0.0272	0.2622	0.1236	0.4994	0.537	0.2422	0.6636	2.8276	5.1909	7.3603	0.0938	0.2295	1.0909	060719	Successful	Same Color
At5g41110	Col-0	SALK_075966	060616	P14229	RL03345	Homozygous		F10122														molpercent	AA1006	7.1838	0.216	0.2555	10.5088	0.0338	1.957	1.9297	52.7195	1.0487	0.0329	0.0376	0.4374	0.256	1.0096	0.8648	0.2217	0.9895	3.3129	7.2168	7.6998	0.1347	0.39	1.5435	060719	Successful	Same Color
At5g58630	Col-0	SALK_002968	060616	P13890	RL03335	Homozygous		F10122														molpercent	AA1006	7.5992	0.4244	0.679	9.8103	0.0308	2.2841	17.2107	44.2802	2.4788	0.0347	0.073	0.5657	0.1675	0.4731	0.5601	0.305	0.606	3.3227	2.1188	5.4961	0.1	0.2018	1.178	060719	Successful	Same Color
At5g63790	Col-0	SALK_030702	060616	P14223	RL03330	Homozygous		F10122														molpercent	AA1006	8.1132	0.1986	0.4841	9.7994	0.0317	2.4218	9.0383	51.8959	1.8622	0.0301	0.0571	0.3965	0.1395	0.4144	0.5273	0.3281	0.5222	3.1377	2.4351	6.8039	0.0846	0.1844	1.0941	060719	Successful	Same Color
At5g54890	Col-0	SALK_020176	060616	P13893	RL03326	WildType		F10122														molpercent	AA1006	14.1575	0.2694	0.4776	9.6045	0.0262	4.179	8.5238	44.7401	1.4133	0.0271	0.0545	0.5061	0.1639	0.5822	0.7372	0.4545	0.7378	3.6783	2.7379	5.101	0.1383	0.2933	1.3964	060719	Successful	Same Color
At4g13500	Col-0	SALK_091322	060616	P14225	RL03346	Homozygous		F10122														molpercent	AA1006	7.9559	0.1532	0.2543	12.9751	0.0476	1.8993	4.5765	49.5369	1.0232	0.0354	0.0321	0.3667	0.1846	0.6299	0.5595	0.1758	0.934	2.5177	6.2087	8.2181	0.1452	0.2967	1.2735	060719	Successful	Same Color
At1g18730	Col-0	SALK_056498	060616	P13891	RL03343	Homozygous		F10122														molpercent	AA1006	6.6702	0.2154	0.2198	8.9911	0.031	2.8056	3.5649	51.8789	1.1381	0.0337	0.0466	0.3125	0.1637	0.5334	0.6647	0.2954	0.7767	2.9034	11.3619	5.9406	0.0999	0.2394	1.1133	060719	Successful	Same Color
At2g26840	Col-0	SALK_050926	060616	P14161	RL03325	WildType		F10122														molpercent	AA1006	10.3128	0.1902	0.6922	8.0764	0.0196	2.6987	11.2853	49.703	1.6047	0.0302	0.0574	0.4938	0.1645	0.4561	0.5243	0.3197	0.6654	3.0613	2.8367	5.2135	0.1008	0.2103	1.2831	060719	Successful	Same Color
At5g27860	Col-0	SALK_060886	060616	P14165	RL03324	WildType		F10122														molpercent	AA1006	12.2395	0.1469	0.465	9.0015	0.0299	1.8499	7.1076	52.7183	1.3046	0.0262	0.0542	0.3669	0.1613	0.4234	0.4612	0.2762	0.5187	2.6223	2.8769	5.999	0.0841	0.1889	1.0775	060719	Successful	Same Color
At3g08950	Col-0	SALK_032461	060616	P13894	RL03334	Homozygous		F10122														molpercent	AA1006	5.9386	0.1686	0.2411	10.1717	0.0325	2.0745	3.3097	55.6912	1.2652	0.0364	0.0299	0.3192	0.1573	0.7123	0.6473	0.2066	0.881	2.4743	7.9772	6.066	0.1055	0.2872	1.2066	060719	Successful	Same Color
At4g09620	Col-0	SALK_029851	060616	P14228	RL03337	WildType		F10122														molpercent	AA1006	6.2369	0.1543	0.2924	13.6007	0.0256	2.5686	6.3635	50.9808	1.0794	0.0273	0.0364	0.2314	0.1494	0.4153	0.4626	0.2214	0.4138	2.1685	5.3166	8.1107	0.0757	0.1646	0.9045	060719	Successful	Same Color
At4g15640	Col-0	SALK_044671	060616	P14227	RL03329	Homozygous		F10122														molpercent	AA1006	7.9756	0.1416	0.2994	10.742	0.0329	2.3061	5.3787	53.9266	0.9718	0.0281	0.0368	0.2518	0.1498	0.4305	0.4832	0.2411	0.5704	2.9129	4.7263	7.0733	0.0805	0.2088	1.0319	060719	Successful	Same Color
At4g38510	Col-0	SALK_070162	060616	P14164	RL03349	Homozygous		F10122														molpercent	AA1006	12.5769	0.4708	0.317	11.3424	0.0258	2.5993	3.5246	50.3868	0.8483	0.0293	0.0435	0.3125	0.2028	0.4418	0.5691	0.2076	0.4234	2.7225	5.635	5.7939	0.0942	0.1895	1.2431	060719	Successful	Same Color
At5g61210	Col-0	SALK_075519	060616	P14163	RL03341	Heterozygous		F10122														molpercent	AA1006	8.4643	0.2794	0.5317	13.0098	0.0307	2.6142	9.0361	47.3412	1.5405	0.0305	0.051	0.4372	0.1781	0.5124	0.663	0.3638	0.5522	3.4942	2.8255	6.4257	0.0992	0.2095	1.3097	060719	Successful	Same Color
At5g55270	Col-0	SALK_061513	060616	P14230	RL03320	Homozygous		F10122														molpercent	AA1006	17.5974	0.1743	0.3374	6.7326	0.0252	2.3885	5.9944	47.0171	1.2696	0.0303	0.0245	0.359	0.1577	0.5123	0.5289	0.3326	1.055	3.3449	4.8421	5.8178	0.1026	0.1949	1.161	060719	Successful	Same Color
At1g26160	Col-0	SALK_005997	060616	P14224	RL03338	Homozygous		F10122														molpercent	AA1006	7.0982	0.4685	0.678	11.6185	0.0284	2.986	13.9797	45.1234	1.858	0.0312	0.0476	0.5379	0.1595	0.4675	0.6571	0.4114	0.5068	3.6894	2.1251	6.0131	0.1105	0.1898	1.2141	060719	Successful	Same Color
At2g01590	Col-0	SALK_026614	060616	P14103	RL03362	WildType		F10123														molpercent	AA1006	12.6315	0.6087	0.6891	7.6204	0.0171	3.5911	13.4684	43.0946	2.0365	0.0265	0.0524	0.5715	0.1489	0.4824	0.5922	0.4329	0.5595	4.022	2.5838	5.2275	0.1081	0.2112	1.2236	060719	Successful	Same Color
At2g01400	Col-0	SALK_010499	060616	P14272	RL03356	Homozygous		F10123														molpercent	AA1006	28.5537	0.5285	0.4006	8.4078	0.0189	2.4912	6.2061	35.3527	0.9478	0.0227	0.0255	0.4458	0.1914	0.3857	0.5298	0.2394	0.6933	1.7856	5.669	5.7728	0.1153	0.1946	1.0218	060719	Successful	Same Color
	Col	SSB4	060616	P14137	RL00979			F10123														molpercent	AA1006	9.4513	0.4605	0.6105	11.4498	0.0182	6.1518	9.9084	41.6025	1.1894	0.0326	0.0486	0.4725	0.1671	0.7566	0.9756	0.4746	0.6269	4.2954	2.7845	6.6625	0.1301	0.3256	1.4048	060719	Successful	Same Color
At3g63250	Col	hmt2 5-3 5	060616	P14274	RL02045			F10123														molpercent	AA1006	11.675	2.2086	0.7678	10.6253	0.0102	5.1311	13.8587	36.8825	1.5842	0.032	0.0541	0.7382	0.1194	0.7743	1.0116	0.5411	0.6186	4.7048	2.157	4.1553	0.1487	0.2867	1.9149	060719	Successful	Same Color
At1g70470	Col-0	SALK_075882	060616	P14139	RL02795	Homozygous		F10123														molpercent	AA1006	9.7089	0.2395	0.5322	9.3379	0.0185	2.8983	9.8554	48.1238	1.728	0.0271	0.0449	0.4449	0.1612	0.4606	0.5823	0.4064	0.5498	3.8693	2.4879	6.9747	0.1173	0.2397	1.1915	060719	Successful	Same Color
At1g50020	Col-0	SALK_064115	060616	P14016	RL02794	Homozygous		F10123														molpercent	AA1006	8.0568	0.1913	0.5259	7.6768	0.0294	2.8338	12.3204	45.9674	2.3481	0.0261	0.0598	0.4653	0.1543	0.4856	0.4964	0.3866	0.5427	4.6784	3.2059	8.2179	0.1073	0.2358	0.988	060719	Successful	Same Color
	Col	SSB4	060616	P14105	RL00983			F10123																																							060719	Successful	Same Color
At1g05810	Col-0	SALK_015171	060616	P14273	RL02793	WildType		F10123														molpercent	AA1006	11.4196	0.364	0.5547	7.8744	0.0252	2.0727	9.2677	50.3994	1.2658	0.0306	0.0436	0.4743	0.1472	0.5183	0.6093	0.3044	0.505	2.8087	3.2056	6.4838	0.101	0.2443	1.2804	060719	Successful	Same Color
At3g18660	Col-0	SALK_046841	060616	P14109	RL03355	Homozygous		F10123														molpercent	AA1006	20.4288	0.4541	0.6882	7.2753	0.0174	3.2888	11.3102	39.5159	0.8804	0.0314	0.0442	0.6285	0.135	0.5861	0.6113	0.5292	0.7179	3.8184	2.4191	4.9309	0.1114	0.1965	1.3811	060719	Successful	Same Color
At1g70570	Col-0	SALK_078468	060616	P14014	RL03350	Homozygous		F10123														molpercent	AA1006	23.2391	0.4255	0.5442	8.5449	0.0211	3.4157	8.3939	35.7653	1.3983	0.0266	0.0483	0.6102	0.1712	0.4754	0.6255	0.3003	0.9261	2.6914	3.8482	6.918	0.1459	0.2122	1.2528	060719	Successful	Same Color
At5g43830	Col-0	SALK_016986	060616	P14140	RL03359	Heterozygous		F10123														molpercent	AA1006	15.2456	0.2508	0.5798	8.3458	0.0259	2.8192	11.0025	42.9106	1.2067	0.0297	0.0441	0.5067	0.1655	0.4983	0.5226	0.4133	0.5739	3.5698	3.6068	6.2086	0.1139	0.1783	1.1816	060719	Successful	Same Color
	Col	SSB4	060616	P14275	RL00986			F10123														molpercent	AA1006	12.4341	0.3821	0.4611	10.2194	0.0379	5.3422	9.394	37.7514	1.2965	0.0265	0.0438	0.4956	0.1907	0.7289	0.8231	0.2659	0.6945	2.5769	5.0227	9.7303	0.1478	0.2675	1.6672	060719	Successful	Same Color
At3g53120	Col-0	SALK_042859	060616	P14108	RL03363	Homozygous		F10123														molpercent	AA1006	9.3586	0.4434	0.5895	7.1015	0.0174	3.8097	15.1328	45.5863	2.1645	0.0315	0.0595	0.5554	0.1389	0.4267	0.5458	0.4512	0.4488	4.3943	2.4784	4.9147	0.0931	0.2287	1.0294	060719	Successful	Same Color
At5g57390	Col-0	SALK_059254	060616	P14102	RL03354	WildType		F10123														molpercent	AA1006	22.8488	0.4673	0.5579	7.2006	0.0133	3.7203	9.8698	37.1365	0.8914	0.0257	0.0438	0.614	0.113	0.5185	0.6237	0.4499	0.8733	3.8063	3.5275	4.9444	0.1132	0.1939	1.4469	060719	Successful	Same Color
	Col	SSB4	060616	P14106	RL00984			F10123														molpercent	AA1006	11.5244	1.083	0.7138	10.6672	0.0287	5.9908	13.2402	33.5564	1.097	0.0282	0.0497	0.7518	0.1686	0.8281	1.0653	0.3655	0.7378	3.5804	4.8843	7.4445	0.1859	0.3016	1.7069	060719	Successful	Same Color
	Col	SSB4	060616	P14145	RL00981			F10123														molpercent	AA1006	3.8915	0.1938	0.7522	15.5287	0.0154	1.6909	12.1277	49.0234	2.0537	0.04	0.0387	0.2606	0.1908	0.3971	0.4948	0.2526	0.4573	1.9957	4.4874	5.0032	0.0641	0.1479	0.8927	060719	Successful	Same Color
At1g14230	Col-0	SALK_107413	060616	P14104	RL02798	Homozygous		F10123														molpercent	AA1006	10.5402	0.4338	0.5028	9.7783	0.0218	6.1929	8.5762	41.152	1.3251	0.0309	0.0564	0.4442	0.2034	0.8028	0.9056	0.3307	0.6611	3.2562	4.4381	8.5552	0.1467	0.3402	1.3052	060719	Successful	Same Color
At5g26850	Col-0	SALK_151241	060616	P14147	RL02797			F10123														molpercent	AA1006	14.4572	0.483	0.5834	8.9773	0.027	3.6117	10.5577	40.0379	1.4756	0.0265	0.0286	0.6379	0.1998	0.6769	0.7713	0.331	0.8355	2.9185	5.3935	5.8689	0.15	0.2676	1.6832	060719	Successful	Same Color
At2g27980	Col-0	SALK_010667	060616	P14100	RL03361	Homozygous		F10123														molpercent	AA1006	13.2247	0.7926	0.7434	7.1001	0.0153	3.4748	15.0211	40.8679	2.2343	0.0309	0.0464	0.6911	0.1457	0.483	0.5873	0.4657	0.6434	4.2758	2.6536	4.8021	0.1148	0.2089	1.377	060719	Successful	Same Color
	Col	SSB4	060616	P14276	RL00985			F10123														molpercent	AA1006	7.9891	0.4882	0.5966	9.4325	0.032	4.3385	11.2899	42.5026	1.5982	0.0294	0.0455	0.4986	0.2074	0.6753	0.7686	0.2409	0.5967	2.7473	5.1308	9.1734	0.1233	0.2388	1.2563	060719	Successful	Same Color
At3g04860	Col-0	SALK_021943	060616	P14271	RL03357	Homozygous		F10123														molpercent	AA1006	14.3408	0.3209	0.6462	7.1836	0.0145	3.1166	11.7297	45.6923	1.1283	0.0297	0.0472	0.5424	0.1202	0.5526	0.5798	0.531	0.6207	3.8292	2.9744	4.4484	0.1078	0.1807	1.2631	060719	Successful	Same Color
At1g62180	Col-0	SALK_035546	060616	P14015	RL03358	Homozygous		F10123														molpercent	AA1006	16.9	0.3894	0.573	7.9667	0.0335	2.3334	10.0431	40.466	1.7664	0.0244	0.0468	0.5415	0.1966	0.5023	0.5339	0.2899	0.779	2.3287	4.0876	8.5474	0.1324	0.1724	1.3457	060719	Successful	Same Color
	Col	SSB4	060616	P14138	RL00980			F10123														molpercent	AA1006	10.545	0.7023	0.6341	11.5999	0.0202	6.3565	13.8172	36.5028	2.1937	0.0284	0.0604	0.6135	0.163	0.7163	0.9633	0.5485	0.6476	3.8417	2.2656	6.0281	0.1496	0.2649	1.3373	060719	Successful	Same Color
At3g02065	Col-0	SALK_020125	060616	P14110	RL02792	Homozygous		F10123														molpercent	AA1006	12.6787	0.7013	0.7194	8.0633	0.0101	4.8865	13.8863	40.706	1.5729	0.0361	0.0492	0.7089	0.1083	0.5671	0.7734	0.5717	0.5472	5.1882	2.7358	3.5071	0.1363	0.3144	1.5321	060719	Successful	Same Color
At5g41080	Col-0	SALK_047427	060616	P14143	RL03360	Homozygous		F10123														molpercent	AA1006	15.8047	0.409	0.6637	8.4382	0.0163	2.8836	11.6507	42.2304	1.4096	0.0294	0.0544	0.6389	0.1261	0.5076	0.6008	0.5201	0.7513	4.3101	2.564	4.6459	0.1265	0.2215	1.3972	060719	Successful	Same Color
At5g42860	Col-0	SALK_020785	060616	P14142	RL03352	Homozygous		F10123														molpercent	AA1006	25.0012	0.366	0.47	7.5313	0.0174	3.2555	9.32	35.9164	0.7496	0.0256	0.0455	0.5504	0.1529	0.4884	0.5908	0.4264	0.8526	3.5842	3.9146	4.9884	0.1224	0.2123	1.418	060719	Successful	Same Color
At1g24180	Col-0	SALK_010286	060616	P14101	RL03353	Homozygous		F10123														molpercent	AA1006	15.8923	1.62	1.0885	9.6784	0.0213	1.0069	15.8461	34.9933	2.023	0.0332	0.0767	0.4239	0.2101	0.3279	0.3888	0.2234	0.6314	1.268	6.3552	6.6068	0.1087	0.1454	1.0306	060719	Successful	Same Color
At3g54870	Col-0	SALK_035063	060616	P14141	RL03351	Homozygous		F10123														molpercent	AA1006	14.7623	0.1519	0.9122	10.7231	0.0218	1.3667	16.5255	34.9686	2.8215	0.0304	0.0899	0.435	0.2003	0.3444	0.3728	0.2557	0.7559	2.5383	5.0084	6.3261	0.0794	0.1757	1.1342	060719	Successful	Light Green
	Col	SSB4	060616	P14146	RL00982			F10123														molpercent	AA1006	10.7851	1.2244	0.8228	10.5811	0.0224	7.5884	11.8165	35.7548	1.2282	0.0297	0.0466	0.6549	0.1882	0.7898	1.1322	0.3974	0.7389	3.7346	3.987	6.477	0.178	0.3165	1.5056	060719	Successful	Same Color
At3g08950	Col-0	SALK_032461	060616	P14010	RL03226	Homozygous		F10124														molpercent	AA1007	14.2428	0.6898	1.0063	7.9159	0.0185	3.6024	14.7274	39.5364	1.9571	0.0334	0.0498	0.8613	0.1684	0.4471	0.6203	0.537	1.5381	3.2451	2.8077	3.6038	0.1954	0.2796	1.9163	060720	Successful	Same Color
At5g61510	Col-0	SALK_032894	060616	P14176	RL03230	Homozygous		F10124														molpercent	AA1007	11.6209	0.1667	0.4339	8.6871	0.0307	2.4877	7.8422	51.0463	1.8825	0.0335	0.0385	0.4006	0.202	0.3088	0.4808	0.3418	0.9792	2.6854	3.5119	5.418	0.1171	0.1904	1.0937	060720	Successful	Same Color
At1g76560	Col-0	SALK_018360	060616	P14008	RL03235	Homozygous		F10124														molpercent	AA1007	14.0541	0.2185	0.4499	10.6617	0.0262	3.0939	7.3654	43.6542	0.9469	0.0351	0.0398	0.5852	0.2606	0.4694	0.7302	0.4473	1.6192	3.7427	3.7312	5.6787	0.1766	0.2785	1.7345	060720	Successful	Same Color
At1g72010	Col-0	SALK_045755	060616	P14035	RL03247	Homozygous		F10124														molpercent	AA1007	9.7054	0.3856	0.6788	6.4716	0.025	2.2614	15.4069	47.1172	4.0465	0.033	0.0694	0.5007	0.127	0.4068	0.4312	0.3855	0.974	3.2293	2.4438	3.9672	0.1296	0.1834	1.0208	060720	Successful	Same Color
At5g19760	Col-0	SALK_017483	060616	P14006	RL03237	WildType		F10124														molpercent	AA1007	15.0382	0.2966	0.5972	8.6892	0.0211	2.2213	10.5402	44.8512	2.4034	0.0349	0.0617	0.5688	0.2286	0.3438	0.4873	0.4463	1.3179	3.1892	2.387	4.6179	0.1494	0.2438	1.2649	060720	Successful	Same Color
At3g54870	Col-0	SALK_035063	060616	P14028	RL03251	Homozygous		F10124														molpercent	AA1007	10.4819	0.6992	0.892	7.5942	0.0243	2.4797	16.2887	44.0629	2.5801	0.0328	0.0529	0.6903	0.16	0.467	0.5555	0.4666	1.1795	3.6716	2.0161	3.9985	0.1554	0.2294	1.2215	060720	Successful	Same Color
At1g11800	Col-0	SALK_126721	060616	P14280	RL03256	Homozygous		F10124														molpercent	AA1007	13.721	0.5813	0.7642	8.3836	0.0221	4.3189	13.9891	39.9831	1.8448	0.0348	0.0566	0.7514	0.1475	0.5968	0.7359	0.55	1.3069	4.1132	2.4266	3.7712	0.1944	0.3054	1.401	060720	Successful	Same Color
At5g61470	Col-0	SALK_020153	060616	P14175	RL03231	WildType		F10124														molpercent	AA1007	21.2554	0.2372	0.483	8.0784	0.0238	3.6335	8.5469	39.0279	1.7254	0.0286	0.0346	0.6447	0.1605	0.4429	0.5961	0.3908	1.3584	2.8971	3.33	4.6797	0.1728	0.2943	1.9581	060720	Successful	Same Color
At4g15640	Col-0	SALK_044671	060616	P14011	RL03227	Homozygous		F10124														molpercent	AA1007	16.1601	0.2818	0.7418	9.0406	0.019	4.8378	10.5953	40.1081	1.2974	0.0321	0.0301	0.7743	0.1886	0.5029	0.6995	0.4293	1.5972	3.0358	3.296	3.7355	0.175	0.3021	2.1196	060720	Successful	Same Color
At3g53120	Col-0	SALK_042859	060616	P14004	RL03239	Homozygous		F10124														molpercent	AA1007	14.8143	0.332	0.5632	8.0207	0.0215	2.9937	11.9318	43.2065	2.7331	0.0325	0.0644	0.5907	0.1885	0.3931	0.5057	0.4665	1.2177	3.1435	2.4358	4.6178	0.1549	0.2491	1.3228	060720	Successful	Same Color
At1g45207	Col-0	SALK_043331	060616	P14173	RL03233	Homozygous		F10124														molpercent	AA1007	13.1535	0.1396	0.4628	8.2395	0.0292	1.8699	7.6082	48.6815	2.4714	0.0244	0.0512	0.4149	0.1805	0.3039	0.4106	0.2546	0.6808	2.25	4.2262	7.1045	0.132	0.1724	1.1386	060720	Successful	Same Color
At4g09620	Col-0	SALK_029851	060616	P14005	RL03238	WildType		F10124														molpercent	AA1007	15.5564	0.3668	0.7355	8.6979	0.0168	3.31	11.9948	40.7833	2.6931	0.0339	0.066	0.6347	0.2263	0.3797	0.5644	0.4948	1.2903	3.3778	2.684	4.3098	0.1635	0.2549	1.3653	060720	Successful	Same Color
At3g18660	Col-0	SALK_046841	060616	P14036	RL03248	Homozygous		F10124														molpercent	AA1007	19.4282	0.5286	0.6859	9.0396	0.0165	2.1634	12.5578	38.5577	1.8797	0.0296	0.0508	0.6455	0.1317	0.5085	0.5125	0.4806	1.2971	3.5962	2.0399	3.9945	0.1587	0.218	1.4791	060720	Successful	Same Color
At5g53930	Col-0	SALK_008995	060616	P14174	RL03232			F10124														molpercent	AA1007	13.9659	0.1882	0.5401	10.0889	0.023	1.8632	8.6245	46.3783	1.323	0.0413	0.0388	0.5147	0.3	0.4378	0.52	0.3455	1.1991	3.0463	3.0487	5.5991	0.145	0.2448	1.5239	060720	Successful	Same Color
At5g54890	Col-0	SALK_020176	060616	P14177	RL03229	WildType		F10124														molpercent	AA1007	13.0145	0.3266	0.6514	7.6689	0.0254	2.2314	11.8628	46.2305	3.3315	0.0311	0.0515	0.5214	0.2019	0.3513	0.4458	0.395	0.9489	2.8483	2.6324	4.6441	0.1557	0.1871	1.2428	060720	Successful	Same Color
At4g10000	Col-0	SALK_142582	060616	P14281	RL03257	Homozygous		F10124														molpercent	AA1007	13.2313	0.3863	0.5636	10.1133	0.0218	2.7367	8.9185	46.2931	1.9184	0.0298	0.0489	0.5398	0.0956	0.4551	0.6234	0.3863	0.9758	3.0069	2.6238	5.4979	0.1699	0.2171	1.1469	060720	Successful	Same Color
At2g25300	Col-0	SALK_009405	060616	P14183	RL03228	Homozygous		F10124														molpercent	AA1007	17.7875	0.2467	0.5581	10.1468	0.0308	3.4286	7.5923	41.6454	1.498	0.0289	0.0395	0.5827	0.187	0.4343	0.6184	0.3491	1.2188	2.8339	3.4864	5.1484	0.1685	0.2458	1.724	060720	Successful	Same Color
At4g30980	Col-0	SALK_029317	060616	P14278	RL03254	Homozygous		F10124														molpercent	AA1007	12.7292	0.3476	0.8119	7.662	0.0186	3.4495	13.9526	42.687	2.4693	0.0303	0.0483	0.6999	0.1015	0.5126	0.6083	0.5547	1.2808	3.8434	2.487	3.9382	0.164	0.2545	1.3487	060720	Successful	Same Color
At1g62180	Col-0	SALK_035546	060616	P14031	RL03244	Homozygous		F10124														molpercent	AA1007	13.6874	0.8431	0.9837	8.0651	0.0187	3.2676	16.1063	37.5308	3.0961	0.0325	0.0565	0.855	0.2053	0.4907	0.6436	0.5491	1.4714	3.643	2.4381	4.0292	0.1812	0.2773	1.5285	060720	Successful	Same Color
At1g26160	Col-0	SALK_005997	060616	P14003	RL03240	Homozygous		F10124														molpercent	AA1007	15.6175	0.3456	0.6453	8.474	0.0255	2.9406	10.6538	42.7679	2.7839	0.033	0.0463	0.5402	0.1717	0.3753	0.5559	0.393	1.27	3.1528	2.967	4.6069	0.1787	0.2387	1.2167	060720	Successful	Same Color
At2g01400	Col-0	SALK_010499	060616	P14033	RL03245	Homozygous		F10124														molpercent	AA1007	14.7326	0.6877	0.9686	9.5079	0.028	2.84	14.073	37.2521	1.731	0.0326	0.0483	0.7703	0.2304	0.4872	0.7815	0.3449	1.2651	3.186	3.9271	5.0819	0.2009	0.2536	1.5694	060720	Successful	Same Color
At2g27980	Col-0	SALK_010667	060616	P14029	RL03250	Homozygous		F10124														molpercent	AA1007	13.1003	0.5453	0.8457	9.4728	0.0208	4.5744	12.0629	41.0328	1.8974	0.0354	0.0509	0.736	0.1025	0.4788	0.6819	0.5586	1.3981	3.8381	2.6631	3.9789	0.1686	0.2518	1.5049	060720	Successful	Same Color
At5g63790	Col-0	SALK_030702	060616	P14009	RL03234	Homozygous		F10124														molpercent	AA1007	12.5304	0.2973	0.7062	7.9513	0.0313	2.3878	13.416	43.8613	2.2352	0.0337	0.0672	0.6595	0.2718	0.386	0.4758	0.3541	1.0752	2.5912	3.0338	5.489	0.1446	0.2262	1.775	060720	Successful	Same Color
At5g62990	Col-0	SALK_044699	060616	P14002	RL03241	WildType		F10124														molpercent	AA1007	20.26	0.582	0.9466	10.2267	0.0198	2.7137	12.3772	33.3983	1.7204	0.0324	0.0537	0.7814	0.2423	0.5521	0.6741	0.4926	1.5024	3.3993	3.6736	4.0549	0.208	0.3116	1.7768	060720	Successful	Same Color
At5g58630	Col-0	SALK_002968	060616	P14007	RL03236	Homozygous		F10124														molpercent	AA1007	13.543	0.5637	0.7946	8.2462	0.0312	2.5723	12.9122	40.7934	1.7382	0.0291	0.071	0.629	0.1867	0.3972	0.5776	0.3453	1.0154	2.7412	5.0523	6.0053	0.1665	0.2357	1.3529	060720	Successful	Same Color
At5g41080	Col-0	SALK_047427	060616	P14027	RL03252	Homozygous		F10124														molpercent	AA1007	13.6267	1.2697	1.1503	8.1485	0.0163	3.5826	15.4668	37.4964	2.0217	0.0359	0.0557	0.7831	0.1551	0.5771	0.7259	0.4178	1.451	3.6551	3.3924	4.101	0.1919	0.2731	1.406	060720	Successful	Same Color
At5g42860	Col-0	SALK_020785	060616	P14032	RL03242	Homozygous		F10124														molpercent	AA1007	8.9592	0.2774	0.8218	8.3125	0.0233	2.2789	12.7025	49.6483	1.7354	0.0347	0.0593	0.5685	0.1774	0.2861	0.4402	0.4316	1.0392	2.9814	2.5289	5.2279	0.1229	0.1829	1.1598	060720	Successful	Same Color
At3g04860	Col-0	SALK_021943	060616	P14034	RL03246			F10124														molpercent	AA1007	12.8498	0.3182	0.6948	6.8041	0.0241	2.4435	12.4118	47.6508	2.9543	0.0339	0.066	0.5184	0.1299	0.3679	0.4339	0.3952	1.0176	3.221	2.2073	4.0484	0.1372	0.2027	1.0693	060720	Successful	Same Color
At1g18150	Col-0	SALK_037501	060616	P14026	RL03253	Homozygous		F10124														molpercent	AA1007	10.9396	0.4316	0.7069	7.4468	0.0262	3.3158	13.4748	45.4984	2.8825	0.0304	0.076	0.595	0.14	0.5045	0.5529	0.4616	1.2011	3.6385	2.366	4.1761	0.1521	0.2325	1.1508	060720	Successful	Same Color
At5g13770	Col-0	SALK_051012	060616	P14256	RL03284	Homozygous		F10125														molpercent	AA1007	13.28	0.9475	0.7526	7.9581	0.0245	3.5583	14.8104	39.5417	2.4124	0.037	0.0659	0.8258	0.1079	0.5051	0.6333	0.5891	1.3034	4.312	2.7443	3.8526	0.1803	0.2135	1.3444	060720	Successful	Same Color
At1g18360	Col-0	SALK_072002	060616	P14250	RL03281	Homozygous		F10125														molpercent	AA1007	13.0902	0.7254	0.6437	8.8626	0.0212	2.8177	13.5219	43.1191	1.7966	0.0386	0.0768	0.7026	0.096	0.5157	0.6047	0.5331	1.019	3.8903	2.0478	4.224	0.1668	0.2321	1.254	060720	Successful	Same Color
At1g08630	Col-0	SALK_134724	060616	P14132	RL03260	Homozygous		F10125														molpercent	AA1007	16.5542	0.6112	0.779	7.7665	0.0254	3.2125	12.4555	38.5881	1.5444	0.0284	0.0378	0.91	0.1337	0.5701	0.6346	0.4652	1.7546	3.192	4.0199	4.0307	0.227	0.315	2.1442	060720	Successful	Same Color
At5g27860	Col-0	SALK_060886	060616	P14076	RL03282	WildType		F10125														molpercent	AA1007	12.952	0.3313	0.7168	11.0732	0.0371	2.7554	12.0435	40.8177	1.1087	0.0285	0.0774	0.6489	0.1492	0.626	0.555	0.388	1.0666	2.4921	3.6557	6.2125	0.1465	0.2821	1.8357	060720	Successful	Same Color
At5g59600	Col-0	SALK_072473	060616	P14160	RL03277	Homozygous		F10125														molpercent	AA1007	15.5846	0.5141	0.5978	8.8404	0.0145	3.5688	11.5334	39.9691	1.9309	0.0328	0.0481	0.6461	0.1315	0.522	0.6266	0.5394	1.2661	4.2751	3.0681	4.5475	0.1678	0.2221	1.3535	060720	Successful	Same Color
At4g17440	Col-0	SALK_063247	060616	P14247	RL03278	WildType		F10125														molpercent	AA1007	19.5715	0.8981	0.5257	9.8038	0.0262	3.4673	9.6981	35.3703	1.4143	0.0246	0.0317	0.7098	0.1011	0.6306	0.7675	0.376	1.2334	3.1284	4.4064	5.5266	0.2062	0.2599	1.8225	060720	Successful	Same Color
At2g40400	Col-0	SALK_082660	060616	P14249	RL03280			F10125														molpercent	AA1007	2.8169	1.6895	1.342	9.1643	0.0242	1.9704	15.0799	34.7017	1.6484	0.0515	0.0259	0.6129	0.3451	0.8956	0.8453	0.1342	0.3332	3.2732	17.4146	5.8852	0.2003	0.235	1.3107	060720	Successful	Dark Green
At1g68550	Col-0	SALK_084716	060616	P13995	RL03276	Homozygous		F10125														molpercent	AA1007	13.5074	0.4048	0.617	9.5986	0.026	2.2381	9.4243	44.2566	1.9032	0.0309	0.0478	0.5068	0.1114	0.4969	0.6075	0.3256	1.0353	3.1031	4.3018	6.054	0.1603	0.2086	1.0338	060720	Successful	Same Color
At4g08940	Col-0	SALK_095521	060616	P13991	RL03267	Homozygous		F10125														molpercent	AA1007	11.3551	0.7647	0.9785	6.3709	0.0228	3.3715	17.4316	40.8066	2.2574	0.0403	0.0392	0.7678	0.1346	0.5577	0.651	0.3996	1.5011	3.3289	3.6483	3.7574	0.2072	0.2384	1.3693	060720	Successful	Same Color
At5g61080	Col-0	SALK_109010	060616	P14128	RL03264	Homozygous		F10125														molpercent	AA1007	12.8105	0.4532	0.706	7.8971	0.0289	2.3214	14.347	42.3748	2.6763	0.0341	0.0742	0.6431	0.1354	0.4768	0.5044	0.4602	1.2967	3.4363	2.9485	4.6624	0.1618	0.1858	1.3654	060720	Successful	Same Color
At1g54060	Col-0	SALK_074897	060616	P14126	RL03273	Homozygous		F10125														molpercent	AA1007	12.6612	0.3539	0.5244	9.0788	0.017	3.0846	10.4938	43.6435	2.283	0.0358	0.0555	0.5688	0.1211	0.5253	0.595	0.4988	1.3729	4.2254	3.2501	4.8098	0.1697	0.252	1.3797	060720	Successful	Same Color
At2g26900	Col-0	SALK_101808	060616	P14134	RL03258	Homozygous		F10125														molpercent	AA1007	20.717	0.9655	0.8514	5.2795	0.02	3.9962	12.2622	37.7848	1.7408	0.0295	0.0398	0.7185	0.1287	0.5636	0.6875	0.2925	1.2929	3.0736	3.6552	4.1796	0.2023	0.2656	1.2534	060720	Successful	Same Color
At4g28210	Col-0	SALK_122771	060616	P13997	RL03269	Homozygous		F10125														molpercent	AA1007	17.7097	0.4523	0.5828	8.6098	0.0219	3.4636	10.1195	39.6209	1.6849	0.0319	0.0444	0.5989	0.1181	0.484	0.6018	0.5071	1.5156	4.1591	3.2623	4.5019	0.1504	0.2563	1.5027	060720	Successful	Same Color
At5g57345	Col-0	SALK_094836	060616	P14127	RL03265	Homozygous		F10125														molpercent	AA1007	15.1143	0.5138	0.7283	8.9493	0.0235	3.5214	12.1601	40.2743	2.1644	0.0344	0.0561	0.6149	0.1055	0.4564	0.6055	0.525	1.2772	3.9359	2.7818	4.3492	0.1414	0.245	1.4224	060720	Successful	Same Color
At4g02800	Col-0	SALK_108010	060616	P14130	RL03262	Homozygous		F10125														molpercent	AA1007	19.1727	0.473	0.64	10.4606	0.0248	2.5114	8.2242	36.1962	1.2355	0.032	0.0404	0.7694	0.2331	0.7381	0.7434	0.3698	1.5869	3.7312	5.1749	5.1001	0.2463	0.2697	2.0265	060720	Successful	Same Color
At1g59900	Col-0	SALK_074384	060616	P14248	RL03279	Homozygous		F10125														molpercent	AA1007	20.1695	0.6032	0.5959	8.4472	0.026	2.8318	12.6411	35.8973	2.2196	0.0354	0.0586	0.6506	0.1048	0.4919	0.5548	0.5036	1.0504	3.65	2.6491	5.0292	0.1575	0.2041	1.4284	060720	Successful	Same Color
At4g25990	Col-0	SALK_131539	060616	P14252	RL03288	WildType		F10125														molpercent	AA1007	8.7743	0.4552	0.7302	9.174	0.037	1.5352	15.0693	42.5555	2.6716	0.0316	0.0477	0.5745	0.1425	0.489	0.4707	0.2849	0.8841	2.3986	5.2205	6.9696	0.1335	0.1678	1.1829	060720	Successful	Same Color
At3g03760	Col-0	SALK_054710	060616	P13999	RL03271	Homozygous		F10125														molpercent	AA1007	22.0199	0.5181	0.6015	8.9874	0.0233	2.4645	10.4814	34.2783	2.4335	0.0246	0.0514	0.6686	0.1466	0.6311	0.5415	0.3481	1.2217	2.6037	4.4399	5.1777	0.1918	0.2531	1.8923	060720	Successful	Same Color
At1g27690	Col-0	SALK_086441	060616	P13998	RL03270	WildType		F10125														molpercent	AA1007	9.8518	0.6797	0.8793	7.2795	0.0262	2.2421	18.2598	42.0363	2.673	0.0366	0.0491	0.5345	0.1604	0.4637	0.4679	0.3585	0.9201	2.6035	4.0164	5.1002	0.1413	0.1937	1.0264	060720	Successful	Same Color
At2g26840	Col-0	SALK_050926	060616	P14257	RL03283	WildType		F10125														molpercent	AA1007	7.8213	0.9369	0.8451	7.2891	0.0234	2.6373	16.6515	47.0466	3.0439	0.0394	0.0576	0.5648	0.1163	0.4353	0.5109	0.3679	0.9173	3.2884	2.4386	3.8215	0.1233	0.1798	0.8437	060720	Successful	Same Color
At1g72020	Col-0	SALK_064653	060616	P14000	RL03272	Homozygous		F10125														molpercent	AA1007	17.9982	0.5024	0.4688	9.0564	0.0127	2.7326	10.8268	39.9446	2.1075	0.0326	0.0415	0.6828	0.1192	0.5512	0.6103	0.5227	1.2371	3.7796	2.7956	4.096	0.1746	0.2732	1.4334	060720	Successful	Same Color
At5g65460	Col-0	SALK_099639	060616	P14131	RL03261	Homozygous		F10125														molpercent	AA1007	15.2081	0.527	0.7047	7.1607	0.0248	3.7645	11.7695	41.1121	2.7837	0.0325	0.044	0.6207	0.0862	0.4778	0.6011	0.4577	1.5603	3.9176	3.0758	4.1776	0.1627	0.2485	1.4824	060720	Successful	Same Color
At4g17310	Col-0	SALK_149848	060616	P14133	RL03259	Homozygous		F10125														molpercent	AA1007	16.2788	0.436	0.753	8.9051	0.025	3.7625	12.8073	37.4355	1.6001	0.0286	0.0357	0.8134	0.1739	0.5342	0.585	0.3682	1.3334	3.6494	3.6962	4.3677	0.1823	0.2399	1.9888	060720	Successful	Same Color
At1g53260	Col-0	SALK_128737	060616	P14255	RL03285	Homozygous		F10125														molpercent	AA1007	14.3965	0.4148	0.5219	8.7489	0.0214	2.6938	11.1011	43.3943	2.4553	0.0337	0.0499	0.5687	0.0954	0.4521	0.537	0.5429	1.0693	4.1442	2.3067	4.9056	0.136	0.2221	1.1885	060720	Successful	Same Color
At4g30180	Col-0	SALK_107712	060616	P13996	RL03268	Homozygous		F10125														molpercent	AA1007	9.2147	0.2948	0.854	6.2989	0.0259	3.0538	18.0101	42.5599	2.9185	0.0408	0.0532	0.6618	0.1548	0.5011	0.5196	0.392	1.2098	3.5256	3.8091	4.1345	0.1549	0.2213	1.3909	060720	Successful	Same Color
At4g30580	Col-0	SALK_133805	060616	P13992	RL03266	Heterozygous		F10125														molpercent	AA1007	11.3178	0.7454	0.8898	7.2506	0.0206	3.6674	15.6739	41.5851	2.0347	0.0411	0.0462	0.8077	0.1405	0.5022	0.5854	0.4551	1.499	3.6941	3.3057	3.7688	0.1767	0.2565	1.536	060720	Successful	Same Color
At2g24300	Col-0	SALK_152033	060616	P14253	RL03287	Homozygous		F10125														molpercent	AA1007	16.9163	0.9212	0.7624	9.1545	0.0221	2.9745	13.6167	37.395	2.3235	0.0355	0.0707	0.7812	0.101	0.5306	0.6383	0.5782	1.2793	4.0316	2.0839	3.9789	0.1697	0.2272	1.4076	060720	Successful	Same Color
At2g26340	Col-0	SALK_099844	060616	P14129	RL03263	Homozygous		F10125														molpercent	AA1007	15.7123	0.3052	0.6543	8.4441	0.025	1.67	12.4489	42.0139	2.5333	0.0295	0.0843	0.5302	0.1352	0.4451	0.4323	0.4852	1.2157	2.7644	3.0547	5.2657	0.1419	0.1934	1.4154	060720	Successful	Same Color
At4g13130	Col-0	SALK_088339	060616	P13993	RL03274	Homozygous		F10125														molpercent	AA1007	13.7139	1.0369	0.8951	8.3125	0.0203	3.5379	14.6957	38.3274	1.8387	0.0398	0.043	0.8034	0.098	0.5548	0.7323	0.456	1.5814	4.3319	3.4957	3.557	0.1954	0.2451	1.4878	060720	Successful	Same Color
At3g54290	Col-0	SALK_102262	060616	P14251	RL03289	Homozygous		F10125														molpercent	AA1007	9.1489	0.508	0.6199	8.8567	0.0307	2.1554	12.5667	49.0724	2.165	0.0316	0.0495	0.5545	0.0894	0.4481	0.554	0.5214	0.9126	3.8637	1.7952	4.7031	0.126	0.2056	1.0216	060720	Successful	Same Color
At1g62600	Col-0	SALK_114012	060616	P14254	RL03286	WildType		F10125																																							060720	Successful	Same Color
At5g55270	Col-0	SALK_061513	060616	P13994	RL03275	Homozygous		F10125														molpercent	AA1007	11.5925	1.7389	1.0173	6.4611	0.0146	3.6873	21.6547	35.0385	1.9561	0.0373	0.0338	1.0598	0.0929	0.5447	0.696	0.4917	1.4601	3.8841	3.0706	3.1405	0.2182	0.2622	1.8471	060720	Successful	Same Color
	Col	SSB4	060616	P14023	RL03291			F10126														molpercent	AA1007	13.7371	0.9385	0.7669	7.9145	0.0174	3.0412	13.5522	40.2183	3.3053	0.0325	0.0647	0.6634	0.1638	0.5286	0.501	0.5227	1.3109	3.7171	2.8481	4.3348	0.1594	0.2052	1.4566	060720	Successful	Same Color
At1g60190	Col-0	SALK_064472	060616	P14125	RL02796	Homozygous		F10126														molpercent	AA1007	16.438	0.4992	0.6606	6.7973	0.0129	3.6875	12.318	39.0185	1.3731	0.0311	0.0392	0.4018	0.1384	0.5325	0.4771	0.4106	1.1502	2.4698	8.5947	3.4304	0.1306	0.2249	1.1635	060720	Successful	Same Color
At1g14230	Col-0	SALK_107413	060616	P14089	RL02798	Homozygous		F10126														molpercent	AA1007	11.3198	0.3721	0.7172	12.5202	0.0274	3.1365	14.4802	38.9123	2.7007	0.0422	0.0683	0.4897	0.2076	0.5612	0.5522	0.4321	0.9851	2.3219	2.967	5.6425	0.1205	0.2316	1.1916	060720	Successful	Same Color
At5g51540	Col-0	SALK_057646	060616	P14267	RL03306	Homozygous		F10126														molpercent	AA1007	10.0242	1.0384	0.7334	9.3067	0.0267	2.9463	12.2584	42.8925	1.8535	0.0368	0.0609	0.5769	0.117	0.5056	0.6183	0.353	0.8867	2.8786	4.6207	6.9353	0.1578	0.2102	0.9622	060720	Successful	Same Color
At1g72080	Col-0	SALK_068203	060616	P14019	RL03295	Homozygous		F10126														molpercent	AA1007	12.2412	0.6875	0.8168	7.4829	0.0217	4.486	13.4846	40.0526	2.4019	0.0367	0.0506	0.7138	0.1447	0.5217	0.5691	0.5486	1.2448	3.5252	4.7599	4.4468	0.143	0.2087	1.4112	060720	Successful	Same Color
At4g38510	Col-0	SALK_070162	060616	P14259	RL03305	Homozygous		F10126														molpercent	AA1007	13.4298	0.6171	0.6972	9.5265	0.011	4.1622	12.6366	38.1205	2.0211	0.0315	0.0606	0.7453	0.1432	0.6114	0.7278	0.6271	1.232	4.6779	3.4857	4.4692	0.1937	0.2617	1.5111	060720	Successful	Same Color
At5g27340	Col-0	SALK_071875	060616	P14269	RL03308	WildType		F10126														molpercent	AA1007	10.2303	1.4203	1.0485	7.4917	0.0248	3.2741	16.6908	40.5162	2.1014	0.0374	0.0529	0.7025	0.155	0.5521	0.6735	0.4165	1.018	3.1858	4.1715	4.7497	0.1701	0.2187	1.0984	060720	Successful	Same Color
	Col	SSB4	060616	P14020	RL03294			F10126														molpercent	AA1007	16.2526	0.8751	0.7969	8.9007	0.0111	3.8482	12.7642	34.8271	1.9918	0.0361	0.0641	0.8162	0.1246	0.6131	0.7029	0.5115	1.6203	3.6797	5.0937	4.3075	0.2014	0.2302	1.7311	060720	Successful	Same Color
At5g57390	Col-0	SALK_059254	060616	P14268	RL03307	WildType		F10126														molpercent	AA1007	13.2397	0.909	0.6525	8.316	0.0155	3.837	14.4911	37.8077	2.9955	0.0358	0.059	0.7142	0.1125	0.5344	0.6289	0.4695	1.1842	3.5403	3.7805	5.0698	0.1688	0.2429	1.1953	060720	Successful	Same Color
At5g52660	Col-0	SALK_069978	060616	P14262	RL03302	Heterozygous		F10126														molpercent	AA1007	12.9872	0.9815	0.751	7.3039	0.0233	2.9021	16.9811	38.6724	2.5218	0.0348	0.071	0.772	0.1347	0.5238	0.5274	0.4401	1.1766	3.1778	3.1689	5.081	0.1497	0.2236	1.3942	060720	Successful	Same Color
At5g43720	Col-0	SALK_055217	060616	P14265	RL03299	Homozygous		F10126														molpercent	AA1007	15.6003	0.5705	0.712	9.4925	0.0178	2.3537	13.8544	38.234	2.5692	0.0328	0.0517	0.6819	0.1461	0.5107	0.5347	0.5253	1.0866	3.5203	2.803	4.8126	0.1658	0.2079	1.5164	060720	Successful	Same Color
	Col	SSB4	060616	P14093	RL00979			F10126														molpercent	AA1007	10.1125	2.2331	0.9809	7.7258	0.0243	5.6488	20.7405	33.1586	2.9277	0.0411	0.0514	0.8282	0.1483	0.6865	0.7646	0.4541	1.114	3.3679	2.8743	4.4822	0.182	0.277	1.1763	060720	Successful	Same Color
At5g04770	Col-0	SALK_082408	060616	P14098	RL03309	Homozygous		F10126														molpercent	AA1007	10.0761	1.2929	0.7573	7.3793	0.018	2.8219	15.7008	42.9388	2.6478	0.0341	0.0438	0.6448	0.1379	0.4655	0.5218	0.4424	0.9633	2.9875	3.6394	5.1596	0.1574	0.1872	0.9825	060720	Successful	Same Color
At1g18730	Col-0	SALK_056498	060616	P14261	RL03303	Homozygous		F10126														molpercent	AA1007	17.0284	0.296	0.6636	5.411	0.0217	3.8005	10.8739	39.0287	1.9434	0.0327	0.0464	0.458	0.1034	0.4979	0.4645	0.2808	1.1209	3.5084	8.2142	4.3981	0.1359	0.2776	1.3939	060720	Successful	Same Color
At1g70470	Col-0	SALK_075882	060616	P14124	RL02795			F10126														molpercent	AA1007	9.247	0.6236	0.7468	11.2429	0.033	3.8399	15.3734	39.344	2.8515	0.0363	0.0642	0.5868	0.1578	0.6985	0.6751	0.559	0.9813	3.0176	2.8066	5.5132	0.1462	0.261	1.1943	060720	Successful	Same Color
At1g70570	Col-0	SALK_078468	060616	P14260	RL03304	Homozygous		F10126														molpercent	AA1007	15.1504	0.7095	0.6346	8.4235	0.0227	3.892	14.0978	35.9051	2.7098	0.0299	0.0528	0.7831	0.0874	0.5523	0.6064	0.4886	1.2312	3.735	4.069	4.793	0.1666	0.2451	1.6144	060720	Successful	Same Color
At5g56220	Col-0	SALK_132425	060616	P14022	RL03292	Homozygous		F10126														molpercent	AA1007	17.7287	2.5014	0.7731	7.5115	0.0188	3.2426	13.8861	34.3667	2.5098	0.0319	0.067	0.8364	0.1235	0.5402	0.5751	0.5166	1.5944	3.547	3.0506	4.526	0.1999	0.2126	1.6401	060720	Successful	Same Color
At3g02065	Col-0	SALK_020125	060616	P14096	RL02792	Homozygous		F10126														molpercent	AA1007	11.3021	1.4888	0.9603	7.0481	0.0166	6.2566	18.3611	34.0074	2.6051	0.0349	0.068	0.9264	0.1512	0.6507	0.728	0.5975	1.1042	4.42	3.1978	4.1497	0.16	0.2653	1.5001	060720	Successful	Same Color
At4g13500	Col-0	SALK_091322	060616	P14264	RL03300	Homozygous		F10126														molpercent	AA1007	6.6593	0.2024	0.9558	13.9759	0.0368	0.9788	17.6164	36.9511	3.46	0.0431	0.0546	0.4188	0.1629	0.3914	0.3584	0.1681	0.92	1.8299	8.6132	4.8826	0.1123	0.1283	1.0797	060720	Successful	Same Color
At4g11300	Col-0	SALK_118557	060616	P14021	RL03293	WildType		F10126														molpercent	AA1007	16.8922	0.5603	0.5731	8.6418	0.0131	4.2131	11.5395	37.5951	2.1114	0.0334	0.0639	0.6933	0.0987	0.5517	0.6095	0.6	1.4059	4.2944	3.6553	3.7556	0.1726	0.2577	1.6685	060720	Successful	Same Color
At1g64770	Col-0	SALK_103166	060616	P14017	RL03297	WildType		F10126														molpercent	AA1007	14.9812	0.8975	0.7783	7.9916	0.0235	4.0689	12.6016	37.0949	2.1447	0.0289	0.0461	0.9438	0.1139	0.6084	0.6963	0.6736	1.3532	4.459	4.8454	3.3666	0.212	0.3019	1.7686	060720	Successful	Same Color
At1g50020	Col-0	SALK_064115	060616	P14094	RL02794	Homozygous		F10126														molpercent	AA1007	13.7407	1.7283	0.9681	8.5718	0.0233	6.9076	15.2412	28.7949	2.3156	0.0319	0.0507	0.9615	0.1619	0.7895	0.9073	0.6114	1.4869	5.4519	4.6166	4.4814	0.2294	0.3033	1.625	060720	Successful	Same Color
At5g26850	Col-0	SALK_151241	060616	P14088	RL02797	Homozygous		F10126														molpercent	AA1007	10.3163	1.3292	0.815	9.6645	0.0237	5.3644	15.0735	37.1619	2.3392	0.036	0.0643	0.7392	0.1568	0.7473	0.8208	0.5595	1.0391	2.9828	3.4464	5.6197	0.1944	0.2848	1.2212	060720	Successful	Same Color
At5g41110	Col-0	SALK_075966	060616	P14263	RL03301	Heterozygous		F10126														molpercent	AA1007	8.5914	1.2048	0.9776	7.4697	0.0342	2.3533	19.8367	39.4272	2.4435	0.0333	0.0492	0.6986	0.1656	0.4764	0.5455	0.3561	0.9992	2.834	4.4799	5.5364	0.1398	0.1807	1.1668	060720	Successful	Same Color
At3g63250	Col	hmt2 5-3 5	060616	P14092	RL02045			F10126														molpercent	AA1007	10.3079	4.0472	0.8298	6.8973	0.025	4.066	16.3093	38.199	2.3173	0.0422	0.0652	0.8487	0.1476	0.6187	0.78	0.5555	0.9585	4.6024	2.2824	4.1687	0.1866	0.2576	1.487	060720	Successful	Same Color
At1g05810	Col-0	SALK_015171	060616	P14095	RL02793	WildType		F10126														molpercent	AA1007	14.6566	0.7818	0.8926	4.9257	0.018	5.8072	18.4056	33.696	2.7034	0.0285	0.0638	0.5106	0.1098	0.5458	0.4481	0.3656	0.8884	3.5886	6.4995	3.4943	0.1449	0.2595	1.1657	060720	Successful	Same Color
At5g06270	Col-0	SALK_089888	060616	P14018	RL03296	Homozygous		F10126														molpercent	AA1007	9.0754	1.0034	0.9021	6.477	0.0234	2.6645	18.523	41.7394	3.3048	0.0351	0.0717	0.6742	0.1431	0.4112	0.491	0.4038	1.085	2.9327	4.2128	4.3802	0.1601	0.1872	1.0989	060720	Successful	Same Color
At3g51860	Col-0	SALK_094565	060616	P14097	RL03310	Homozygous		F10126														molpercent	AA1007	16.1027	1.8746	0.8056	9.9452	0.0216	2.6907	13.104	35.5837	1.6392	0.0336	0.0634	0.7225	0.1451	0.6223	0.6767	0.4653	1.1182	3.2783	3.9831	5.3505	0.1927	0.2294	1.3516	060720	Successful	Same Color
At4g14000	Col-0	SALK_116466	060616	P14024	RL03290	WildType		F10126														molpercent	AA1007	12.6453	1.1856	0.8678	6.7889	0.0144	3.7635	16.94	37.39	2.984	0.0351	0.0572	0.6557	0.1177	0.5686	0.5634	0.4021	1.2672	3.1123	3.9802	5.0298	0.1575	0.2048	1.2688	060720	Successful	Same Color
At4g13590	Col-0	SALK_011783	060714	P13976	RL03513	Homozygous		F10133														molpercent	AA1008	14.6176	0.1647	0.5933	6.131	0.0364	2.5143	8.1561	50.6597	3.5025	0.0648	0.2077	0.2803	0.0356	0.1984	0.3538	0.1906	0.5972	2.9392	3.3721	4.5406	0.0742	0.0957	0.6742	060816	Successful	Same Color
At1g22450	Col-0	SALK_012099	060714	P13967	RL03519	Homozygous		F10133														molpercent	AA1008	16.1457	0.1913	0.7951	6.5759	0.0335	2.4893	10.7114	45.668	3.4934	0.0651	0.2787	0.3737	0.0529	0.1957	0.3215	0.2884	0.6769	3.6433	2.3264	4.7386	0.076	0.0956	0.7635	060816	Successful	Same Color
At5g11450	Col-0	SALK_039106	060714	P13975	RL03521	Homozygous		F10133														molpercent	AA1008	14.816	0.2209	0.7105	7.2266	0.0546	2.0654	8.1491	48.4978	2.8498	0.0669	0.1592	0.3165	0.068	0.2061	0.3675	0.1705	0.6082	2.7641	3.776	6.0803	0.0738	0.088	0.6641	060816	Successful	Same Color
At5g03110	Col-0	SALK_025790	060714	P14358	RL03531	Homozygous		F10133														molpercent	AA1008	13.6245	0.189	0.7584	8.3351	0.0464	2.1165	8.5506	48.1018	2.7111	0.0675	0.2453	0.2866	0.1125	0.2236	0.346	0.1837	0.503	2.6913	2.7083	7.4278	0.0727	0.0913	0.6071	060816	Successful	Same Color
At4g34120	Col-0	SALK_021868	060714	P13925	RL03534	Homozygous		F10133														molpercent	AA1008	10.9923	0.1704	0.7724	7.0919	0.0543	2.3028	10.1023	49.9695	3.737	0.0688	0.2788	0.3413	0.078	0.2478	0.3818	0.2148	0.5424	3.1787	2.8673	5.7941	0.0857	0.0967	0.6308	060816	Successful	Same Color
At3g19960	Col-0	SALK_048767	060714	P14357	RL03523	Homozygous		F10133														molpercent	AA1008	13.8701	0.2484	0.9076	7.5854	0.0281	2.3928	9.3012	49.6618	2.8164	0.07	0.2621	0.361	0.0387	0.2377	0.3782	0.2622	0.6206	3.6369	2.2807	4.0866	0.0671	0.1026	0.7839	060816	Successful	Same Color
At5g06230	Col-0	SALK_036254	060714	P13974	RL03529	Homozygous		F10133														molpercent	AA1008	14.3558	0.2051	0.9454	6.6322	0.0307	2.8727	10.464	47.4826	4.092	0.0619	0.2458	0.3519	0.036	0.2399	0.3877	0.3048	0.578	4.0448	1.8244	3.9815	0.068	0.0997	0.6953	060816	Successful	Same Color
At5g13090	Col-0	SALK_004688	060714	P13923	RL03518	Homozygous		F10133														molpercent	AA1008	12.5167	0.1549	0.6945	7.4855	0.044	2.6201	8.9535	51.0511	3.225	0.0694	0.2069	0.3068	0.0694	0.2382	0.3815	0.2564	0.5862	3.4063	2.3634	4.5933	0.0713	0.0999	0.6057	060816	Successful	Same Color
At5g22090	Col-0	SALK_002221	060714	P13968	RL03511	Homozygous		F10133														molpercent	AA1008	14.952	0.1385	0.6612	6.4781	0.0464	1.9125	8.7288	49.753	4.0346	0.0614	0.2246	0.2951	0.0636	0.196	0.2873	0.2363	0.5848	3.1875	2.5191	4.7935	0.0617	0.0811	0.7027	060816	Successful	Same Color
At5g43720	Col-0	SALK_000441	060714	P14360	RL03514	Homozygous		F10133														molpercent	AA1008	16.3213	0.1701	0.5636	6.662	0.0333	2.7454	7.8504	49.0284	4.1528	0.0615	0.1983	0.2847	0.029	0.1911	0.3014	0.2295	0.6135	3.5744	1.9885	4.0952	0.066	0.0901	0.7496	060816	Successful	Same Color
At2g24050	Col-0	SALK_076633	060714	P13977	RL03538	Homozygous		F10133														molpercent	AA1008	12.3903	0.4017	0.8381	8.1281	0.0333	4.5693	9.498	47.7752	2.2477	0.0662	0.2471	0.4098	0.0424	0.2749	0.5301	0.3293	0.6269	4.2424	1.6494	4.6369	0.0805	0.1389	0.8435	060816	Successful	Same Color
At5g51150	Col-0	SALK_045813	060714	P13970	RL03528			F10133														molpercent	AA1008	12.0638	0.1523	0.5989	6.7404	0.0529	2.1755	10.2639	51.0886	3.6052	0.0666	0.2587	0.3137	0.1177	0.2065	0.305	0.2525	0.5199	3.2834	1.8137	5.3804	0.0695	0.0901	0.5809	060816	Successful	Same Color
At4g02800	Col-0	SALK_011894	060714	P13971	RL03520	Homozygous		F10133														molpercent	AA1008	17.9537	0.2407	0.8724	6.9437	0.025	2.2402	10.5196	44.3682	2.87	0.0682	0.2093	0.3992	0.0549	0.2567	0.3867	0.3164	0.7333	3.6517	2.3997	4.4069	0.0821	0.1109	0.8904	060816	Successful	Same Color
At5g20610	Col-0	SALK_098762	060714	P14364	RL03540	Homozygous		F10133														molpercent	AA1008	8.7495	0.2201	0.7659	7.6809	0.04	3.7167	8.2906	54.4788	3.5428	0.0685	0.2594	0.304	0.0417	0.2286	0.4341	0.3048	0.4514	4.2999	1.2956	4.1087	0.0638	0.0976	0.5568	060816	Successful	Same Color
At5g05980	Col-0	SALK_032544	060714	P13924	RL03526	Homozygous		F10133														molpercent	AA1008	12.3172	0.2129	0.7728	6.6514	0.0469	3.0406	10.0886	50.4831	3.5035	0.0626	0.2885	0.3565	0.0602	0.2287	0.3928	0.2841	0.5314	3.7005	1.68	4.5007	0.0735	0.0946	0.6291	060816	Successful	Same Color
At4g35460	Col-0	SALK_027935	060714	P13929	RL03509	Homozygous		F10133														molpercent	AA1008	14.2049	0.15	0.7661	6.3442	0.0445	2.4326	9.0447	49.9292	3.6422	0.0769	0.2616	0.339	0.0493	0.2293	0.3506	0.2702	0.7088	3.5369	2.5706	4.1098	0.0882	0.0984	0.7518	060816	Successful	Same Color
At2g28880	Col-0	SALK_095283	060714	P13973	RL03537	Heterozygous		F10133														molpercent	AA1008	16.5817	0.2499	0.5923	7.6496	0.0437	2.9031	7.119	48.8105	3.2471	0.0591	0.2236	0.2938	0.0304	0.1943	0.3815	0.2609	0.5629	3.2816	2.1384	4.5201	0.0703	0.1249	0.6612	060816	Successful	Same Color
At1g09940	Col-0	SALK_061742	060714	P14359	RL03539	WildType		F10133														molpercent	AA1008	8.2848	0.1551	0.7048	7.0216	0.0322	2.586	9.9781	55.391	3.0373	0.0742	0.2152	0.2943	0.0515	0.1933	0.3329	0.2922	0.3762	3.7096	1.5331	5.0282	0.0656	0.0771	0.5656	060816	Successful	Same Color
At5g02940	Col-0	SALK_045095	060714	P13922	RL03510	Homozygous		F10133														molpercent	AA1008	12.0509	0.1317	0.4968	6.8171	0.0556	1.9003	8.2567	53.3411	3.2346	0.0662	0.201	0.279	0.0626	0.2146	0.3152	0.1962	0.6118	2.7357	2.8022	5.4066	0.0722	0.0872	0.6648	060816	Successful	Same Color
At2g36835	Col-0	SALK_043358	060714	P14365	RL03515	Homozygous		F10133														molpercent	AA1008	17.4164	0.267	0.6512	7.4011	0.0394	2.5117	7.8006	44.9639	3.2837	0.0527	0.2067	0.3383	0.0465	0.2565	0.364	0.1987	0.7144	2.8971	4.1177	5.1936	0.0968	0.1114	1.0707	060816	Successful	Same Color
At4g13500	Col-0	SALK_026874	060714	P13972	RL03512	Homozygous		F10133														molpercent	AA1008	14.1825	0.2899	0.6233	7.1435	0.0218	2.2655	8.8127	49.8119	3.3671	0.0797	0.2185	0.3343	0.032	0.215	0.362	0.2954	0.7066	3.6541	2.9483	3.6112	0.0556	0.1037	0.8653	060816	Successful	Same Color
At1g21750	Col-0	SALK_015253	060714	P13920	RL03527	Homozygous		F10133														molpercent	AA1008	15.8442	0.1976	0.6354	6.4922	0.0363	2.5201	10.1585	47.3577	4.3364	0.0709	0.2722	0.3393	0.0364	0.2107	0.3311	0.3037	0.6343	3.6399	1.9167	3.7802	0.0745	0.0953	0.7163	060816	Successful	Same Color
At1g50770	Col-0	SALK_060403	060714	P13969	RL03536	Homozygous		F10133														molpercent	AA1008	23.2616	0.1338	1.4796	13.3708	0.0447	0.2747	15.2927	31.6575	2.472	0.0689	0.222	0.2697	0.233	0.1562	0.2713	0.1976	0.5858	2.1548	3.5884	3.948	0.073	0.0685	0.1755	060816	Successful	Light Green
At3g18290	Col-0	SALK_036012	060714	P13921	RL03535	WildType		F10133														molpercent	AA1008	13.3174	0.2229	0.9871	7.7836	0.0317	2.6092	11.7999	46.4465	3.5977	0.0832	0.2393	0.4377	0.0545	0.2401	0.398	0.3345	0.6458	3.7256	1.8973	4.1702	0.0831	0.1001	0.7947	060816	Successful	Same Color
At4g32590	Col-0	SALK_009697	060714	P14361	RL03533	Homozygous		F10133														molpercent	AA1008	10.5252	0.1319	0.4952	8.828	0.0404	1.8826	7.2294	54.7179	2.4121	0.0625	0.2118	0.2914	0.0997	0.2811	0.3735	0.223	0.5261	2.5992	2.3957	5.7701	0.1009	0.1038	0.6985	060816	Successful	Same Color
At2g24090	Col-0	SALK_026289	060714	P14356	RL03522	WildType		F10133														molpercent	AA1008	19.1731	0.2463	0.7706	7.3292	0.0504	1.7617	8.4585	42.4487	3.7712	0.0564	0.2563	0.3521	0.033	0.2079	0.3105	0.1557	0.6662	2.2262	3.8895	6.7175	0.0804	0.093	0.9455	060816	Successful	Same Color
At1g08840	Col-0	SALK_022652	060714	P14351	RL03530	Homozygous		F10133														molpercent	AA1008	12.2858	0.2187	0.8129	6.3008	0.0353	2.5186	11.2813	50.1992	3.8064	0.0719	0.2528	0.3587	0.033	0.2432	0.3661	0.2906	0.509	3.7101	1.8519	3.9207	0.077	0.0986	0.7573	060816	Successful	Same Color
At1g02820	Col-0	SALK_005087	060714	P14362	RL03524	Homozygous		F10133														molpercent	AA1008	13.7281	0.1756	0.7797	7.3273	0.0372	1.2398	8.5847	52.8256	3.6293	0.0626	0.2443	0.287	0.0367	0.1893	0.3036	0.2061	0.5098	3.0677	2.1598	3.8287	0.0664	0.083	0.6276	060816	Successful	Same Color
At5g10990	Col-0	SALK_001994	060714	P13926	RL03516	Homozygous		F10133														molpercent	AA1008	11.2073	0.1465	0.6985	6.8234	0.058	1.9578	9.4799	52.7337	2.925	0.0601	0.2202	0.274	0.0849	0.1741	0.291	0.1515	0.5043	2.5032	3.085	5.7416	0.069	0.0805	0.7307	060816	Successful	Same Color
At5g56230	Col-0	SALK_027573	060714	P13927	RL03517	WildType		F10133														molpercent	AA1008	14.64	0.1446	0.797	7.4503	0.0348	2.1733	7.7995	49.6991	2.8503	0.0571	0.2466	0.3303	0.0525	0.2233	0.3742	0.2317	0.6622	2.8882	2.6924	5.8086	0.0787	0.1136	0.6518	060816	Successful	Same Color
At4g38550	Col-0	SALK_010131	060714	P14363	RL03532	Homozygous		F10133														molpercent	AA1008	10.7867	0.5407	1.016	6.6747	0.0433	2.4645	12.3678	49.1925	3.8481	0.0715	0.2007	0.4186	0.0243	0.2303	0.3856	0.2899	0.5608	3.8289	1.8947	4.3019	0.081	0.0971	0.6805	060816	Successful	Same Color
At5g06930	Col-0	SALK_018520	060714	P13928	RL03525	Homozygous		F10133														molpercent	AA1008	12.724	0.1312	0.7002	7.7511	0.0325	2.0216	8.3598	51.9999	2.6775	0.0645	0.1813	0.2861	0.1042	0.1941	0.3355	0.2496	0.4511	2.704	2.4728	5.8244	0.0704	0.0891	0.5753	060816	Successful	Same Color
At4g37920	Col-0	SALK_087707	060714	P13943	RL03562			F10134														molpercent	AA1008	20.6621	0.119	0.8018	4.9669	0.0334	1.2364	8.0885	49.6829	3.2898	0.0491	0.3019	0.208	0.0569	0.1455	0.2014	0.1646	0.5422	2.4766	3.2715	2.9898	0.0661	0.0943	0.5513	060816	Successful	Same Color
At1g19840	Col-0	SALK_056069	060714	P13953	RL03548			F10134														molpercent	AA1008	16.9392	0.1133	0.7351	6.8258	0.0571	1.3824	7.6143	51.3651	2.6614	0.0613	0.2374	0.2711	0.0392	0.1738	0.2466	0.1678	0.5606	3.1484	2.4721	3.9485	0.0537	0.0817	0.8439	060816	Successful	Same Color
At5g10390	Col-0	SALK_096240	060714	P13945	RL03546			F10134														molpercent	AA1008	11.525	0.1517	0.6983	6.7403	0.05	1.8021	9.9479	50.9086	3.5347	0.0654	0.2038	0.2783	0.0753	0.1826	0.3015	0.1575	0.5099	2.4692	3.8248	5.7706	0.0743	0.0896	0.6388	060816	Successful	Same Color
At4g27990	Col-0	SALK_075931	060714	P13949	RL03547			F10134														molpercent	AA1008	12.9032	0.1134	0.6043	7.0652	0.0516	1.4913	7.4903	55.3924	3.0499	0.0568	0.2015	0.2361	0.0619	0.1569	0.2572	0.186	0.457	2.3272	2.2207	4.9571	0.0573	0.0897	0.573	060816	Successful	Same Color
At3g21570	Col-0	SALK_069140	060714	P13948	RL03555			F10134														molpercent	AA1008	20.9538	0.2141	0.8026	7.3717	0.0376	2.2338	8.1327	44.761	3.1259	0.0544	0.2887	0.3134	0.055	0.2204	0.3163	0.1505	0.5932	2.5932	2.3475	4.3267	0.066	0.114	0.9275	060816	Successful	Same Color
At1g79110	Col-0	SALK_053473	060714	P14547	RL03561			F10134														molpercent	AA1008	14.7665	0.1508	0.7123	7.4616	0.0444	2.1829	8.8352	49.9303	2.9742	0.0724	0.1517	0.3219	0.0504	0.2092	0.341	0.2673	0.5445	3.307	2.191	4.666	0.0738	0.0931	0.6524	060816	Successful	Same Color
At5g03000	Col-0	SALK_078646	060714	P13944	RL03554			F10134														molpercent	AA1008	17.3975	0.1338	0.7284	6.7733	0.0532	1.9071	7.6025	49.9579	2.6108	0.0548	0.1645	0.2722	0.0667	0.2191	0.3177	0.1746	0.5602	2.5815	2.713	4.7679	0.0718	0.087	0.7843	060816	Successful	Same Color
At1g13200	Col-0	SALK_106235	060714	P14331	RL03565			F10134														molpercent	AA1008	13.6555	0.1573	0.6883	7.6418	0.04	1.9624	6.8516	53.4976	3.1198	0.0628	0.279	0.2608	0.0353	0.1668	0.3281	0.207	0.513	2.9042	1.5996	5.3212	0.0622	0.0834	0.5626	060816	Successful	Same Color
At2g46915	Col-0	SALK_082973	060714	P14336	RL03550			F10134														molpercent	AA1008	13.768	0.131	0.6477	7.0688	0.0431	1.354	7.4146	52.6159	3.2588	0.0682	0.2159	0.2449	0.0746	0.176	0.2809	0.1431	0.5667	2.6917	2.5294	5.9608	0.0747	0.0898	0.5812	060816	Successful	Same Color
At1g37140	Col-0	SALK_075516	060714	P14333	RL03549			F10134														molpercent	AA1008	10.5569	0.1323	0.6481	7.8988	0.0699	1.3249	8.1279	55.4429	3.4071	0.0646	0.2231	0.2733	0.1068	0.1834	0.2928	0.1926	0.6005	2.5092	2.4675	4.759	0.071	0.0936	0.5535	060816	Successful	Same Color
At5g41960	Col-0	SALK_106257	060714	P13946	RL03571			F10134														molpercent	AA1008	9.5732	0.1555	0.6985	7.5347	0.0731	1.6275	6.8986	56.0844	3.3353	0.0664	0.2173	0.2448	0.066	0.1844	0.3304	0.162	0.4599	2.802	1.9491	6.8915	0.0605	0.0814	0.5034	060816	Successful	Same Color
At4g17460	Col-0	SALK_059835	060714	P14549	RL03545			F10134														molpercent	AA1008	13.9047	0.1082	0.5284	6.6153	0.0384	1.75	7.4885	54.1798	3.3995	0.0613	0.2347	0.232	0.0729	0.1699	0.2836	0.1829	0.541	2.6236	2.7878	4.0978	0.0665	0.0881	0.5451	060816	Successful	Same Color
At5g02710	Col-0	SALK_148214	060714	P14533	RL03569			F10134														molpercent	AA1008	16.4947	0.2884	0.743	8.5317	0.0715	2.7323	7.6168	48.4292	2.5828	0.0609	0.1735	0.3325	0.0378	0.2113	0.3878	0.2655	0.6107	3.2137	1.7894	4.4943	0.0571	0.0981	0.777	060816	Successful	Same Color
At2g40980	Col-0	SALK_135979	060714	P13951	RL03564			F10134														molpercent	AA1008	16.063	0.2123	0.652	8.1694	0.0261	1.2001	7.6869	50.8789	2.7509	0.0566	0.2474	0.2972	0.0278	0.1731	0.3213	0.2338	0.5559	3.1544	2.1099	4.2901	0.0574	0.0786	0.757	060816	Successful	Same Color
At3g51860	Col-0	SALK_072116	060714	P14524	RL03542			F10134														molpercent	AA1008	15.5719	0.1593	0.7431	7.2914	0.043	2.5283	7.549	51.0113	2.5805	0.0712	0.2058	0.3166	0.0552	0.195	0.3451	0.233	0.6541	2.7739	2.484	4.3377	0.0698	0.0898	0.6911	060816	Successful	Same Color
At5g56090	Col-0	SALK_083548	060714	P14528	RL03543			F10134														molpercent	AA1008	12.1213	0.1519	0.6471	6.9489	0.0838	1.5166	7.0612	51.8015	5.0853	0.0658	0.1874	0.2162	0.0894	0.1769	0.302	0.1227	0.4889	2.1303	3.4228	6.7256	0.0686	0.0838	0.5018	060816	Successful	Same Color
At3g43540	Col-0	SALK_078598	060714	P13947	RL03563			F10134														molpercent	AA1008	12.4568	0.1339	0.8324	7.9451	0.0506	1.6558	7.8916	53.7464	3.0542	0.068	0.2291	0.2599	0.0615	0.1812	0.3143	0.2042	0.5529	3.2662	1.7709	4.583	0.0618	0.0811	0.5992	060816	Successful	Same Color
At1g53140	Col-0	SALK_065118	060714	P14530	RL03560			F10134														molpercent	AA1008	15.9215	0.1027	0.75	6.413	0.0745	0.8703	9.1738	43.3926	3.1939	0.0515	0.2307	0.3182	0.1825	0.337	0.2536	0.1395	0.6712	2.2249	6.4036	8.2265	0.1025	0.1026	0.8634	060816	Successful	Light Green
At5g12150	Col-0	SALK_115544	060714	P14334	RL03566			F10134														molpercent	AA1008	12.9438	0.1409	0.7007	7.9816	0.0541	2.2432	7.8716	52.2612	3.1183	0.0598	0.2461	0.2966	0.0676	0.1983	0.3321	0.2419	0.5792	2.9405	1.5275	5.4806	0.0625	0.0884	0.5636	060816	Successful	Same Color
At4g39140	Col-0	SALK_099042	060714	P13950	RL03572			F10134														molpercent	AA1008	11.672	0.2859	0.9203	8.0498	0.0405	1.8165	8.8219	52.1689	2.8876	0.0674	0.2106	0.3262	0.0437	0.1907	0.3484	0.1917	0.512	3.1135	2.1151	5.428	0.0676	0.0885	0.6331	060816	Successful	Same Color
At5g51740	Col-0	SALK_088054	060714	P14548	RL03553			F10134														molpercent	AA1008	12.9525	0.1366	0.7673	6.5745	0.0469	1.6375	9.2341	53.1332	3.4053	0.0676	0.2101	0.2619	0.0941	0.1667	0.2892	0.2147	0.5034	2.7121	2.4084	4.4162	0.0712	0.0869	0.6096	060816	Successful	Same Color
At5g14320	Col-0	SALK_087496	060714	P14335	RL03558			F10134														molpercent	AA1008	13.7962	0.1355	0.71	6.901	0.0498	1.8439	7.7096	54.0303	3.1172	0.0689	0.2088	0.2887	0.0679	0.1962	0.3161	0.2244	0.5394	2.6478	1.9565	4.4752	0.0728	0.0943	0.5496	060816	Successful	Same Color
At5g58630	Col-0	SALK_117212	060714	P14525	RL03567			F10134														molpercent	AA1008	10.3767	0.1269	0.6455	6.9466	0.048	1.8182	6.9497	56.7569	4.0055	0.0658	0.2407	0.2497	0.1041	0.1783	0.3375	0.1606	0.5158	2.729	2.457	4.6944	0.0648	0.0757	0.4528	060816	Successful	Same Color
At1g73090	Col-0	SALK_135373	060714	P14529	RL03568			F10134														molpercent	AA1008	16.9086	0.2421	0.6172	8.3297	0.0318	2.2149	7.9154	47.2486	3.0541	0.0605	0.1809	0.3259	0.0528	0.2023	0.3561	0.1921	0.5994	2.7214	2.6565	5.1842	0.0603	0.0946	0.7506	060816	Successful	Same Color
At5g65770	Col-0	SALK_097945	060714	P14532	RL03544			F10134														molpercent	AA1008	13.5955	0.1434	0.6542	6.5191	0.0439	1.7752	9.1432	52.0624	4.1551	0.0604	0.2445	0.252	0.0811	0.1655	0.2611	0.1883	0.5417	2.7423	2.3777	4.2621	0.0679	0.0787	0.5845	060816	Successful	Same Color
At1g08070	Col-0	SALK_084804	060714	P14523	RL03541			F10134														molpercent	AA1008	8.3312	0.1492	0.8035	8.2787	0.0683	1.2278	7.7427	56.9172	3.2643	0.0727	0.1553	0.2685	0.138	0.1556	0.2778	0.1684	0.5128	1.8633	3.8673	5.0505	0.0636	0.0909	0.5322	060816	Successful	Same Color
At1g70950	Col-0	SALK_081293	060714	P14527	RL03551			F10134														molpercent	AA1008	13.017	0.1435	0.7696	5.8798	0.0414	1.5537	9.3654	53.4524	3.6196	0.0589	0.2053	0.3	0.0567	0.1978	0.3051	0.1969	0.5451	3.0296	2.244	4.2494	0.0688	0.0924	0.6076	060816	Successful	Same Color
At1g50960	Col-0	SALK_055721	060714	P13952	RL03556			F10134														molpercent	AA1008	16.5436	0.1589	0.7004	7.2574	0.057	1.7332	7.5925	48.0111	2.789	0.0604	0.205	0.2802	0.0571	0.197	0.3145	0.1306	0.5257	2.0012	3.6705	6.7169	0.0746	0.092	0.8313	060816	Successful	Same Color
At1g68160	Col-0	SALK_121145	060714	P14550	RL03570			F10134														molpercent	AA1008	17.8577	0.4493	0.9853	7.9409	0.0281	2.2175	9.3072	46.463	2.3148	0.062	0.2572	0.3801	0.0349	0.1947	0.3993	0.2613	0.662	3.6966	1.6329	3.8212	0.0544	0.103	0.8767	060816	Successful	Same Color
At4g31430	Col-0	SALK_076754	060714	P14526	RL03559			F10134														molpercent	AA1008	9.9565	0.1676	0.9833	8.7054	0.0555	0.8909	12.2674	49.7529	4.5381	0.0711	0.2136	0.2526	0.1393	0.186	0.2479	0.1361	0.458	1.7149	3.2818	5.2184	0.0856	0.0724	0.6047	060816	Successful	Same Color
At5g19050	Col-0	SALK_088713	060714	P14332	RL03557			F10134														molpercent	AA1008	11.6001	0.1396	0.7607	7.107	0.0487	1.6338	9.4401	53.4766	3.1688	0.0613	0.1959	0.2812	0.0692	0.1651	0.2934	0.2028	0.5491	2.9375	2.0758	5.0635	0.0639	0.0805	0.5854	060816	Successful	Same Color
At1g50750	Col-0	SALK_066042	060714	P14531	RL03552			F10134														molpercent	AA1008	18.9442	0.1974	0.554	7.1675	0.0375	1.3578	7.3994	50.1243	2.39	0.0665	0.2958	0.2736	0.0265	0.1804	0.3038	0.2326	0.565	2.9014	2.3779	3.7743	0.0567	0.0849	0.6885	060816	Successful	Same Color
At1g08630	Col		060714	P14554	RL03590			F10135														molpercent	AA1008	19.2626	0.241	0.7679	9.1694	0.0308	3.3473	7.5421	41.1824	2.4503	0.0642	0.3178	0.3067	0.1253	0.341	0.4776	0.3184	0.4716	3.4858	3.1285	5.9628	0.0724	0.1241	0.8099	060816	Successful	Light Green
At5g56840	Col-0	SALK_109611	060714	P14553	RL03589	WildType		F10135														molpercent	AA1008	12.3033	0.1713	0.6458	8.1683	0.0516	4.2532	7.3171	48.6767	2.7986	0.0713	0.198	0.2565	0.0905	0.3234	0.4914	0.2301	0.5461	3.2814	2.7303	6.6241	0.0888	0.1204	0.562	060816	Successful	Same Color
At1g03060	Col-0	SALK_148574	060714	P14535	RL03573	Homozygous		F10135														molpercent	AA1008	14.3937	0.1411	0.8688	7.2963	0.0333	2.0194	10.1371	45.5393	3.5669	0.0696	0.2858	0.3288	0.1254	0.2595	0.3695	0.2764	0.7068	3.9144	3.4053	5.1936	0.0952	0.1182	0.8557	060816	Successful	Light Green
	Col	SSB4	060714	P14593	RL00986			F10135														molpercent	AA1008	12.701	0.2164	0.6881	9.4783	0.0521	2.2838	6.9829	48.4332	2.4862	0.0644	0.2409	0.3	0.0957	0.3989	0.6012	0.1991	0.5263	2.4184	3.0143	7.8723	0.0934	0.1511	0.7019	060816	Successful	Same Color
At5g54890	Col-0	SALK_113103	060714	P14511	RL03583	Homozygous		F10135														molpercent	AA1008	15.2245	0.185	0.7243	7.5932	0.0382	2.1482	7.8712	47.116	3.6739	0.0538	0.2623	0.3253	0.0505	0.2148	0.3497	0.209	0.6866	3.1366	2.5887	6.4887	0.0886	0.0966	0.8744	060816	Successful	Same Color
At2g25920	Col-0	SALK_144364	060714	P14515	RL03584	Homozygous		F10135														molpercent	AA1008	17.6968	0.2592	0.6417	7.9915	0.0386	2.7817	8.0082	45.7753	3.1357	0.0701	0.2312	0.3242	0.0324	0.2119	0.3641	0.3034	0.6038	4.1457	2.1338	4.3331	0.0638	0.0973	0.7563	060816	Successful	Same Color
	Col	SSB4	060714	P14521	RL00967			F10135														molpercent	AA1008	14.3176	0.2765	0.8352	8.9153	0.0393	3.438	8.1419	47.6768	2.2787	0.0723	0.2841	0.35	0.0536	0.3745	0.5536	0.3016	0.5753	3.602	1.7082	5.2553	0.0857	0.1282	0.7364	060816	Successful	Same Color
At5g36210	Col-0	SALK_127101	060714	P14556	RL03581	WildType		F10135														molpercent	AA1008	14.8013	0.1596	0.6778	8.0099	0.0551	2.7431	6.8312	48.1814	2.8441	0.0681	0.2365	0.2661	0.0649	0.2053	0.3669	0.2268	0.5665	3.2808	3.1256	6.4915	0.061	0.0899	0.6463	060816	Successful	Same Color
At5g14040	Col-0	SALK_133944	060714	P14512	RL03575	Homozygous		F10135														molpercent	AA1008	16.4974	0.1244	0.6667	7.3482	0.0388	1.8067	7.0325	49.6019	3.3479	0.0639	0.2554	0.2614	0.0709	0.2053	0.3083	0.2465	0.5735	3.3714	2.1534	5.1183	0.0761	0.0848	0.7462	060816	Successful	Same Color
	Col	SSB4	060714	P14552	RL00942			F10135														molpercent	AA1008	14.2484	0.2801	0.8151	9.8108	0.0475	3.2476	7.8968	45.2945	2.4537	0.065	0.2121	0.3553	0.0693	0.3722	0.527	0.2357	0.5839	3.1011	2.8202	6.4314	0.0949	0.1214	0.916	060816	Successful	Same Color
	Col	SSB4	060714	P14594	RL00939			F10135														molpercent	AA1008	17.0673	0.3876	0.7008	9.1713	0.0589	4.4585	7.5363	41.0147	2.5677	0.0613	0.189	0.3334	0.0539	0.393	0.5835	0.2016	0.5616	2.6953	3.064	7.8757	0.0744	0.1294	0.8205	060816	Successful	Same Color
At2g23350	Col-0	SALK_113383	060714	P14588	RL03578	Homozygous		F10135														molpercent	AA1008	18.5491	0.2456	0.7834	7.1947	0.032	1.6646	8.6532	44.7497	4.3234	0.0506	0.329	0.3329	0.0382	0.2257	0.3076	0.2332	0.761	3.1807	2.6923	4.5568	0.081	0.0866	0.9286	060816	Successful	Same Color
At5g57970	Col-0	SALK_121864	060714	P14595	RL03588	Homozygous		F10135														molpercent	AA1008	17.9673	0.1833	0.7126	8.3938	0.0361	2.0748	7.0651	46.1262	3.2717	0.0643	0.2018	0.3739	0.0963	0.3364	0.437	0.2552	0.5941	3.0661	2.614	5.0946	0.0885	0.1411	0.8058	060816	Successful	Same Color
At3g46750	Col-0	SALK_143607	060714	P14520	RL03577	Homozygous		F10135														molpercent	AA1008	17.0422	0.2544	0.6005	7.5188	0.0399	1.9691	6.7169	48.7558	3.0756	0.0641	0.2141	0.3011	0.0387	0.2255	0.3336	0.2173	0.6554	2.8944	2.6896	5.514	0.0636	0.0773	0.7379	060816	Successful	Same Color
At1g08550	Col	npq1-2	060714	P14517	RL01169			F10135														molpercent	AA1008	13.2858	0.2649	0.755	9.49	0.0461	3.4681	8.5237	45.227	2.5613	0.0721	0.2291	0.3373	0.135	0.4665	0.6825	0.2498	0.6627	3.3406	2.8778	6.2735	0.1097	0.1693	0.7721	060816	Successful	Same Color
At5g19760	Col-0	SALK_069674	060714	P14538	RL03697	Homozygous		F10135														molpercent	AA1008	16.3146	0.1696	0.6173	8.308	0.0467	3.4668	7.6412	46.2212	2.6515	0.0686	0.2837	0.3039	0.0672	0.3388	0.4917	0.2811	0.5375	3.9559	2.2312	4.9907	0.0847	0.116	0.8123	060816	Successful	Same Color
At1g03600	Col-0	SALK_108290	060714	P14519	RL03585	Homozygous		F10135														molpercent	AA1008	18.0201	0.3398	0.8961	8.7603	0.0347	3.0182	8.1563	43.3859	2.4722	0.0699	0.2689	0.3192	0.0401	0.239	0.4177	0.3012	0.6119	4.4095	2.5386	4.6431	0.069	0.1077	0.8806	060816	Successful	Same Color
At1g03680	Col-0	SALK_125097	060714	P14592	RL03579	Homozygous		F10135														molpercent	AA1008	15.2576	0.1263	0.6689	7.8747	0.0476	1.5091	7.8316	49.9688	2.7206	0.0629	0.2733	0.2853	0.089	0.2051	0.2894	0.2561	0.5124	3.5896	2.2921	5.2116	0.069	0.0757	0.7834	060816	Successful	Same Color
At3g56710	Col-0	SALK_127478	060714	P14555	RL03582	Homozygous		F10135														molpercent	AA1008	18.8951	0.2035	0.6674	8.4889	0.035	3.0072	7.4326	44.6069	2.6246	0.0557	0.253	0.3167	0.0572	0.2249	0.3899	0.3031	0.6981	3.5051	2.5355	4.6324	0.0717	0.1075	0.8879	060816	Successful	Same Color
	Col	SSB4	060714	P14513	RL00959			F10135														molpercent	AA1008	16.4045	0.3324	0.8325	7.9896	0.0383	3.1966	8.7703	43.6541	3.886	0.0589	0.2832	0.4173	0.0577	0.3548	0.5205	0.3246	0.6558	4.8055	2.1534	4.1411	0.086	0.1522	0.8845	060816	Successful	Same Color
	Col	SSB4	060714	P14586	RL00934			F10135														molpercent	AA1008	19.4018	0.3313	0.8251	9.1773	0.0398	5.3535	8.8783	37.5771	2.9173	0.0596	0.2609	0.4028	0.0465	0.4209	0.5759	0.2682	0.7264	3.3238	2.2321	5.825	0.1026	0.1451	1.1086	060816	Successful	Same Color
At1g19870	Col-0	SALK_108620	060714	P14516	RL03576	Homozygous		F10135														molpercent	AA1008	16.2576	0.1287	0.6689	8.8857	0.0347	1.6353	6.2133	48.4256	2.4487	0.066	0.2442	0.2519	0.1062	0.2517	0.3665	0.2477	0.7556	2.9794	3.6955	5.4551	0.0949	0.1043	0.6825	060816	Successful	Same Color
At1g05610	Col-0	SALK_139180	060714	P14596	RL03580	Homozygous		F10135														molpercent	AA1008	12.4479	0.1771	0.7737	8.4727	0.0465	0.9727	7.9209	51.6905	3.1552	0.0592	0.2325	0.2851	0.0762	0.212	0.3265	0.1956	0.4857	2.5705	2.6392	6.4603	0.0698	0.0716	0.6585	060816	Successful	Same Color
At3g52750	Col-0	SALK_050397	060714	P14537	RL00953	Heterozygous		F10135														molpercent	AA1008	11.909	0.2128	0.6904	8.0479	0.05	3.2903	7.5756	49.3235	3.1672	0.0714	0.2193	0.3069	0.0969	0.3832	0.5591	0.2479	0.5695	3.0726	2.8289	6.4157	0.1202	0.1394	0.7023	060816	Successful	Same Color
At1g60230	Col-0	SALK_126003	060714	P14587	RL03586	Homozygous		F10135														molpercent	AA1008	17.6358	0.2501	0.699	8.3591	0.033	2.0476	8.3283	46.0678	2.456	0.06	0.2732	0.3259	0.0505	0.2033	0.3625	0.3238	0.6174	3.8174	2.4877	4.5468	0.0702	0.097	0.8877	060816	Successful	Same Color
At5g24650	Col-0	SALK_149871	060714	P14536	RL03574	Homozygous		F10135														molpercent	AA1008	16.6046	0.1531	0.512	7.0393	0.0346	1.9746	7.171	49.5504	3.8636	0.0661	0.198	0.2774	0.0454	0.2038	0.3092	0.2341	0.6279	3.4143	2.2852	4.5364	0.0744	0.0934	0.7312	060816	Successful	Same Color
At5g03110	Col-0	SALK_025790	060714	P13939	RL03617	Homozygous		F10136														molpercent	AA1009	21.1385	0.7199	0.4358	12.101	0.0152	3.5227	7.262	37.0712	1.6686	0.0362	0.0594	0.4393	0.0645	0.3288	0.4932	0.4166	0.7683	3.3184	4.6185	3.9004	0.0741	0.1973	1.3499	060817	Successful	Same Color
At4g13500	Col-0	SALK_026874	060714	P13986	RL03629	Homozygous		F10136														molpercent	AA1009	17.743	0.8421	0.5573	14.1884	0.0267	4.8233	8.0932	34.7483	2.0501	0.0295	0.0873	0.5735	0.0639	0.4993	0.7195	0.4661	0.9025	2.9762	3.5615	5.2091	0.1312	0.3014	1.4066	060817	Successful	Same Color
At5g22090	Col-0	SALK_002221	060714	P13940	RL03625	Homozygous		F10136														molpercent	AA1009	18.1889	0.6167	0.5344	14.1063	0.0293	2.8453	8.5027	36.4907	2.1273	0.0427	0.0628	0.4318	0.0892	0.3882	0.6119	0.4399	0.9516	3.4475	3.4992	5.2422	0.0987	0.2049	1.0478	060817	Successful	Same Color
At5g56230	Col-0	SALK_027573	060714	P13941	RL03633	WildType		F10136														molpercent	AA1009	18.3755	0.6142	0.6523	15.5011	0.0309	5.8434	9.4581	30.9675	2.2967	0.0388	0.083	0.5401	0.0853	0.5005	0.7088	0.6258	0.744	3.7003	2.8676	4.6934	0.1057	0.2576	1.3095	060817	Successful	Same Color
At5g06230	Col-0	SALK_036254	060714	P13988	RL03613	Homozygous		F10136														molpercent	AA1009	18.1833	0.5209	0.4491	12.652	0.0281	2.6153	8.1679	38.8906	2.0681	0.0383	0.0772	0.4793	0.0524	0.3187	0.5258	0.3083	0.9254	2.7683	3.627	5.74	0.1032	0.2282	1.2323	060817	Successful	Same Color
At2g36835	Col-0	SALK_043358	060714	P13989	RL03638	Homozygous		F10136														molpercent	AA1009	14.3582	1.0471	0.6161	12.4259	0.0209	9.2498	11.7695	31.9763	1.7749	0.0439	0.0886	0.7052	0.0661	0.4827	0.8757	0.6636	0.9863	3.943	2.4962	4.4823	0.1248	0.315	1.4879	060817	Successful	Same Color
At4g02800	Col-0	SALK_011894	060714	P14368	RL03630	Homozygous		F10136														molpercent	AA1009	16.4537	0.5825	0.4527	12.4071	0.0211	3.5036	9.1289	39.5612	2.3768	0.0399	0.1007	0.5064	0.0504	0.5221	0.7872	0.6347	0.769	3.8237	2.5934	4.0053	0.1369	0.2997	1.243	060817	Successful	Same Color
At1g22450	Col-0	SALK_012099	060714	P14377	RL03624	Homozygous		F10136														molpercent	AA1009	16.0134	0.6056	0.6438	14.0996	0.019	3.8188	10.5617	36.0371	2.3661	0.0407	0.0735	0.6167	0.0898	0.4229	0.651	0.44	1.0452	3.5319	2.3074	4.7592	0.1157	0.2208	1.52	060817	Successful	Same Color
At5g13090	Col-0	SALK_004688	060714	P13982	RL03628	Homozygous		F10136														molpercent	AA1009	19.8679	0.9686	0.4921	12.734	0.0386	5.3332	8.5472	30.6893	3.0717	0.0297	0.1016	0.5572	0.099	0.8254	1.0854	0.5071	1.1298	3.246	2.9973	5.6653	0.1698	0.5203	1.3234	060817	Successful	Same Color
At4g38550	Col-0	SALK_010131	060714	P14378	RL03616	Homozygous		F10136														molpercent	AA1009	17.2297	0.4959	0.5588	13.5187	0.038	1.8061	7.2905	34.0463	1.7561	0.0327	0.0505	0.7384	0.3369	1.4299	0.7088	0.3229	1.1115	3.4462	5.8376	6.4177	0.2653	0.2867	2.2748	060817	Successful	Same Color
At3g18290	Col-0	SALK_036012	060714	P13938	RL03609	WildType		F10136														molpercent	AA1009	16.5097	0.2925	0.5127	13.0435	0.0188	3.1655	8.9226	39.6033	2.4786	0.0504	0.1196	0.4834	0.1117	0.3394	0.5538	0.542	0.7983	3.8168	2.7735	4.2162	0.127	0.2154	1.3052	060817	Successful	Same Color
At1g26945	Col-0	SALK_048383	060714	P13983	RL03620	Homozygous		F10136														molpercent	AA1009	16.766	1.2332	0.6168	13.1899	0.0322	3.2432	8.0862	37.0624	2.4538	0.038	0.0711	0.5184	0.0759	0.348	0.6303	0.4493	0.8954	2.9495	3.5977	6.3419	0.0985	0.2343	1.0679	060817	Successful	Same Color
At4g13590	Col-0	SALK_011783	060714	P13981	RL03636	Homozygous		F10136														molpercent	AA1009	12.9762	0.48	0.5598	12.3823	0.0432	7.8651	10.3341	34.7259	2.4078	0.0457	0.0551	0.5257	0.0548	0.6279	0.8315	0.4267	0.8535	3.8675	3.4685	5.94	0.1445	0.3173	1.0667	060817	Successful	Same Color
At5g10990	Col-0	SALK_001994	060714	P14372	RL03631	Homozygous		F10136														molpercent	AA1009	17.7759	0.4435	0.4767	15.5232	0.0173	5.4209	9.0229	33.9036	1.6213	0.0406	0.0668	0.5468	0.0694	0.6245	0.7629	0.6761	0.8464	3.4454	2.6731	4.3121	0.1508	0.2978	1.2818	060817	Successful	Same Color
At5g05980	Col-0	SALK_032544	060714	P13987	RL03621	Homozygous		F10136														molpercent	AA1009	18.3864	1.0317	0.6461	11.0972	0.0138	4.5644	8.6228	36.7445	1.7764	0.0325	0.0651	0.5376	0.0932	0.519	0.7456	0.5292	1.2046	3.4517	3.5299	3.9755	0.0944	0.4262	1.9121	060817	Successful	Same Color
At5g01510	Col-0	SALK_038772	060714	P13935	RL03618	Homozygous		F10136														molpercent	AA1009	17.4613	0.7393	0.5562	12.1593	0.0258	2.7756	9.9545	39.3082	1.7689	0.0426	0.0854	0.5621	0.0586	0.3164	0.5731	0.5929	0.8586	4.3114	2.2384	4.0193	0.0962	0.2091	1.2867	060817	Successful	Same Color
At1g21750	Col-0	SALK_015253	060714	P13932	RL03627	Homozygous		F10136														molpercent	AA1009	22.2769	1.2809	0.6033	12.1464	0.0203	9.1041	6.8141	29.3843	1.6092	0.0293	0.0369	0.5223	0.0833	0.632	0.8275	0.5026	0.9969	2.8935	4.4128	3.7674	0.0832	0.3352	1.6377	060817	Successful	Same Color
At5g06930	Col-0	SALK_018520	060714	P14367	RL03622	Homozygous		F10136														molpercent	AA1009	13.7356	0.3828	0.6158	11.6971	0.0302	3.4422	9.3643	42.582	3.1574	0.0413	0.0815	0.4581	0.0694	0.3757	0.5752	0.4448	0.6566	3.3986	2.8472	4.8301	0.1155	0.2128	0.8857	060817	Successful	Same Color
At1g03010	Col-0	SALK_050005	060714	P13979	RL03619	Homozygous		F10136														molpercent	AA1009	20.9638	0.5448	0.4127	12.8814	0.0169	2.9725	8.1338	35.8447	1.8926	0.0347	0.0739	0.4871	0.0702	0.377	0.5928	0.4326	0.959	2.9503	3.9748	4.8949	0.1158	0.2033	1.1705	060817	Successful	Same Color
At5g11450	Col-0	SALK_039106	060714	P13937	RL03634	Homozygous		F10136														molpercent	AA1009	10.7464	0.1614	1.0404	15.1066	0.0401	1.5948	14.3063	33.4749	4.3101	0.0383	0.1281	0.4154	0.204	0.3562	0.371	0.1762	0.8359	1.6119	8.3648	5.2876	0.1225	0.1965	1.1106	060817	Successful	Light Green
At5g51150	Col-0	SALK_045813	060714	P13936	RL03626	WildType		F10136														molpercent	AA1009	17.8769	0.7425	0.5071	13.2607	0.0167	7.1847	8.872	33.6148	1.7888	0.0404	0.1082	0.5669	0.0879	0.5995	0.8442	0.5981	0.9213	3.3159	2.579	4.801	0.1204	0.3161	1.2367	060817	Successful	Same Color
At5g20930	Col-0	SALK_082965	060714	P14371	RL03649	Heterozygous		F10136														molpercent	AA1009	11.8194	0.8738	0.7148	11.1459	0.022	4.8572	13.5959	38.4442	2.8153	0.0405	0.0639	0.6425	0.0561	0.4497	0.6988	0.6256	0.8152	4.1852	1.9305	4.6456	0.1292	0.2245	1.2043	060817	Successful	Same Color
At5g43720	Col-0	SALK_000441	060714	P13985	RL03637	Homozygous		F10136														molpercent	AA1009	15.5605	0.705	0.6688	13.1518	0.0207	5.3823	9.476	33.7565	2.5694	0.0408	0.0783	0.6195	0.099	0.6345	0.9075	0.4123	0.9368	3.5684	3.7154	5.6464	0.1605	0.3238	1.5656	060817	Successful	Same Color
At4g32590	Col-0	SALK_009697	060714	P13984	RL03612	Homozygous		F10136														molpercent	AA1009	15.7474	0.7571	0.5395	12.6904	0.0238	3.2791	9.1144	39.7417	2.1483	0.0347	0.0626	0.5745	0.0586	0.3239	0.605	0.504	1.023	3.6286	2.6862	4.6032	0.1125	0.2425	1.4993	060817	Successful	Same Color
At1g11290	Col-0	SALK_008433	060714	P13980	RL03611	Homozygous		F10136														molpercent	AA1009	17.0152	0.6067	0.5146	12.3574	0.024	3.4368	8.9057	40.0051	1.8519	0.0469	0.0626	0.534	0.0744	0.3819	0.6009	0.4993	0.8277	3.7511	2.6633	4.2834	0.1126	0.2038	1.241	060817	Successful	Same Color
At5g02940	Col-0	SALK_045095	060714	P14376	RL03632	Homozygous		F10136														molpercent	AA1009	15.12	0.6084	0.4931	14.2305	0.022	5.2735	8.0308	35.958	2.2142	0.034	0.0586	0.471	0.0616	0.4747	0.829	0.4164	0.9237	3.3752	4.4357	5.5247	0.1471	0.2618	1.0359	060817	Successful	Same Color
At3g19960	Col-0	SALK_048767	060714	P14374	RL03615	Homozygous		F10136														molpercent	AA1009	18.3927	0.3378	0.4491	13.1006	0.0238	2.1696	9.3265	38.6429	2.3586	0.0433	0.0841	0.4773	0.0515	0.2955	0.4889	0.4947	0.8044	3.5754	2.8903	4.635	0.101	0.1475	1.1095	060817	Successful	Same Color
At1g06380	Col-0	SALK_049707	060714	P14366	RL03614	Homozygous		F10136														molpercent	AA1009	19.8019	0.6836	0.5042	12.5094	0.0335	2.7254	9.2256	36.8089	2.4618	0.0373	0.079	0.5619	0.0789	0.3173	0.5285	0.5633	0.8793	3.6245	2.0767	4.89	0.0815	0.187	1.3405	060817	Successful	Same Color
At1g02820	Col-0	SALK_005087	060714	P14373	RL03623	Homozygous		F10136														molpercent	AA1009	17.3146	0.6217	0.5482	13.4545	0.0265	3.1942	9.9758	36.1359	2.5227	0.0448	0.117	0.5869	0.073	0.3646	0.5786	0.6843	0.9715	4.2347	2.2552	4.5713	0.1188	0.2343	1.3709	060817	Successful	Same Color
At4g34120	Col-0	SALK_021868	060714	P13934	RL03610	Homozygous		F10136														molpercent	AA1009	14.8535	0.3284	0.5155	12.6621	0.0195	2.4121	9.7053	42.2881	2.4093	0.0401	0.062	0.476	0.0725	0.3622	0.5213	0.5107	0.7293	3.708	2.229	4.7196	0.1061	0.1801	1.0893	060817	Successful	Same Color
At2g24090	Col-0	SALK_026289	060714	P13933	RL03635	Heterozygous		F10136														molpercent	AA1009	26.5624	0.9061	0.4984	11.8592	0.0354	5.0135	8.2276	24.0216	2.4931	0.0274	0.1018	0.3871	0.1971	0.5237	0.5453	0.2803	0.5819	2.8939	5.093	8.0161	0.0577	0.1915	1.486	060817	Successful	Same Color
At5g49220	Col-0	SALK_054641	060714	P14375	RL03650	Homozygous		F10136														molpercent	AA1009	13.9571	0.5427	0.7118	14.2298	0.0361	4.2879	10.3621	37.1482	2.6816	0.0422	0.0651	0.6151	0.1266	0.554	0.7179	0.6096	0.918	3.8995	2.5272	4.3865	0.1787	0.2892	1.1129	060817	Successful	Same Color
At5g10390	Col-0	SALK_096240	060714	P14504	RL03665			F10137														molpercent	AA1009	14.2504	0.403	0.6268	9.6123	0.0285	3.6742	10.0244	42.9298	3.1268	0.0429	0.0769	0.525	0.0669	0.3208	0.5584	0.3419	1.0002	3.4309	3.3059	4.3278	0.1203	0.2043	1.0016	060817	Successful	Same Color
At1g08630	Col		060714	P14506	RL03682			F10137														molpercent	AA1009	14.1808	0.4737	0.8297	11.8741	0.0276	2.0839	11.3075	40.5165	3.45	0.0385	0.1036	0.5557	0.1356	0.3306	0.4602	0.4538	0.7705	3.4699	2.5247	4.9431	0.1144	0.1981	1.1576	060817	Successful	Same Color
At2g46915	Col-0	SALK_082973	060714	P14445	RL03664			F10137														molpercent	AA1009	14.4011	0.3481	0.623	9.1221	0.0203	3.2142	10.3517	44.3308	3.505	0.0395	0.0783	0.4324	0.0739	0.2585	0.4925	0.3364	1.0174	3.4641	2.5544	4.0626	0.1374	0.1919	0.9445	060817	Successful	Same Color
At1g08070	Col-0	SALK_084804	060714	P14413	RL03669			F10137														molpercent	AA1009	17.9756	0.4204	0.6214	9.4166	0.0214	3.3182	10.6765	40.9459	2.2799	0.0446	0.0746	0.5231	0.0727	0.2785	0.5156	0.4637	1.2444	3.6341	2.059	3.8351	0.1106	0.2054	1.2626	060817	Successful	Same Color
At1g37140	Col-0	SALK_075516	060714	P14482	RL03663			F10137														molpercent	AA1009	15.3038	0.4233	0.835	9.4795	0.0123	3.2569	10.669	42.4721	2.4246	0.0389	0.0547	0.5712	0.0759	0.3057	0.5467	0.3954	1.0056	3.752	2.5272	4.1352	0.1381	0.2316	1.3454	060817	Successful	Same Color
At5g20610	Col-0	SALK_098762	060714	P14487	RL03670			F10137														molpercent	AA1009	17.7059	0.2901	0.5963	9.8607	0.0208	3.3038	8.0777	43.0005	2.8376	0.047	0.068	0.4781	0.0786	0.3357	0.6032	0.3335	1.0219	3.4718	2.9881	3.5241	0.1299	0.2273	0.9991	060817	Successful	Same Color
At1g19870	Col-0	SALK_108620	060714	P14503	RL03673			F10137														molpercent	AA1009	15.682	0.7328	0.5574	10.9178	0.0192	3.196	9.4325	42.9237	2.2031	0.0413	0.0815	0.554	0.0538	0.3031	0.5981	0.4566	1.1116	3.9621	1.9268	3.6411	0.105	0.2181	1.2823	060817	Successful	Same Color
At1g74130	Col-0	SALK_142411	060714	P14404	RL03675			F10137														molpercent	AA1009	15.1636	0.3133	0.6318	9.9582	0.0188	3.3313	10.1311	44.2804	2.3467	0.0401	0.059	0.5234	0.097	0.2894	0.5428	0.4338	0.8224	3.7085	2.1592	3.8011	0.1041	0.2055	1.0386	060817	Successful	Same Color
At1g09940	Col-0	SALK_061742	060714	P14405	RL03667			F10137														molpercent	AA1009	13.0409	0.3002	0.6031	11.9694	0.0218	3.9385	10.3724	42.6624	2.6657	0.0422	0.0712	0.5814	0.0869	0.3413	0.57	0.4214	0.9413	3.5971	2.1542	3.963	0.1116	0.2093	1.3349	060817	Successful	Same Color
At1g53140	Col-0	SALK_065118	060714	P14501	RL03656			F10137														molpercent	AA1009	19.0995	0.1947	0.8095	11.7928	0.0202	2.3402	8.4279	37.78	2.5158	0.0378	0.1162	0.5407	0.1016	0.3386	0.5096	0.3426	1.4187	3.0276	4.9282	3.9592	0.1477	0.2244	1.3263	060817	Successful	Light Green
At3g21570	Col-0	SALK_069140	060714	P14407	RL03651			F10137														molpercent	AA1009	17.8137	0.2657	0.4549	10.4964	0.0258	2.4182	7.9975	41.9441	2.9911	0.0356	0.0627	0.4549	0.089	0.2901	0.4964	0.2705	0.8095	2.2777	3.5233	5.5462	0.1238	0.1967	1.4164	060817	Successful	Same Color
At1g50770	Col-0	SALK_060403	060714	P14486	RL03662			F10137														molpercent	AA1009	14.5813	0.1884	0.813	15.208	0.0628	0.6806	12.8672	38.1875	2.8008	0.0454	0.0827	0.3544	0.2037	0.2028	0.359	0.1873	0.6979	2.0462	3.4845	6.4009	0.1112	0.1049	0.3295	060817	Successful	Light Green
At1g50750	Col-0	SALK_066042	060714	P14406	RL03659			F10137														molpercent	AA1009	14.1357	0.2522	0.8553	11.2913	0.0222	2.8487	9.5799	45.0537	2.6599	0.04	0.0706	0.526	0.0885	0.2735	0.5089	0.3617	0.9785	3.4118	2.0829	3.477	0.1046	0.2172	1.1598	060817	Successful	Same Color
At3g43540	Col-0	SALK_078598	060714	P14505	RL03657			F10137														molpercent	AA1009	14.2143	0.8644	0.6819	10.2398	0.0163	3.5752	10.0077	43.5402	2.337	0.036	0.0666	0.5627	0.0477	0.2678	0.5979	0.3567	1.1304	3.2657	2.8566	3.696	0.1159	0.2426	1.2809	060817	Successful	Same Color
At2g28880	Col-0	SALK_095283	060714	P14508	RL03666			F10137														molpercent	AA1009	13.6916	0.2849	0.5007	10.5984	0.0173	3.7424	9.4312	44.3002	3.0936	0.0454	0.074	0.4729	0.0745	0.2886	0.5131	0.3585	1.1342	4.039	2.3197	3.5709	0.1266	0.2095	1.113	060817	Successful	Same Color
At1g60230	Col-0	SALK_126003	060714	P14507	RL03674			F10137														molpercent	AA1009	13.7838	0.4297	0.649	10.7544	0.0153	3.2686	11.4898	42.1844	2.8105	0.0394	0.096	0.5807	0.0594	0.2633	0.5094	0.3914	1.1766	3.9098	2.1954	4.0012	0.1218	0.1871	1.083	060817	Successful	Same Color
At2g25920	Col-0	SALK_144364	060714	P14502	RL03681			F10137														molpercent	AA1009	15.1234	0.3459	0.5617	12.089	0.0205	3.2107	8.9888	43.6264	2.2411	0.0403	0.0622	0.5166	0.0912	0.302	0.535	0.408	0.9334	3.7241	1.5523	4.0813	0.1262	0.2287	1.1911	060817	Successful	Same Color
At5g19050	Col-0	SALK_088713	060714	P14489	RL03653			F10137														molpercent	AA1009	18.7433	0.3409	0.5712	11.1752	0.0311	4.1305	7.4009	38.2656	2.4085	0.0486	0.0637	0.5109	0.1246	0.3963	0.6199	0.3126	1.0863	2.7772	4.6643	4.5506	0.1414	0.2462	1.3902	060817	Successful	Same Color
At5g57970	Col-0	SALK_121864	060714	P14444	RL03672			F10137														molpercent	AA1009	14.7812	0.9052	0.7426	9.2605	0.0239	3.7731	11.9432	40.8151	2.624	0.0402	0.0836	0.6813	0.0637	0.3007	0.5749	0.4609	1.1961	3.8291	2.0698	3.9234	0.1057	0.2445	1.5575	060817	Successful	Same Color
At5g56090	Col-0	SALK_083548	060714	P14483	RL03671			F10137														molpercent	AA1009	15.9408	0.3882	0.5347	10.8486	0.0213	3.1107	8.2949	41.5865	2.3033	0.0368	0.0607	0.4749	0.08	0.2996	0.6123	0.3	0.9804	3.3236	3.9235	5.3973	0.1307	0.2203	1.1309	060817	Successful	Same Color
At2g23350	Col-0	SALK_113383	060714	P14484	RL03679			F10137														molpercent	AA1009	18.6386	0.6559	0.7563	9.7774	0.0241	3.0101	10.6972	40.4154	2.0615	0.0354	0.0742	0.6282	0.068	0.3051	0.5229	0.4491	1.0239	3.295	1.9826	3.8411	0.1152	0.2059	1.4171	060817	Successful	Same Color
At3g51860	Col-0	SALK_072116	060714	P14490	RL03661			F10137														molpercent	AA1009	17.6095	0.3619	0.5974	10.2252	0.0198	2.6886	8.8607	43.4536	2.8558	0.0418	0.0903	0.4508	0.0797	0.2969	0.5053	0.435	0.9767	3.6661	2.221	3.1362	0.1068	0.2166	1.104	060817	Successful	Same Color
At1g79110	Col-0	SALK_053473	060714	P14481	RL03655			F10137														molpercent	AA1009	16.7474	0.3499	0.715	10.1205	0.0329	3.1963	10.5791	42.5643	2.8111	0.0388	0.0807	0.4943	0.0523	0.2653	0.4324	0.4298	0.7932	2.9881	1.9946	3.8533	0.1042	0.1784	1.1783	060817	Successful	Same Color
At1g50960	Col-0	SALK_055721	060714	P14411	RL03652			F10137														molpercent	AA1009	15.5226	0.2906	0.583	10.3629	0.0222	4.0809	8.6498	43.9935	2.6916	0.0433	0.0787	0.4895	0.07	0.3211	0.5651	0.4165	0.9728	3.4551	2.4969	3.2692	0.126	0.2118	1.287	060817	Successful	Same Color
At4g17460	Col-0	SALK_059835	060714	P14410	RL03660			F10137														molpercent	AA1009	18.239	0.3073	0.699	11.1772	0.0181	2.5842	10.4013	40.4541	2.4816	0.0395	0.0924	0.5456	0.1051	0.2934	0.4655	0.4473	0.9175	3.3726	2.2104	3.5345	0.1097	0.1897	1.3151	060817	Successful	Same Color
At5g14320	Col-0	SALK_087496	060714	P14509	RL03658			F10137														molpercent	AA1009	12.9095	0.3526	0.569	9.6363	0.0288	3.2026	10.102	45.6313	3.1878	0.0407	0.0832	0.5109	0.0567	0.2642	0.4804	0.3474	1.1367	3.6848	2.561	3.7895	0.1253	0.2026	1.097	060817	Successful	Same Color
At5g56840	Col-0	SALK_109611	060714	P14408	RL03676			F10137														molpercent	AA1009	15.2461	0.3455	0.6255	10.8758	0.0172	3.6473	9.6311	43.6094	2.6519	0.0422	0.0764	0.5042	0.0737	0.3169	0.5867	0.4267	0.8416	3.7478	1.653	3.7367	0.1076	0.2071	1.0294	060817	Successful	Same Color
At3g56710	Col-0	SALK_127478	060714	P14476	RL03680			F10137														molpercent	AA1009	12.5107	0.6039	0.6176	11.5876	0.0144	3.8751	11.4471	42.0642	2.0697	0.0461	0.0763	0.6414	0.0719	0.3236	0.6351	0.5319	1.0827	4.3765	1.8826	3.9921	0.1049	0.2333	1.2112	060817	Successful	Same Color
At1g03680	Col-0	SALK_125097	060714	P14488	RL03678			F10137														molpercent	AA1009	14.2245	0.2453	0.7827	11.3072	0.0304	2.1901	11.6721	43.1394	2.8943	0.0419	0.1083	0.5145	0.1616	0.27	0.4518	0.4282	0.8115	2.9728	1.6242	4.7996	0.1096	0.1764	1.0437	060817	Successful	Same Color
At1g19840	Col-0	SALK_056069	060714	P14485	RL03654			F10137														molpercent	AA1009	17.2588	0.2706	0.636	10.62	0.0204	2.8177	10.0817	41.1432	2.9422	0.0438	0.0965	0.4715	0.0645	0.2613	0.404	0.3753	0.9112	3.6208	2.5066	3.8197	0.1006	0.1724	1.3614	060817	Successful	Same Color
At2g24050	Col-0	SALK_076633	060714	P14409	RL03668			F10137														molpercent	AA1009	18.6322	0.264	0.6749	9.7767	0.0261	3.2383	10.4727	41.0512	2.9212	0.0393	0.0941	0.5419	0.0979	0.279	0.4425	0.3601	0.8416	3.3808	1.9872	3.3667	0.0981	0.1955	1.2181	060817	Successful	Same Color
At1g52960	Col-0	SALK_152542	060714	P14412	RL03677			F10137														molpercent	AA1009	26.6417	0.5172	0.6445	5.1648	0.0127	3.2618	11.1205	37.3948	3.1216	0.0393	0.0698	0.5072	0.0646	0.3306	0.3805	0.3966	0.6916	3.1245	2.2022	2.9146	0.1013	0.1789	1.1185	060817	Successful	Same Color
At5g24650	Col-0	SALK_149871	060714	P14474	RL03689	Homozygous		F10138														molpercent	AA1009	16.8575	0.497	0.5691	11.7474	0.017	3.4475	9.3078	40.6856	2.1968	0.045	0.1042	0.5372	0.0963	0.3029	0.5238	0.4207	0.9476	3.706	2.2564	4.138	0.1048	0.1817	1.3096	060817	Successful	Same Color
At3g52750	Col-0	SALK_050397	060714	P14466	RL00953	Heterozygous		F10138														molpercent	AA1009	15.7227	0.557	0.6623	13.5238	0.0207	2.7132	8.5382	41.8024	2.4555	0.043	0.0959	0.52	0.0758	0.3	0.6096	0.4899	0.8798	4.373	1.5392	3.6375	0.1055	0.2314	1.1035	060817	Successful	Same Color
	Col	SSB4	060714	P14475	RL00986			F10138														molpercent	AA1009	12.4844	0.4707	0.5453	14.1087	0.0226	3.7945	8.6318	43.9796	1.6925	0.0415	0.0834	0.5008	0.0825	0.3591	0.6614	0.5464	0.7737	4.1232	1.6717	4.091	0.1128	0.2028	1.0197	060817	Successful	Same Color
	Col	SSB4	060714	P14418	RL00939			F10138														molpercent	AA1009	17.9647	0.5929	0.5283	11.3755	0.0264	3.3737	10.5026	39.0245	2.1305	0.0416	0.0874	0.579	0.0848	0.304	0.5617	0.5527	0.8827	4.0165	2.1138	3.7573	0.1048	0.1938	1.2008	060817	Successful	Same Color
At5g02710	Col-0	SALK_148214	060714	P14545	RL03692	Homozygous		F10138														molpercent	AA1009	16.0711	0.2742	0.6796	11.8766	0.0276	2.3647	10.5577	38.9572	2.9572	0.0361	0.1168	0.5679	0.1303	0.3359	0.4943	0.3858	0.9179	3.0275	3.4242	5.273	0.1356	0.2021	1.1867	060817	Successful	Same Color
	Col	SSB4	060714	P14478	RL00942			F10138														molpercent	AA1009	17.507	0.6192	0.5528	11.5961	0.0248	2.5782	8.1942	36.4781	1.6765	0.0406	0.0826	0.5966	0.0701	0.6226	0.6582	0.2797	0.9188	4.9269	4.0659	6.5385	0.1415	0.2246	1.6064	060817	Successful	Same Color
At1g03600	Col-0	SALK_108290	060714	P14420	RL03686	Homozygous		F10138														molpercent	AA1009	16.0935	0.239	0.604	11.9628	0.0245	1.8378	10.3832	41.8021	2.233	0.0407	0.0769	0.5065	0.1272	0.2858	0.4049	0.3811	0.8682	3.2028	2.4996	4.9711	0.1189	0.1781	1.1583	060817	Successful	Same Color
At1g07270	Col-0	SALK_128156	060714	P14415	RL03693	Homozygous		F10138														molpercent	AA1009	18.3513	0.3334	0.4558	12.6496	0.0275	2.4828	8.0303	39.7439	2.2142	0.0373	0.0695	0.4674	0.0851	0.3031	0.5366	0.3137	0.8814	2.9751	3.0638	5.6847	0.1125	0.1892	0.9917	060817	Successful	Same Color
At1g73090	Col-0	SALK_135373	060714	P14468	RL03690	Homozygous		F10138														molpercent	AA1009	19.5654	0.4465	0.479	12.0685	0.0213	2.8564	8.1507	39.3188	2.2101	0.0446	0.0854	0.5015	0.0827	0.275	0.5509	0.4734	0.8944	3.4926	2.4661	4.337	0.0891	0.2841	1.3066	060817	Successful	Same Color
	Col	SSB4	060714	P14467	RL00934			F10138														molpercent	AA1009	15.8795	0.5663	0.5167	11.9044	0.0186	3.1352	8.3244	43.9501	1.9064	0.0471	0.0848	0.4591	0.065	0.2712	0.5434	0.4602	0.8249	3.5137	2.1475	4.0216	0.0906	0.2097	1.0596	060817	Successful	Same Color
At5g58630	Col-0	SALK_117212	060714	P14422	RL03687	WildType		F10138														molpercent	AA1009	20.4779	0.2877	0.5374	11.7748	0.0289	2.1195	9.5463	38.7423	1.7944	0.0445	0.0676	0.4949	0.1147	0.2731	0.4662	0.439	0.9346	3.2278	2.8713	4.1637	0.1009	0.1739	1.3189	060817	Successful	Same Color
At1g13200	Col-0	SALK_106235	060714	P14480	RL03688	Homozygous		F10138														molpercent	AA1009	16.8386	0.248	0.5332	11.097	0.0313	2.2424	9.6656	37.7775	3.7631	0.0331	0.0673	0.5296	0.1295	0.3079	0.4707	0.3269	0.8027	2.3146	4.8008	6.4017	0.1308	0.1721	1.3156	060817	Successful	Same Color
	Col	SSB4	060714	P14417	RL00988			F10138														molpercent	AA1009	16.4607	0.4581	0.564	12.9167	0.0152	2.9074	9.9074	40.1946	1.8729	0.045	0.0598	0.5365	0.1332	0.3424	0.6156	0.5548	0.8405	4.0099	1.814	4.2453	0.1201	0.2426	1.1434	060817	Successful	Same Color
	Col	SSB4	060714	P14425	RL00967			F10138														molpercent	AA1009	15.9175	0.4699	0.5951	12.0879	0.0276	2.4151	9.0937	41.5172	2.2918	0.0378	0.0812	0.5261	0.0923	0.3878	0.6248	0.4166	0.828	3.3266	2.5266	5.3165	0.1242	0.2057	1.0902	060817	Successful	Same Color
At5g12150	Col-0	SALK_115544	060714	P14419	RL03694	Homozygous		F10138														molpercent	AA1009	18.786	0.4964	0.7252	11.5277	0.0263	3.1106	9.8621	38.8382	1.8652	0.0436	0.085	0.5814	0.0761	0.3619	0.561	0.4426	1.0416	3.4564	2.1498	4.3464	0.1004	0.2325	1.2835	060817	Successful	Same Color
	Col	SSB4	060714	P14540	RL01010			F10138														molpercent	AA1009	15.1815	0.224	0.6644	13.0135	0.0225	1.7443	9.9584	42.8606	2.4266	0.043	0.0837	0.5011	0.0981	0.3747	0.5012	0.5025	0.8701	3.5457	1.9599	4.0618	0.1228	0.206	1.0335	060817	Successful	Same Color
	Col	SSB4	060714	P14544	RL00965			F10138														molpercent	AA1009	16.2369	0.3487	0.65	11.2629	0.0263	2.6119	10.7146	40.787	2.6808	0.0401	0.0931	0.5705	0.1154	0.3418	0.5264	0.4753	0.9419	3.5593	2.0883	4.4208	0.1189	0.1982	1.191	060817	Successful	Same Color
	Col	SSB4	060714	P14543	RL00959			F10138														molpercent	AA1009	16.5355	0.2634	0.5575	11.7008	0.0235	2.6321	8.9191	41.1793	1.796	0.0395	0.0938	0.4404	0.1058	0.3706	0.5347	0.3341	0.8551	2.8907	3.6381	5.8187	0.1233	0.1919	0.9561	060817	Successful	Same Color
At4g39140	Col-0	SALK_099042	060714	P14423	RL03695	Homozygous		F10138														molpercent	AA1009	17.6314	0.2896	0.532	10.9083	0.0313	2.7671	9.1449	41.9636	2.2411	0.0442	0.0967	0.4706	0.1035	0.3475	0.5271	0.4656	0.7771	3.4917	2.4118	4.411	0.1095	0.208	1.0264	060817	Successful	Same Color
At3g46750	Col-0	SALK_143607	060714	P14542	RL03683	Homozygous		F10138														molpercent	AA1009	18.0081	0.295	0.6031	11.4556	0.022	2.7797	10.138	38.6337	2.1239	0.0405	0.0726	0.5224	0.1039	0.3209	0.5193	0.4185	1.1959	3.8873	2.7261	4.4342	0.1214	0.22	1.358	060817	Successful	Same Color
At1g03060	Col-0	SALK_148574	060714	P14479	RL03696	Homozygous		F10138														molpercent	AA1009	14.712	0.2944	0.5994	11.8656	0.0105	2.6512	12.5943	39.9644	2.5073	0.0464	0.0806	0.6104	0.0732	0.4048	0.561	0.5189	0.9574	4.1128	1.9465	3.7912	0.1311	0.2178	1.3487	060817	Successful	Light Green
At1g68160	Col-0	SALK_121145	060714	P13930	RL03684	Homozygous		F10138														molpercent	AA1009	17.093	0.4857	0.5281	12.4579	0.0417	2.2507	7.5308	38.3001	2.1832	0.034	0.0913	0.4911	0.0967	0.3117	0.5764	0.3042	0.7725	2.1688	4.3377	8.3807	0.1253	0.198	1.2404	060817	Successful	Dark Green
	Col	SSB4	060714	P14472	RL00979			F10138														molpercent	AA1009	16.8279	0.5211	0.5815	13.2118	0.0262	3.3539	8.795	40.3141	1.9484	0.043	0.0857	0.5029	0.0641	0.3421	0.6176	0.4913	0.8322	4.1689	1.6895	4.083	0.111	0.2075	1.1811	060817	Successful	Same Color
	Col	SSB4	060714	P14539	RL00980			F10138														molpercent	AA1009	16.5562	0.4225	0.5437	13.3128	0.02	3.3524	10.002	39.0276	2.1589	0.0515	0.1014	0.5821	0.0941	0.4308	0.6269	0.5089	1.0932	3.6962	2.2112	3.6541	0.1393	0.2337	1.1804	060817	Successful	Same Color
	Col	SSB4	060714	P14471	RL00991			F10138														molpercent	AA1009	20.5526	0.2815	0.7078	9.1522	0.018	3.1299	9.9514	39.129	3.4993	0.0427	0.0821	0.5243	0.1407	0.4585	0.6522	0.4144	0.7662	2.8451	2.2722	3.8397	0.1436	0.2299	1.1667	060817	Successful	Same Color
At1g08550	Col	npq1-2	060714	P14403	RL01169			F10138														molpercent	AA1009	15.9734	0.3169	0.5295	11.2203	0.0186	2.2988	9.6004	43.2517	2.8245	0.0448	0.1017	0.5172	0.0924	0.2896	0.5333	0.4197	0.8359	3.6358	2.1791	4.0315	0.1083	0.2025	0.9742	060817	Successful	Same Color
At5g41960	Col-0	SALK_106257	060714	P14541	RL03691	Homozygous		F10138														molpercent	AA1009	27.079	0.5129	0.3711	12.7082	0.023	1.3207	5.7409	35.2649	1.6213	0.0314	0.0513	0.383	0.1968	0.3173	0.4303	0.2533	0.5374	1.8661	4.0871	5.7944	0.0628	0.1562	1.1906	060817	Successful	Same Color
At4g22890	Col-0	SALK_024747	060818	P15471	RL03722	Homozygous		F10151														molpercent	AA1010	14.3458	0.4857	0.7021	13.5775	0.0171	4.4453	10.5567	35.7469	3.1209	0.0357	0.0946	0.8463	0.2865	0.6539	1.0618	0.8214	1.8608	3.2556	1.8871	3.3565	0.2501	0.4407	2.151	060920	Successful	Same Color
At2g26900	Col-0	SALK_101808	060818	P15414	RL03734	Homozygous		F10151														molpercent	AA1010	19.4742	0.6063	0.7108	11.3417	0.0124	5.3029	8.9556	35.7872	2.3717	0.0353	0.0952	0.7818	0.2219	0.4192	0.7721	0.5562	1.3725	3.2935	1.8528	3.9808	0.1528	0.275	1.628	060920	Successful	Same Color
At2g26340	Col-0	SALK_048391	060818	P15410	RL03735	Homozygous		F10151														molpercent	AA1010	10.5532	0.4025	0.7271	13.9906	0.0265	1.8768	11.5398	42.1442	3.4546	0.0384	0.1116	0.5374	0.2466	0.3512	0.5063	0.4853	0.8698	3.1513	1.6704	5.757	0.162	0.1917	1.2057	060920	Successful	Same Color
At1g06380	Col-0	SALK_022100	060818	P15473	RL03715	Homozygous		F10151														molpercent	AA1010	14.2014	0.7472	0.7784	14.0597	0.014	3.9832	10.6693	36.2159	2.5547	0.0344	0.0748	0.9709	0.2104	0.5515	0.8647	0.8295	1.9976	2.7853	1.8451	3.4379	0.221	0.3249	2.6284	060920	Successful	Same Color
At1g03010	Col-0	SALK_001828	060818	P15476	RL03713	Homozygous		F10151														molpercent	AA1010	13.5844	0.4284	0.5782	12.4359	0.0204	3.6884	10.7522	39.7135	2.7426	0.0382	0.0933	0.7996	0.1947	0.5048	0.8036	0.6861	1.5217	3.2466	1.7963	3.929	0.1776	0.3149	1.9496	060920	Successful	Same Color
At2g37400	Col-0	SALK_079544	060818	P15415	RL03726	Homozygous		F10151														molpercent	AA1010	10.8917	0.3341	0.6013	12.774	0.0207	4.0012	10.4281	43.2697	2.5561	0.0417	0.1003	0.657	0.1952	0.4626	0.7139	0.6937	1.1502	3.4802	1.5817	4.119	0.1588	0.2714	1.4971	060920	Successful	Same Color
At2g33450	Col-0	SALK_059236	060818	P15478	RL03729	Homozygous		F10151														molpercent	AA1010	12.7323	0.4806	0.7023	12.9704	0.0194	3.3743	12.0865	38.1281	2.8003	0.0399	0.0728	0.8397	0.2495	0.4734	0.7372	0.7594	1.466	3.5184	1.7165	4.4791	0.1789	0.2671	1.908	060920	Successful	Same Color
At2g26900	Col-0	SALK_098692	060818	P15409	RL03727	Homozygous		F10151														molpercent	AA1010	18.5143	0.3975	0.6755	10.3828	0.0125	3.8198	9.5063	39.0072	2.3221	0.0365	0.0999	0.8075	0.2198	0.3989	0.7412	0.6473	1.3905	3.6234	1.6174	3.7695	0.1905	0.2407	1.579	060920	Successful	Same Color
At5g66650	Col-0	SALK_037347	060818	P15610	RL03716	Homozygous		F10151														molpercent	AA1010	16.3387	0.1963	0.6651	15.7087	0.0315	2.2943	8.9189	36.8108	2.0309	0.0293	0.0871	0.5564	0.3196	0.4226	0.5819	0.4943	1.1698	2.7593	2.5983	5.7846	0.1313	0.2036	1.8667	060920	Successful	Same Color
At2g24090	Col-0	SALK_064042	060818	P15413	RL03733	Homozygous		F10151														molpercent	AA1010	14.2347	0.5008	0.721	13.453	0.0212	4.4669	10.3908	35.2056	2.4871	0.0355	0.0854	0.798	0.3071	0.4968	0.8372	0.5187	1.2266	2.8968	2.6998	6.2427	0.199	0.3019	1.8732	060920	Successful	Same Color
At1g18150	Col-0	SALK_037501	060818	P15416	RL03718	Homozygous		F10151														molpercent	AA1010	14.5952	0.5588	0.5719	14.0121	0.015	4.2707	9.6563	39.2066	2.1222	0.0333	0.073	0.7039	0.1794	0.4492	0.7767	0.5905	1.2372	2.5731	1.7291	4.3986	0.1475	0.2537	1.8462	060920	Successful	Same Color
At4g29480	Col-0	SALK_023571	060818	P15408	RL03719	Homozygous		F10151														molpercent	AA1010	15.9549	0.6403	0.6281	11.9488	0.0211	5.1892	10.8495	35.9686	2.6292	0.0419	0.0989	0.887	0.1884	0.5051	0.7728	0.6901	1.5603	3.2255	2.0049	3.5466	0.1748	0.2948	2.1793	060920	Successful	Same Color
At5g43830	Col-0	SALK_016986	060818	P15477	RL03721	WildType		F10151														molpercent	AA1010	13.1977	0.2331	0.5677	13.2889	0.0316	3.0661	8.931	42.0769	2.7996	0.032	0.1037	0.5281	0.2431	0.351	0.5087	0.4986	1.1895	2.9545	1.6892	5.94	0.1184	0.1886	1.4619	060920	Successful	Same Color
At1g78930	Col-0	SALK_058242	060818	P15314	RL03725	Heterozygous		F10151														molpercent	AA1010	13.8445	0.74	0.6936	13.3036	0.014	4.4727	9.6824	38.2978	2.4094	0.0379	0.0674	0.8444	0.1545	0.5395	0.9185	0.6236	1.4806	2.8816	2.1363	4.2817	0.223	0.3593	1.9936	060920	Successful	Same Color
At1g60190	Col-0	SALK_064472	060818	P15411	RL03736	Homozygous		F10151														molpercent	AA1010	16.2535	0.1533	0.5374	9.2422	0.0148	1.9474	7.8033	47.2811	2.046	0.0297	0.0664	0.3567	0.2191	0.3173	0.3623	0.4612	1.1229	2.4556	4.5071	3.1837	0.1108	0.1841	1.3442	060920	Successful	Light Green
At2g26340	Col-0	SALK_099844	060818	P15605	RL03731	Homozygous		F10151														molpercent	AA1010	15.0333	0.5953	0.7338	17.0278	0.019	3.9691	9.5121	34.8973	1.9368	0.0393	0.066	0.8669	0.2678	0.5164	0.8437	0.5962	1.6422	2.5597	2.1048	3.7707	0.1998	0.3433	2.4585	060920	Successful	Same Color
At3g47640	Col-0	SALK_021217	060818	P15418	RL03711	Homozygous		F10151														molpercent	AA1010	14.6343	0.4274	0.7797	12.0547	0.016	3.6144	10.7081	37.9405	2.9618	0.0448	0.0752	0.8125	0.2587	0.5124	0.8263	0.5542	1.5899	3.3001	2.3574	4.154	0.1995	0.2833	1.8948	060920	Successful	Same Color
At1g05810	Col-0	SALK_015171	060818	P15417	RL03710	Homozygous		F10151														molpercent	AA1010	13.7056	0.7425	0.7507	11.5678	0.0191	4.383	12.697	37.4112	2.4628	0.036	0.1057	0.8145	0.1641	0.4725	0.7546	0.6605	1.5706	3.2317	1.7529	4.2053	0.1699	0.2602	2.0613	060920	Successful	Same Color
At5g20250	Col-0	SALK_035336	060818	P15474	RL03720	Homozygous		F10151														molpercent	AA1010	14.0279	0.8452	0.646	11.9344	0.0163	5.7616	10.3506	37.364	2.2684	0.0409	0.0724	0.9093	0.1435	0.5279	0.9144	0.8227	1.6871	3.326	1.7776	3.8052	0.1889	0.3309	2.2389	060920	Successful	Same Color
At5g22090	Col-0	SALK_108025	060818	P15606	RL03739	Homozygous		F10151														molpercent	AA1010	13.1459	0.278	0.7741	13.9464	0.0217	3.0451	13.4306	35.3489	3.4361	0.0361	0.0849	0.7169	0.3162	0.4725	0.662	0.6208	1.4095	3.272	1.9959	4.792	0.1855	0.2818	1.7274	060920	Successful	Same Color
At4g31560	Col-0	SALK_015471	060818	P15472	RL03714	Heterozygous		F10151														molpercent	AA1010	10.9394	0.3393	0.5448	10.8723	0.0225	2.4378	11.1206	44.2338	3.7414	0.0352	0.0887	0.6601	0.2154	0.4176	0.5665	0.5435	1.5259	3.3731	1.5032	4.6838	0.1531	0.2354	1.7466	060920	Successful	Same Color
At3g54290	Col-0	SALK_102262	060818	P15469	RL03738	Homozygous		F10151														molpercent	AA1010	11.184	0.3729	0.7199	13.5302	0.0124	3.4808	11.5262	39.919	2.9297	0.0416	0.0899	0.7775	0.2467	0.5175	0.7609	0.6991	1.459	3.6422	1.701	4.1988	0.1844	0.2875	1.7188	060920	Successful	Same Color
At2g30880	Col-0	SALK_087428	060818	P15468	RL03737	Homozygous		F10151														molpercent	AA1010	13.2324	0.3881	0.7297	12.6546	0.0178	4.7762	11.821	36.9159	2.8056	0.0412	0.0811	0.7987	0.2341	0.4894	0.7607	0.8255	1.3837	3.9062	1.7854	4.1372	0.1679	0.2957	1.7517	060920	Successful	Same Color
At3g21700	Col-0	SALK_122890	060818	P15607	RL03740	Homozygous		F10151														molpercent	AA1010	10.6213	0.3084	0.6688	14.5706	0.0169	3.6621	11.0895	39.217	3.0845	0.0484	0.0704	0.8295	0.2641	0.4657	0.8068	0.7205	1.6216	3.7432	1.8051	4.1377	0.2162	0.2871	1.7447	060920	Successful	Same Color
At3g02065	Col-0	SALK_046438	060818	P15412	RL03728	WildType		F10151														molpercent	AA1010	12.75	0.7727	0.7683	12.5821	0.0168	6.776	11.6112	34.4739	2.3197	0.0421	0.0838	0.9695	0.1922	0.5581	0.9293	0.6402	1.4495	3.3063	2.5078	4.775	0.2171	0.3165	1.9419	060920	Successful	Same Color
At5g65300	Col-0	SALK_133788	060818	P15401	RL03755	Homozygous		F10152														molpercent	AA1010	5.1304	14.9864	8.9271	8.4702	0.0217	1.2998	7.1263	37.7976	3.4476	0.0285	0.0671	1.1521	0.3368	0.2555	0.7202	0.1405	0.8485	0.6144	1.6742	5.5788	0.1058	0.1883	1.082	060920	Successful	Dark Green
At5g21080	Col-0	SALK_129639	060818	P15300	RL03751	Homozygous		F10152														molpercent	AA1010	13.4187	0.4848	0.6701	11.184	0.0197	2.7142	10.2559	42.1979	3.3558	0.0363	0.0923	0.7305	0.1714	0.3825	0.6673	0.4503	1.3659	2.9385	2.1971	4.5786	0.1529	0.2375	1.6977	060920	Successful	Same Color
At5g41960	Col-0	SALK_121446	060818	P15404	RL03753	Homozygous		F10152														molpercent	AA1010	14.8298	0.6304	0.6104	14.5082	0.0299	2.9634	8.6582	37.9449	2.5263	0.0377	0.0885	0.752	0.2596	0.5128	0.7835	0.4535	1.4376	2.4529	2.8018	5.3386	0.2041	0.2726	1.9034	060920	Successful	Same Color
	Col	SSB4	060818	P15302	RL03767			F10152														molpercent	AA1010	11.4847	0.3776	0.5618	12.8831	0.0205	4.1484	9.5111	42.3105	3.0497	0.0363	0.1093	0.6657	0.1752	0.4471	0.7459	0.4593	1.184	2.8401	1.9205	5.2232	0.1747	0.2478	1.4235	060920	Successful	Same Color
At1g05810	Col-0	SALK_064845	060818	P15603	RL03765	Homozygous		F10152														molpercent	AA1010	8.9915	0.4036	0.8847	14.4873	0.0138	3.4313	11.1368	42.4762	2.725	0.0404	0.1016	0.8847	0.2743	0.5849	0.8873	0.7484	1.6989	3.5216	1.5092	3.0389	0.1847	0.3164	1.6587	060920	Successful	Same Color
At5g06270	Col-0	SALK_089888	060818	P15488	RL03764	Homozygous		F10152														molpercent	AA1010	8.7577	0.4934	0.8567	11.8435	0.0259	3.1016	12.4499	43.3541	3.907	0.0408	0.0701	0.7508	0.2405	0.3897	0.6836	0.4508	1.1795	2.533	2.3992	4.7384	0.1763	0.2139	1.3435	060920	Successful	Same Color
At2g14890	Col-0	SALK_149384	060818	P15602	RL03757	Homozygous		F10152														molpercent	AA1010	10.3905	0.28	0.5648	12.6575	0.0227	3.3792	8.3257	47.6874	3.2007	0.037	0.1035	0.5891	0.2057	0.3661	0.6354	0.4765	1.1961	2.6809	1.5357	4.0159	0.1502	0.256	1.2434	060920	Successful	Same Color
At4g03030	Col-0	SALK_121520	060818	P15398	RL03754	Homozygous		F10152														molpercent	AA1010	10.0121	2.6971	0.5699	14.8248	0.0101	5.2787	8.6562	38.1067	2.3817	0.0293	0.0719	1.2208	0.0498	0.3737	1.0973	0.9269	1.998	2.5209	2.3526	3.5475	0.12	0.4732	2.6807	060920	Successful	Same Color
At1g11290	Col-0	SALK_122320	060818	P15304	RL03760	Homozygous		F10152														molpercent	AA1010	9.6348	0.1521	0.9767	18.309	0.0358	1.3428	13.2828	37.4016	4.6423	0.0469	0.1538	0.2983	0.2233	0.2079	0.2605	0.172	0.7938	2.0873	5.0385	3.8506	0.0689	0.1483	0.872	060920	Successful	Same Color
At1g49630	Col-0	SALK_133220	060818	P15307	RL03758	Heterozygous		F10152														molpercent	AA1010	12.1032	0.4591	0.6723	13.1731	0.023	4.5584	10.2051	40.3366	2.4701	0.0381	0.0866	0.8208	0.2302	0.4735	0.8242	0.6705	1.7073	3.42	1.7616	3.6502	0.1916	0.3082	1.816	060920	Successful	Same Color
At1g04140	Col-0	SALK_120054	060818	P15308	RL03750	Homozygous		F10152														molpercent	AA1010	13.7403	0.6343	0.7766	11.9581	0.0174	2.754	9.3484	42.9492	2.4699	0.032	0.0816	0.7323	0.2395	0.444	0.7184	0.5944	1.3944	3.5685	1.6028	3.6614	0.1436	0.2391	1.8998	060920	Successful	Same Color
	Col-0	CS60000	060818	P15397	RL03762			F10152														molpercent	AA1010	13.0636	0.3056	0.5616	12.3564	0.0223	3.2277	10.1824	40.948	3.1372	0.0374	0.0957	0.7558	0.2529	0.4493	0.7151	0.4998	1.402	3.102	2.1101	4.5104	0.1808	0.2655	1.8182	060920	Successful	Same Color
At1g60190	Col-0	SALK_152677	060818	P15301	RL03759	WildType		F10152														molpercent	AA1010	12.0268	0.3573	0.5759	12.2633	0.0268	4.3205	10.1758	39.938	3.3005	0.0366	0.0953	0.6687	0.2681	0.4433	0.708	0.478	1.2698	3.1202	2.2418	5.644	0.1731	0.2483	1.6199	060920	Successful	Same Color
At4g31990	Col-0	SALK_070088	060818	P15487	RL03772	Homozygous		F10152														molpercent	AA1010	9.6528	0.5617	0.9634	13.012	0.0231	2.7481	13.6592	39.5405	4.355	0.0403	0.1256	0.7292	0.2877	0.3825	0.5961	0.5861	1.4062	3.4358	1.4646	4.6741	0.1585	0.2392	1.3582	060920	Successful	Same Color
	Col	SSB4	060818	P15485	RL03763			F10152														molpercent	AA1010	10.5184	0.3164	0.6042	11.6434	0.0245	1.9903	10.5782	46.0529	4.4559	0.0362	0.1092	0.5482	0.2308	0.3077	0.4764	0.4292	0.9641	2.8246	1.422	5.0832	0.1537	0.1912	1.0396	060920	Successful	Same Color
At5g22150	Col-0	SALK_102524	060818	P15406	RL03769	Homozygous		F10152														molpercent	AA1010	10.5526	0.5817	0.8276	12.8953	0.0234	5.4231	11.5087	38.2887	2.8675	0.0389	0.1059	0.8815	0.1654	0.465	0.8273	0.6772	1.5874	4.0836	1.6178	4.3326	0.1819	0.2964	1.7705	060920	Successful	Same Color
At1g54060	Col-0	SALK_124095	060818	P15400	RL03747	WildType		F10152														molpercent	AA1010	13.7217	0.2986	0.5012	11.8913	0.025	3.15	9.2899	41.8654	4.1812	0.0383	0.0936	0.568	0.2751	0.4164	0.5868	0.3909	1.3927	2.4845	2.0753	4.9174	0.1745	0.2572	1.4051	060920	Successful	Same Color
At3g07510	Col-0	SALK_138548	060818	P15600	RL03741	Homozygous		F10152														molpercent	AA1010	11.0315	0.2571	0.5926	12.2131	0.032	3.0134	8.4152	46.5697	3.0169	0.0438	0.0743	0.5075	0.2356	0.4162	0.602	0.3406	1.1951	2.3262	2.0065	5.4196	0.1604	0.236	1.2947	060920	Successful	Same Color
At1g71260	Col-0	SALK_118900	060818	P15399	RL03746	Homozygous		F10152														molpercent	AA1010	11.3206	0.5939	0.7503	14.4055	0.0128	4.4305	9.1235	38.8923	3.3165	0.0458	0.0749	0.8126	0.2753	0.6498	0.9509	0.4881	1.9066	2.6337	2.6893	4.2914	0.2409	0.3294	1.7653	060920	Successful	Same Color
At3g04160	Col-0	SALK_142557	060818	P15490	RL03748	Homozygous		F10152														molpercent	AA1010	14.0313	0.3296	0.7848	13.2062	0.0331	2.2694	9.9596	40.1155	3.3167	0.0409	0.0951	0.5621	0.3014	0.4336	0.559	0.3258	1.213	2.2344	2.6977	5.6763	0.1389	0.217	1.4587	060920	Successful	Same Color
At1g64770	Col-0	SALK_103166	060818	P15396	RL03770	Homozygous		F10152														molpercent	AA1010	13.0097	0.3891	0.7277	12.4874	0.0208	4.1094	11.3208	38.8545	2.6631	0.0337	0.0768	0.7687	0.2295	0.4828	0.7087	0.6872	1.5552	3.2086	1.789	4.5678	0.1683	0.2666	1.8744	060920	Successful	Same Color
At5g51195	Col-0	SALK_053308	060818	P15306	RL03766	Heterozygous		F10152														molpercent	AA1010	11.9314	0.8469	0.883	12.881	0.0159	2.8219	14.048	35.1145	3.2714	0.0473	0.1056	1.0958	0.2777	0.6653	0.9097	0.8114	2.3139	4.3322	1.6734	2.8633	0.2552	0.3605	2.4746	060920	Successful	Light Green
At1g07610	Col-0	SALK_091819	060818	P15486	RL03771	Homozygous		F10152														molpercent	AA1010	11.0859	0.5458	0.7723	14.5376	0.0176	5.7323	10.343	37.8247	2.5524	0.0439	0.0607	0.8902	0.2886	0.6267	1.031	0.5694	1.5651	2.9329	2.048	4.0037	0.2362	0.3472	1.9447	060920	Successful	Same Color
At5g08690	Col-0	SALK_135351	060818	P15405	RL03761	Homozygous		F10152														molpercent	AA1010	13.8551	0.4065	0.5935	14.2942	0.0172	4.2593	9.5552	38.5778	2.6849	0.0451	0.0786	0.9265	0.2673	0.5337	0.8953	0.5573	1.5695	2.8639	2.113	3.6726	0.2441	0.3485	1.6405	060920	Successful	Same Color
At1g60190	Col-0	SALK_152677	060818	P15562	RL02635	Homozygous		F10153														molpercent	AA1010	12.5975	0.8586	0.813	14.272	0.0218	2.6943	10.7131	38.7614	2.5789	0.0402	0.1084	0.9567	0.1848	0.5504	0.8177	0.6839	1.8374	3.8274	1.3786	3.7764	0.1936	0.2887	2.045	060920	Successful	Same Color
	Col	SSB4	060818	P15547	RL00936			F10153														molpercent	AA1010	12.7987	0.5208	0.8233	16.415	0.0226	4.8541	10.2194	35.6046	2.1156	0.0383	0.0565	0.9407	0.2618	0.5449	0.881	0.6383	1.6804	2.9354	1.7852	4.1641	0.1823	0.3043	2.2127	060920	Successful	Same Color
At1g66090	Col-0	SALK_018440	060818	P15550	RL03780	Homozygous		F10153																																							060920	Successful	Dark Green
At4g10000	Col-0	SALK_019119	060818	P15545	RL03787	Homozygous		F10153														molpercent	AA1010	8.783	0.3418	0.7866	12.8178	0.0224	2.5322	10.9615	44.1891	3.4992	0.0424	0.107	0.8126	0.261	0.4336	0.7006	0.5299	1.7982	3.2983	1.748	4.1579	0.1697	0.2818	1.7255	060920	Successful	Same Color
At1g11730	Col-0	SALK_044150	060818	P15560	RL03785	Homozygous		F10153														molpercent	AA1010	15.0747	0.2787	0.5636	14.1952	0.0286	1.5293	10.1826	41.5049	2.2349	0.0384	0.0766	0.8453	0.2695	0.3636	0.5628	0.5332	1.5248	2.6262	1.371	3.7734	0.1917	0.3329	1.8981	060920	Successful	Light Green
At1g75380	Col-0	SALK_060161	060818	P15533	RL03029	Homozygous		F10153														molpercent	AA1010	9.827	0.3968	0.7082	12.7677	0.0238	2.4627	11.4019	44.1598	3.1601	0.046	0.1079	0.7271	0.256	0.3715	0.655	0.4339	1.3793	3.0363	1.2323	5.0529	0.1297	0.2178	1.446	060920	Successful	Same Color
At1g72010	Col-0	SALK_045755	060818	P15534	RL03790	Homozygous		F10153														molpercent	AA1010	10.8293	0.9783	0.7705	12.6873	0.0134	4.5779	11.4441	39.4083	2.239	0.0402	0.0929	1.022	0.1877	0.529	0.9572	0.7677	1.8744	3.6774	1.5465	3.5364	0.1955	0.353	2.2719	060920	Successful	Same Color
At5g51540	Col-0	SALK_057646	060818	P15542	RL03778	Heterozygous		F10153														molpercent	AA1010	11.0029	0.3457	0.6997	11.8069	0.0323	2.7966	11.3627	42.9808	3.8925	0.0367	0.0989	0.6803	0.2519	0.389	0.5607	0.4563	1.4855	2.8971	1.9582	4.3957	0.177	0.272	1.4207	060920	Successful	Same Color
At4g18540	Col-0	SALK_078045	060818	P15554	RL03040	Homozygous		F10153														molpercent	AA1010	11.1179	0.4707	0.7729	15.165	0.0184	2.7345	11.4635	40.1551	3.3235	0.0404	0.0817	0.8576	0.2756	0.4666	0.7274	0.5671	1.5352	3.3637	1.2464	3.4565	0.1758	0.2817	1.7026	060920	Successful	Same Color
At1g08530	Col-0	SALK_018465	060818	P15556	RL03784	Homozygous		F10153														molpercent	AA1010	12.8578	0.3555	0.6484	13.4112	0.0204	2.2883	10.0216	42.1056	2.772	0.0423	0.0941	0.799	0.2926	0.4381	0.7122	0.4576	1.514	3.124	1.8072	4.1533	0.1845	0.2817	1.6186	060920	Successful	Same Color
At5g26850	Col-0	SALK_151241	060818	P15558	RL02797	Homozygous		F10153														molpercent	AA1010	9.628	0.3386	0.6524	12.9993	0.0296	2.2838	10.7331	46.6108	2.6789	0.0375	0.0996	0.7119	0.2582	0.3931	0.6434	0.4939	1.2615	3.2422	1.2087	3.9729	0.1278	0.242	1.3528	060920	Successful	Same Color
At5g55280	Col-0	SALK_073878	060818	P15540	RL00894	Homozygous		F10153														molpercent	AA1010	10.6881	0.6949	1.0092	12.6947	0.0225	4.7142	12.414	37.2212	2.9037	0.0405	0.0791	1.2305	0.391	0.6246	0.98	0.697	2.3025	3.5672	1.5882	3.3005	0.2252	0.3442	2.2672	060920	Successful	Same Color
	Col	SSB4	060818	P15543	RL00934			F10153														molpercent	AA1010	11.4918	0.4218	0.7548	12.9014	0.0199	2.8723	12.0932	39.3064	3.3322	0.0354	0.0939	0.829	0.2893	0.5423	0.8026	0.4606	1.4107	2.8628	2.0796	5.0607	0.1977	0.3138	1.8281	060920	Successful	Same Color
	Col	SSB4	060818	P15559	RL03849			F10153														molpercent	AA1010	10.0496	0.6946	0.8261	11.1381	0.0219	3.9082	11.0157	42.2978	2.9376	0.0421	0.0914	0.8433	0.2541	0.4847	0.8217	0.4498	1.4988	3.0508	2.2566	5.3252	0.2187	0.2969	1.4762	060920	Successful	Same Color
At5g17660	Col-0	SALK_045034	060818	P15538	RL03791	Homozygous		F10153														molpercent	AA1010	12.0016	0.3678	0.8226	13.2995	0.0198	3.0683	12.0618	40.1558	2.9466	0.0404	0.1113	0.781	0.2819	0.4439	0.6893	0.5432	1.5041	3.1949	1.5648	4.0283	0.1574	0.2441	1.672	060920	Successful	Same Color
At1g60190	Col-0	SALK_064472	060818	P15537	RL02796	Homozygous		F10153														molpercent	AA1010	13.9545	0.1586	0.5474	9.18	0.0156	1.5454	7.1509	51.2643	2.3094	0.0344	0.1061	0.3686	0.2085	0.2851	0.3961	0.4088	1.0185	2.6512	3.9546	3.0046	0.1034	0.1811	1.153	060920	Successful	Light Green
At4g25660	Col-0	SALK_011945	060818	P15549	RL03788	WildType		F10153														molpercent	AA1010	12.0311	0.2815	0.7108	15.2006	0.0252	1.8631	9.3508	43.0813	2.5833	0.0364	0.0996	0.7121	0.2575	0.3776	0.6223	0.4476	1.3388	2.6896	1.7076	4.434	0.1379	0.2503	1.7611	060920	Successful	Same Color
At2g36250	Col-0	SALK_134970	060818	P15544	RL01115	Homozygous		F10153														molpercent	AA1010	11.15	0.5945	0.8284	12.908	0.0259	3.6853	10.8346	39.9582	3.0373	0.0365	0.0967	1.0598	0.2905	0.4941	0.8427	0.4578	1.355	2.5048	2.3099	5.2088	0.1914	0.3217	1.808	060920	Successful	Same Color
At1g03130	Col-0	SALK_011908	060818	P15541	RL03786	Homozygous		F10153														molpercent	AA1010	12.2201	0.4257	0.664	11.5431	0.0176	3.096	11.3593	41.2729	3.0623	0.0412	0.1022	0.987	0.2212	0.4707	0.7702	0.6978	1.9161	3.3151	1.6009	3.7643	0.1957	0.304	1.9525	060920	Successful	Same Color
At3g16080	Col-0	SALK_106983	060818	P15536	RL03774	Homozygous		F10153														molpercent	AA1010	14.4167	0.4142	0.6349	12.6775	0.0177	4.7975	9.1165	40.0803	2.4982	0.043	0.0739	0.8139	0.2778	0.5099	0.8376	0.508	1.5138	2.849	2.1191	3.2963	0.1941	0.3254	1.9849	060920	Successful	Same Color
At3g07510	Col-0	SALK_106776	060818	P15557	RL03776	Homozygous		F10153														molpercent	AA1010	13.0079	0.3338	0.7847	13.1028	0.022	3.5131	11.0215	36.594	3.689	0.0438	0.0675	0.833	0.3686	0.5065	0.6782	0.3672	1.3736	2.1653	3.6904	5.1274	0.2174	0.3078	2.1844	060920	Successful	Same Color
At1g79790	Col-0	SALK_045345	060818	P15529	RL03015	WildType		F10153														molpercent	AA1010	13.6161	0.7791	0.7976	12.6955	0.026	3.489	11.0845	36.0077	2.869	0.0377	0.088	1.0803	0.3078	0.7585	0.8508	0.4731	1.4788	2.4833	2.687	5.0295	0.2279	0.3787	2.7542	060920	Successful	Same Color
At1g72020	Col-0	SALK_010837	060818	P15552	RL03783	WildType		F10153														molpercent	AA1010	11.7298	0.4051	0.6232	12.2165	0.0227	3.3753	10.0757	43.497	3.0681	0.0384	0.0898	0.79	0.2329	0.4153	0.6969	0.5482	1.4557	3.5751	1.5057	3.5446	0.1673	0.2905	1.6362	060920	Successful	Same Color
At3g51860	Col-0	SALK_094565	060818	P15553	RL03775	Homozygous		F10153														molpercent	AA1010	13.5837	0.2997	0.6948	12.6295	0.0253	3.2981	9.5308	39.551	3.6053	0.0386	0.1061	0.7839	0.3072	0.4212	0.6575	0.4253	1.36	2.8632	2.4342	4.5812	0.1777	0.3156	2.3103	060920	Successful	Same Color
At1g20810	Col-0	SALK_007247	060818	P15546	RL03779	Heterozygous		F10153														molpercent	AA1010	8.2706	0.5085	1.165	12.9326	0.0271	2.6386	12.5052	41.3352	3.1823	0.0438	0.0962	0.7539	0.3065	0.3968	0.7199	0.4082	1.4165	2.6749	2.8573	5.6707	0.2	0.3011	1.5892	060920	Successful	Same Color
At3g53120	Col-0	SALK_042859	060818	P15535	RL03782	Homozygous		F10153														molpercent	AA1010	13.7131	0.542	0.7647	12.1802	0.0266	2.9035	11.9724	36.9743	3.1672	0.0375	0.0682	0.901	0.3222	0.5849	0.717	0.4081	1.2366	2.3944	3.0547	5.148	0.1911	0.3115	2.3806	060920	Successful	Same Color
At4g29480	Col-0	SALK_023571	060818	P15075	RL03881			F10154														molpercent	AA1011	11.5312	0.4216	0.6842	10.9394	0.0278	8.492	10.4219	33.5804	2.9194	0.0484	0.0544	0.6354	0.3745	0.6255	0.885	0.4951	0.9392	4.6113	4.1118	6.1003	0.1751	0.3495	1.5766	060921	Successful	Same Color
At1g78930	Col-0	SALK_058242	060818	P15085	RL03865	WildType		F10154														molpercent	AA1011	6.6246	0.3486	0.7503	8.2396	0.0311	5.0254	11.9229	46.4448	4.252	0.0446	0.0883	0.5042	0.2461	0.3568	0.5165	0.5124	0.6924	4.1616	2.816	4.9463	0.1112	0.2123	1.1519	060921	Successful	Same Color
At5g06270	Col-0	SALK_089888	060818	P15583	RL03856	Homozygous		F10154														molpercent	AA1011	9.595	0.3349	0.9342	10.4718	0.0224	6.6391	12.2924	36.1941	3.562	0.047	0.0699	0.6449	0.3484	0.5426	0.7094	0.648	1.0102	4.3843	3.6854	5.7221	0.1431	0.2917	1.7072	060921	Successful	Same Color
At2g30880	Col-0	SALK_087428	060818	P15577	RL03870	Homozygous		F10154														molpercent	AA1011	11.3999	0.346	0.683	11.0776	0.027	6.0272	12.3745	37.5989	3.0735	0.0441	0.0927	0.74	0.3037	0.5055	0.7171	0.7974	1.0088	4.7097	2.1072	4.258	0.1934	0.3085	1.6066	060921	Successful	Same Color
At4g31360	Col-0	SALK_092343	060818	P15501	RL03853	WildType		F10154														molpercent	AA1011	12.2473	0.2946	0.7277	9.7906	0.0296	3.006	12.7107	38.5656	4.035	0.0412	0.1038	0.6153	0.2907	0.4574	0.4916	0.75	0.9407	3.6729	3.0316	6.1112	0.1494	0.2274	1.71	060921	Successful	Same Color
At5g51540	Col-0	SALK_057646	060818	P15090	RL03857	Homozygous		F10154														molpercent	AA1011	15.1741	0.3281	0.8366	13.7489	0.0253	6.6603	11.4402	28.6247	2.7619	0.048	0.0849	0.6848	0.3699	0.5584	0.7987	0.737	1.1572	4.4876	3.2429	5.7596	0.1551	0.2899	2.026	060921	Successful	Same Color
At2g26900	Col-0	SALK_101808	060818	P15386	RL03866	Homozygous		F10154														molpercent	AA1011	16.203	0.2475	0.5799	9.4974	0.0242	5.3246	9.114	40.0392	3.6437	0.0407	0.0851	0.5348	0.2952	0.3586	0.5661	0.5969	0.6774	3.9842	1.895	4.7224	0.1328	0.2264	1.2109	060921	Successful	Same Color
At2g26900	Col-0	SALK_098692	060818	P15580	RL03871	Homozygous		F10154														molpercent	AA1011	12.8295	0.2275	0.5771	9.2252	0.0362	2.4623	9.7288	45.6352	3.4592	0.042	0.1114	0.4513	0.3023	0.3352	0.4428	0.4425	0.6976	3.6391	1.91	6.0756	0.1021	0.1893	1.0779	060921	Successful	Same Color
At1g16630	Col-0	SALK_084790	060818	P15498	RL03877	Homozygous		F10154														molpercent	AA1011	8.6361	0.313	0.7015	12.8658	0.034	2.8563	14.5993	35.8509	4.2481	0.0376	0.1314	0.5391	0.3267	0.3667	0.4905	0.6409	0.8261	3.7113	2.5785	8.4165	0.1353	0.2158	1.4785	060921	Successful	Same Color
At5g22150	Col-0	SALK_102524	060818	P15384	RL03850	Homozygous		F10154														molpercent	AA1011	15.7954	0.3419	0.7226	12.7827	0.0275	4.4829	11.5591	32.5684	2.8342	0.0389	0.0834	0.6985	0.3355	0.4546	0.6581	0.7416	1.1095	3.6698	2.3692	6.3182	0.1823	0.2869	1.939	060921	Successful	Same Color
At2g26340	Col-0	SALK_099844	060818	P15080	RL03873	Homozygous		F10154														molpercent	AA1011	5.163	0.2711	0.6325	10.1507	0.0181	4.2739	10.7629	48.6507	3.4209	0.0462	0.0739	0.4573	0.2651	0.3194	0.5319	0.4546	0.6087	4.3329	2.9097	5.3636	0.101	0.2008	0.991	060921	Successful	Same Color
At2g24090	Col-0	SALK_064042	060818	P15581	RL03863	Homozygous		F10154														molpercent	AA1011	12.7993	0.286	0.6813	13.9795	0.0408	3.6507	12.7886	33.1646	3.6126	0.0429	0.0923	0.5575	0.3645	0.431	0.4747	0.7405	0.9677	4.0072	2.5633	6.5693	0.1489	0.2276	1.8093	060921	Successful	Same Color
At3g54290	Col-0	SALK_102262	060818	P15388	RL03875	Homozygous		F10154														molpercent	AA1011	15.9626	0.449	0.7825	13.3459	0.0245	9.4971	11.9204	25.8103	2.9385	0.0424	0.0845	0.7891	0.3174	0.5422	0.8835	0.8605	1.3193	4.5257	2.5059	4.6833	0.1992	0.3433	2.1729	060921	Successful	Same Color
At2g37400	Col-0	SALK_079544	060818	P15389	RL03867			F10154														molpercent	AA1011	11.6867	0.3203	0.7222	11.1086	0.0255	5.082	13.0862	35.7033	4.4138	0.0417	0.0915	0.6616	0.3003	0.3935	0.5694	0.8257	0.943	4.2703	2.367	5.273	0.1707	0.2739	1.6695	060921	Successful	Same Color
At3g07510	Col-0	SALK_106776	060818	P15584	RL03864	Homozygous		F10154														molpercent	AA1011	9.1055	0.2965	0.7926	10.8579	0.0168	7.3996	11.9096	36.7667	2.9344	0.0455	0.0705	0.7143	0.2964	0.4842	0.7229	0.6979	1.0657	5.2003	3.2046	5.2306	0.1577	0.2784	1.7515	060921	Successful	Same Color
At1g06380	Col-0	SALK_022100	060818	P15579	RL03879	Homozygous		F10154														molpercent	AA1011	13.361	0.3619	0.6141	12.5113	0.0205	6.1152	10.8636	30.341	3.0398	0.0407	0.0869	1.0394	0.6	1.2703	1.1786	0.8442	1.3343	4.1824	3.1715	5.0892	0.3253	1.139	2.4696	060921	Successful	Same Color
At1g64770	Col-0	SALK_073687	060818	P15493	RL03851	Homozygous		F10154														molpercent	AA1011	16.2413	0.5871	0.7804	7.45	0.0316	2.9183	13.286	38.0518	3.9283	0.0438	0.1048	0.4458	0.225	0.3365	0.3699	0.4976	1.0549	3.2446	3.6465	4.9147	0.1622	0.275	1.4039	060921	Successful	Same Color
At2g33450	Col-0	SALK_059236	060818	P15499	RL03869	Homozygous		F10154														molpercent	AA1011	12.6686	0.2797	0.687	12.4297	0.0304	5.1426	11.7129	35.3973	3.5028	0.0468	0.0835	0.6081	0.3006	0.4141	0.6258	0.7123	0.8801	4.1759	2.1434	6.1174	0.148	0.2779	1.6153	060921	Successful	Same Color
At4g31990	Col-0	SALK_070088	060818	P15494	RL03852	Homozygous		F10154														molpercent	AA1011	11.293	0.2387	0.7231	12.5054	0.0255	4.1939	10.0639	39.0597	4.0155	0.0438	0.0939	0.5531	0.2974	0.4148	0.5342	0.6048	0.7913	3.8727	2.4144	6.3867	0.1393	0.2163	1.5184	060921	Successful	Same Color
At1g03600	Col-0	SALK_004769	060818	P15586	RL03880	Homozygous		F10154														molpercent	AA1011	6.9115	0.2784	0.8024	12.7099	0.0362	4.7151	11.6081	39.2233	3.2057	0.0397	0.1013	0.5366	0.3356	0.4165	0.6087	0.4785	0.8263	4.3329	3.1427	7.9399	0.1164	0.2521	1.3821	060921	Successful	Same Color
At3g02065	Col-0	SALK_046438	060818	P15578	RL03878	WildType		F10154														molpercent	AA1011	10.6851	0.2975	0.7591	12.1357	0.0185	6.0398	12.3687	36.8824	2.8991	0.0478	0.087	0.6684	0.3002	0.4621	0.7281	0.793	0.8253	4.8564	2.5326	4.6551	0.1644	0.2818	1.5117	060921	Successful	Same Color
At3g16080	Col-0	SALK_106983	060818	P15500	RL03861	Homozygous		F10154														molpercent	AA1011	11.5076	0.3337	0.7955	12.7164	0.0232	4.9222	12.4149	34.8475	3.6908	0.0425	0.1012	0.6497	0.2977	0.4436	0.6022	0.6951	1.0432	3.8277	2.457	6.4587	0.1591	0.2455	1.7252	060921	Successful	Same Color
At2g26340	Col-0	SALK_048391	060818	P15502	RL03854	Homozygous		F10154														molpercent	AA1011	15.6776	0.3348	0.7021	12.3385	0.0188	6.2505	11.7244	30.5899	3.5521	0.0463	0.0948	0.6849	0.3049	0.4881	0.673	0.6569	1.1444	4.1232	2.5995	5.6735	0.1682	0.2528	1.9007	060921	Successful	Same Color
At1g18150	Col-0	SALK_037501	060818	P15380	RL03885	Homozygous		F10155														molpercent	AA1011	16.3286	0.264	0.6343	12.5031	0.0298	4.9105	10.5918	34.9672	2.7797	0.0397	0.0892	0.588	0.2887	0.4601	0.5934	0.659	1.1264	3.8929	2.2277	4.8605	0.1561	0.2396	1.7699	060921	Successful	Same Color
At4g10000	Col-0	SALK_019119	060818	P15382	RL03894	Homozygous		F10155														molpercent	AA1011	18.4412	0.3543	0.6574	12.2835	0.0277	3.7824	10.5587	31.6016	3.0306	0.0368	0.069	0.8214	0.383	0.5768	0.6787	0.5152	1.3977	2.7601	3.2845	5.5938	0.2269	0.3288	2.5899	060921	Successful	Same Color
At5g08690	Col-0	SALK_135351	060818	P15375	RL03900	Homozygous		F10155														molpercent	AA1011	12.5136	0.3778	0.7356	10.9007	0.0235	4.4195	13.2919	36.3743	3.5535	0.0352	0.0935	0.7129	0.3061	0.4662	0.5789	0.8319	1.014	4.453	2.4203	4.8398	0.155	0.2418	1.6609	060921	Successful	Same Color
	Col	SSB4	060818	P15055	RL03907			F10155														molpercent	AA1011	10.7759	0.5309	0.857	12.1185	0.0169	5.9691	14.5656	33.8629	3.3129	0.051	0.092	0.8628	0.3541	0.5248	0.7306	0.9567	1.0926	5.0828	2.2474	3.814	0.1895	0.2697	1.7225	060921	Successful	Same Color
	Col-0	CS60000	060818	P15064	RL03905			F10155														molpercent	AA1011	13.8924	0.3073	0.855	15.2575	0.0188	4.7765	10.8824	33.5763	2.1606	0.0453	0.0958	0.718	0.3848	0.5857	0.7955	0.6605	1.3199	4.4553	2.3387	4.4273	0.1677	0.3101	1.9685	060921	Successful	Same Color
At1g72010	Col-0	SALK_045755	060818	P15374	RL03892	Homozygous		F10155														molpercent	AA1011	7.8941	0.3972	0.6695	10.7915	0.0348	3.324	12.4297	43.9226	3.5518	0.0496	0.0947	0.558	0.2946	0.4106	0.6024	0.4464	0.8866	2.8711	2.9843	6.2352	0.1555	0.2443	1.1516	060921	Successful	Same Color
At1g08500	Col-0	SALK_033290	060818	P15511	RL03896	Homozygous		F10155														molpercent	AA1011	18.5431	0.2874	0.6207	14.6551	0.019	5.3395	10.7746	29.7652	2.2564	0.0419	0.109	0.6628	0.3039	0.4898	0.7147	0.6929	1.2774	3.8353	2.3698	4.824	0.1675	0.2967	1.9531	060921	Successful	Same Color
At3g21700	Col-0	SALK_122890	060818	P15506	RL03911	Homozygous		F10155														molpercent	AA1011	14.9341	0.3015	0.6515	13.9744	0.034	5.414	9.9743	33.8296	2.7598	0.0435	0.0891	0.6956	0.3067	0.4704	0.7093	0.6261	1.1025	3.546	2.7447	5.7159	0.1804	0.2524	1.6442	060921	Successful	Same Color
At4g31560	Col-0	SALK_015471	060818	P15510	RL03888	Heterozygous		F10155														molpercent	AA1011	20.9813	0.3497	0.7252	12.5262	0.0379	4.6625	11.0633	26.4498	3.3975	0.0362	0.0851	0.6772	0.3295	0.4734	0.7131	0.5314	1.4471	4.2764	2.5801	6.0787	0.1388	0.2322	2.2075	060921	Successful	Same Color
At3g02065	Col-0	SALK_020125	060818	P15065	RL03891	Homozygous		F10155														molpercent	AA1011	15.948	0.2967	0.6374	11.5621	0.0303	6.0789	11.6712	32.6224	2.8716	0.0392	0.0711	0.7258	0.2755	0.4454	0.6336	0.78	1.0817	4.5682	2.5558	4.7332	0.143	0.2545	1.9744	060921	Successful	Same Color
At4g03030	Col-0	SALK_121520	060818	P15378	RL03901	Homozygous		F10155														molpercent	AA1011	13.3489	0.2483	0.6182	13.0195	0.0257	5.3268	11.3161	35.1933	2.4112	0.0392	0.0898	0.7038	0.3121	0.4807	0.6802	0.8263	1.0305	4.7109	2.4921	4.8954	0.1485	0.2667	1.8157	060921	Successful	Same Color
At4g22890	Col-0	SALK_024747	060818	P15509	RL03887	Homozygous		F10155														molpercent	AA1011	18.9993	0.3242	0.5566	13.215	0.0265	5.636	8.6942	32.1373	1.8883	0.046	0.0843	0.6777	0.337	0.5741	0.7815	0.4725	1.2284	3.3775	2.9441	5.4307	0.1917	0.278	2.0989	060921	Successful	Same Color
At1g72020	Col-0	SALK_010837	060818	P15069	RL03897	WildType		F10155														molpercent	AA1011	17.5666	0.4184	0.7661	13.3675	0.0241	6.7644	11.1545	28.9482	2.3484	0.0377	0.0827	0.8032	0.2865	0.5484	0.7667	0.7656	1.3975	4.3882	2.4624	4.3454	0.17	0.3134	2.2741	060921	Successful	Same Color
At3g04160	Col-0	SALK_142557	060818	P15376	RL03908	Homozygous		F10155														molpercent	AA1011	14.3156	0.3015	0.5628	12.3062	0.0296	5.1978	12.0269	32.3325	3.0786	0.0419	0.0867	0.7872	0.3516	0.5644	0.6893	0.6492	1.1913	3.3544	3.21	6.2681	0.2158	0.3014	2.1374	060921	Successful	Same Color
At5g66650	Col-0	SALK_037347	060818	P15381	RL03886	Homozygous		F10155														molpercent	AA1011	18.2229	0.7228	0.6345	13.2351	0.0275	7.4343	9.7542	29.6332	1.9781	0.0398	0.0827	0.7215	0.2261	0.5625	0.772	0.7119	1.4005	3.5352	2.5617	4.9086	0.156	0.3	2.3787	060921	Successful	Same Color
	Col	SSB4	060818	P15050	RL03906			F10155														molpercent	AA1011	10.1479	0.2527	0.6465	13.3757	0.0333	4.904	11.9033	36.8963	3.2469	0.0462	0.0796	0.6442	0.3309	0.4153	0.6376	0.7722	0.9793	4.6797	2.2947	5.7104	0.1468	0.2512	1.6055	060921	Successful	Same Color
At5g43830	Col-0	SALK_016986	060818	P15372	RL03883	WildType		F10155														molpercent	AA1011	10.6451	0.2659	0.7039	15.7593	0.0489	2.0086	11.89	39.9069	3.4657	0.0479	0.0989	0.3955	0.2892	0.3226	0.3614	0.3725	0.9305	2.4749	3.014	5.4605	0.1123	0.1759	1.2495	060921	Successful	Same Color
	Col	SSB4	060818	P15512	RL03904			F10155														molpercent	AA1011	6.6635	0.4322	0.6331	12.6683	0.0381	2.5524	10.9167	46.1758	3.2674	0.0461	0.0958	0.4426	0.2533	0.3155	0.4451	0.4324	0.7224	2.8361	2.4534	7.4536	0.1155	0.1675	0.8733	060921	Successful	Same Color
At3g53120	Col-0	SALK_042859	060818	P15505	RL03910	Homozygous		F10155														molpercent	AA1011	9.8991	0.6048	0.8383	14.698	0.0274	6.3464	10.88	33.8904	2.2805	0.0511	0.0781	0.8132	0.3459	0.6317	0.9377	0.7102	1.3813	2.8529	4.2879	5.8634	0.225	0.3433	2.0133	060921	Successful	Same Color
At1g66090	Col-0	SALK_018440	060818	P15045	RL03898	Heterozygous		F10155														molpercent	AA1011	13.2213	0.2034	0.6236	13.6224	0.0351	4.1248	10.9777	35.9304	2.3905	0.041	0.1239	0.5731	0.373	0.4113	0.5242	0.5833	0.7511	3.3969	2.8825	7.1837	0.1264	0.2808	1.6197	060921	Successful	Light Green
At3g47640	Col-0	SALK_021217	060818	P15373	RL03884	Homozygous		F10155														molpercent	AA1011	18.9905	0.3151	0.6232	11.8698	0.0286	6.6121	10.4219	31.3514	2.2159	0.0403	0.0851	0.7168	0.2617	0.5591	0.6597	0.7429	1.2484	4.5871	2.1172	4.0961	0.1588	0.2979	2.0002	060921	Successful	Same Color
At1g11290	Col-0	SALK_122320	060818	P15377	RL03909	Homozygous		F10155														molpercent	AA1011	11.8909	1.072	1.0461	10.4103	0.0288	4.0525	13.609	34.9934	2.9613	0.0463	0.0852	0.6516	0.2968	0.409	0.555	0.5344	1.0083	4.4889	3.6202	6.5269	0.169	0.2413	1.3028	060921	Successful	Same Color
At1g03010	Col-0	SALK_001828	060818	P15070	RL03882	Homozygous		F10155														molpercent	AA1011	22.1162	0.3268	0.5882	11.6566	0.0234	4.8823	10.2318	28.359	2.8317	0.041	0.1043	0.7285	0.2924	0.5667	0.6917	0.728	1.9557	3.1675	2.0825	5.3748	0.2332	0.2958	2.7219	060921	Successful	Same Color
At4g25660	Col-0	SALK_011945	060818	P15508	RL03895	Homozygous		F10155														molpercent	AA1011	21.3226	0.2852	0.5302	10.6554	0.0185	5.0512	8.0188	35.1786	2.3647	0.0404	0.056	0.5883	0.338	0.4435	0.7276	0.4408	1.014	2.9485	2.9676	5.3597	0.1721	0.2483	1.23	060921	Successful	Same Color
At5g22090	Col-0	SALK_108025	060818	P15513	RL03912	Homozygous		F10155														molpercent	AA1011	13.9181	0.3319	0.6885	13.8564	0.024	5.7015	11.686	32.8818	2.4176	0.039	0.0977	0.7267	0.2809	0.4869	0.7362	0.6716	1.1042	4.5276	2.2174	5.3767	0.1596	0.2563	1.8132	060921	Successful	Same Color
At3g52320	Col-0	SALK_016775	060818	P15074	RL03889	Homozygous		F10155														molpercent	AA1011	14.1621	0.3264	0.7533	13.7856	0.0245	5.3619	11.1494	33.4325	2.333	0.0463	0.0855	0.7228	0.3381	0.4775	0.7096	0.5773	1.2895	3.6707	3.142	5.3597	0.1725	0.2614	1.8183	060921	Successful	Same Color
At5g65300	Col-0	SALK_133788	060818	P15060	RL03899	WildType		F10155														molpercent	AA1011	11.0892	0.3984	0.7357	13.4377	0.0208	4.6046	12.3601	35.9141	3.6424	0.045	0.0962	0.6473	0.3351	0.4809	0.5976	0.6077	0.9484	4.229	2.711	5.1378	0.1515	0.275	1.5344	060921	Successful	Same Color
At1g60190	Col-0	SALK_152677	060818	P15507	RL03903	Heterozygous		F10155														molpercent	AA1011	16.1245	0.3914	0.8443	13.4838	0.0198	4.4964	10.3464	31.2277	2.8571	0.0402	0.0994	0.7509	0.2769	0.5055	0.6755	0.686	1.3595	5.7093	2.8607	4.7777	0.1605	0.2381	2.0684	060921	Successful	Same Color
At1g08530	Col-0	SALK_018465	060818	P15379	RL03893	Homozygous		F10155														molpercent	AA1011	11.1664	0.1466	0.9194	16.6735	0.0265	0.8111	13.4567	36.3676	3.1041	0.0399	0.0859	0.3469	0.2979	0.2502	0.2996	0.3275	0.7463	2.862	4.1975	6.3248	0.0755	0.127	1.3472	060921	Successful	Same Color
At4g11300	Col-0	SALK_118557	060818	P15458	RL03916	Homozygous		F10156														molpercent	AA1011	14.4974	0.6023	0.9043	13.1988	0.0274	6.0991	12.6618	31.2548	1.9933	0.04	0.0774	0.9316	0.2869	0.5964	0.7917	0.7286	1.5011	4.361	2.4897	4.1896	0.2053	0.3055	2.256	060921	Successful	Same Color
At1g26090	Col-0	SALK_076216	060818	P15462	RL03041	Homozygous		F10156														molpercent	AA1011	9.8621	0.4817	0.8345	11.6493	0.0374	4.6758	11.3793	39.4614	3.6612	0.0549	0.0844	0.7437	0.3328	0.5035	0.8152	0.5744	1.1858	3.6813	2.3919	5.7311	0.1981	0.2547	1.4053	060921	Successful	Same Color
At3g07510	Col-0	SALK_138548	060818	P15322	RL03921	Homozygous		F10156														molpercent	AA1011	12.7024	0.3163	0.714	15.3327	0.038	5.748	8.5932	34.4126	2.0523	0.0481	0.0726	0.762	0.3426	0.646	0.8501	0.5002	1.3441	3.4992	3.3434	5.8608	0.1964	0.3334	2.2916	060921	Successful	Same Color
At5g41960	Col-0	SALK_121446	060818	P15456	RL03923	Homozygous		F10156														molpercent	AA1011	9.2073	0.3846	0.72	11.1693	0.0392	4.6212	11.3668	41.7079	3.0596	0.0406	0.0951	0.6281	0.2745	0.4406	0.6615	0.4694	1.0116	3.7192	2.451	6.2451	0.1437	0.2486	1.2952	060921	Successful	Same Color
At1g71260	Col-0	SALK_118900	060818	P15421	RL03922	Homozygous		F10156														molpercent	AA1011	11.893	0.2369	0.7747	16.6998	0.0584	2.489	10.5089	34.9313	2.2313	0.0383	0.1309	0.4669	0.3218	0.3708	0.529	0.3574	0.7915	2.1092	3.9065	9.4341	0.1335	0.1997	1.3873	060921	Successful	Same Color
	Col	SSB4	060818	P15319	RL01007			F10156														molpercent	AA1011	11.2585	0.3129	0.7034	14.0801	0.0356	4.8747	9.9179	39.4162	2.3288	0.0467	0.0917	0.7195	0.304	0.5248	0.7919	0.7266	1.1254	4.3685	1.5789	4.6668	0.1628	0.2869	1.6775	060921	Successful	Same Color
At5g65300	Col-0	SALK_133788	060818	P15465	RL03220	Homozygous		F10156														molpercent	AA1011	3.1907	8.9949	11.6074	14.5168	0.021	0.6341	9.3348	34.2706	4.3242	0.0434	0.0523	0.9514	0.2654	0.2085	0.4736	0.0813	0.6368	0.825	2.4398	6.2219	0.0914	0.1446	0.67	060921	Successful	Dark Green
At5g55280	Col-0	SALK_073878	060818	P15617	RL00894	Homozygous		F10156														molpercent	AA1011	11.3998	0.4861	0.8009	12.8942	0.0287	4.5679	11.4077	37.7423	2.7325	0.0432	0.0922	0.8931	0.3326	0.5715	0.7598	0.656	1.4626	4.706	1.8432	4.1758	0.1727	0.3456	1.8857	060921	Successful	Same Color
	Col	SSB4	060818	P15318	RL00994			F10156														molpercent	AA1011	11.7581	0.3774	0.7483	17.4768	0.0241	3.586	9.1329	37.6008	2.1595	0.0432	0.0744	0.6842	0.3169	0.557	0.8607	0.6889	1.1779	3.672	1.7541	5.0104	0.1533	0.2867	1.8564	060921	Successful	Same Color
	Col	SSB4	060818	P15320	RL00936			F10156														molpercent	AA1011	8.5997	0.3375	0.6211	13.5572	0.034	5.6225	10.4412	41.9947	2.775	0.0424	0.0825	0.6286	0.2587	0.5021	0.7138	0.6916	1.0477	4.4737	1.1315	4.6841	0.1445	0.2726	1.3435	060921	Successful	Same Color
At4g18540	Col-0	SALK_078045	060818	P15619	RL03040			F10156														molpercent	AA1011	14.3887	0.4006	0.8275	14.3305	0.0367	6.0305	12.3685	30.7416	1.8399	0.0442	0.0932	0.836	0.3215	0.5677	0.8373	0.7392	1.3861	4.6778	2.2143	4.7387	0.1629	0.3145	2.1021	060921	Successful	Same Color
At5g41190	Col-0	SALK_123453	060818	P15315	RL03920	Homozygous		F10156														molpercent	AA1011	9.5366	0.2872	0.6207	11.9691	0.0434	5.3738	10.8587	41.9749	2.945	0.0468	0.0895	0.6379	0.2955	0.5103	0.6831	0.4707	1.0552	3.5094	1.7093	5.5522	0.1434	0.2827	1.4045	060921	Successful	Same Color
At1g60190	Col-0	SALK_064472	060818	P15460	RL02796	Homozygous		F10156														molpercent	AA1011	22.5178	0.327	0.7408	9.9692	0.0161	4.7151	9.4476	33.0139	1.8998	0.0337	0.0669	0.5211	0.2895	0.4341	0.4867	0.7005	1.3726	3.5286	5.4872	2.2766	0.1359	0.2523	1.767	060921	Successful	Light Green
At1g75380	Col-0	SALK_060161	060818	P15466	RL03029	Homozygous		F10156														molpercent	AA1011	8.5522	0.3118	0.6709	11.6362	0.0338	4.6596	11.9835	41.8498	3.1212	0.0434	0.1019	0.6288	0.2821	0.4231	0.6097	0.5755	0.96	3.3431	1.5164	6.8795	0.1345	0.2403	1.4428	060921	Successful	Same Color
At5g26850	Col-0	SALK_151241	060818	P15613	RL02797	Homozygous		F10156														molpercent	AA1011	12.0486	0.3769	0.664	11.5242	0.0367	6.2281	12.1992	37.0087	2.3833	0.0427	0.091	0.7182	0.253	0.6113	0.7716	0.7324	1.1944	4.2791	1.8405	4.8737	0.1701	0.3274	1.6248	060921	Successful	Same Color
At1g79790	Col-0	SALK_045345	060818	P15463	RL03015	WildType		F10156														molpercent	AA1011	7.8445	0.3405	0.7197	13.9207	0.0346	4.0774	10.8816	42.4229	2.5496	0.0425	0.095	0.6475	0.3131	0.4239	0.6603	0.6834	0.8858	4.0916	1.5676	5.9155	0.1641	0.2425	1.4759	060921	Successful	Same Color
	Col	SSB4	060818	P15317	RL00934			F10156														molpercent	AA1011	10.5861	0.3801	0.7336	12.8994	0.0278	6.326	10.965	39.146	2.3048	0.0478	0.1119	0.7549	0.2457	0.527	0.8222	0.7248	1.2342	4.9665	1.2059	3.9933	0.1701	0.3061	1.5207	060921	Successful	Same Color
At1g79790	Col-0	SALK_045345	060818	P15614	RL02982	Homozygous		F10156														molpercent	AA1011	15.2941	0.2867	0.6376	15.37	0.0384	4.5696	10.6965	32.6224	2.0533	0.043	0.0786	0.7068	0.3127	0.5183	0.7176	0.4949	1.134	3.0366	2.3941	6.5928	0.1894	0.2759	1.9369	060921	Successful	Same Color
At1g15140	Col-0	SALK_145819	060818	P15618	RL03919	Homozygous		F10156														molpercent	AA1011	14.2342	0.353	0.6213	13.2941	0.0376	5.6095	10.1721	34.3221	2.1472	0.0372	0.0798	0.7604	0.2985	0.5372	0.7621	0.5576	1.304	3.6798	2.9718	5.6265	0.1864	0.2907	2.1169	060921	Successful	Same Color
At1g75380	Col-0	SALK_060161	060818	P15461	RL02967	Homozygous		F10156														molpercent	AA1011	13.366	0.3298	0.8591	13.5573	0.0272	7.3955	11.8809	31.311	2.3736	0.0414	0.1	0.8102	0.337	0.5249	0.7874	0.7196	1.3484	4.4456	1.7436	5.6341	0.1664	0.3123	1.9288	060921	Successful	Same Color
At2g36250	Col-0	SALK_134970	060818	P15316	RL01115	Homozygous		F10156														molpercent	AA1011	12.8891	0.4232	0.742	13.403	0.0385	5.3254	10.3062	37.2866	2.0938	0.0375	0.081	0.8174	0.2977	0.5503	0.7603	0.5557	1.3702	3.8145	2.174	4.6139	0.1612	0.2946	1.9639	060921	Successful	Same Color
At1g16790	Col-0	SALK_140644	060901	P15291	RL04241	Homozygous		F10157														molpercent	AA1012	5.381	4.3114	0.5949	12.2011	0.0139	9.2009	11.3102	38.0627	2.1296	0.042	0.0883	1.4076	0.1279	0.5482	1.278	1.3353	1.5432	3.186	1.1011	2.8207	0.0949	0.5001	2.7207	061004	Successful	Same Color
At2g17220	Col-0	SALK_113804	060901	P15295	RL04218	Homozygous		F10157														molpercent	AA1012	10.4836	1.4443	0.7563	11.2518	0.0165	5.8131	12.9907	39.5586	2.2389	0.0402	0.087	0.9834	0.0942	0.5258	0.9475	0.7786	1.6513	3.3444	1.598	2.6681	0.1909	0.314	2.2228	061004	Successful	Same Color
At1g08050	Col-0	SALK_005004	060901	P15592	RL04224	Homozygous		F10157														molpercent	AA1012	9.9324	0.7035	0.7583	13.4645	0.035	5.7072	10.7709	37.4941	1.9284	0.042	0.0796	1.0702	0.1317	0.7258	1.0407	0.7491	1.766	3.8848	2.8641	3.5146	0.2695	0.3499	2.7178	061004	Successful	Same Color
At3g53120	Col-0	SALK_097275	060901	P15590	RL04240	Homozygous		F10157														molpercent	AA1012	7.0256	1.2929	0.6727	12.9823	0.0164	8.7155	11.7929	39.5864	1.9886	0.0457	0.0731	1.174	0.0707	0.4983	1.1196	1.0267	1.5721	3.229	1.4134	2.937	0.1947	0.3899	2.1825	061004	Successful	Same Color
At3g14750	Col-0	SALK_048845	060901	P15482	RL04229	WildType		F10157														molpercent	AA1012	7.8432	0.772	0.729	12.8188	0.0397	6.4674	12.3275	38.4299	1.8602	0.0458	0.0883	1.0616	0.1691	0.7152	1.3153	0.7718	1.7726	3.0187	2.7771	4.1329	0.262	0.4086	2.1732	061004	Successful	Same Color
At2g26650	Col-0	SALK_061400	060901	P15589	RL04239	WildType		F10157														molpercent	AA1012	8.5798	0.8563	0.7133	11.7708	0.0195	8.1003	13.3867	37.0304	2.201	0.0458	0.1062	1.1983	0.0877	0.5273	0.9953	0.9725	1.5449	3.9668	1.7594	3.2949	0.1909	0.3531	2.2985	061004	Successful	Same Color
At5g62000	Col-0	SALK_108995	060901	P15480	RL04213	Heterozygous		F10157														molpercent	AA1012	9.5892	0.9022	0.6041	11.4537	0.0261	6.9694	9.8562	42.8666	1.6423	0.0433	0.0746	0.8596	0.0535	0.5278	1.0567	0.783	1.8071	3.3858	1.6495	3.1683	0.2246	0.4093	2.0471	061004	Successful	Same Color
At1g10890	Col-0	SALK_075181	060901	P15596	RL04214	Homozygous		F10157														molpercent	AA1012	10.4024	2.7851	0.6705	11.6476	0.014	14.921	10.0015	30.8109	1.4939	0.034	0.0556	1.1934	0.0859	0.5955	1.1236	0.9274	2.292	2.6373	2.0439	2.6571	0.1696	0.4218	3.0163	061004	Successful	Same Color
At3g55070	Col-0	SALK_059910	060901	P15298	RL04235	Homozygous		F10157														molpercent	AA1012	8.3551	1.2693	0.7277	11.3511	0.0314	6.8352	14.2867	38.1712	2.4482	0.0397	0.0814	1.0752	0.0849	0.4971	1.0559	0.9347	1.672	3.6235	1.7175	2.9893	0.2043	0.3283	2.2205	061004	Successful	Same Color
At5g45800	Col-0	SALK_051073	060901	P15598	RL04223	Homozygous		F10157														molpercent	AA1012	9.4077	0.5562	0.7728	12.3937	0.0256	4.3851	13.3511	41.8158	1.9278	0.0435	0.0822	0.9611	0.1009	0.4726	0.8569	0.8704	1.5295	3.7518	1.3731	2.7359	0.23	0.3177	2.0386	061004	Successful	Same Color
At5g56250	Col-0	SALK_093949	060901	P15392	RL04236	Homozygous		F10157														molpercent	AA1012	6.8506	0.9632	0.7908	12.3444	0.0279	6.495	12.4391	42.2321	1.7732	0.0509	0.0868	1.0782	0.0909	0.599	1.163	0.7471	1.6707	3.0452	1.7764	3.1329	0.2198	0.35	2.0726	061004	Successful	Same Color
At5g15510	Col-0	SALK_133661	060901	P15290	RL04233	Homozygous		F10157														molpercent	AA1012	9.9121	0.9264	0.6628	12.2907	0.0207	6.8401	13.6979	38.2183	1.8723	0.0408	0.0658	1.0153	0.0868	0.5306	1.015	0.9285	1.4643	3.5641	1.3283	2.9213	0.2007	0.3421	2.0551	061004	Successful	Same Color
At1g33270	Col-0	SALK_139011	060901	P15483	RL04237	Homozygous		F10157														molpercent	AA1012	6.1896	0.8883	0.6373	12.6367	0.0273	7.2646	12.5088	41.5806	1.8384	0.0539	0.0895	1.0999	0.0981	0.5803	1.1062	1.0178	1.4119	3.6755	1.5355	3.1486	0.2114	0.3306	2.0693	061004	Successful	Same Color
At3g18290	Col-0	SALK_016526	060901	P15289	RL04225	Homozygous		F10157														molpercent	AA1012	9.7224	0.6434	0.7378	12.2427	0.0207	3.7543	13.6123	41.0595	1.7362	0.0377	0.0789	1.0301	0.1138	0.524	0.865	0.8987	1.5173	4.1791	1.7342	2.7977	0.1959	0.3369	2.1613	061004	Successful	Same Color
At3g06510	Col-0	SALK_106253	060901	P15593	RL04216	Homozygous		F10157														molpercent	AA1012	12.1514	3.7037	0.6377	11.8138	0.0204	8.5136	9.9435	32.126	1.2723	0.0372	0.0471	1.209	0.1127	0.6282	1.3071	0.6726	2.0727	2.0302	3.0355	4.5417	0.1463	0.5186	3.4587	061004	Successful	Same Color
At1g10170	Col-0	SALK_001399	060901	P15481	RL04221	WildType		F10157														molpercent	AA1012	9.4859	1.0677	0.7759	12.855	0.0262	6.3822	12.0786	38.3902	1.9281	0.0438	0.0731	1.1861	0.0782	0.556	1.0555	0.7544	1.7329	2.4495	2.3475	3.4955	0.2481	0.3751	2.6146	061004	Successful	Same Color
At3g26020	Col-0	SALK_039168	060901	P15297	RL04227	Homozygous		F10157														molpercent	AA1012	8.6114	0.7635	0.6928	12.968	0.0291	6.5529	12.066	39.4199	1.6228	0.0461	0.0817	1.0264	0.1256	0.6187	1.0854	0.5779	1.6636	2.7949	2.6144	3.879	0.2624	0.3528	2.1445	061004	Successful	Same Color
At2g37000	Col-0	SALK_056047	060901	P15588	RL04231	Homozygous		F10157														molpercent	AA1012	8.4734	0.7426	0.8482	12.4713	0.0274	5.3351	11.0096	42.5449	1.9151	0.0492	0.0925	0.9855	0.1696	0.5932	1.0847	0.558	1.6144	3.2609	2.171	3.76	0.2449	0.3346	1.7138	061004	Successful	Same Color
At3g07020	Col-0	SALK_020939	060901	P15288	RL04217	Homozygous		F10157														molpercent	AA1012	9.5634	0.5727	0.7196	12.0608	0.0281	6.1676	11.6023	41.8667	2.088	0.0459	0.0843	0.92	0.1411	0.6443	0.9209	0.7584	1.5284	3.1748	1.8129	2.6833	0.198	0.3142	2.1042	061004	Successful	Same Color
At5g63180	Col-0	SALK_021933	060901	P15595	RL04222	Homozygous		F10157														molpercent	AA1012	9.4417	1.308	0.6752	13.991	0.0212	6.7955	12.0174	37.0426	1.5751	0.0425	0.077	1.1381	0.108	0.5511	1.0975	0.9453	2.0505	2.8016	1.8359	3.3141	0.1872	0.3685	2.6149	061004	Successful	Same Color
At3g55250	Col-0	SALK_041935	060901	P15294	RL04226	Homozygous		F10157														molpercent	AA1012	9.5623	0.8887	0.8591	13.236	0.0325	5.1765	13.0071	38.4043	1.7224	0.0492	0.0687	1.032	0.1386	0.6099	1.1363	0.7288	1.6721	2.9258	2.3068	3.5956	0.2766	0.3721	2.1985	061004	Successful	Same Color
At3g26020	Col-0	SALK_057440	060901	P15393	RL04228	Homozygous		F10157														molpercent	AA1012	7.5055	0.6421	0.7701	12.9178	0.0217	7.4694	11.4127	41.5664	2.2351	0.0489	0.0842	0.9284	0.1311	0.6666	1.1535	0.9296	1.5443	3.1702	1.5455	2.6824	0.2258	0.4071	1.9415	061004	Successful	Same Color
At3g52155	Col-0	SALK_144595	060901	P15391	RL04244	Homozygous		F10157														molpercent	AA1012	7.4117	1.4047	0.7794	14.6309	0.024	8.1992	11.7197	37.8104	1.3835	0.0439	0.0648	1.16	0.0785	0.6152	1.2691	0.938	1.6178	2.555	1.8009	3.1499	0.2185	0.4032	2.7216	061004	Successful	Same Color
At1g69830	Col-0	SALK_005044	060901	P15597	RL04215	Homozygous		F10157														molpercent	AA1012	11.2237	2.6701	0.7004	12.6623	0.0178	11.1013	10.9051	30.2105	1.2947	0.0317	0.0725	1.3082	0.1015	0.6046	1.178	0.9099	2.4808	2.5168	2.2743	3.2941	0.1324	0.4659	3.8433	061004	Successful	Same Color
At1g20810	Col-0	SALK_007247	060901	P15394	RL04220	WildType		F10157														molpercent	AA1012	9.3076	0.4924	0.7915	11.1532	0.0286	6.9303	12.4361	40.7183	2.3927	0.0433	0.0759	0.8733	0.1588	0.5138	0.9178	0.6547	1.4438	3.4816	2.269	2.8812	0.1964	0.3162	1.9237	061004	Successful	Same Color
At1g19350	Col-0	SALK_091133	060901	P15591	RL04232	Homozygous		F10157														molpercent	AA1012	11.6663	0.3791	0.7147	14.2281	0.0323	3.9413	12.4885	39.5314	1.6828	0.0418	0.1034	0.8699	0.2592	0.4767	0.7125	0.8048	1.4673	3.4357	1.5273	3.1553	0.185	0.2801	2.0164	061004	Successful	Same Color
	Col	SSB4	060901	P15390	RL04243			F10157														molpercent	AA1012	8.5653	0.8528	0.6835	11.9704	0.0209	7.5779	11.9329	39.2526	2.0886	0.0514	0.0739	0.9762	0.0909	0.5913	1.211	0.6705	1.6219	3.4739	2.1031	3.5393	0.2312	0.353	2.0677	061004	Successful	Same Color
At3g07340	Col-0	SALK_091124	060901	P15594	RL04230	Heterozygous		F10157														molpercent	AA1012	7.8344	0.8667	0.7216	13.4268	0.0221	6.3865	12.2783	41.305	1.6386	0.045	0.0804	0.9775	0.0788	0.5193	1.0327	0.7891	1.5539	3.0918	1.4325	3.3281	0.2048	0.344	2.0423	061004	Successful	Same Color
At5g39530	Col-0	SALK_106375	060901	P15311	RL04249	Homozygous		F10158														molpercent	AA1012	12.4811	0.6143	0.6639	11.6854	0.0188	5.4778	10.3033	39.084	2.1638	0.0495	0.0789	0.938	0.1578	0.6449	1.0953	0.6028	1.9313	3.4098	2.551	3.2635	0.2276	0.3117	2.2453	061004	Successful	Same Color
At3g10370	Col-0	SALK_080169	060901	P15527	RL04262	WildType		F10158														molpercent	AA1012	8.1792	1.811	0.7327	11.8436	0.0143	11.4556	13.7494	33.5962	1.6501	0.0406	0.0666	1.278	0.0597	0.5492	1.178	1.0662	1.7275	3.6347	1.4726	2.9441	0.2362	0.3736	2.341	061004	Successful	Same Color
At1g67820	Col-0	SALK_000296	060901	P15419	RL04258	WildType		F10158														molpercent	AA1012	9.9095	1.6488	0.6626	11.9574	0.0207	6.3481	14.5534	36.3728	1.6503	0.0409	0.0943	1.1308	0.0875	0.6023	1.1338	1.0917	1.4431	3.7087	1.4995	3.1592	0.2019	0.3812	2.3012	061004	Successful	Same Color
At5g64640	Col-0	SALK_063593	060901	P15095	RL04247	Homozygous		F10158														molpercent	AA1012	9.8728	2.3011	0.8176	11.4393	0.0238	6.7428	13.1973	33.8598	2.0788	0.0381	0.0624	1.2874	0.1092	0.618	1.1535	0.6859	2.175	1.9729	3.3211	4.3002	0.2728	0.4334	3.237	061004	Successful	Same Color
At1g74550	Col-0	SALK_150522	060901	P15059	RL04245	Homozygous		F10158														molpercent	AA1012	10.4869	1.2257	0.7933	9.6876	0.0244	6.677	15.7941	34.8524	2.7561	0.045	0.0744	1.2521	0.073	0.6647	1.1097	0.9062	1.9226	3.2342	2.0933	3.2351	0.2292	0.3812	2.4816	061004	Successful	Same Color
At5g14420	Col-0	SALK_062384	060901	P15503	RL04264	Homozygous		F10158														molpercent	AA1012	11.2313	1.7122	0.9046	11.982	0.0308	6.4016	14.1836	31.5179	2.1434	0.0442	0.0676	1.3106	0.1653	0.7772	1.2605	0.7172	1.795	2.3033	3.3225	4.6161	0.2937	0.3962	2.8232	061004	Successful	Same Color
At3g19490	Col-0	SALK_008491	060901	P15563	RL04270	Homozygous		F10158														molpercent	AA1012	13.1933	1.6549	0.4967	10.7215	0.0168	9.1696	6.1679	42.8868	1.333	0.0358	0.0719	0.8764	0.0596	0.5223	1.1474	0.725	0.8702	2.894	1.7462	2.8452	0.1087	0.3076	2.1494	061004	Successful	Same Color
At4g23450	Col-0	SALK_110094	060901	P15587	RL04272	Homozygous		F10158														molpercent	AA1012	8.5059	2.1741	0.8236	11.9626	0.0182	7.4551	13.0763	36.162	1.7719	0.0436	0.0762	1.2366	0.0954	0.776	1.4223	0.8653	1.8291	3.1728	2.139	3.5536	0.2868	0.4749	2.0787	061004	Successful	Same Color
At1g10310	Col-0	SALK_125505	060901	P15407	RL04257	Homozygous		F10158														molpercent	AA1012	10.8195	1.0772	0.7155	11.127	0.0239	7.0595	11.5785	37.1178	2.1666	0.0542	0.0933	1.1705	0.1244	0.6458	1.1854	0.7712	1.9815	3.1001	2.7588	3.513	0.2496	0.3851	2.2815	061004	Successful	Same Color
At1g78090	Col-0	SALK_137712	060901	P15623	RL04275	Heterozygous		F10158														molpercent	AA1012	10.0232	1.3975	0.947	12.3061	0.0215	5.9084	14.0522	36.5194	2.0191	0.0386	0.1016	1.1339	0.1717	0.826	1.3519	1.1308	1.5744	3.3496	1.3149	2.8755	0.3079	0.4834	2.1453	061004	Successful	Same Color
At1g10890	Col-0	SALK_049516	060901	P15455	RL04268	Homozygous		F10158														molpercent	AA1012	11.4702	1.1835	0.7556	12.3501	0.0217	5.6922	14.0901	30.8432	1.494	0.0396	0.0726	1.3227	0.2254	1.4759	1.6566	0.9064	2.1234	3.5361	2.4406	3.2592	0.385	0.6241	4.0318	061004	Successful	Same Color
At5g41500	Col-0	SALK_046391	060901	P15575	RL04271	Homozygous		F10158														molpercent	AA1012	8.5324	2.4202	0.7388	12.7179	0.0194	7.5356	12.2803	36.6323	1.6627	0.0411	0.0586	1.1533	0.0718	0.6197	1.3243	0.7882	1.3935	3.2219	2.1192	3.9692	0.2045	0.3411	2.1536	061004	Successful	Same Color
At1g13960	Col-0	SALK_121735	060901	P15359	RL04253	Homozygous		F10158														molpercent	AA1012	7.7276	1.2961	0.7388	11.7048	0.0262	6.505	12.5266	38.0016	2.3728	0.0446	0.0888	1.1437	0.1149	0.6077	1.1913	0.7194	1.6762	1.8997	4.0242	4.5555	0.2284	0.344	2.4624	061004	Successful	Same Color
At1g20696	Col-0	SALK_018451	060901	P15635	RL04276	Heterozygous		F10158														molpercent	AA1012	10.6226	1.003	0.5645	13.8853	0.0279	6.2292	10.7136	37.1835	2.0112	0.0427	0.0694	1.0679	0.0999	0.6531	1.0816	0.7661	1.5504	2.1453	2.874	4.0912	0.2321	0.3714	2.7142	061004	Successful	Same Color
At5g08540	Col-0	SALK_100294	060901	P15299	RL04248	Homozygous		F10158														molpercent	AA1012	13.8649	1.5918	0.7868	12.5818	0.0155	9.9457	13.0079	29.164	1.644	0.045	0.0714	1.2319	0.1185	0.7073	0.9798	0.784	2.2918	2.7004	2.1997	2.7258	0.2118	0.3274	3.0027	061004	Successful	Same Color
At2g37980	Col-0	SALK_020524	060901	P15599	RL04273	Homozygous		F10158														molpercent	AA1012	8.603	1.5384	0.7805	13.0115	0.0271	6.0942	14.3098	35.4489	2.1537	0.0394	0.0909	1.3331	0.1309	0.6808	1.2002	1.1832	1.6277	3.9963	1.6198	3.1406	0.2261	0.4064	2.3573	061004	Successful	Same Color
At1g18310	Col-0	SALK_045389	060901	P15539	RL04261	Homozygous		F10158														molpercent	AA1012	8.0171	2.2158	0.8406	12.737	0.0238	8.1568	11.6621	36.1216	1.7985	0.0411	0.0851	1.277	0.1026	0.5511	1.2781	0.7344	1.6695	2.293	2.7463	4.3333	0.2567	0.4242	2.6343	061004	Successful	Same Color
At3g22720	Col-0	SALK_034769	060901	P15491	RL04265	Homozygous		F10158														molpercent	AA1012	11.534	1.4799	0.68	12.6537	0.0239	7.5046	11.9226	33.7361	1.8195	0.0426	0.0766	1.2221	0.0737	0.6236	1.1258	0.7885	1.8452	3.049	2.5103	3.9542	0.2136	0.3746	2.746	061004	Successful	Same Color
	Col	SSB4	060901	P15335	RL04251			F10158														molpercent	AA1012	9.4626	3.269	1.1703	11.3345	0.0212	5.0488	16.5351	33.4337	1.8783	0.0383	0.0862	1.5374	0.1451	0.7027	1.0127	0.8128	1.7164	2.5108	2.4471	3.0385	0.2741	0.3637	3.1607	061004	Successful	Same Color
At1g10230	Col-0	SALK_000515	060901	P15551	RL04269	Homozygous		F10158														molpercent	AA1012	8.4463	1.2396	0.7812	11.1529	0.0276	7.5018	14.7989	36.5954	2.2213	0.0465	0.0811	1.2768	0.0982	0.7324	1.322	0.8997	1.7459	2.9407	2.1188	3.1348	0.2617	0.3866	2.1898	061004	Successful	Same Color
At3g58720	Col-0	SALK_029270	060901	P15443	RL04260	Homozygous		F10158														molpercent	AA1012	11.1565	0.6805	0.7673	14.4976	0.016	9.4913	13.367	31.1762	1.9019	0.0437	0.0871	1.1266	0.1415	0.629	0.9946	1.0324	1.5262	3.0284	1.8799	3.2746	0.2078	0.3441	2.6295	061004	Successful	Same Color
	Col	SSB4	060901	P15035	RL04246			F10158														molpercent	AA1012	13.3223	0.958	0.6001	10.9945	0.0199	5.5449	12.3878	36.2131	2.1502	0.0389	0.096	1.0173	0.07	0.5583	0.9958	0.9228	1.9154	4.003	2.0583	2.9307	0.2111	0.3531	2.6384	061004	Successful	Same Color
At5g11210	Col-0	SALK_078407	060901	P15371	RL04254	WildType		F10158														molpercent	AA1012	11.8094	1.4686	0.6459	12.1418	0.0257	6.3478	12.0713	35.1663	2.059	0.0404	0.0735	1.2814	0.0917	0.5637	1.0171	0.7822	1.7944	2.6205	2.6532	4.0875	0.2376	0.3464	2.6746	061004	Successful	Same Color
At2g28540	Col-0	SALK_152456	060901	P15347	RL04252	Homozygous		F10158														molpercent	AA1012	12.446	0.6671	0.9218	14.0503	0.0188	5.7081	12.1281	34.7488	1.8569	0.0412	0.0805	1.0573	0.1552	0.5819	0.9509	0.7849	1.7518	3.054	2.3347	3.2776	0.2052	0.2993	2.8795	061004	Successful	Same Color
At3g06330	Col-0	SALK_013557	060901	P15431	RL04259	Homozygous		F10158														molpercent	AA1012	12.7527	0.8642	0.5931	13.3341	0.0208	5.2479	11.1732	37.7514	1.7844	0.0354	0.1101	1.0036	0.0991	0.4825	0.9234	0.9322	1.3745	3.8584	1.5466	3.4577	0.1673	0.284	2.2032	061004	Successful	Same Color
	Col	SSB4	060901	P15424	RL00994			F10159														molpercent	AA1012	10.2045	1.0668	0.5978	13.0463	0.0192	13.0015	12.7197	29.168	1.9974	0.0421	0.0911	1.0855	0.0872	1.0312	1.7139	1.1481	1.4191	4.5085	1.1551	3.0395	0.2426	0.5327	2.0824	061004	Successful	Same Color
	Col	SSB4	060901	P15329	RL00958			F10159														molpercent	AA1012	8.925	1.8609	0.6109	13.6476	0.0234	14.7689	10.7512	29.8744	1.6875	0.042	0.0602	1.1406	0.1278	1.0395	1.8462	1.086	1.6218	2.7922	1.5843	3.1073	0.2421	0.5828	2.5774	061004	Successful	Same Color
At5g06230	Col-0	SALK_008492	060901	P15624	RL04294	Homozygous		F10159														molpercent	AA1012	8.6638	2.9147	0.6436	12.3401	0.0131	10.1435	10.388	36.2869	1.5377	0.041	0.068	1.1848	0.0662	0.4399	1.2468	1.0378	1.4091	3.1813	2.004	3.2896	0.1244	0.3932	2.5825	061004	Successful	Same Color
At1g66200	Col-0	SALK_145235	060901	P15625	RL04302			F10159														molpercent	AA1012	10.1167	2.2987	1.1509	14.7369	0.0172	12.8342	14.2085	22.2409	2.1701	0.0414	0.0688	1.3961	0.157	1.2553	2.0731	1.0551	2.1357	2.1908	2.3179	3.597	0.3482	0.6494	2.9399	061004	Successful	Same Color
At4g32650	Col-0	SALK_078470	060901	P15633	RL04278	Homozygous		F10159														molpercent	AA1012	10.0019	2.1992	0.7624	11.9167	0.0158	11.3796	13.3462	30.5145	2.134	0.0405	0.0768	1.3297	0.0991	0.627	1.1822	1.1374	1.907	2.611	2.0559	3.0047	0.2301	0.3949	3.0334	061004	Successful	Same Color
At2g31750	Col-0	SALK_004870	060901	P15629	RL04279	Homozygous		F10159														molpercent	AA1012	10.3498	2.0615	0.7982	13.0099	0.0208	6.8467	11.549	35.3905	1.7101	0.049	0.0703	1.2441	0.0996	0.7636	1.4122	0.8935	1.8864	2.324	2.3703	3.6324	0.2426	0.4049	2.8705	061004	Successful	Same Color
At4g08620	Col-0	SALK_093256	060901	P15333	RL04281	Homozygous		F10159														molpercent	AA1012	11.944	1.0317	0.6524	10.6934	0.0228	6.9716	14.6968	33.8547	2.5001	0.0438	0.0827	1.2543	0.0891	0.77	1.1908	1.0877	1.4723	3.5008	1.6479	3.1753	0.2185	0.4191	2.6802	061004	Successful	Same Color
At4g27320	Col-0	SALK_031274	060901	P15427	RL04292	Homozygous		F10159														molpercent	AA1012	12.1156	0.801	0.6501	12.9947	0.0289	5.5763	11.747	36.3463	1.8816	0.0416	0.0827	0.987	0.1473	0.6211	1.1843	0.7764	1.379	3.0359	2.2474	4.561	0.2394	0.3922	2.1634	061004	Successful	Same Color
At1g15730	Col-0	SALK_002480	060901	P15324	RL04297	Heterozygous		F10159														molpercent	AA1012	14.9505	2.9834	0.7801	13.5518	0.0189	7.539	13.855	24.7345	2.0102	0.0357	0.0881	1.5327	0.0966	0.7444	1.2037	1.0415	2.1409	2.6095	1.4926	4.6119	0.3488	0.4649	3.1655	061004	Successful	Same Color
At2g01580	Col-0	SALK_124491	060901	P15332	RL04280	Homozygous		F10159														molpercent	AA1012	9.7396	2.1048	0.73	11.4631	0.0185	6.666	13.2556	36.6615	1.9576	0.0436	0.0836	1.3318	0.0601	0.517	1.0234	1.2326	1.6312	3.0724	1.9083	2.9453	0.1841	0.3231	3.0469	061004	Successful	Same Color
At1g20810	Col-0	SALK_005048	060901	P15330	RL04296	Homozygous		F10159														molpercent	AA1012	11.8209	1.0334	0.5726	13.0304	0.0275	6.0454	11.2222	37.2852	1.8964	0.039	0.0971	1.0037	0.0798	0.6872	1.2013	1.0739	1.3174	3.8171	1.5559	3.2642	0.2105	0.3938	2.3251	061004	Successful	Same Color
At5g22790	Col-0	SALK_126363	060901	P15328	RL04290	Homozygous		F10159														molpercent	AA1012	8.2733	1.5403	0.6732	12.0552	0.0145	8.0074	12.751	37.8845	1.7437	0.0426	0.096	1.1806	0.0843	0.5642	1.1544	1.2347	1.4051	3.6193	1.6287	3.085	0.2183	0.4061	2.3377	061004	Successful	Same Color
At4g00630	Col-0	SALK_045324	060901	P15632	RL04277	Homozygous		F10159														molpercent	AA1012	12.6376	1.6436	0.7112	11.6557	0.0216	7.061	11.5497	34.275	1.6551	0.0383	0.0904	1.2283	0.0731	0.6592	1.0763	1.0942	1.7629	3.7975	2.2581	3.1887	0.188	0.423	2.9115	061004	Successful	Same Color
	Col	SSB4	060901	P15425	RL01007			F10159														molpercent	AA1012	10.2451	1.2175	0.6098	12.8955	0.0191	8.1196	12.6129	34.8162	1.7128	0.0464	0.0742	1.1154	0.0725	0.6045	1.1362	1.1023	1.5811	3.2619	2.1306	3.4185	0.2071	0.3509	2.6499	061004	Successful	Same Color
At1g13260	Col-0	SALK_021865	060901	P15430	RL04283	Homozygous		F10159														molpercent	AA1012	10.5694	1.7563	0.5111	13.8905	0.018	6.6583	10.7216	37.9848	1.3117	0.0403	0.0836	1.0546	0.0785	0.5801	1.1677	1.1258	1.6312	2.3003	1.7343	3.3657	0.1669	0.3904	2.8589	061004	Successful	Same Color
At2g30695	Col-0	SALK_014066	060901	P15426	RL04300	Homozygous		F10159														molpercent	AA1012	9.4555	1.6177	0.6595	13.9525	0.0153	17.1412	9.9992	26.2351	1.7689	0.0446	0.0787	1.0031	0.0931	1.0713	1.9167	0.9025	1.5515	3.3341	2.2103	4.1378	0.2697	0.5135	2.0281	061004	Successful	Same Color
At5g10470	Col-0	SALK_036411	060901	P15630	RL04293	Homozygous		F10159														molpercent	AA1012	8.6676	1.1016	0.6507	13.7233	0.0219	6.8856	11.6348	38.6214	1.9186	0.0404	0.0878	1.1888	0.0953	0.5052	1.1099	1.1936	1.4498	2.7437	2.2394	3.1993	0.2049	0.3588	2.3574	061004	Successful	Same Color
At1g09795	Col-0	SALK_024115	060901	P15331	RL04288	Homozygous		F10159														molpercent	AA1012	9.9696	1.483	0.6115	13.1661	0.0287	7.3069	10.1712	37.8044	1.6931	0.0392	0.0901	1.0355	0.0759	0.6164	1.2921	0.8054	1.4426	2.881	2.3897	4.1124	0.2138	0.3886	2.3828	061004	Successful	Same Color
At1g59870	Col-0	SALK_142256	060901	P15428	RL04284	Homozygous		F10159														molpercent	AA1012	10.0174	1.1938	0.6712	12.626	0.0245	8.3437	11.0948	35.555	1.718	0.0477	0.0742	1.0612	0.1005	0.9807	1.6715	1.0519	1.856	2.9108	2.2186	3.3148	0.2524	0.5733	2.6421	061004	Successful	Same Color
At1g06310	Col-0	SALK_023093	060901	P15429	RL04282	Heterozygous		F10159														molpercent	AA1012	12.8736	1.0756	0.5667	12.6368	0.0224	7.6343	10.5616	34.5924	1.8409	0.0419	0.0827	1.0137	0.1052	0.837	1.4684	0.9849	1.7002	3.2177	2.0167	3.4319	0.2339	0.4895	2.5722	061004	Successful	Same Color
At4g22030	Col-0	SALK_052988	060901	P15631	RL04285	Homozygous		F10159														molpercent	AA1012	10.9655	1.5155	0.6842	13.1108	0.0218	6.942	12.048	35.2111	2.0842	0.0386	0.0752	1.194	0.1056	0.6842	1.2695	1.1111	1.6911	2.6252	1.8599	3.4047	0.2273	0.4722	2.6582	061004	Successful	Same Color
	Col	SSB4	060901	P15626	RL00955			F10159														molpercent	AA1012	11.7822	1.2631	0.5961	12.6893	0.023	13.243	11.6266	25.8969	1.7797	0.0364	0.0621	1.0921	0.1764	1.2749	1.9951	0.7647	1.8917	2.3211	2.9391	4.9091	0.3405	0.6234	2.6737	061004	Successful	Same Color
At2g41140	Col-0	SALK_071004	060901	P15628	RL04287	Heterozygous		F10159														molpercent	AA1012	10.956	0.6029	0.5563	12.3728	0.0249	7.5335	11.2879	38.3289	1.5429	0.0451	0.0804	0.9485	0.1555	0.7488	1.317	0.7672	1.4001	3.3865	1.6082	3.4819	0.2262	0.4073	2.221	061004	Successful	Same Color
At3g62000	Col-0	SALK_025849	060901	P15334	RL04289	Homozygous		F10159														molpercent	AA1012	11.9846	0.6838	0.5204	12.6232	0.0214	5.9876	10.625	39.8654	1.7396	0.0399	0.0786	0.8506	0.0937	0.5799	1.096	0.8543	1.1594	3.1766	1.7795	3.4816	0.2057	0.37	2.1831	061004	Successful	Same Color
At2g43430	Col-0	SALK_040003	060901	P15423	RL04299	Homozygous		F10159														molpercent	AA1012	9.5726	1.184	0.6299	14.0036	0.0204	8.1158	11.6609	35.7963	1.7344	0.0457	0.0718	1.061	0.1211	0.7734	1.2926	1.0458	1.5758	3.0218	1.4682	3.7634	0.2194	0.4454	2.3769	061004	Successful	Same Color
At3g07510	Col-0	SALK_138548	060901	P15634	RL04286	Homozygous		F10159														molpercent	AA1012	7.8297	2.4709	0.7486	11.4119	0.0163	10.3988	12.6605	36.3436	1.647	0.0411	0.0724	1.083	0.0546	0.5277	1.4138	1.1673	1.3711	2.797	1.7477	2.9216	0.1932	0.4583	2.6239	061004	Successful	Same Color
	Col	SSB4	060901	P15326	RL00981			F10159														molpercent	AA1012	8.1909	3.4709	0.7128	12.4227	0.0169	17.0412	12.0171	25.7006	1.7856	0.0493	0.0724	1.206	0.0748	0.8875	1.9195	1.0773	1.6713	2.6865	1.8805	3.906	0.2404	0.5421	2.4278	061004	Successful	Same Color
At2g37860	Col-0	SALK_084529	060901	P15627	RL04295	Homozygous		F10159														molpercent	AA1012	14.7365	0.468	0.8093	13.3773	0.0218	4.9653	14.1604	30.3303	1.4817	0.0346	0.0771	1.423	0.2143	0.6644	0.6788	0.9656	1.1069	4.3639	2.281	3.3789	0.1804	0.3216	3.9587	061004	Successful	Light Green
At3g49220	Col-0	SALK_062058	060901	P15444	RL04301	Homozygous		F10159														molpercent	AA1012	8.7107	0.8954	0.7354	14.1781	0.0232	15.471	11.4363	28.3296	1.7888	0.042	0.088	0.8944	0.2186	1.1396	1.9338	1.189	1.45	4.2207	1.3466	3.3554	0.2295	0.5863	1.7375	061004	Successful	Same Color
	Col	SSB4	060901	P15325	RL00968			F10159														molpercent	AA1012	8.8069	0.9277	0.7037	13.3748	0.0136	12.8339	12.7483	30.7209	1.7667	0.0395	0.0758	1.1432	0.1237	1.166	1.871	1.2291	1.5924	3.0264	1.4554	3.1682	0.3296	0.5983	2.2848	061004	Successful	Same Color
At5g04970	Col-0	SALK_094562	060901	P15422	RL04291	Homozygous		F10159														molpercent	AA1012	9.9466	0.7265	0.6096	15.2012	0.0237	6.0603	9.8434	37.6173	1.4758	0.0478	0.085	0.9303	0.1811	0.6533	1.2927	0.5943	1.4489	2.6517	2.8957	5.0505	0.2492	0.3586	2.0565	061004	Successful	Same Color
At1g69830	Col-0	SALK_005044	060901	P15339	RL04185			F10160														molpercent	AA1013	11.1841	0.7203	0.7281	12.4057	0.019	7.9187	11.9839	35.0573	2.4381	0.0453	0.0919	0.9775	0.1359	0.6658	0.9081	0.8783	1.4349	4.2724	2.2665	3.384	0.2119	0.2569	2.0152	061004	Successful	Same Color
At4g23450	Col-0	SALK_110094	060901	P15434	RL04203	Homozygous		F10160														molpercent	AA1013	8.135	2.5045	0.843	11.4802	0.0136	15.3218	11.6484	30.1815	1.9187	0.0377	0.0913	1.1497	0.0937	0.9013	1.4481	0.9059	1.3626	3.8521	2.1571	3.7573	0.2484	0.3498	1.5984	061004	Successful	Same Color
At5g04360	Col-0	SALK_060765	060901	P15437	RL04204	Homozygous		F10160														molpercent	AA1013	8.8553	1.7676	0.5253	13.785	0.0179	17.1842	10.3137	28.6853	1.4922	0.0365	0.079	0.8762	0.1	0.8531	1.4553	0.9271	1.2608	3.7611	1.8208	3.9052	0.1974	0.3805	1.7205	061004	Successful	Same Color
At3g07020	Col-0	SALK_020939	060901	P15446	RL04188	Homozygous		F10160														molpercent	AA1013	8.3905	1.1471	0.6231	13.7313	0.0188	7.7464	11.445	38.2363	1.9281	0.0359	0.1059	0.964	0.0648	0.5598	1.007	0.9898	1.3093	3.4359	1.9454	3.7532	0.2077	0.2667	2.0878	061004	Successful	Same Color
At5g63180	Col-0	SALK_021933	060901	P15337	RL04192	Homozygous		F10160														molpercent	AA1013	10.5108	4.0791	0.5797	12.9333	0.0211	15.9912	10.2478	25.4199	1.3678	0.0362	0.0635	1.0383	0.1085	0.8111	1.3248	0.6361	1.4728	2.9537	3.1812	4.7063	0.1383	0.3483	2.0304	061004	Successful	Same Color
At5g17050	Col-0	SALK_049338	060901	P15344	RL04199	Heterozygous		F10160														molpercent	AA1013	8.8653	0.6732	0.6146	15.7717	0.019	7.6581	10.0955	37.0746	1.8107	0.0421	0.0883	0.8765	0.2177	0.6801	1.0381	0.8181	1.2024	4.0624	2.1986	3.8667	0.226	0.291	1.8093	061004	Successful	Same Color
At3g06510	Col-0	SALK_106253	060901	P15442	RL04186	Homozygous		F10160														molpercent	AA1013	9.9355	1.7448	0.812	12.0439	0.0141	7.2351	13.85	34.0672	1.6421	0.0405	0.1005	1.1224	0.1055	0.8229	1.1005	0.8879	1.5501	3.7427	2.3779	3.5169	0.2511	0.3405	2.6959	061004	Successful	Same Color
At3g26020	Col-0	SALK_057440	060901	P15436	RL04212	Homozygous		F10160														molpercent	AA1013	8.7298	2.1313	0.7782	14.3311	0.0222	14.353	11.0129	28.3057	1.6853	0.034	0.0781	1.1855	0.1118	0.9667	1.5464	0.7192	1.6168	3.0475	1.9487	4.3865	0.2199	0.4319	2.3576	061004	Successful	Same Color
At1g67820	Col-0	SALK_000296	060901	P15336	RL04200	Heterozygous		F10160														molpercent	AA1013	9.9064	0.73	0.7351	13.4892	0.025	6.463	12.7654	36.6567	2.2492	0.0408	0.0878	0.9079	0.118	0.6102	0.8926	0.7491	1.1422	4.205	2.0255	3.9747	0.198	0.2448	1.7834	061004	Successful	Same Color
At5g14420	Col-0	SALK_062384	060901	P15453	RL04198	Homozygous		F10160														molpercent	AA1013	10.634	2.3777	0.8102	12.5217	0.0186	7.5141	13.4093	34.2573	2.0912	0.0459	0.0959	1.0969	0.0756	0.5837	0.9729	0.8279	1.2737	3.6207	1.6388	3.8302	0.1955	0.2543	1.854	061004	Successful	Same Color
At2g30695	Col-0	SALK_014066	060901	P15451	RL04304	Homozygous		F10160														molpercent	AA1013	9.1727	1.3739	0.737	14.4931	0.018	7.2724	11.6067	36.4727	1.7682	0.0431	0.0772	1.0137	0.0725	0.581	1.1246	0.8912	1.3748	3.625	2.0545	3.7007	0.198	0.2945	2.0347	061004	Successful	Same Color
At1g18310	Col-0	SALK_045389	060901	P15345	RL04207	Homozygous		F10160														molpercent	AA1013	9.419	1.1709	0.6808	14.6253	0.0258	7.7804	9.7795	34.1887	1.5873	0.039	0.0791	1.0208	0.1885	1.3421	1.5565	0.6977	1.4764	3.216	3.0227	4.9281	0.4294	0.415	2.331	061004	Successful	Same Color
At5g45800	Col-0	SALK_051073	060901	P15340	RL04193	Homozygous		F10160														molpercent	AA1013	9.726	3.4483	0.6889	11.3107	0.0217	6.9852	12.1295	28.3032	1.5052	0.0323	0.0654	1.5867	0.302	2.1469	1.7418	0.6313	2.6753	2.3554	3.7154	4.7732	0.4019	0.6419	4.8119	061004	Successful	Same Color
At1g10170	Col-0	SALK_001399	060901	P15343	RL04191	WildType		F10160														molpercent	AA1013	11.3721	0.5968	0.6499	14.179	0.0232	6.8895	11.2433	34.7328	1.9599	0.0348	0.0874	0.9987	0.1183	0.6277	0.9255	0.566	1.4258	2.7337	3.1109	4.9165	0.2376	0.2881	2.2826	061004	Successful	Same Color
At1g10230	Col-0	SALK_000515	060901	P15438	RL04209	Homozygous		F10160														molpercent	AA1013	6.64	4.2666	0.8128	11.6333	0.0314	13.8896	11.175	27.3473	1.738	0.035	0.0875	1.4714	0.0993	0.8676	1.4317	0.7082	1.6241	4.5099	3.2069	5.6455	0.2077	0.3922	2.179	061004	Successful	Same Color
At1g06490	Col-0	SALK_040051	060901	P15450	RL04303	Homozygous		F10160														molpercent	AA1013	10.0777	0.7883	0.6799	13.7624	0.0206	11.8777	11.4106	31.9064	2.0043	0.043	0.0907	0.8439	0.074	0.7112	1.0377	0.8133	1.0724	3.8802	2.1327	4.7009	0.2186	0.2724	1.5811	061004	Successful	Same Color
At1g47670	Col-0	SALK_005293	060901	P15449	RL04205	Homozygous		F10160														molpercent	AA1013	9.3471	1.5005	0.7132	13.305	0.0225	16.2398	9.1601	27.128	1.5256	0.0388	0.0757	0.9388	0.1267	1.0428	1.451	0.5318	1.4533	3.5821	3.5867	5.7982	0.2689	0.3488	1.8146	061004	Successful	Same Color
At5g62000	Col-0	SALK_108995	060901	P15342	RL04183	WildType		F10160														molpercent	AA1013	12.0172	0.7398	0.5961	12.9415	0.0238	7.234	10.0353	36.5855	1.8361	0.0325	0.0752	0.8608	0.1011	0.6421	0.9269	0.4928	1.3618	2.8416	3.0364	4.7267	0.2562	0.5856	2.051	061004	Successful	Same Color
At1g10890	Col-0	SALK_075181	060901	P15338	RL04184	Homozygous		F10160														molpercent	AA1013	11.5025	1.1255	0.4891	13.1489	0.0251	8.2779	9.2927	33.0279	1.7602	0.0363	0.0802	0.9272	0.0724	0.6956	1.0108	0.5107	1.702	2.6062	4.5659	6.4495	0.2456	0.3023	2.1454	061004	Successful	Same Color
At2g17220	Col-0	SALK_113804	060901	P15447	RL04189	Homozygous		F10160														molpercent	AA1013	12.0307	2.0751	0.5691	14.0677	0.0204	8.7341	9.2099	31.7787	1.7247	0.0324	0.0804	1.0214	0.0971	0.6233	1.1113	0.5953	1.7834	2.298	3.6514	5.3118	0.1781	0.3541	2.6514	061004	Successful	Same Color
At1g16710	Col-0	SALK_071102	060901	P15439	RL04210	Homozygous		F10160														molpercent	AA1013	7.9713	1.2619	0.9431	13.3478	0.0199	12.7446	11.8696	31.7414	1.8132	0.0395	0.0956	0.9346	0.1013	0.8241	1.3051	0.6304	1.2274	4.0238	2.2415	4.7149	0.219	0.3083	1.6218	061004	Successful	Same Color
At1g20810	Col-0	SALK_007247	060901	P15454	RL04190	WildType		F10160														molpercent	AA1013	9.0111	0.7274	0.7183	15.6368	0.0202	6.1218	12.2863	36.269	1.8003	0.0414	0.0887	0.9226	0.1423	0.6004	0.8745	0.8583	1.2762	3.5498	2.4536	4.1428	0.1718	0.2618	2.0245	061004	Successful	Light Green
At1g08050	Col-0	SALK_005004	060901	P15441	RL04194	Homozygous		F10160														molpercent	AA1013	8.1847	0.57	0.716	14.3756	0.0216	6.8146	11.0781	37.6799	1.9523	0.0528	0.0755	0.8909	0.2803	0.6414	1.0873	0.584	1.2868	3.4871	3.4578	4.6882	0.272	0.2879	1.5151	061004	Successful	Same Color
At3g26020	Col-0	SALK_039168	060901	P15448	RL04197	Homozygous		F10160														molpercent	AA1013	10.8727	0.7086	0.6486	14.6563	0.0254	7.8362	8.7165	34.9782	1.5291	0.0427	0.0807	0.7726	0.1611	0.7749	1.2377	0.4909	1.3707	2.8224	4.5082	5.5891	0.2768	0.3046	1.5961	061004	Successful	Same Color
At3g22720	Col-0	SALK_034769	060901	P15452	RL04206	Homozygous		F10160														molpercent	AA1013	8.9239	1.3889	0.5877	14.5272	0.0213	8.4272	9.7962	36.6938	1.8205	0.0402	0.0731	0.8829	0.0923	1.0071	1.4732	0.7676	1.327	3.4882	2.1492	4.2836	0.2425	0.4015	1.585	061004	Successful	Same Color
At5g41500	Col-0	SALK_046391	060901	P15435	RL04211	Homozygous		F10160														molpercent	AA1013	9.6164	0.8139	0.7675	14.9204	0.0253	15.2022	9.4063	29.3524	1.3437	0.041	0.078	0.8758	0.1666	0.9834	1.4102	0.4909	1.2703	3.5317	2.3013	5.143	0.2453	0.3629	1.6514	061004	Successful	Same Color
At3g58720	Col-0	SALK_029270	060901	P15440	RL04202	Homozygous		F10160														molpercent	AA1013	6.9311	1.3436	0.7871	15.2405	0.0129	9.5121	10.5969	36.7651	1.8842	0.0402	0.0833	1.0087	0.1024	0.6657	1.1605	0.8315	1.4931	2.2789	2.7859	3.9868	0.2339	0.309	1.9464	061004	Successful	Same Color
At3g06330	Col-0	SALK_013557	060901	P15341	RL04201	Homozygous		F10160														molpercent	AA1013	8.3007	2.7233	0.6032	14.3573	0.0285	7.9862	8.892	31.405	1.3073	0.035	0.0906	1.2324	0.172	1.164	1.3763	0.5765	1.6783	5.3532	3.8914	5.6648	0.2668	0.3723	2.5229	061004	Successful	Same Color
At1g49650	Col-0	SALK_107688	060901	P15362	RL04331	Homozygous		F10161														molpercent	AA1013	8.363	1.5707	0.8314	11.8999	0.0145	6.4592	14.5427	36.6095	2.3903	0.0398	0.1124	1.1381	0.1002	0.6047	0.916	0.961	1.8045	3.7763	1.743	3.5645	0.212	0.2868	2.0597	061004	Successful	Same Color
At1g18310	Col-0	SALK_017021	060901	P15019	RL04310	Homozygous		F10161														molpercent	AA1013	8.9113	0.6659	0.7182	14.2828	0.0158	5.6158	10.655	41.0805	1.8084	0.0449	0.1002	0.7681	0.0887	0.5317	0.8192	0.6637	1.4353	3.9161	2.1266	3.6173	0.1662	0.2387	1.73	061004	Successful	Same Color
At1g13260	Col-0	SALK_021865	060901	P15093	RL04326	Homozygous		F10161														molpercent	AA1013	8.7545	1.8083	0.7274	14.5569	0.015	9.2092	10.4339	34.2027	1.6866	0.0444	0.0839	1.1792	0.102	0.7204	1.2327	0.7134	1.7153	3.0465	3.0993	4.041	0.1974	0.4143	2.0159	061004	Successful	Same Color
At3g07510	Col-0	SALK_138548	060901	P15368	RL04317	Homozygous		F10161														molpercent	AA1013	8.1159	2.4618	0.7438	16.4307	0.0224	8.4414	8.6278	34.6426	1.3944	0.036	0.0782	1.0126	0.0632	0.5602	1.3209	0.7739	1.8987	2.5398	3.0578	4.6501	0.221	0.3946	2.5122	061004	Successful	Same Color
At1g59870	Col-0	SALK_142256	060901	P15029	RL04319	Homozygous		F10161														molpercent	AA1013	9.0955	1.8845	0.9022	16.1847	0.027	9.6657	9.6973	32.8937	1.3629	0.0396	0.059	1.0985	0.1104	0.9394	1.4848	0.7081	1.6959	2.619	2.3961	3.7719	0.1563	0.422	2.7855	061004	Successful	Same Color
At5g06230	Col-0	SALK_008492	060901	P15025	RL04314	Homozygous		F10161														molpercent	AA1013	11.0866	1.6806	0.6926	14.6247	0.0253	6.9367	9.4864	35.1597	1.6993	0.0402	0.078	0.8994	0.0808	0.6126	1.0609	0.5826	1.6938	3.086	3.0544	5.0866	0.1874	0.295	1.8504	061004	Successful	Same Color
	Col	SSB4	060901	P15044	RL04336			F10161														molpercent	AA1013	8.5426	1.8404	0.8481	15.078	0.0183	10.3326	11.4971	31.8678	1.4296	0.0386	0.0849	1.1046	0.0645	0.5594	1.2136	0.7354	1.6927	3.3108	2.5188	4.6212	0.1426	0.3159	2.1425	061004	Successful	Same Color
At1g15730	Col-0	SALK_002480	060901	P15349	RL04312	Heterozygous		F10161														molpercent	AA1013	19.5101	0.466	0.8437	17.8432	0.0281	5.0594	9.9603	25.2328	1.7424	0.0383	0.0763	0.8926	0.355	0.6029	0.8949	0.5648	1.6789	3.0726	2.348	5.8304	0.2064	0.2748	2.4781	061004	Successful	Same Color
At3g62000	Col-0	SALK_025849	060901	P15089	RL04321	Homozygous		F10161														molpercent	AA1013	10.9164	1.9819	0.8068	14.6188	0.0264	6.1384	9.5085	33.3406	1.5598	0.0326	0.0933	1.0418	0.1073	0.6547	1.0715	0.5063	1.9214	2.5345	3.7424	6.0295	0.1703	0.3204	2.8765	061004	Successful	Same Color
At3g52155	Col-0	SALK_144595	060901	P15088	RL04334	Homozygous		F10161														molpercent	AA1013	8.8298	0.5207	0.8156	12.8137	0.0223	6.696	11.1504	40.865	2.1597	0.0449	0.0884	0.8282	0.1397	0.5262	0.8742	0.672	1.0464	4.1876	2.109	3.8544	0.1755	0.2263	1.3537	061004	Successful	Same Color
At2g31750	Col-0	SALK_004870	060901	P15369	RL04325	Homozygous		F10161														molpercent	AA1013	10.3033	1.6784	0.737	14.9163	0.0128	9.3722	9.9166	33.8007	1.3308	0.0436	0.0728	0.9774	0.1048	0.5846	1.1173	0.7654	1.7153	2.796	2.5969	4.3514	0.158	0.3566	2.2919	061004	Successful	Same Color
At4g22030	Col-0	SALK_052988	060901	P15348	RL04320	Homozygous		F10161														molpercent	AA1013	8.6384	1.486	0.9516	14.777	0.0158	7.4397	11.536	35.7466	1.6506	0.0418	0.083	1.0928	0.1046	0.6851	1.0857	0.807	1.8001	3.3263	2.2633	3.7952	0.1687	0.333	2.1716	061004	Successful	Same Color
At4g00630	Col-0	SALK_045324	060901	P15094	RL04329	Homozygous		F10161														molpercent	AA1013	9.3798	2.5052	0.6804	15.166	0.0194	8.2453	9.0135	33.6539	1.5465	0.0401	0.0714	1.0834	0.1058	0.7607	1.3332	0.532	1.7367	2.1986	4.1106	5.0015	0.1871	0.3577	2.2714	061004	Successful	Same Color
	Col	SSB4	060901	P15039	RL04335			F10161														molpercent	AA1013	8.6093	0.8995	0.8821	13.4635	0.0216	9.5675	11.6768	36.3342	1.8042	0.0437	0.0841	0.9514	0.0947	0.6154	1.0152	0.6976	1.245	3.7962	2.0802	4.0401	0.2084	0.273	1.5964	061004	Successful	Same Color
At1g09795	Col-0	SALK_024115	060901	P15020	RL04322	Homozygous		F10161														molpercent	AA1013	7.9694	2.2347	0.7284	14.5384	0.0154	8.8211	10.1964	36.5805	1.7071	0.0444	0.0691	0.9863	0.0903	0.5984	1.2126	0.6375	1.7946	2.4665	2.8268	4.0509	0.188	0.3357	1.9074	061004	Successful	Same Color
At1g78090	Col-0	SALK_137712	060901	P15363	RL04332	Homozygous		F10161														molpercent	AA1013	8.6876	3.3461	0.8971	13.7849	0.0224	9.5134	12.0471	30.4262	1.616	0.0336	0.0714	1.2982	0.101	0.71	1.2014	0.82	1.6493	2.4423	3.1754	5.1267	0.1389	0.3655	2.5255	061004	Successful	Same Color
At4g27320	Col-0	SALK_031274	060901	P15360	RL04315	WildType		F10161														molpercent	AA1013	11.828	0.682	0.7661	12.2554	0.0239	6.8912	12.1846	35.4372	2.1393	0.04	0.0901	1.0207	0.0993	0.6242	0.9067	0.6327	1.4889	3.4433	2.8457	4.0584	0.244	0.2963	2.002	061004	Successful	Same Color
At2g01580	Col-0	SALK_124491	060901	P15034	RL04327	Homozygous		F10161														molpercent	AA1013	9.1329	0.6618	0.7134	13.6114	0.0184	8.3548	10.9261	38.6897	1.6992	0.0424	0.0928	0.9364	0.158	0.6185	1.019	0.8257	1.2248	4.3611	1.3724	3.4895	0.1831	0.2894	1.5793	061004	Successful	Same Color
At5g10470	Col-0	SALK_036411	060901	P15024	RL04311	Homozygous		F10161														molpercent	AA1013	10.6137	0.6139	0.8355	13.051	0.0206	6.4672	11.5125	37.8088	1.6594	0.0431	0.0974	0.9308	0.1439	0.5472	0.9246	0.8017	1.7478	4.3767	2.1248	3.3199	0.1771	0.2429	1.9397	061004	Successful	Same Color
At1g20696	Col-0	SALK_018451	060901	P15370	RL04333	Heterozygous		F10161														molpercent	AA1013	8.2409	1.8471	0.7014	14.4874	0.0243	8.7376	10.158	34.7774	1.8073	0.0393	0.0757	0.9821	0.0636	0.6643	1.2162	0.5811	1.3855	3.2665	2.9511	5.6482	0.2185	0.3865	1.74	061004	Successful	Same Color
At1g79350	Col-0	SALK_004087	060901	P15366	RL04308	Homozygous		F10161														molpercent	AA1013	10.4722	1.8214	0.6485	13.7039	0.0156	10.1276	10.1544	33.2338	1.5628	0.0391	0.1023	0.9684	0.0945	0.5172	0.9861	0.8483	2.1809	3.4177	2.2575	3.8394	0.1459	0.3115	2.5511	061004	Successful	Same Color
At4g32650	Col-0	SALK_078470	060901	P15364	RL04324	Homozygous		F10161														molpercent	AA1013	8.9919	2.7322	0.6038	13.0143	0.0193	9.1987	10.1162	33.876	1.6904	0.0338	0.0771	1.0367	0.0879	0.4717	1.1711	0.6524	1.6338	2.9147	3.3181	6.0075	0.1313	0.2801	1.9409	061004	Successful	Same Color
At3g49220	Col-0	SALK_062058	060901	P15054	RL04306	Homozygous		F10161														molpercent	AA1013	9.2399	0.5932	0.7209	13.246	0.0158	5.7389	10.3662	41.5246	2.0911	0.0384	0.0946	0.7183	0.1362	0.567	0.8752	0.5553	1.5483	3.4633	2.4103	3.9819	0.2	0.2359	1.6387	061004	Successful	Same Color
At1g66200	Col-0	SALK_145235	060901	P15079	RL04305			F10161														molpercent	AA1013	19.4695	0.6479	0.8936	13.2886	0.0174	4.1272	13.1819	26.6148	2.8398	0.0409	0.1032	1.034	0.2196	0.6386	0.7502	0.7571	2.2425	3.7144	2.8849	3.688	0.2403	0.2783	2.3274	061004	Successful	Same Color
At5g22790	Col-0	SALK_126363	060901	P15014	RL04318	Homozygous		F10161														molpercent	AA1013	9.0469	0.9918	0.7495	13.2486	0.0164	7.3445	12.3788	36.5948	1.8876	0.0444	0.0929	0.9607	0.0917	0.5705	0.9066	0.8412	1.5304	4.2779	2.2588	3.8039	0.188	0.2574	1.9167	061004	Successful	Same Color
At1g20810	Col-0	SALK_005048	060901	P15367	RL04309	Homozygous		F10161														molpercent	AA1013	10.8312	1.0953	0.6374	12.6174	0.0166	6.0687	10.1487	38.2026	1.8368	0.0462	0.0969	0.951	0.0896	0.6116	0.913	0.7572	1.7951	4.4186	2.5474	3.7088	0.1727	0.2735	2.1635	061004	Successful	Same Color
At4g08620	Col-0	SALK_093256	060901	P15049	RL04328	Homozygous		F10161														molpercent	AA1013	6.9558	0.7695	0.7406	14.61	0.0238	6.8807	9.4088	41.9954	1.6124	0.0435	0.0998	0.73	0.1065	0.5691	0.9863	0.5009	1.2475	3.3873	2.4521	5.0687	0.1923	0.2316	1.3873	061004	Successful	Same Color
At2g37980	Col-0	SALK_020524	060901	P15015	RL04330	Homozygous		F10161														molpercent	AA1013	9.2676	1.2822	0.6743	13.9572	0.0226	7.0823	11.1576	36.9288	1.673	0.0392	0.0929	0.9297	0.0762	0.5073	0.9473	0.8326	1.3592	4.8044	2.0546	4.039	0.1694	0.2729	1.8297	061004	Successful	Same Color
At2g41140	Col-0	SALK_071004	060901	P15361	RL04323	Homozygous		F10161														molpercent	AA1013	7.389	2.1045	0.7875	13.8808	0.0185	11.1836	9.2534	37.3666	1.5596	0.0372	0.0717	1.0289	0.0817	0.7392	1.5772	0.7016	1.2819	3.0621	1.4213	3.3375	0.1769	0.3994	2.5398	061004	Successful	Same Color
At5g04970	Col-0	SALK_094562	060901	P15365	RL04316	Homozygous		F10161														molpercent	AA1013	9.3533	1.6357	0.9548	13.4036	0.0163	7.0356	14.6474	34.0001	1.7388	0.0425	0.0727	1.0586	0.0785	0.5536	0.9624	0.841	1.5589	3.053	2.1824	4.0271	0.208	0.3105	2.2651	061004	Successful	Same Color
At2g37860	Col-0	SALK_084529	060901	P15084	RL04313	Homozygous		F10161														molpercent	AA1013	12.3531	0.8386	0.8743	15.9841	0.0109	6.7296	8.8267	33.7818	1.3043	0.0412	0.077	1.1174	0.1449	0.7242	0.7178	0.6062	1.7412	4.1378	2.7736	3.6804	0.1489	0.2773	3.1086	061004	Successful	Light Green
	Col	SSB4	060901	P15352	RL04345			F10162														molpercent	AA1013	14.5345	1.7268	0.7597	13.978	0.0212	7.2352	8.1398	34.3526	1.3957	0.0362	0.0707	1.056	0.088	0.8815	1.2614	0.5174	1.5429	3.2875	2.2025	3.6109	0.1795	0.4624	2.6596	061004	Successful	Same Color
At1g74550	Col-0	SALK_150522	060901	P15353	RL04337	Homozygous		F10162														molpercent	AA1013	6.64	0.9414	1.0758	12.321	0.0128	6.9013	11.6387	41.4614	2.2546	0.0452	0.0911	1.0166	0.1366	0.5727	0.9776	0.7654	1.6683	3.1385	2.3911	3.3801	0.2209	0.3167	2.0323	061004	Successful	Same Color
At1g13960	Col-0	SALK_121735	060901	P15518	RL04339	Homozygous		F10162														molpercent	AA1013	9.3885	2.3764	1.1486	11.3941	0.0177	6.7703	14.6606	35.8736	2.1078	0.0462	0.1029	1.1907	0.0826	0.6667	0.8807	0.6533	1.6857	3.3337	1.9041	3.1703	0.1669	0.2724	2.1064	061004	Successful	Same Color
At5g39530	Col-0	SALK_106375	060901	P15354	RL04338	Homozygous		F10162														molpercent	AA1013	11.5559	0.6539	1.1616	13.7997	0.0305	6.6604	12.1038	36.869	1.8351	0.0494	0.0938	0.9717	0.2524	0.558	0.82	0.5763	1.3601	3.2825	2.04	3.1043	0.1747	0.2395	1.8073	061004	Successful	Same Color
At1g19350	Col-0	SALK_091133	060901	P15573	RL04352	Homozygous		F10162														molpercent	AA1013	8.506	0.4577	0.6523	15.7297	0.0256	6.9218	10.1742	41.0499	1.4829	0.0454	0.076	0.7475	0.1894	0.5521	0.8852	0.6257	1.3519	3.6227	1.722	3.3367	0.1721	0.2455	1.4278	061004	Successful	Same Color
At2g37000	Col-0	SALK_056047	060901	P15569	RL04351	Homozygous		F10162														molpercent	AA1013	9.9641	1.7025	0.8122	13.5477	0.0221	7.3223	10.8143	35.3527	1.8517	0.0247	0.0825	1.0804	0.0738	0.6889	0.961	0.5583	1.5596	3.2154	3.1867	4.4263	0.1732	0.2992	2.2804	061004	Successful	Same Color
At3g14750	Col-0	SALK_048845	060901	P15517	RL04347	WildType		F10162														molpercent	AA1013	13.6288	1.2728	0.7031	13.9708	0.0182	6.4231	9.7405	36.492	1.4523	0.0365	0.0915	0.9734	0.0879	0.5822	0.883	0.6647	1.6808	2.7809	2.2678	3.4482	0.1212	0.2661	2.4144	061004	Successful	Same Color
At5g64640	Col-0	SALK_063593	060901	P15523	RL04364	Homozygous		F10162														molpercent	AA1013	6.9187	0.8412	0.8421	13.3489	0.0274	7.6709	10.8859	41.1215	1.9913	0.0488	0.0859	0.8671	0.1433	0.5968	0.9562	0.5643	1.3611	3.6981	2.2873	3.8384	0.1871	0.2632	1.4548	061004	Successful	Same Color
At3g53120	Col-0	SALK_097275	060901	P15572	RL04360	Homozygous		F10162														molpercent	AA1013	7.2301	1.2493	0.8446	12.82	0.026	6.6518	11.3818	40.7145	2.1124	0.0388	0.0869	1.0573	0.0793	0.5633	0.967	0.6437	1.6602	4.4089	2.0941	3.3132	0.167	0.2598	1.63	061004	Successful	Same Color
At5g04770	Col-0	SALK_067045	060901	P15574	RL04344	WildType		F10162														molpercent	AA1013	9.9244	1.0722	0.8162	13.9566	0.0243	7.447	9.7234	38.7381	1.6562	0.0382	0.0925	0.9026	0.0757	0.5374	0.8907	0.5661	1.5472	3.2615	2.5601	3.61	0.1761	0.2749	2.1085	061004	Successful	Same Color
At3g07340	Col-0	SALK_091124	060901	P15521	RL04348	Homozygous		F10162														molpercent	AA1013	9.3087	0.4832	0.5949	12.1322	0.0209	4.3525	11.1373	44.1094	2.3062	0.0451	0.1037	0.7867	0.1405	0.53	0.8081	0.6146	1.3159	4.2334	1.9978	3.0883	0.181	0.2488	1.4607	061004	Successful	Same Color
	Col	SSB4	060901	P15567	RL00968			F10162														molpercent	AA1013	6.0469	2.2209	0.9121	14.8202	0.0187	7.7206	10.9779	38.961	1.7153	0.0367	0.0775	1.0803	0.0754	0.5344	1.0841	0.6106	1.6041	2.7634	2.3021	4.2273	0.1609	0.2778	1.7718	061004	Successful	Same Color
At5g61210	Col-0	SALK_126761	060901	P15525	RL04349	Heterozygous		F10162														molpercent	AA1013	7.5878	1.1274	0.9088	13.4196	0.0164	7.0664	11.7299	40.3849	1.9884	0.0466	0.0816	1.0145	0.1282	0.5414	0.8731	0.6474	1.5989	2.303	2.671	3.4488	0.1947	0.2724	1.9488	061004	Successful	Same Color
At2g28540	Col-0	SALK_152456	060901	P15566	RL04342	Homozygous		F10162														molpercent	AA1013	8.3829	0.4571	0.7604	15.4876	0.0391	5.2486	8.0845	42.3112	2.1198	0.0503	0.0973	0.6631	0.2886	0.574	0.9096	0.4029	1.3899	3.9283	2.4574	4.5404	0.1817	0.248	1.3772	061004	Successful	Same Color
At5g56250	Col-0	SALK_093949	060901	P15520	RL04356	Homozygous		F10162														molpercent	AA1013	9.1623	1.719	0.828	11.5487	0.0213	6.4729	13.9848	37.9331	2.1324	0.0371	0.097	1.0802	0.0789	0.6183	0.9031	0.6289	1.6477	3.3072	1.9352	3.2415	0.2092	0.2747	2.1386	061004	Successful	Same Color
At1g16790	Col-0	SALK_140644	060901	P15350	RL04361	Homozygous		F10162														molpercent	AA1013	7.298	0.5969	0.7833	15.8359	0.0331	5.9839	12.3145	40.5133	1.9461	0.0473	0.1115	0.9099	0.211	0.5041	0.8121	0.6197	1.2228	3.1235	1.7549	3.5048	0.1726	0.2074	1.4933	061004	Successful	Same Color
At5g11210	Col-0	SALK_078407	060901	P15526	RL04341	WildType		F10162														molpercent	AA1013	12.1564	1.2836	0.7849	14.1047	0.027	7.9835	8.982	35.6927	1.6261	0.0379	0.0714	0.9059	0.0867	0.6552	0.9537	0.5821	1.8175	3.2413	2.8254	3.4312	0.1386	0.2853	2.3269	061004	Successful	Same Color
At2g26650	Col-0	SALK_061400	060901	P15568	RL04359	WildType		F10162														molpercent	AA1013	9.6603	2.0223	0.6137	15.3794	0.0206	9.2144	7.517	36.1553	1.3404	0.0398	0.073	0.8602	0.0975	0.6297	1.0639	0.5439	1.6499	2.5969	3.4315	4.4065	0.0926	0.2694	2.3218	061004	Successful	Same Color
At3g55070	Col-0	SALK_059910	060901	P15516	RL04355	Homozygous		F10162														molpercent	AA1013	7.2858	1.7482	0.8378	14.5187	0.026	8.2486	10.4882	38.4889	1.9054	0.0396	0.0973	1.0032	0.0832	0.6721	1.0039	0.641	1.6178	2.9901	2.4498	3.5079	0.1765	0.2817	1.8882	061004	Successful	Same Color
At5g15510	Col-0	SALK_133661	060901	P15351	RL04353	Homozygous		F10162														molpercent	AA1013	8.2863	0.7551	0.8209	15.1566	0.0265	7.8926	9.0175	40.6534	1.8093	0.0431	0.0874	0.8467	0.1166	0.6316	1.0034	0.5331	1.4022	3.274	2.0913	3.6604	0.2089	0.2862	1.3968	061004	Successful	Same Color
	Col	SSB4	060901	P15519	RL00955			F10162														molpercent	AA1013	7.9795	1.9574	0.7597	12.0393	0.0148	10.8149	11.5494	36.4053	1.6372	0.0448	0.0807	1.1053	0.0993	0.5852	1.201	0.7168	1.6936	3.59	1.8436	3.4894	0.1438	0.3013	1.9477	061004	Successful	Same Color
At1g08630	Col	RL0328	060901	P15357	RL04362			F10162														molpercent	AA1013	10.3685	1.6168	0.919	14.9028	0.034	6.6797	10.0675	31.9696	1.4217	0.0447	0.0652	0.9214	0.4131	0.6917	1.0705	0.3536	1.3571	2.6046	5.1588	6.9574	0.2064	0.2821	1.8936	061004	Successful	Same Color
At5g08540	Col-0	SALK_100294	060901	P15358	RL04363	Homozygous		F10162														molpercent	AA1013	10.2718	1.4453	1.0085	16.1657	0.023	7.2054	11.1039	36.1217	1.6727	0.0428	0.0853	0.9901	0.1035	0.5601	0.9469	0.5666	1.58	3.2911	1.5085	2.9843	0.1971	0.2535	1.8721	061004	Successful	Same Color
	Col	SSB4	060901	P15571	RL00981			F10162														molpercent	AA1013	6.9965	1.2514	0.7758	15.3912	0.0187	8.6878	9.7706	37.7219	1.6536	0.0457	0.0812	0.9773	0.1477	0.6501	1.1121	0.5408	1.4807	3.0983	2.6316	4.6869	0.1811	0.2951	1.804	061004	Successful	Same Color
	Col	SSB4	060901	P15528	RL00958			F10162														molpercent	AA1013	9.3842	2.0846	0.7878	13.7318	0.0195	12.0735	10.891	32.2992	1.2183	0.0417	0.0694	1.1722	0.0774	0.6128	1.1878	0.7481	1.8065	3.1383	2.4375	3.4471	0.1243	0.3101	2.3368	061004	Successful	Same Color
At1g10310	Col-0	SALK_125505	060901	P15522	RL04340	Homozygous		F10162														molpercent	AA1013	11.981	0.4672	0.704	13.7232	0.0261	7.5479	8.5118	39.0539	1.9233	0.0376	0.0736	0.7778	0.1985	0.5571	0.8397	0.5992	1.5597	3.6547	2.6319	2.868	0.1816	0.2599	1.8223	061004	Successful	Same Color
At1g33270	Col-0	SALK_139011	060901	P15524	RL04357	Homozygous		F10162														molpercent	AA1013	8.2217	2.9425	0.9908	11.3881	0.0181	6.5247	14.9352	36.128	2.0895	0.0306	0.0779	1.175	0.1061	0.6091	1.0284	0.5687	1.5576	3.2139	2.3128	3.7534	0.2103	0.2674	1.8501	061004	Successful	Same Color
	Col	SSB4	060929	P16221	RL01249			F10175														molpercent	AA1014	9.4589	0.1304	0.7871	13.9744	0.0379	1.5012	7.9536	50.0459	1.798	0.0295	0.1361	0.5632	0.2143	0.2722	0.527	0.2468	0.8242	1.9364	2.3987	5.913	0.0993	0.1267	1.0252	061101	Successful	Same Color
	Col	SSB4	060929	P16226	RL01239			F10175														molpercent	AA1014	10.4895	0.2866	0.4913	14.7069	0.0315	2.3281	6.1733	50.2227	1.9467	0.0268	0.1031	0.4715	0.2038	0.2778	0.58	0.2919	0.8408	2.0841	1.9475	5.0916	0.0956	0.1836	1.1254	061101	Successful	Same Color
At5g41110	Col-0	SALK_075966	060929	P16244	RL03301			F10175														molpercent	AA1014	10.7723	0.1724	0.5171	11.1431	0.0353	1.9181	6.265	52.9012	1.821	0.0301	0.1167	0.5245	0.1761	0.2595	0.4495	0.2045	0.7639	1.5859	2.5052	6.4582	0.0832	0.1537	1.1437	061101	Successful	Same Color
	Col	SSB4	060929	P16243	RL03223			F10175														molpercent	AA1014	11.8915	0.2148	0.4898	12.8214	0.0372	2.4986	5.1317	51.5466	1.844	0.0288	0.1161	0.5144	0.1921	0.2749	0.5114	0.1956	0.8487	1.9033	2.5401	5.0117	0.0893	0.1793	1.1188	061101	Successful	Same Color
At1g02980	Col-0	SALK_012144	060929	P16220	RL02664			F10175														molpercent	AA1014	8.6706	0.158	0.5895	13.0907	0.0445	1.4887	8.0137	48.6705	1.9446	0.0313	0.0985	0.5462	0.1943	0.2574	0.5208	0.2245	0.8689	2.2385	3.0874	7.9041	0.1088	0.167	1.0816	061101	Successful	Same Color
At1g03680	Col-0	SALK_087118	060929	P16242	RL02991			F10175														molpercent	AA1014	12.1909	0.3056	0.5574	12.4684	0.0321	2.5353	4.8703	49.2363	1.812	0.0303	0.065	0.6285	0.2214	0.3691	0.6997	0.2279	0.996	2.2274	2.7921	5.9895	0.1322	0.1953	1.4171	061101	Successful	Same Color
At1g53140	Col-0	SALK_065118	060929	P16233	RL03560	Homozygous		F10175														molpercent	AA1014	8.8414	0.1431	0.4319	13.702	0.031	1.5441	5.9291	50.5252	1.6008	0.0295	0.1105	0.51	0.1943	0.248	0.4475	0.2073	0.8546	2.0184	4.4334	6.8521	0.103	0.2597	0.9829	061101	Successful	Same Color
At1g08630	Col-0	SALK_134724	060929	P16231	RL03206			F10175	molpercent	061102	16.070799017	0.8330432485	3.8031036735	1.232539482	12.1591112	1.2431079875	4.4831373595	0.181259638180406	15.213483318	43.2230747065	1.557340367	molpercent	AA1014	7.2155	0.2083	0.5134	12.6949	0.0393	2.1421	5.6648	52.0159	1.8645	0.0341	0.0855	0.4683	0.1507	0.2476	0.5993	0.1957	0.7839	1.9767	2.7857	9.1048	0.1012	0.1928	0.9148	061101	Successful	Same Color
	Col-0	CS60000	060929	P16246	RL03762			F10175														molpercent	AA1014	11.2978	0.1904	0.7081	10.7189	0.0487	1.7599	6.697	49.9164	2.3585	0.0383	0.0756	0.668	0.2255	0.3048	0.6086	0.1752	0.7961	1.7703	3.655	6.6823	0.1304	0.1996	0.9749	061101	Successful	Same Color
At1g08080	Col-0	SALK_009792	060929	P16222	RL02983			F10175														molpercent	AA1014	8.2899	0.1415	0.7228	12.7959	0.039	1.5888	8.2815	48.7126	2.1273	0.0389	0.1067	0.4502	0.1833	0.2402	0.4763	0.1988	0.7337	2.2342	3.1442	8.4913	0.1058	0.1319	0.765	061101	Successful	Same Color
At1g50770	Col-0	SALK_060403	060929	P16234	RL03536	Homozygous		F10175														molpercent	AA1014	17.3289	0.1663	0.39	15.0099	0.0276	1.4131	4.7291	45.1693	2.0131	0.0267	0.1071	0.6656	0.2594	0.3012	0.5554	0.2074	0.689	1.2886	2.8861	5.525	0.1198	0.3391	0.7823	061101	Successful	Light Green
	Col	SSB4	060929	P16235	RL03904			F10175														molpercent	AA1014	8.4613	0.1596	0.5596	12.7528	0.049	1.2993	6.0822	50.9623	2.012	0.0325	0.0626	0.6486	0.2	0.2775	0.5498	0.1991	0.7025	1.7862	2.9374	8.8933	0.1114	0.2126	1.0483	061101	Successful	Same Color
	Col	SSB4	060929	P16240	RL03291			F10175														molpercent	AA1014	8.8744	0.0896	0.6523	14.6477	0.0479	1.7421	5.3222	52.5025	2.2237	0.0346	0.1129	0.4474	0.1977	0.2399	0.4543	0.1851	0.6328	1.9048	3.2918	5.1807	0.0924	0.1596	0.9634	061101	Successful	Same Color
At2g41330	Col-0	SALK_014557	060929	P16219	RL02992			F10175														molpercent	AA1014	7.8888	0.178	0.5847	13.602	0.0221	1.8668	7.2454	52.77	1.9	0.0319	0.115	0.5592	0.1766	0.2585	0.5832	0.2565	0.8006	1.9793	2.087	5.7576	0.0953	0.1856	1.0558	061101	Successful	Same Color
At3g52320	Col-0	SALK_016775	060929	P16230	RL03717	Homozygous		F10175														molpercent	AA1014	10.8543	0.1315	0.5136	14.3655	0.0381	1.734	5.988	49.7994	2.0238	0.0282	0.1021	0.4792	0.218	0.272	0.4793	0.216	0.7459	1.6889	2.6233	6.345	0.0887	0.1731	1.092	061101	Successful	Same Color
At4g24090	Col-0	SALK_012632	060929	P16238	RL02990			F10175														molpercent	AA1014	10.0662	0.1446	0.416	14.1769	0.0476	1.808	5.0527	50.9409	2.102	0.0316	0.0974	0.4567	0.1982	0.2878	0.4856	0.1829	0.6607	1.2722	3.3772	7.0221	0.0984	0.165	0.9092	061101	Successful	Same Color
At4g26640	Col-0	SALK_116115	060929	P16239	RL03077			F10175														molpercent	AA1014	8.5547	0.1519	0.4486	10.9383	0.0391	1.8568	4.8028	54.3333	2.086	0.0356	0.1011	0.5224	0.2079	0.314	0.607	0.1619	0.7574	1.854	3.2605	7.6759	0.1165	0.1915	0.983	061101	Successful	Same Color
At4g13590	Col-0	SALK_129037	060929	P16227	RL02578	Heterozygous		F10175														molpercent	AA1014	6.5884	0.1538	0.5804	12.6137	0.0374	1.8994	7.3693	51.5801	2.0938	0.036	0.0812	0.4493	0.1926	0.2621	0.5572	0.226	0.7125	2.2376	3.3324	7.7987	0.1135	0.1692	0.9153	061101	Successful	Same Color
	Col	SSB4	060929	P16224	RL01533			F10175														molpercent	AA1014	9.9853	0.1105	0.7459	21.2843	0.077	0.6845	6.7102	43.8505	2.1984	0.032	0.0709	0.3967	0.2658	0.3144	0.3861	0.1128	0.4905	1.9676	5.0353	3.9896	0.1086	0.1634	1.0198	061101	Successful	Same Color
At3g02065	Col-0	SALK_020125	060929	P16236	RL02560			F10175														molpercent	AA1014	6.4641	0.1514	0.6525	11.7619	0.0381	1.4154	8.2021	51.6752	2.2256	0.0365	0.1206	0.5492	0.1667	0.2296	0.5137	0.2166	0.7651	1.9462	3.6946	8.0371	0.1137	0.1689	0.8548	061101	Successful	Same Color
At4g11160	Col-0	SALK_128966	060929	P16228	RL02574	WildType		F10175														molpercent	AA1014	6.9987	0.1488	0.5024	11.9416	0.0353	2.0546	6.8638	50.221	2.2785	0.0397	0.0641	0.4219	0.1816	0.2486	0.5315	0.1912	0.7277	2.0161	3.9608	9.6139	0.1118	0.1519	0.6946	061101	Successful	Same Color
	Col	SSB4	060929	P16237	RL03763			F10175														molpercent	AA1014	9.7701	0.1359	0.591	13.8287	0.0513	1.5713	5.3197	47.3016	2.0893	0.0323	0.0962	0.4937	0.1998	0.2563	0.4478	0.1642	0.5857	1.4503	5.1618	9.2934	0.1055	0.1935	0.8607	061101	Successful	Same Color
At5g13440	Col-0	SALK_064243	060929	P16245	RL02598	Homozygous		F10175														molpercent	AA1014	7.7463	0.3724	0.4254	11.3017	0.0383	2.1231	4.3625	53.0946	2.1641	0.0353	0.0985	0.5725	0.1652	0.2874	0.5723	0.1798	0.8451	1.8359	4.0479	8.5805	0.1201	0.1875	0.8435	061101	Successful	Same Color
	Col-0	CS60000	060929	P16217	RL03905			F10175														molpercent	AA1014	6.6474	0.2293	0.5575	11.6519	0.0212	2.4481	7.945	54.1245	2.0387	0.0311	0.1313	0.5946	0.163	0.2311	0.5279	0.2936	0.7498	2.0838	2.1354	6.2276	0.0885	0.1739	0.9048	061101	Successful	Same Color
At1g15140	Col-0	SALK_145819	060929	P16225	RL02994			F10175	molpercent	061102	15.2476872495	0.750099532	3.403035926	1.206764814	12.5536872225	1.1609774485	4.2798472215	0.196586447554942	14.741211003	44.623195779	1.836907354	molpercent	AA1014	6.7158	0.1825	0.4164	13.5931	0.0471	2.4914	6.0711	50.9977	1.7836	0.0386	0.084	0.4632	0.2346	0.355	0.6254	0.226	0.7537	1.8649	4.1398	7.544	0.1415	0.2032	1.0276	061101	Successful	Same Color
At4g13500	Col-0	SALK_091322	060929	P16241	RL03300			F10175														molpercent	AA1014	8.7829	0.1524	0.5067	12.2801	0.0256	1.5848	5.2899	54.2425	2.4028	0.0276	0.1068	0.6943	0.2137	0.2865	0.4815	0.2001	0.6776	1.4567	3.3289	5.8045	0.0991	0.2073	1.1476	061101	Successful	Same Color
	Col-0	CS60000	060929	P16125	RL03762			F10176	molpercent	061102	12.791276226	0.6446560915	2.830074132	1.1576541915	13.8103073595	1.0597086925	4.1437338795	0.200232253084965	14.5069273185	48.020021943	0.835407911	molpercent	AA1014	10.8755	0.1866	0.5375	11.9726	0.0292	2.0008	7.8575	48.8875	3.0158	0.0335	0.1307	0.5914	0.217	0.248	0.4617	0.3215	0.7968	2.7332	2.3353	5.4634	0.1023	0.1865	1.0159	061101	Successful	Same Color
At5g65460	Col-0	SALK_099639	060929	P16276	RL03207			F10176														molpercent	AA1014	7.9206	0.116	0.7677	17.386	0.0242	1.4207	8.2696	46.1413	1.8559	0.0331	0.1336	0.4305	0.2155	0.2183	0.431	0.25	0.8707	2.5474	3.1143	6.5463	0.1237	0.139	1.0445	061101	Successful	Same Color
	Col	SSB4	060929	P16122	RL01247			F10176														molpercent	AA1014	8.0634	0.1985	0.6025	13.5058	0.0263	1.9924	7.7054	51.609	1.8172	0.03	0.1339	0.4608	0.1834	0.2469	0.5731	0.2998	0.6998	2.3704	2.2401	5.9332	0.1048	0.1716	1.0319	061101	Successful	Same Color
At2g47730	Col-0	SALK_039887	060929	P16126	RL03050			F10176	molpercent	061102	12.953953097	0.5728038495	2.7049179575	1.0015087135	14.203912564	1.0336364365	3.8923975875	0.221570543695248	13.660551653	48.2471944045	1.507553191	molpercent	AA1014	10.2199	0.1774	0.5109	11.3792	0.0302	3.1553	7.3308	50.4186	1.8371	0.033	0.1061	0.471	0.2128	0.2886	0.5184	0.3155	0.893	2.7834	2.3541	5.6293	0.1032	0.1608	1.0714	061101	Successful	Same Color
At2g33840	Col-0	SALK_122363	060929	P16270	RL02589			F10176														molpercent	AA1014	7.468	0.1843	0.6074	13.3011	0.0298	1.8601	9.5244	49.2429	2.0124	0.0333	0.1435	0.6019	0.1925	0.2434	0.5164	0.3442	0.7789	2.5348	2.0999	7.0158	0.0939	0.1719	0.9993	061101	Successful	Same Color
At2g02800	Col-0	SALK_039503	060929	P16207	RL02599			F10176	molpercent	061102	12.6138075985	0.6880573245	3.090554279	1.1230706925	13.667168538	1.0603253595	4.153372484	0.184393714928881	14.333453533	47.493155687	1.592640786	molpercent	AA1014	8.3063	0.1171	0.5133	13.6287	0.035	1.7502	7.6007	51.8701	1.9921	0.0322	0.1159	0.4354	0.1993	0.2282	0.4175	0.2777	0.8149	2.7745	2.6355	5.0874	0.0805	0.1258	0.9618	061101	Successful	Same Color
At1g11360	Col-0	SALK_026026	060929	P16213	RL02689			F10176														molpercent	AA1014	9.7793	0.1737	0.4827	10.8834	0.0247	2.3654	7.3101	52.0629	1.9663	0.0345	0.1084	0.4787	0.1774	0.2503	0.5022	0.279	0.9699	2.2971	2.6569	5.8073	0.112	0.1776	1.1001	061101	Successful	Same Color
	Col	SSB4	060929	P16278	RL02555			F10176														molpercent	AA1014	8.5393	0.2354	0.5043	12.9489	0.0337	1.7531	8.3637	48.174	1.8851	0.0295	0.0846	0.608	0.1798	0.2836	0.5739	0.2857	0.8696	2.3806	2.9831	7.9478	0.1277	0.1496	1.059	061101	Successful	Same Color
At2g42080	Col-0	SALK_027414	060929	P16211	RL02976			F10176														molpercent	AA1014	12.0272	0.1373	0.5223	11.2825	0.0336	2.0567	6.9589	50.0283	1.909	0.0285	0.0838	0.4655	0.1774	0.2663	0.4645	0.2888	0.8699	2.0998	2.7224	6.1321	0.0882	0.1309	1.2263	061101	Successful	Same Color
At5g66480	Col-0	SALK_033887	060929	P16210	RL03032			F10176														molpercent	AA1014	12.1201	0.1791	0.4443	10.4354	0.0181	1.6948	6.9796	51.0502	2.1815	0.0358	0.11	0.5133	0.1941	0.2792	0.516	0.2465	0.9953	2.2908	3.1351	5.2283	0.1151	0.1358	1.1014	061101	Successful	Same Color
At1g36990	Col-0	SALK_101497	060929	P16275	RL02584			F10176														molpercent	AA1014	8.3296	0.1555	0.5919	14.0956	0.0258	2.551	8.4353	48.4094	1.9761	0.0377	0.129	0.4786	0.1945	0.2172	0.4594	0.2723	0.7869	2.381	2.5025	6.7949	0.0891	0.1429	0.944	061101	Successful	Same Color
At1g79530	Col-0	SALK_080245	060929	P16116	RL02614			F10176	molpercent	061102	12.150977373	0.6041952455	2.619469081	1.072345952	14.038497906	0.9548818145	3.784632282	0.16900629900964	13.7733117255	49.4063008465	1.4263814725	molpercent	AA1014	6.7987	0.1388	0.5664	13.6246	0.0343	1.4751	7.8338	50.8596	1.59	0.0298	0.1028	0.4854	0.1874	0.2424	0.5115	0.2503	0.7979	2.3052	3.0705	8.0275	0.1052	0.1464	0.8164	061101	Successful	Same Color
At2g47210	Col-0	SALK_049966	060929	P16124	RL02968			F10176														molpercent	AA1014	9.2299	0.1681	0.6448	12.214	0.0261	2.7028	8.6018	49.7685	1.5663	0.0321	0.1089	0.5231	0.1849	0.2516	0.507	0.3029	0.8925	2.3467	2.4632	6.1323	0.1049	0.1738	1.0536	061101	Successful	Same Color
At1g66090	Col-0	SALK_120846	060929	P16271	RL02590	WildType		F10176	molpercent	061102	12.390779688	0.6439606275	2.7771394305	1.0928592255	13.9019315105	0.861826422	3.7864318345	0.173064447786452	13.6870168965	49.1338286105	1.551161304	molpercent	AA1014	9.3178	0.1983	0.5638	12.3107	0.0285	2.1263	9.3032	48.8385	2.0696	0.0313	0.1211	0.5775	0.2082	0.2703	0.4938	0.3473	0.9522	2.3145	1.8616	6.6227	0.1024	0.171	1.1695	061101	Successful	Same Color
At1g64100	Col-0	SALK_022264	060929	P16216	RL02683			F10176														molpercent	AA1014	10.0418	0.1262	0.7375	13.1285	0.0296	1.6658	7.858	48.9282	2.6124	0.0343	0.1205	0.425	0.2051	0.236	0.4032	0.1867	0.8664	2.1574	3.6275	5.2877	0.0948	0.1805	1.0467	061101	Successful	Same Color
	Col-0	CS60000	060929	P16120	RL03905			F10176	molpercent	061102	11.4519878805	0.625099373	2.7309662735	1.194653735	14.0023060545	0.755910184	3.6655705585	0.138830813456737	14.2352950545	50.2326201075	0.9667599625	molpercent	AA1014	11.0085	0.204	0.5804	13.4928	0.0367	2.4223	6.0268	49.6234	1.7968	0.0311	0.1138	0.4947	0.2174	0.2846	0.5736	0.2749	0.9275	2.5644	2.5651	5.2259	0.0956	0.164	1.2759	061101	Successful	Same Color
At5g26820	Col-0	SALK_034189	060929	P16209	RL03001			F10176														molpercent	AA1014	15.9696	0.4501	0.7417	9.9171	0.0405	2.1842	10.085	37.2645	1.9175	0.0319	0.1041	0.8427	0.2805	0.4175	0.5323	0.2257	0.6854	3.776	3.4051	9.3539	0.1422	0.1749	1.4574	061101	Successful	Same Color
At1g62600	Col-0	SALK_114012	060929	P16274	RL03286			F10176														molpercent	AA1014	10.6876	0.1728	0.6814	15.1031	0.0354	1.9105	8.4998	46.7122	1.7925	0.0298	0.1	0.4718	0.208	0.2478	0.4991	0.2753	0.8075	2.4276	2.3321	5.7447	0.0893	0.1382	1.0336	061101	Successful	Same Color
At1g03680	Col-0	SALK_125097	060929	P16269	RL03678			F10176	molpercent	061102	12.695225324	0.6904969785	2.617705451	1.0833245895	13.421384462	0.988517328	3.948795835	0.166433553249562	13.878099528	49.2415813805	1.268435568	molpercent	AA1014	7.3633	0.1733	0.5354	13.178	0.0387	2.083	7.7583	47.2816	1.8297	0.0389	0.1112	0.486	0.198	0.2537	0.5383	0.2242	0.7767	2.1716	3.1139	10.8593	0.1169	0.1536	0.7165	061101	Successful	Same Color
At1g70470	Col-0	SALK_075882	060929	P16118	RL02549			F10176	molpercent	061102	12.2871203645	0.626155826	2.8576413225	1.0928884595	14.1183343625	0.9660495975	3.702019566	0.198899074537427	13.650029485	48.8034685875	1.697393352	molpercent	AA1014	10.1339	0.2555	0.5393	12.0604	0.0264	2.5026	8.2958	50.074	1.6728	0.0322	0.1284	0.5886	0.1979	0.2822	0.6053	0.4043	0.9965	2.8835	1.9019	4.909	0.1298	0.1658	1.2139	061101	Successful	Same Color
At2g01590	Col-0	SALK_026614	060929	P16212	RL03255			F10176														molpercent	AA1014	13.0925	0.1467	0.5499	11.5275	0.0305	1.7993	7.6762	47.8889	1.6598	0.0273	0.0889	0.5711	0.2167	0.293	0.4684	0.2744	0.8656	2.0376	2.8049	6.3018	0.1052	0.1599	1.4136	061101	Successful	Same Color
At5g46440	Col-0	SALK_039433	060929	P16208	RL02656			F10176														molpercent	AA1014	14.0603	0.2769	0.5254	11.1399	0.0363	1.7946	6.6181	45.9747	1.8191	0.0279	0.1019	0.5834	0.2479	0.3997	0.5242	0.2087	0.8148	1.7164	2.7164	8.4272	0.1007	0.1998	1.6856	061101	Successful	Same Color
At5g49015	Col-0	SALK_039639	060929	P16127	RL02971			F10176														molpercent	AA1014	6.586	0.1215	0.5568	11.5586	0.0378	1.4868	7.3709	53.5493	2.3183	0.0352	0.1183	0.4807	0.1793	0.2289	0.497	0.2292	0.8504	2.4451	3.274	7.0097	0.1163	0.1562	0.7937	061101	Successful	Same Color
At1g06510	Col-0	SALK_074725	060929	P16119	RL03044			F10176	molpercent	061102	13.317624365	0.627322671	2.716841729	1.0434868635	11.473368514	1.046272212	4.368078541	0	16.2179320905	49.1890730115	0	molpercent	AA1014	11.2449	0.1282	0.4883	13.74	0.029	2.226	6.5219	49.194	1.8981	0.0265	0.0995	0.4264	0.2065	0.255	0.4599	0.2465	0.7541	2.0811	2.5416	6.0897	0.0948	0.1369	1.1109	061101	Successful	Same Color
At2g13550	Col-0	SALK_024197	060929	P16215	RL03000			F10176														molpercent	AA1014	16.8578	0.2441	0.4232	11.4555	0.0204	2.2826	5.8775	47.4241	1.7338	0.0278	0.102	0.5009	0.1878	0.2958	0.5147	0.2691	0.945	1.69	2.5762	4.8886	0.1091	0.1815	1.3924	061101	Successful	Same Color
At1g26090	Col-0	SALK_076216	060929	P16117	RL03041			F10176	molpercent	061102	12.703164642	0.5640417995	2.338035522	1.070517227	13.6061659925	0.979938417	3.7786853625	0.198004849849853	14.2232642465	49.219141863	1.3190400755	molpercent	AA1014	11.252	0.1737	0.488	11.0067	0.0309	2.0299	8.7073	48.6451	1.8042	0.0332	0.1047	0.5384	0.1919	0.2639	0.5121	0.269	0.9706	2.5128	2.5395	6.5242	0.1142	0.1542	1.1335	061101	Successful	Same Color
At1g08070	Col-0	SALK_084804	060929	P16277	RL03541			F10176														molpercent	AA1014	9.0762	0.237	0.5412	13.1202	0.0311	1.6897	7.8249	48.4159	1.961	0.0316	0.0907	0.5559	0.2255	0.2969	0.5646	0.2483	0.6987	2.6497	2.9522	7.2803	0.1336	0.173	1.2018	061101	Successful	Same Color
At1g79110	Col-0	SALK_053473	060929	P16123	RL03655			F10176														molpercent	AA1014	6.6522	0.18	0.5481	11.6534	0.036	2.8704	8.5514	51.9275	2.5078	0.0397	0.1225	0.4714	0.1802	0.2522	0.5239	0.2998	0.8988	2.6144	2.5313	6.1637	0.1002	0.1636	0.7116	061101	Successful	Same Color
At5g06930	Col-0	SALK_114553	060929	P16273	RL03052			F10176														molpercent	AA1014	7.8514	0.2531	0.5083	11.6609	0.0308	1.5366	8.0241	44.2766	2.0571	0.0291	0.0886	0.8528	0.6521	1.1623	0.8878	0.2846	1.3644	3.7758	3.5661	8.1024	0.3669	0.2868	2.3814	061101	Successful	Same Color
At5g51195	Col-0	SALK_053308	060929	P16261	RL03317			F10177														molpercent	AA1014	14.4883	0.2309	0.5428	12.0932	0.019	2.2311	8.8907	43.4088	1.8005	0.0291	0.106	0.5604	0.2158	0.308	0.5143	0.3931	1.1414	2.6664	2.9035	5.6119	0.1169	0.1585	1.5694	061101	Successful	Same Color
At5g23020	Col-0	SALK_007222	060929	P16155	RL02691	Homozygous		F10177	molpercent	061102	12.447738937	0.703120415	2.707483953	1.1067234635	12.7496589675	0.872803677	4.1056607645	0.144730224898099	14.2244378105	47.9792044645	2.958437319	molpercent	AA1014	8.7781	0.1596	0.4479	13.0022	0.0204	1.7349	9.7294	48.3431	2.041	0.0322	0.1249	0.5431	0.1973	0.2586	0.5157	0.3239	0.9324	2.7552	2.3182	6.449	0.1002	0.1674	1.0252	061101	Successful	Same Color
At1g24180	Col-0	SALK_010286	060929	P16152	RL03243	WildType		F10177														molpercent	AA1014	10.2841	0.1789	0.4756	14.3847	0.0264	1.868	7.2233	46.5332	1.7823	0.0324	0.0976	0.478	0.2429	0.2666	0.5271	0.2343	0.8357	2.119	3.5392	7.4643	0.1175	0.1531	1.1358	061101	Successful	Same Color
	Col	SSB4	060929	P16132	RL01244			F10177	molpercent	061102	12.871591287	0.6796653845	2.515377752	0.993125623	11.914884438	1.058606311	4.4652843575	0.176808674235057	14.805424402	46.7048226545	3.814409113	molpercent	AA1014	11.2816	0.1632	0.5673	12.2867	0.0277	2.162	8.6363	45.3727	2.7143	0.0372	0.1236	0.6035	0.2327	0.2923	0.5138	0.2709	1.023	2.407	3.408	6.4794	0.1154	0.1662	1.1151	061101	Successful	Same Color
	Col	SSB4	060929	P16148	RL01255			F10177														molpercent	AA1014	6.8226	0.1684	0.5656	24.4272	0.0681	0.3762	7.4954	39.7422	2.884	0.038	0.1339	0.876	0.3083	0.2798	0.4022	0.1154	0.6195	1.5824	7.398	4.4191	0.1116	0.227	0.939	061101	Successful	Same Color
At5g56220	Col-0	SALK_132425	060929	P16266	RL03221	Homozygous		F10177	molpercent	061102	12.2175725075	0.6798655495	2.699322362	1.0800015175	12.642555918	0.878739037	4.2090699425	0.126382235946403	14.645314666	48.853322032	1.967854229	molpercent	AA1014	14.8918	0.2079	0.4508	12.5787	0.0288	1.5493	7.5275	44.4992	1.5946	0.0245	0.1074	0.4988	0.232	0.3152	0.5403	0.3139	1.0279	2.0521	3.2358	6.6065	0.1117	0.1724	1.4327	061101	Successful	Same Color
At1g67840	Col-0	SALK_125411	060929	P16149	RL02576	Heterozygous		F10177														molpercent	AA1014	8.9168	0.171	0.5551	19.0704	0.0357	1.0799	7.6979	42.3329	2.1312	0.0277	0.1253	0.4516	0.3634	0.3799	0.5039	0.1773	0.7114	1.8009	5.5058	6.4893	0.1445	0.1629	1.1652	061101	Successful	Same Color
At1g79790	Col-0	SALK_045345	060929	P16131	RL02982	Heterozygous		F10177	molpercent	061102	12.3152848745	0.6853677395	6.7022044145	1.0816594825	11.2776480995	0.906261922	4.447431396	0.0838350588678343	14.456126958	45.006715252	3.0374647995	molpercent	AA1014	17.4196	0.3249	0.4539	14.0851	0.0208	1.9176	6.4864	42.8223	1.8208	0.0272	0.0761	0.5469	0.2387	0.3517	0.583	0.273	0.7992	1.6603	3.4635	4.9433	0.1187	0.1893	1.3778	061101	Successful	Same Color
At1g17745	Col-0	SALK_149747	060929	P16264	RL02583	Homozygous		F10177														molpercent	AA1014	14.6021	0.2439	0.4604	11.8522	0.0214	1.3291	6.7488	47.6761	1.8385	0.0285	0.1118	0.4873	0.2174	0.2421	0.4193	0.2928	0.8276	2.3012	2.9984	5.8715	0.0885	0.1195	1.2215	061101	Successful	Same Color
	Col	SSB4	060929	P16267	RL04345			F10177														molpercent	AA1014	3.8044	0.4293	1.7969	8.0543	0.0232	0.1626	33.6789	13.9231	1.8599	0.0496	0.0556	2.735	1.6827	1.5671	0.5265	0.1836	2.0502	8.4205	9.6446	4.7337	0.4531	0.3769	3.7883	061101	Successful	Same Color
	Col	SSB4	060929	P16130	RL04336			F10177	molpercent	061102	11.7901628155	0.676513528	2.5008499295	1.156007808	13.2959838285	0.780351604	3.9717699065	0.133980145366285	14.3588981935	48.953981266	2.3815009725	molpercent	AA1014	11.5504	0.1626	0.4977	12.4185	0.0295	1.9487	8.8229	45.9654	2.2282	0.0315	0.0864	0.565	0.2305	0.2716	0.519	0.2731	0.9181	2.4271	2.9191	6.5595	0.1082	0.1842	1.2827	061101	Successful	Same Color
	Col	SSB4	060929	P16154	RL01257			F10177	molpercent	061102	12.8823654415	0.6859824135	2.723482125	1.1043972755	12.1826136955	1.0098912175	4.3283983365	0.122243762275125	15.0282762695	48.4079433565	1.5244061045	molpercent	AA1014	9.9361	0.2274	0.4771	13.0121	0.021	1.7746	8.5628	44.2806	1.9164	0.0349	0.0894	0.6436	0.4255	0.6493	0.6627	0.2815	0.9156	2.0225	3.6411	8.2524	0.2497	0.2175	1.7064	061101	Successful	Same Color
	Col	SSB4	060929	P16157	RL01245			F10177														molpercent	AA1014	11.4891	0.2944	0.547	12.466	0.0161	1.7457	9.9574	45.2257	1.8436	0.0304	0.1058	0.6593	0.203	0.2988	0.6025	0.4501	1.1837	2.624	2.5431	5.9504	0.1371	0.1793	1.4474	061101	Successful	Same Color
	Col	SSB4	060929	P16129	RL01241			F10177	molpercent	061102	12.068520796	0.6016734345	1.6143726005	1.1173392615	15.161291978	0.861661042	3.7701820265	0.120006693552377	13.889680743	48.0441854055	2.751086016	molpercent	AA1014	12.6123	0.228	0.5107	11.8005	0.0218	2.2026	9.3264	45.0553	1.8504	0.0328	0.1256	0.6434	0.2073	0.2538	0.5792	0.3851	1.1052	2.7259	2.7911	5.9025	0.1222	0.1752	1.3426	061101	Successful	Same Color
	Col	SSB4	060929	P16163	RL01252			F10177														molpercent	AA1014	8.5499	0.1559	0.4183	13.8984	0.0318	1.8142	7.0905	47.9414	1.8026	0.0381	0.1172	0.4693	0.2164	0.2946	0.5304	0.2826	0.8051	2.4588	3.5089	8.3362	0.1359	0.1639	0.9396	061101	Successful	Same Color
	Col	SSB4	060929	P16151	RL01541			F10177	molpercent	061102	12.3459646535	0.501421651	2.3284776815	1.054219685	14.0898643875	0.8194761275	3.714773975	0.175521402904587	13.7504920945	49.336753037	1.8830353015	molpercent	AA1014	8.1793	0.1824	0.5052	11.4384	0.0414	2.0379	7.4534	47.9052	2.0075	0.0402	0.1035	0.6031	0.1937	0.2911	0.6144	0.264	0.9281	2.1798	3.5479	10.1568	0.1491	0.1957	0.982	061101	Successful	Same Color
	Col-0	CS60000	060929	P16133	RL03762			F10177														molpercent	AA1014	11.834	0.1478	0.7091	16.3386	0.0245	0.5066	7.1273	41.7262	3.1906	0.0267	0.0915	0.5524	0.3614	0.4292	0.5107	0.1644	0.6752	1.848	5.7593	6.2578	0.1392	0.1536	1.426	061101	Successful	Same Color
At1g21750	Col-0	SALK_136642	060929	P16265	RL03113			F10177	molpercent	061102	12.8439252875	0.6705985015	2.4733652555	1.103355283	12.2957103225	1.022916543	4.638114466	0.158583794386642	14.7227921135	47.781631149	2.2890072815	molpercent	AA1014	11.6906	0.1832	0.4813	11.1908	0.0221	1.3069	8.3258	47.8655	2.6544	0.036	0.1251	0.5164	0.2153	0.2752	0.4715	0.2563	1.1273	2.3965	3.6169	5.9786	0.1338	0.1553	0.9752	061101	Successful	Same Color
At1g31160	Col-0	SALK_042175	060929	P16162	RL02958	WildType		F10177	molpercent	061102	12.3435999915	0.6377497285	2.866675942	1.0443355095	12.7751817335	0.9189450855	4.0396400835	0.167811059536729	14.398094429	48.873799154	1.934167281	molpercent	AA1014	12.65	0.1484	0.5673	14.0346	0.0232	1.8677	8.6063	42.3709	1.6492	0.0269	0.1136	0.4651	0.2527	0.2947	0.4616	0.2273	0.59	2.3047	3.8668	8.0016	0.1207	0.141	1.2157	061101	Successful	Same Color
At1g77060	Col-0	SALK_151864	060929	P16263	RL03051	Homozygous		F10177														molpercent	AA1014	14.8784	0.2942	0.525	12.0734	0.0173	2.023	8.6118	44.3078	1.9746	0.0285	0.1128	0.5962	0.2297	0.2888	0.5311	0.3691	1.1884	2.609	2.4774	4.9683	0.1152	0.1637	1.6163	061101	Successful	Same Color
	Col	SSB4	060929	P16160	RL01248			F10177	molpercent	061102	12.7600608615	0.69460352	2.839115527	1.106228027	12.3327926405	0.987518307	4.530132548	0.15700084834684	14.9084344965	47.929737356	1.7543758655	molpercent	AA1014	11.4153	0.1686	0.6044	13.7393	0.0255	2.0165	9.0246	45.08	1.878	0.0272	0.129	0.561	0.2249	0.269	0.5224	0.3944	0.9134	2.1464	2.6845	6.7309	0.1102	0.1413	1.1933	061101	Successful	Same Color
At5g65300	Col-0	SALK_133788	060929	P16159	RL03755	WildType		F10177																																							061101	Successful	Same Color
At1g11800	Col-0	SALK_126721	060929	P16268	RL03214	Homozygous		F10177	molpercent	061102	11.8116524285	0.5931924345	3.4268642515	0.812807873	13.766702884	0.849955755	3.6153974525	0.154059029533073	12.9217661025	48.7098084565	3.3377933305	molpercent	AA1014	7.4141	0.1413	0.6449	18.5609	0.0273	0.8108	7.951	47.8364	2.3307	0.0363	0.1355	0.3378	0.1967	0.213	0.3718	0.1966	0.815	2.6401	3.9053	4.3668	0.0909	0.1146	0.862	061101	Successful	Same Color
At2g40400	Col-0	SALK_082660	060929	P16128	RL03280	Heterozygous		F10177	molpercent	061102	12.7103988435	0.651020763	2.6300535635	1.103077621	12.411567292	0.9892655245	4.424786932	0.139394179656831	14.7130952345	48.519547549	1.707792495	molpercent	AA1014	11.0254	0.2061	0.4688	12.8776	0.0175	1.9487	7.4531	47.9294	2.1172	0.0307	0.1274	0.6878	0.2221	0.261	0.4972	0.3316	0.9229	2.5454	2.6182	6.1705	0.1118	0.2025	1.2269	061101	Successful	Same Color
At4g13590	Col-0	SALK_129037	060929	P16203	RL02631	Heterozygous		F10178														molpercent	AA1015	9.4132	0.1287	0.545	15.4753	0.0314	2.7472	7.977	45.273	2.3195	0.0339	0.1418	0.3894	0.2665	0.3479	0.5067	0.3205	0.8451	2.2508	3.1069	6.7031	0.0856	0.1362	0.9554	061102	Successful	Same Color
	Col	SSB4	060929	P16134	RL02650			F10178	molpercent	061103	11.7384935845	0.648479758	3.0378218515	1.156818265	14.495857488	0.8865523015	3.3506781555	0.184710110879149	13.9743234945	48.564329515	1.961935473	molpercent	AA1015	16.3065	0.2331	0.5628	15.0341	0.0275	1.9084	6.1452	42.459	2.0866	0.0284	0.0643	0.3877	0.3329	0.3463	0.522	0.3504	1.1008	2.1717	4.1817	4.1676	0.1072	0.1373	1.3385	061102	Successful	Same Color
	Col-0	CS60000	060929	P16137	RL03762			F10178	molpercent	061103	12.5175432125	0.6524323845	2.735511745	1.1003182145	13.3446086515	1.087103414	3.726481481	0.188597682126941	14.1663619555	48.581991054	1.8990502025	molpercent	AA1015	12.8423	0.1436	0.5534	14.2309	0.0231	1.5805	7.2371	44.5531	2.284	0.0361	0.089	0.3489	0.2967	0.3257	0.4463	0.3409	1.0224	2.2074	3.7723	6.3179	0.1208	0.1198	1.108	061102	Successful	Same Color
At1g15140	Col-0	SALK_145819	060929	P16201	RL03919			F10178														molpercent	AA1015	7.1687	0.1234	0.5466	19.3162	0.026	2.2788	7.4582	44.6315	2.3281	0.0374	0.1053	0.3078	0.2483	0.2547	0.4248	0.2542	0.788	1.8578	3.6219	7.3025	0.0862	0.1006	0.7331	061102	Successful	Same Color
	Col-0	CS60000	060929	P16036	RL03905			F10178														molpercent	AA1015	12.3589	0.2468	0.5564	14.1555	0.0201	2.4186	6.3032	35.0888	1.7475	0.0334	0.1115	0.5991	0.3795	0.562	0.5414	0.2137	0.8839	12.5599	4.1283	5.2756	0.1176	0.1669	1.5316	061102	Successful	Same Color
	Col	SSB4	060929	P16251	RL03767			F10178														molpercent	AA1015	10.5265	0.1068	0.5251	15.1318	0.0249	1.6921	6.8236	46.6764	2.2042	0.0309	0.1038	0.3024	0.2686	0.2557	0.3643	0.2439	0.8463	2.0681	4.3973	6.2547	0.081	0.0895	0.9819	061102	Successful	Same Color
At1g50770	Col-0	SALK_060403	060929	P16252	RL03662	Homozygous		F10178														molpercent	AA1015	16.0039	0.1039	0.7789	24.8429	0.0357	0.8196	9.7009	30.1002	1.7915	0.032	0.1268	0.3521	0.3024	0.2109	0.3415	0.1792	0.7265	1.2036	6.0769	5.7035	0.1042	0.1121	0.3506	061102	Successful	Light Green
At2g25300	Col-0	SALK_009405	060929	P16142	RL03228			F10178														molpercent	AA1015	10.6595	0.1234	0.5844	15.9573	0.0267	1.7999	7.9016	44.4315	1.9853	0.0308	0.1021	0.4013	0.3428	0.4281	0.4817	0.2716	0.6981	1.9573	4.2899	6.0355	0.1051	0.1522	1.2338	061102	Successful	Same Color
	Col	SSB4	060929	P16202	RL04243			F10178														molpercent	AA1015	12.5564	0.1643	0.483	16.9954	0.0155	3.3242	8.6358	39.614	1.9499	0.0361	0.1072	0.4328	0.3473	0.381	0.5714	0.372	0.9955	2.4373	3.5498	5.5835	0.1179	0.1897	1.14	061102	Successful	Same Color
At1g08080	Col-0	SALK_009792	060929	P16141	RL03013			F10178	molpercent	061103	17.0444797635	0.863573307	3.925063618	0.952313835	12.585332313	1.171204273	4.2051069215	0.340882018994222	13.42752792	43.595523814	1.888992213	molpercent	AA1015	14.8312	0.4523	0.5397	15.5098	0.0255	3.0516	6.9155	39.832	2.1524	0.0295	0.076	0.3903	0.318	0.4342	0.5773	0.2724	0.7021	1.8973	4.7072	5.8227	0.0925	0.1594	1.2113	061102	Successful	Same Color
At2g41330	Col-0	SALK_014557	060929	P16038	RL03017			F10178														molpercent	AA1015	14.6563	0.271	0.6106	18.1859	0.0219	4.8926	8.5203	34.7294	1.6514	0.0334	0.0679	0.5125	0.3339	0.4684	0.7138	0.4834	1.1799	2.6532	3.2252	5.1875	0.1117	0.1698	1.32	061102	Successful	Same Color
At1g08630	Col-0	SALK_134724	060929	P16143	RL03260			F10178														molpercent	AA1015	10.8666	0.1178	0.696	17.1979	0.0313	1.0761	9.5963	41.0498	2.0759	0.0363	0.1143	0.4078	0.4612	0.539	0.4742	0.2507	0.8481	1.9895	4.2007	6.2308	0.1557	0.1476	1.4364	061102	Successful	Same Color
At5g57345	Col-0	SALK_094836	060929	P16257	RL03212	Homozygous		F10178	molpercent	061103	15.0575179765	0.66716952	2.930492565	0.9814330315	12.1845515795	1.1215155475	3.7871038495	0.286280876071103	14.624574157	45.7569761435	2.6023847515	molpercent	AA1015	13.5849	0.1424	0.4295	14.9282	0.0382	1.3653	6.9006	40.5192	2.1538	0.03	0.087	0.4451	0.3277	0.3426	0.4429	0.1796	0.8197	1.2178	5.7254	8.6691	0.1104	0.1643	1.3764	061102	Successful	Same Color
	Col	SSB4	060929	P16258	RL03849			F10178														molpercent	AA1015	11.046	0.1056	0.4969	15.7846	0.0251	1.6199	5.9875	47.8762	2.0621	0.0255	0.1012	0.3056	0.2888	0.2675	0.3727	0.2839	0.7912	1.6963	4.154	5.4039	0.0921	0.1054	1.1081	061102	Successful	Same Color
At1g02980	Col-0	SALK_012144	060929	P16039	RL02556			F10178														molpercent	AA1015	13.4825	0.2462	0.6719	16.2699	0.0304	3.3891	7.8828	38.4209	1.9425	0.0283	0.0987	0.3971	0.3162	0.3644	0.5236	0.3756	1.0121	2.777	4.642	5.5934	0.101	0.1473	1.2873	061102	Successful	Same Color
At3g56040	Col-0	SALK_020654	060929	P16256	RL03012	Homozygous		F10178														molpercent	AA1015	10.059	0.1408	0.7593	18.0386	0.0414	1.0789	10.2661	41.6892	2.7652	0.0423	0.1247	0.3701	0.2997	0.278	0.3754	0.2578	0.9824	2.1989	3.3811	5.6461	0.1079	0.11	0.987	061102	Successful	Light Green
	Col	SSB4	060929	P16140	RL04251			F10178														molpercent	AA1015	8.5188	0.108	0.7752	19.461	0.029	2.0635	9.2697	42.4564	1.8371	0.0316	0.1031	0.3222	0.2665	0.3078	0.4263	0.2614	0.7823	1.5813	4.2336	6.0194	0.0797	0.1223	0.9435	061102	Successful	Same Color
At1g67840	Col-0	SALK_125411	060929	P16144	RL02639	Homozygous		F10178														molpercent	AA1015	11.6797	0.1357	0.5856	13.701	0.0299	1.4652	7.6215	44.9189	3.0528	0.0374	0.0822	0.4341	0.292	0.2903	0.4135	0.2488	1.0362	2.116	3.64	6.9731	0.1095	0.1053	1.0314	061102	Successful	Same Color
At4g24090	Col-0	SALK_012632	060929	P16138	RL03014			F10178														molpercent	AA1015	13.233	0.135	0.5673	16.3033	0.0275	1.037	7.8341	43.75	1.9623	0.0311	0.1079	0.4453	0.315	0.3072	0.4697	0.3245	1.0328	2.3034	3.2301	5.1481	0.0951	0.1069	1.2333	061102	Successful	Same Color
At3g08950	Col-0	SALK_032461	060929	P16255	RL03334	Homozygous		F10178														molpercent	AA1015	12.8118	0.1012	0.6123	12.9505	0.0208	1.2653	9.2733	45.4364	2.1542	0.0332	0.0799	0.3949	0.2529	0.2687	0.3878	0.2913	0.8241	2.1161	3.5292	5.92	0.1027	0.1135	1.0598	061102	Successful	Same Color
At3g52320	Col-0	SALK_016775	060929	P16035	RL03889	Homozygous		F10178														molpercent	AA1015	6.1828	0.0797	0.8129	20.8817	0.0282	0.7034	9.4141	44.2958	2.5638	0.0312	0.0927	0.2827	0.2372	0.176	0.2902	0.2497	0.6464	2.156	5.0244	4.9558	0.0711	0.0716	0.7526	061102	Successful	Same Color
At1g03680	Col-0	SALK_087118	060929	P16033	RL03020			F10178														molpercent	AA1015	15.0616	0.1525	0.5247	16.7815	0.0324	1.9549	6.6311	42.8426	2.3145	0.0321	0.1074	0.3808	0.3141	0.3825	0.4518	0.2748	1.0215	0.0056	3.7769	5.3986	0.101	0.1479	1.3091	061102	Successful	Same Color
At5g13440	Col-0	SALK_064243	060929	P16136	RL02672	WildType		F10178														molpercent	AA1015	9.251	0.0848	0.8953	19.9324	0.0293	0.7083	9.7082	40.5236	2.5934	0.0434	0.096	0.3128	0.2649	0.2641	0.2721	0.1527	0.7557	1.4964	6.2619	5.21	0.1059	0.0885	0.9495	061102	Successful	Same Color
At1g53140	Col-0	SALK_065118	060929	P16253	RL03656	Homozygous		F10178																																							061102	Successful	Same Color
At1g21750	Col-0	SALK_015253	060929	P16037	RL03527			F10178														molpercent	AA1015	5.8291	0.1016	0.9332	23.7477	0.0251	1.0676	10.5228	38.5792	2.556	0.0384	0.0836	0.3344	0.245	0.2847	0.36	0.1741	0.7006	1.4823	6.5019	5.3383	0.0771	0.1092	0.908	061102	Successful	Same Color
At5g41110	Col-0	SALK_075966	060929	P16135	RL03345	Homozygous		F10178														molpercent	AA1015	8.9468	0.1372	0.4481	15.5699	0.0281	1.6182	7.3777	48.296	2.5312	0.0407	0.1022	0.3511	0.2599	0.3067	0.3974	0.2897	0.968	2.4005	3.3039	5.4938	0.0828	0.1112	0.9391	061102	Successful	Same Color
	Col	SSB4	060929	P16205	RL03906			F10178														molpercent	AA1015	11.4746	0.1255	0.5209	14.5221	0.0207	1.91	7.9359	45.917	2.4055	0.0339	0.0979	0.3944	0.2949	0.3074	0.4776	0.34	0.8937	2.3736	3.2763	5.4032	0.0957	0.1341	1.045	061102	Successful	Same Color
At4g11160	Col-0	SALK_128966	060929	P16204	RL02624	WildType		F10178														molpercent	AA1015	12.6196	0.1315	0.5662	14.3621	0.0273	1.7535	8.5581	43.8878	2.3622	0.0328	0.1061	0.4399	0.2802	0.297	0.4311	0.3179	0.8728	2.4522	3.0153	6.197	0.0917	0.1286	1.0692	061102	Successful	Same Color
At3g02065	Col-0	SALK_020125	060929	P16250	RL03891			F10178	molpercent	061103	15.1617120225	0.8482611105	3.6881166575	1.0767048775	12.368629288	1.2777264445	4.5048071955	0.319389857555494	14.5048053505	44.2270023465	2.0228448475	molpercent	AA1015	13.575	0.1302	0.4541	13.4232	0.0282	1.5596	7.0734	45.8965	2.2621	0.0375	0.0946	0.4134	0.3069	0.2749	0.443	0.2687	1.0111	2.2615	3.7094	5.5077	0.0831	0.1213	1.0647	061102	Successful	Same Color
At1g08070	Col-0	SALK_084804	060929	P16065	RL03669			F10179	molpercent	061103	13.1446751855	0.7867132585	2.522329532	1.241184334	12.9618038375	1.213330938	4.325339722	0.191928446847253	15.30053757	46.747948722	1.564208451	molpercent	AA1015	7.2091	0.1404	0.6523	15.8089	0.0364	1.4602	8.1308	50.1748	2.433	0.0473	0.0835	0.4832	0.247	0.2971	0.5556	0.1968	1.1817	2.0604	2.5202	5.1151	0.1181	0.1348	0.9133	061102	Successful	Same Color
At1g79110	Col-0	SALK_053473	060929	P16072	RL03561			F10179	molpercent	061103	13.681703306	0.779451321	2.468830514	1.2685345425	11.4822172165	1.3798845535	4.993442584	0.156198370158718	15.7820742425	46.444588724	1.563074624	molpercent	AA1015	7.395	0.1267	0.6258	14.4523	0.0301	1.9319	6.8836	53.1791	2.4402	0.0422	0.0787	0.3934	0.2013	0.2635	0.5081	0.1982	0.9009	1.972	2.2862	5.0679	0.0985	0.1289	0.7957	061102	Successful	Same Color
	Col-0	CS60000	060929	P16074	RL03762			F10179														molpercent	AA1015	9.5187	0.1354	0.662	14.1699	0.0253	1.5722	6.8947	50.9451	1.983	0.0447	0.0776	0.4284	0.2588	0.268	0.5416	0.1748	0.9309	2.0803	2.6904	5.4717	0.1049	0.1238	0.8978	061102	Successful	Same Color
At5g26820	Col-0	SALK_034189	060929	P16182	RL03024			F10179														molpercent	AA1015	6.141	0.0965	0.5877	14.5764	0.0418	1.497	5.9656	55.7817	2.2875	0.0444	0.0784	0.3516	0.2209	0.2262	0.425	0.1747	0.8571	1.4345	3.0105	5.1392	0.0937	0.124	0.8447	061102	Successful	Same Color
At2g01590	Col-0	SALK_026614	060929	P16041	RL03362			F10179														molpercent	AA1015	9.8172	0.1149	0.6257	13.5765	0.0248	1.9949	6.5402	51.3639	2.481	0.0374	0.0954	0.4589	0.2211	0.2766	0.4535	0.2715	0.9962	2.1698	2.7434	4.3918	0.112	0.1385	1.095	061102	Successful	Same Color
At2g47730	Col-0	SALK_039887	060929	P16075	RL02972			F10179														molpercent	AA1015	8.8545	0.1217	0.6128	15.2345	0.0387	0.8655	6.3655	50.472	2.3971	0.0372	0.1007	0.3936	0.261	0.2836	0.4945	0.2173	0.8472	1.8515	2.9183	6.5117	0.1086	0.1317	0.881	061102	Successful	Same Color
At2g02800	Col-0	SALK_039503	060929	P16260	RL02678			F10179														molpercent	AA1015	8.5246	0.1303	0.542	15.2399	0.0369	1.7074	6.5164	50.7021	1.7856	0.0354	0.0961	0.3841	0.2011	0.2751	0.5036	0.245	0.9386	2.1474	3.0331	5.7879	0.088	0.132	0.9472	061102	Successful	Same Color
At5g66480	Col-0	SALK_033887	060929	P16183	RL02999			F10179	molpercent	061103	12.809279605	0.7860772555	2.5974628235	1.2538082225	13.496067427	1.2300786995	4.5688532455	0.214400866452441	15.0436798135	46.1991686785	1.8011233615	molpercent	AA1015	7.7842	0.1144	0.5992	14.5821	0.0392	1.8209	6.6549	52.5547	2.2955	0.0449	0.0537	0.3851	0.2187	0.231	0.489	0.1745	0.8945	1.7573	2.7726	5.4797	0.1039	0.1278	0.8223	061102	Successful	Same Color
At4g24760	Col-0	SALK_064192	060929	P16139	RL02987			F10179														molpercent	AA1015	6.5084	0.1179	0.5283	17.0409	0.0345	1.9059	6.878	49.6022	1.9806	0.0418	0.0908	0.3397	0.2464	0.2553	0.494	0.2351	0.86	2.0535	4.0419	5.6654	0.1012	0.1257	0.8527	061102	Successful	Same Color
At5g49015	Col-0	SALK_039639	060929	P16059	RL03098			F10179														molpercent	AA1015	7.5638	0.1127	0.702	14.6923	0.0336	1.6621	7.9345	51.4965	2.1803	0.0352	0.0706	0.3969	0.229	0.2559	0.5036	0.2504	0.8903	2.0958	2.6086	5.1689	0.0963	0.1332	0.8876	061102	Successful	Same Color
At2g42080	Col-0	SALK_027414	060929	P16031	RL03026			F10179	molpercent	061103	13.497505868	0.7675641835	2.793878927	1.172115463	13.3269861165	1.1064511315	4.4552964725	0.206431275293327	14.5088297125	46.473711603	1.691229244	molpercent	AA1015	11.7772	0.1078	0.5619	11.991	0.0452	2.1238	6.8656	49.8138	2.2384	0.0428	0.0746	0.4118	0.2072	0.2706	0.4842	0.2041	0.9525	1.8253	2.8801	5.9582	0.1121	0.1472	0.9046	061102	Successful	Same Color
At1g36990	Col-0	SALK_101497	060929	P16040	RL02628			F10179														molpercent	AA1015	6.6156	0.1406	0.6703	15.4655	0.0311	2.0804	7.5822	52.1499	2.0247	0.0397	0.0841	0.442	0.2458	0.2408	0.5143	0.3138	0.783	2.4438	2.246	4.7454	0.0941	0.1379	0.9091	061102	Successful	Same Color
	Col	SSB4	060929	P16066	RL01126			F10179	molpercent	061103	13.1678749825	0.7242559055	2.697516729	1.2955220925	13.1792771425	1.1555585405	4.0202046335	0.214426419566523	15.3523245265	46.850788587	1.342250439	molpercent	AA1015	6.1391	0.1265	0.5424	15.0627	0.0376	1.906	6.8442	50.8403	2.074	0.0435	0.0778	0.3677	0.2115	0.2722	0.5139	0.1886	0.9259	2.0349	3.5253	7.2849	0.1151	0.1249	0.7408	061102	Successful	Same Color
At1g66090	Col-0	SALK_120846	060929	P16064	RL02627	WildType		F10179														molpercent	AA1015	12.6912	0.2032	0.5926	17.9773	0.02	2.5566	6.3068	43.4154	1.8121	0.0376	0.0843	0.4636	0.309	0.3406	0.6435	0.2759	1.1513	2.2017	3.0117	4.416	0.1326	0.1597	1.1975	061102	Successful	Same Color
At5g43160	Col-0	SALK_114840	060929	P16063	RL02551			F10179	molpercent	061103	12.505864453	0.718532493	2.5245454405	1.2221642375	12.9579533795	0.9486122605	3.8861091915	0.158605781630322	15.1447568435	47.0484744135	2.8843815035	molpercent	AA1015	17.8827	0.5297	0.5261	16.478	0.0195	2.0931	6.544	39.7256	1.847	0.0383	0.0802	0.4835	0.3169	0.4067	0.6292	0.3278	0.8237	2.0405	4.123	3.4773	0.0903	0.1765	1.3407	061102	Successful	Same Color
At1g03680	Col-0	SALK_125097	060929	P16076	RL03579			F10179	molpercent	061103	13.383046557	0.8273781595	2.787779723	1.1608840285	12.47702757	1.210328508	3.970483464	0.280577159172752	15.786201683	46.353932971	1.7623601735	molpercent	AA1015	9.8238	0.133	0.6122	15.0478	0.0383	2.3506	6.6248	50.2342	1.9604	0.0423	0.0851	0.3874	0.2329	0.2996	0.5105	0.2733	0.9926	2.0702	2.2113	5.0302	0.1024	0.1395	0.7976	061102	Successful	Same Color
At2g33840	Col-0	SALK_122363	060929	P16070	RL02630			F10179	molpercent	061103	12.6584894835	0.7328919225	2.755686733	1.221864359	12.509146299	0.9632016775	4.1001430065	0.129787895095879	15.6156606545	46.220238766	3.092889201	molpercent	AA1015	6.114	0.1201	0.6862	14.812	0.0369	1.7613	8.2474	52.8931	2.0496	0.0376	0.0799	0.4149	0.2528	0.2602	0.4861	0.2786	0.8463	2.2532	1.9359	5.3972	0.0911	0.1327	0.8129	061102	Successful	Same Color
At1g11360	Col-0	SALK_026026	060929	P16042	RL03781			F10179	molpercent	061103	13.946628985	0.804130916	2.8334470405	1.2864639795	11.2722170745	1.283310497	5.1893595675	0.184203801616132	16.1695184275	45.574054462	1.4566652465	molpercent	AA1015	8.3293	0.1214	0.7319	16.3555	0.0238	1.7814	7.3607	51.1223	2.1268	0.039	0.082	0.4265	0.2536	0.2419	0.4335	0.2863	0.9195	2.486	2.5734	3.0587	0.0979	0.1325	1.0161	061102	Successful	Same Color
At5g46440	Col-0	SALK_039433	060929	P16254	RL02656			F10179														molpercent	AA1015	5.9823	0.0957	1.0032	21.8088	0.0505	0.5574	7.7831	48.2134	2.1952	0.0359	0.1407	0.352	0.2498	0.1717	0.3313	0.2005	0.7342	1.802	3.0631	4.2659	0.073	0.1027	0.7877	061102	Successful	Light Green
At5g06930	Col-0	SALK_114553	060929	P16062	RL03100			F10179	molpercent	061103	12.4212805175	0.701385503	2.6960458345	1.3071643005	12.6300684145	1.0162893275	3.663907586	0.150915586839058	15.3597352605	47.220205663	2.833002004	molpercent	AA1015	6.5318	0.1571	0.5279	16.0672	0.0299	2.2929	6.7315	51.4624	1.9767	0.0456	0.0876	0.3928	0.2408	0.2999	0.5345	0.2784	0.9838	2.3763	2.4406	5.4132	0.1017	0.1406	0.887	061102	Successful	Same Color
	Col-0	CS60000	060929	P16145	RL03905			F10179	molpercent	061103	15.0743461865	0.830516771	3.029948568	1.4540475035	12.2584661505	1.2486440045	5.204315713	0.204391778470283	15.676307434	43.2701821755	1.7488337125	molpercent	AA1015	7.747	0.1364	0.5853	15.1928	0.0383	1.8333	6.565	51.863	1.9756	0.0345	0.0796	0.4243	0.2396	0.279	0.5447	0.2439	0.8759	2.248	2.4769	5.5238	0.1081	0.1423	0.8428	061102	Successful	Same Color
At5g65460	Col-0	SALK_099639	060929	P16034	RL03261			F10179	molpercent	061103	13.50815461	0.5729249995	2.9119983095	1.1256609075	12.5973594255	1.084526464	4.0954482	0.215441622057555	15.0139334075	47.129943535	1.7446085175	molpercent	AA1015	6.4003	0.0902	0.58	17.6772	0.0369	0.9667	6.6421	52.1075	2.028	0.0333	0.0945	0.3581	0.2352	0.2292	0.4095	0.2126	0.7117	1.3349	3.2153	5.4465	0.081	0.1025	1.0068	061102	Successful	Light Green
At2g13550	Col-0	SALK_024197	060929	P16044	RL03025			F10179	molpercent	061103	13.0955715465	0.675386585	2.699941164	1.224101289	12.4879724285	1.0911657785	4.0090038405	0.172793070258356	15.407812713	47.444279821	1.691971761	molpercent	AA1015	6.0641	0.1323	0.5149	14.8439	0.0354	1.4291	5.437	54.0921	2.1737	0.0405	0.0713	0.3836	0.2306	0.2453	0.4577	0.1908	0.8573	1.9297	3.5221	6.2169	0.1079	0.1479	0.876	061102	Successful	Same Color
At1g70470	Col-0	SALK_075882	060929	P16069	RL02795			F10179														molpercent	AA1015	9.2058	0.1719	0.5032	15.6843	0.0329	2.1362	7.6447	45.4807	2.0673	0.0445	0.057	0.4522	0.2706	0.3506	0.6147	0.3027	1.2356	2.1549	5.2087	5.0156	0.136	0.1729	1.0569	061102	Successful	Same Color
At5g03110	Col-0	SALK_025790	060929	P16043	RL03531			F10179														molpercent	AA1015	7.9653	0.1266	0.6052	15.235	0.0323	2.0213	6.4324	52.7584	1.8989	0.0385	0.0845	0.3806	0.2169	0.2378	0.5026	0.2279	0.9754	2.1366	2.5707	4.4008	0.0947	0.1262	0.9314	061102	Successful	Same Color
	Col	SSB4	060929	P16071	RL01123			F10179														molpercent	AA1015	8.1403	0.1058	0.7005	14.4503	0.0395	1.9477	7.0726	50.5485	2.31	0.0376	0.0597	0.3847	0.2481	0.2641	0.5063	0.2136	0.877	1.8431	3.0063	6.1209	0.1176	0.1372	0.8686	061102	Successful	Same Color
At1g72020	Col-0	SALK_064653	060929	P16061	RL03312			F10179	molpercent	061103	12.5402193885	0.7303096055	2.901036527	1.2884673715	13.1157317325	0.9024338175	4.0635403435	0.140010818753218	14.7101712625	47.102593649	2.50548548	molpercent	AA1015	8.3902	0.2656	0.6397	15.2624	0.0252	1.8621	8.1446	48.2753	2.2672	0.0382	0.0994	0.4532	0.2389	0.4339	0.6362	0.327	1.1401	2.2771	2.0374	5.6787	0.0965	0.4062	1.0051	061102	Successful	Same Color
At2g47210	Col-0	SALK_049966	060929	P16073	RL03062			F10179														molpercent	AA1015	10.6203	0.1075	0.5694	15.8339	0.0315	1.8654	6.8449	46.9741	1.9922	0.0376	0.0896	0.4103	0.273	0.2787	0.463	0.1984	0.837	1.4924	3.5822	6.1196	0.1183	0.1524	1.1084	061102	Successful	Same Color
At1g06510	Col-0	SALK_074725	060929	P16060	RL02951			F10179														molpercent	AA1015	9.3316	0.1361	0.5283	14.3427	0.0314	2.0422	5.6453	50.1285	2.1744	0.0446	0.0692	0.3725	0.2506	0.2573	0.4858	0.2331	0.9014	2.1628	3.2997	6.4515	0.1068	0.14	0.8643	061102	Successful	Same Color
At1g79530	Col-0	SALK_080245	060929	P16067	RL02566			F10179														molpercent	AA1015	7.5699	0.1183	0.5425	14.8336	0.0382	1.7522	6.8044	52.2613	2.141	0.0378	0.0857	0.4005	0.2297	0.2753	0.499	0.2116	1.059	2.1346	2.8822	4.9587	0.1224	0.1509	0.891	061102	Successful	Same Color
At1g64100	Col-0	SALK_022264	060929	P16206	RL02607			F10179														molpercent	AA1015	9.9421	0.1146	0.5131	14.0613	0.0397	2.1268	6.2493	50.1362	2.2059	0.0424	0.0504	0.3215	0.2116	0.2156	0.4396	0.1976	0.753	1.6397	4.504	5.1623	0.1043	0.131	0.8379	061102	Successful	Same Color
At4g39920	Col-0	SALK_063809	060929	P16045	RL02964			F10180														molpercent	AA1015	7.3801	0.1039	0.6544	20.6748	0.0332	1.2594	6.931	46.5874	2.1417	0.0328	0.1306	0.3124	0.2744	0.228	0.3789	0.1999	0.7979	1.9256	2.9696	6.0426	0.0784	0.0896	0.7734	061102	Successful	Same Color
At1g77060	Col-0	SALK_151864	060929	P16164	RL03081	Homozygous		F10180														molpercent	AA1015	10.1002	0.1376	0.8125	15.0716	0.0319	1.3693	9.9187	45.6828	2.329	0.0369	0.0953	0.3873	0.2671	0.259	0.3569	0.2349	0.8466	1.7963	3.5574	5.492	0.0838	0.115	1.0179	061102	Successful	Same Color
	Col-0	CS60000	060929	P16178	RL03905			F10180	molpercent	061103	12.9953657355	0.642462029	2.7532665495	0.937351819	13.582137848	1.100827907	3.620057309	0.264877966704903	14.149221485	47.9587760935	1.995655255	molpercent	AA1015	10.9187	0.0922	0.5547	17.481	0.0335	0.9778	6.8	45.0807	2.1122	0.0349	0.1089	0.3197	0.248	0.2507	0.3663	0.1801	0.7219	1.1411	3.909	7.4892	0.0881	0.1036	0.9878	061102	Successful	Same Color
	Col	SSB4	060929	P16050	RL01118			F10180														molpercent	AA1015	8.7979	0.1366	0.6068	15.2082	0.0286	1.6284	9.2321	45.8907	2.0432	0.0395	0.0879	0.4542	0.2292	0.2999	0.4964	0.2989	0.8337	2.555	2.8195	7.115	0.1096	0.1275	0.9613	061102	Successful	Same Color
	Col-0	CS60000	060929	P16173	RL03762			F10180	molpercent	061103	13.103175647	0.6347359965	2.9283401775	1.1616438155	12.563627053	1.10969783	4.133774229	0.193496866920106	15.175673217	47.1687517255	1.8270834395	molpercent	AA1015	10.99	0.1284	0.4734	13.7976	0.0246	1.9089	6.2838	50.2396	1.9687	0.0303	0.1146	0.3592	0.2668	0.3142	0.4213	0.3031	0.9794	2.2323	3.3363	4.4976	0.0912	0.1233	1.1151	061102	Successful	Same Color
At5g20130	Col-0	SALK_020695	060929	P16048	RL02978			F10180														molpercent	AA1015	13.6291	0.1843	0.652	16.9372	0.0238	1.7239	8.5924	41.4496	1.8506	0.034	0.0704	0.4835	0.3083	0.3469	0.5463	0.309	1.0979	2.3719	3.5816	4.2982	0.112	0.1366	1.2605	061102	Successful	Same Color
	Col	SSB4	060929	P16058	RL01127			F10180														molpercent	AA1015	11.731	0.1467	0.5218	15.6198	0.0216	2.2397	7.6403	44.3253	2.2308	0.0361	0.0877	0.4481	0.2944	0.3056	0.5262	0.3284	1.1029	2.4349	3.6951	4.7683	0.0969	0.1353	1.2631	061102	Successful	Same Color
	Col	SSB4	060929	P16179	RL01136			F10180														molpercent	AA1015	10.0424	0.0775	0.6294	17.57	0.0343	1.0594	6.7394	47.6182	2.3417	0.03	0.1113	0.2537	0.2427	0.222	0.3288	0.2111	0.7405	1.4988	4.0802	5.1271	0.0631	0.0807	0.8977	061102	Successful	Light Green
At1g79790	Col-0	SALK_045345	060929	P16171	RL03015	Heterozygous		F10180														molpercent	AA1015	10.2497	0.13	0.3962	15.0134	0.0403	1.7887	6.1732	47.722	2.1983	0.0444	0.0802	0.3352	0.267	0.3039	0.4485	0.2066	0.9093	1.7768	4.8134	5.9297	0.1037	0.1226	0.9468	061102	Successful	Same Color
	Col	SSB4	060929	P16176	RL01138			F10180														molpercent	AA1015	11.0672	0.1493	0.4455	13.849	0.0229	1.8187	7.392	45.2292	1.9594	0.0476	0.0678	0.4158	0.28	0.3339	0.5734	0.3238	1.3037	2.4662	6.0586	4.7756	0.1353	0.1515	1.1337	061102	Successful	Same Color
	Col	SSB4	060929	P16168	RL01128			F10180														molpercent	AA1015	11.4868	0.1571	0.4975	13.5362	0.0225	1.8265	6.8076	47.9839	1.9867	0.0354	0.0828	0.3787	0.2162	0.3778	0.5311	0.286	1.1586	2.2617	3.9066	4.9872	0.1301	0.1686	1.1742	061102	Successful	Same Color
	Col	SSB4	060929	P16047	RL01120			F10180														molpercent	AA1015	7.117	0.1248	0.7228	15.5963	0.0298	1.3678	9.918	47.4628	2.1789	0.0427	0.0871	0.4247	0.2482	0.298	0.425	0.2821	1.0361	2.1753	3.0294	6.2351	0.0966	0.1288	0.9727	061102	Successful	Same Color
	Col	SSB4	060929	P16053	RL01116			F10180														molpercent	AA1015	11.7848	0.1426	0.6653	17.5924	0.0327	1.5369	7.2277	44.1997	1.9151	0.0296	0.0795	0.4397	0.2899	0.3026	0.4829	0.2773	0.9002	2.0967	2.6778	5.8946	0.0869	0.123	1.222	061102	Successful	Same Color
	Col	SSB4	060929	P16170	RL01131			F10180														molpercent	AA1015	14.1164	0.247	0.5037	14.2891	0.0221	2.2859	7.0013	44.8141	2.1492	0.0316	0.0801	0.4492	0.247	0.3498	0.493	0.324	1.0298	2.1562	3.189	4.7231	0.091	0.1167	1.2908	061102	Successful	Same Color
At5g23450	Col-0	SALK_152371	060929	P16175	RL03685	Homozygous		F10180														molpercent	AA1015	12.7671	0.1469	0.7673	15.2318	0.0256	2.1583	8.7728	42.7834	1.9356	0.0315	0.0876	0.4928	0.3085	0.3724	0.5049	0.2944	1.1281	2.6272	3.1357	4.7835	0.121	0.1273	1.3962	061102	Successful	Same Color
At5g56220	Col-0	SALK_132425	060929	P16167	RL03292	Homozygous		F10180	molpercent	061103	13.158357982	0.438191420407819	2.5958429435	0.9904608965	14.508184219	0.9591291555	2.281206147	0.214351851511053	14.5309101675	48.4058999835	1.917465231	molpercent	AA1015	11.2678	0.1593	0.5149	11.6017	0.0295	2.3107	7.2598	39.7731	2.3011	0.0586	0.0569	0.3478	0.2703	0.3511	0.5138	0.2246	1.3141	1.8404	13.2053	5.2345	0.1584	0.1598	1.0465	061102	Successful	Same Color
At4g26640	Col-0	SALK_116115	060929	P16177	RL03095			F10180														molpercent	AA1015	10.2853	0.0976	0.4294	16.2561	0.0268	1.2659	6.3935	47.5057	2.057	0.0355	0.0849	0.2641	0.2556	0.2369	0.3988	0.2564	0.809	1.6599	5.3259	5.1808	0.101	0.1008	0.9728	061102	Successful	Same Color
At1g11800	Col-0	SALK_126721	060929	P16169	RL03256	Homozygous		F10180														molpercent	AA1015	10.1402	0.1222	0.5553	14.3158	0.0344	1.7342	7.3488	47.9702	2.4629	0.0379	0.1045	0.3588	0.2553	0.2792	0.4243	0.2351	0.945	1.9183	3.9759	5.4916	0.0911	0.1278	1.071	061102	Successful	Same Color
At3g54900	Col-0	SALK_139556	060929	P16165	RL02625			F10180	molpercent	061103	13.6291368985	0.7039362705	2.9223005865	1.178246305	12.8634770905	1.152004245	4.089103304	0.197196140287204	14.638257156	46.8038820985	1.822459902	molpercent	AA1015	11.0982	0.1275	0.5091	14.6416	0.04	1.2795	5.9158	48.4953	2.1545	0.0352	0.0865	0.3615	0.2463	0.288	0.4541	0.2432	0.895	2.0327	3.1307	6.8925	0.1105	0.1091	0.8533	061102	Successful	Same Color
	Col	SSB4	060929	P16172	RL01130			F10180	molpercent	061103	13.361595382	0.6388063825	2.9876583505	1.0851586685	12.9275752445	1.104337654	3.618010922	0.200960214976101	15.0260694615	47.280285586	1.769542132	molpercent	AA1015	10.3621	0.1443	0.4158	14.395	0.0257	2.029	6.4032	48.4232	2.1456	0.0353	0.1012	0.3097	0.2603	0.3102	0.4461	0.2747	0.9337	2.1602	3.9976	5.548	0.0948	0.1266	1.058	061102	Successful	Same Color
At4g19710	Col-0	SALK_082155	060929	P16052	RL02618			F10180														molpercent	AA1015	5.5462	0.1071	0.465	12.8558	0.0777	1.1072	6.0331	38.2214	1.6574	0.0305	0.1519	0.3409	0.3732	0.2546	0.3803	0.2364	0.68	1.6436	2.2634	26.73	0.0818	0.1022	0.6604	061102	Successful	Same Color
At1g55370	Col-0	SALK_019994	060929	P16057	RL02696	Homozygous		F10180														molpercent	AA1015	17.6677	0.1083	0.6233	11.1493	0.0249	1.7815	8.5738	41.2438	2.1286	0.0338	0.1009	0.3339	0.2398	0.293	0.3781	0.2388	0.9872	2.081	5.9297	4.6986	0.1017	0.1506	1.1316	061102	Successful	Same Color
At5g65300	Col-0	SALK_133788	060929	P16046	RL03899			F10180														molpercent	AA1015	2.3094	1.4067	12.4833	16.1126	0.0302	0.2669	5.3173	42.2113	3.9133	0.0498	0.0838	0.7485	0.3218	0.19	0.4171	0.061	0.9609	1.2307	5.1035	5.5458	0.1328	0.1435	0.96	061102	Successful	Same Color
At2g40400	Col-0	SALK_082660	060929	P16180	RL03322	Homozygous		F10180														molpercent	AA1015	14.3492	0.1049	0.558	16.0565	0.0248	1.4684	6.038	44.8699	1.9303	0.0226	0.1012	0.3864	0.2909	0.3013	0.392	0.2448	0.9113	1.6812	3.7733	4.928	0.095	0.1295	1.3423	061102	Successful	Same Color
At1g31160	Col-0	SALK_042175	060929	P16049	RL03056	Homozygous		F10180														molpercent	AA1015	14.8018	0.5296	0.6097	15.9252	0.0293	5.3177	8.4666	35.0693	1.5407	0.0418	0.0864	0.4844	0.2441	0.4864	0.7313	0.4641	1.3531	2.5696	4.9625	4.4169	0.1281	0.2297	1.5117	061102	Successful	Same Color
At1g24180	Col-0	SALK_010286	060929	P16051	RL03353	Homozygous		F10180														molpercent	AA1015	11.7924	0.0986	0.3878	17.7271	0.0382	0.9553	7.1269	38.7561	2.7932	0.0468	0.071	0.2148	0.207	0.2663	0.318	0.1497	0.5502	0.8446	10.7493	5.9301	0.0888	0.0958	0.7918	061102	Successful	Same Color
	Col	SSB4	060929	P16181	RL01133			F10180														molpercent	AA1015	10.9207	0.1394	0.4215	15.066	0.0257	1.7636	6.7334	48.0641	2.1806	0.0406	0.0676	0.3674	0.2604	0.2862	0.4932	0.2861	1.0731	2.4891	3.7093	4.324	0.0992	0.1373	1.0514	061102	Successful	Same Color
	Col	SSB4	060929	P16056	RL01144			F10180														molpercent	AA1015	8.5596	0.122	0.5866	14.9406	0.0368	1.5172	7.8704	47.0085	2.3432	0.0437	0.0858	0.3434	0.2706	0.2348	0.428	0.1875	0.78	1.9035	3.7976	7.9033	0.0942	0.111	0.8314	061102	Successful	Same Color
At5g23020	Col-0	SALK_007222	060929	P16054	RL02610	Homozygous		F10180														molpercent	AA1015	10.321	0.1339	0.6789	14.6757	0.0265	2.7037	8.3874	46.1112	1.9313	0.0337	0.1077	0.4123	0.2612	0.3309	0.5253	0.2897	1.0633	2.2623	2.7352	5.7559	0.0989	0.1405	1.0135	061102	Successful	Light Green
At1g18730	Col-0	SALK_056498	060929	P16055	RL03343			F10180														molpercent	AA1015	14.4314	0.1293	0.7415	11.122	0.0276	1.6271	8.5838	45.3406	2.8797	0.0389	0.0783	0.3502	0.2386	0.2562	0.3738	0.2113	0.9795	2.2008	4.6717	4.5947	0.1148	0.14	0.8684	061102	Successful	Same Color
At1g21750	Col-0	SALK_136642	060929	P16166	RL03003			F10180														molpercent	AA1015	11.3419	0.1426	0.5407	14.1998	0.0378	1.7847	7.2116	45.3539	2.0453	0.0341	0.068	0.4233	0.2667	0.334	0.4384	0.184	0.9849	1.7349	3.9022	7.4214	0.1123	0.1472	1.2903	061102	Successful	Same Color
At1g22510	Col-0	SALK_107859	061018	P16286	RL04373	Homozygous		F10181														molpercent	AA1016	16.6189	0.9064	0.7344	10.3003	0.0177	5.8166	8.6722	36.5197	2.2511	0.0295	0.0979	0.7186	0.2176	0.6854	0.7542	0.4884	1.5747	2.9802	3.2508	4.9625	0.0644	0.2545	2.084	061119	Successful	Same Color
At3g16785	Col-0	SALK_083090	061018	P16447	RL04399	Homozygous		F10181														molpercent	AA1016	6.2681	0.183	0.6746	14.6862	0.0272	3.2747	8.2907	46.6464	2.4143	0.0439	0.1526	0.4535	0.2391	0.4495	0.616	0.3844	0.7663	2.9972	2.2932	7.7846	0.1411	0.1855	1.0283	061119	Successful	Same Color
At3g11170	Col-0	SALK_147096	061018	P16288	RL04380	Homozygous		F10181														molpercent	AA1016	17.4207	0.1472	0.7246	12.5853	0.031	2.0342	8.6367	37.035	2.7865	0.0362	0.0904	0.3956	0.318	0.4742	0.3582	0.2042	0.5832	3.1268	5.2917	6.0174	0.0971	0.1981	1.4076	061119	Successful	Light Green
At1g13930	Col-0	SALK_130097	061018	P16332	RL04374	Homozygous		F10181														molpercent	AA1016	12.3835	0.1306	0.689	11.6286	0.0224	2.3154	7.8558	46.6312	2.5062	0.0351	0.1367	0.5244	0.2535	0.4212	0.5093	0.441	1.1677	2.9377	2.9026	4.7511	0.1405	0.1675	1.4492	061119	Successful	Same Color
At1g15690	Col-0	SALK_106153	061018	P16349	RL04377	Homozygous		F10181														molpercent	AA1016	9.6665	0.1466	0.5994	13.1652	0.027	2.978	8.7624	45.9264	2.5759	0.0355	0.1627	0.4664	0.2351	0.3986	0.5175	0.3776	0.9509	2.348	3.0617	5.9898	0.1146	0.169	1.3251	061119	Successful	Same Color
At5g15280	Col-0	SALK_053947	061018	P16347	RL04393	WildType		F10181														molpercent	AA1016	9.4361	0.2584	0.5889	13.7844	0.021	3.6759	7.9201	45.3414	2.3037	0.0385	0.1162	0.5837	0.1976	0.5909	0.7243	0.4409	0.9833	3.1201	2.448	5.8553	0.1364	0.191	1.244	061119	Successful	Same Color
At2g34170	Col-0	SALK_091903	061018	P16344	RL04386	WildType		F10181														molpercent	AA1016	11.3686	0.1671	0.6212	14.4819	0.0208	2.4092	8.7327	43.2606	2.3972	0.0425	0.1153	0.5788	0.2976	0.4898	0.6542	0.5343	1.1438	3.607	2.7105	4.6574	0.131	0.2023	1.3764	061119	Successful	Same Color
At1g32190	Col-0	SALK_060122	061018	P16289	RL04388	Homozygous		F10181														molpercent	AA1016	11.9523	0.4876	0.5901	11.177	0.0162	5.496	9.7645	41.9322	2.1695	0.0457	0.1054	0.7132	0.1124	0.6577	0.8554	0.6608	1.1774	4.0094	1.7955	4.561	0.1135	0.224	1.383	061119	Successful	Same Color
At4g25970	Col-0	SALK_055283	061018	P16312	RL04397	Homozygous		F10181														molpercent	AA1016	10.7599	0.2875	0.6585	11.5217	0.0179	2.9114	8.8745	46.8582	2.9656	0.0344	0.1692	0.5697	0.1561	0.4737	0.6139	0.5124	0.9587	3.5049	1.5233	5.1139	0.0985	0.1828	1.2333	061119	Successful	Same Color
At2g32650	Col-0	SALK_136551	061018	P16341	RL04371	Homozygous		F10181	molpercent	061121	11.2096322	0.514012512	2.748583739	0.968582228	15.9459121955	0.701150643	2.9062768885	0.208026206535408	13.3871613545	49.655799153	1.7548628765	molpercent	AA1016	8.3125	0.1537	0.7915	21.6932	0.0191	0.7853	6.8447	43.6466	2.3309	0.0456	0.1637	0.3359	0.271	0.3127	0.3563	0.3134	0.7928	3.498	4.0128	4.013	0.0879	0.1221	1.0972	061119	Successful	Light Green
At3g17690	Col-0	SALK_129200	061018	P16449	RL04383	Homozygous		F10181														molpercent	AA1016	12.0679	0.1895	0.5783	12.3682	0.0266	2.7354	7.8289	41.8079	3.1015	0.0362	0.1134	0.6388	0.3327	0.6383	0.6992	0.9515	1.1977	2.6527	3.58	6.4152	0.1439	0.2298	1.6664	061119	Successful	Same Color
At1g72890	Col-0	SALK_099669	061018	P16348	RL04385	Homozygous		F10181														molpercent	AA1016	10.3681	0.1609	0.5654	15.0827	0.0184	2.6075	7.9318	44.2461	2.4617	0.0379	0.1397	0.4887	0.2653	0.5022	0.5563	0.4688	1.05	4.5579	2.0972	4.8914	0.0995	0.1773	1.2252	061119	Successful	Same Color
At5g01760	Col-0	SALK_072718	061018	P16448	RL04391	Homozygous		F10181														molpercent	AA1016	9.8777	0.2286	0.7602	13.0528	0.0164	3.3891	10.1472	42.7501	2.865	0.0406	0.1345	0.613	0.2848	0.514	0.7033	0.5374	1.1614	3.7418	2.6207	4.8914	0.1477	0.2106	1.3116	061119	Successful	Same Color
At1g27690	Col-0	SALK_072667	061018	P16346	RL04394	Homozygous		F10181														molpercent	AA1016	8.5764	0.1753	0.5466	13.9219	0.0205	3.0168	9.2399	46.9535	2.4113	0.0387	0.1455	0.5405	0.2488	0.4507	0.6027	0.5272	0.9878	3.2921	1.7792	5.155	0.094	0.1656	1.11	061119	Successful	Same Color
At4g35130	Col-0	SALK_118555	061018	P16333	RL04382	Homozygous		F10181														molpercent	AA1016	12.1652	0.3091	0.6206	11.6749	0.0197	4.0654	8.9258	43.5019	2.5813	0.0365	0.1233	0.574	0.1285	0.6145	0.7166	0.5805	1.1698	4.0633	2.1978	4.2311	0.1227	0.2252	1.3524	061119	Successful	Same Color
At1g62760	Col-0	SALK_084836	061018	P16334	RL04390	WildType		F10181														molpercent	AA1016	11.1009	0.1487	0.7228	12.6736	0.0271	2.8191	9.7972	43.4256	2.8305	0.0393	0.1754	0.504	0.2439	0.4586	0.5643	0.4482	0.9339	2.8691	3.0187	5.862	0.113	0.1722	1.052	061119	Successful	Same Color
At1g63680	Col-0	SALK_080437	061018	P16337	RL04395	Homozygous		F10181														molpercent	AA1016	9.7584	0.2171	0.566	15.5552	0.021	2.6835	9.2077	43.0013	2.5517	0.0382	0.1155	0.5215	0.3119	0.4977	0.5866	0.3535	0.9096	2.6567	3.1329	5.682	0.1048	0.1678	1.3595	061119	Successful	Same Color
At1g05805	Col-0	SALK_106364	061018	P16314	RL04381	Homozygous		F10181														molpercent	AA1016	14.0081	0.1871	0.8731	11.6367	0.0199	2.7694	10.9827	40.5202	2.8358	0.0383	0.1302	0.6666	0.254	0.5359	0.6385	0.587	1.3311	3.4795	2.3318	4.1147	0.1595	0.2096	1.6903	061119	Successful	Same Color
At3g10070	Col-0	SALK_099569	061018	P16313	RL04389	Homozygous		F10181														molpercent	AA1016	10.6046	0.1384	0.6129	13.5995	0.0262	3.1528	7.7357	44.0367	2.4983	0.0369	0.1569	0.471	0.2505	0.4229	0.5463	0.4069	0.9349	2.9479	2.876	6.9959	0.1133	0.1731	1.2624	061119	Successful	Same Color
At4g19660	Col-0	SALK_098460	061018	P16446	RL04400	Homozygous		F10181														molpercent	AA1016	6.0282	0.1676	0.7206	14.9623	0.0236	2.7504	7.2935	48.8494	2.5515	0.0404	0.1414	0.4293	0.2203	0.3999	0.6174	0.4024	0.6531	2.9357	2.7453	6.7459	0.1053	0.163	1.0535	061119	Successful	Same Color
At5g07780	Col-0	SALK_074606	061018	P16338	RL04387	Homozygous		F10181														molpercent	AA1016	8.1437	0.2225	0.597	12.4648	0.0219	4.1758	9.3595	45.4287	2.9245	0.0453	0.1237	0.5719	0.2218	0.5552	0.7901	0.4906	1.0665	3.3578	2.5176	5.4144	0.1198	0.2124	1.1745	061119	Successful	Same Color
At1g14590	Col-0	SALK_072704	061018	P16311	RL04398	Homozygous		F10181														molpercent	AA1016	6.7959	0.1771	0.7261	13.7619	0.0229	2.039	9.7783	46.949	3.1538	0.0425	0.165	0.5012	0.2267	0.3968	0.5651	0.4956	0.8017	2.8739	2.4261	6.6956	0.1215	0.1519	1.1326	061119	Successful	Same Color
At3g13800	Col-0	SALK_057415	061018	P16454	RL04392	Homozygous		F10181														molpercent	AA1016	14.2907	0.8087	0.6256	12.5013	0.023	4.1138	6.7225	40.2169	1.8977	0.0327	0.1237	0.5302	0.4232	0.7031	0.7663	0.4154	0.9802	3.6386	3.3603	5.7392	0.0658	0.231	1.7899	061119	Successful	Same Color
At1g32240	Col-0	SALK_116307	061018	P16343	RL04378	Homozygous		F10181														molpercent	AA1016	11.1071	0.1543	0.5401	14.6235	0.0239	2.9523	8.973	42.2282	2.2188	0.0371	0.1527	0.5424	0.2701	0.481	0.589	0.5001	1.04	2.7329	2.731	6.2976	0.127	0.1837	1.4942	061119	Successful	Same Color
At1g63750	Col-0	SALK_147533	061018	P16453	RL04384	Homozygous		F10181														molpercent	AA1016	11.5185	0.3118	0.5732	11.6418	0.0209	3.6637	8.014	46.3478	2.6149	0.0416	0.116	0.6026	0.1564	0.5146	0.6513	0.486	0.9948	3.3682	2.2867	4.5168	0.1174	0.188	1.2528	061119	Successful	Same Color
At1g75400	Col-0	SALK_137120	061018	P16345	RL04369	Homozygous		F10181														molpercent	AA1016	18.7136	0.2584	0.7597	12.6027	0.0274	3.0164	9.0467	35.9092	2.1429	0.0361	0.0977	0.5853	0.3247	0.5332	0.6331	0.3512	1.2603	2.4642	3.6813	5.3288	0.1336	0.2331	1.8603	061119	Successful	Same Color
At3g15840	Col-0	SALK_127399	061018	P16339	RL04379			F10181														molpercent	AA1016	16.3168	0.6609	0.5899	10.1758	0.0209	4.5971	8.4928	39.6009	1.9994	0.0354	0.1383	0.6053	0.1413	0.5289	0.6899	0.4918	1.3224	2.9221	3.342	5.3511	0.0676	0.2244	1.685	061119	Successful	Same Color
At5g12930	Col-0	SALK_120789	061018	P16331	RL04375	WildType		F10181														molpercent	AA1016	15.5951	0.2277	0.5825	12.0802	0.0163	4.3684	7.748	41.5214	2.3839	0.0397	0.1221	0.539	0.2959	0.5758	0.6451	0.4678	1.0808	3.0371	2.668	4.2437	0.1113	0.1898	1.4605	061119	Successful	Same Color
At1g42960	Col-0	SALK_098367	061018	P16336	RL04396	Homozygous		F10181														molpercent	AA1016	12.7361	0.6699	0.6846	11.6812	0.0224	4.3966	10.1949	39.1623	2.3292	0.0385	0.1462	0.7745	0.2356	0.7276	0.8579	0.4908	1.1475	3.3436	2.4841	5.6485	0.0978	0.2578	1.8725	061119	Successful	Same Color
At3g55030	Col-0	SALK_148773	061018	P16342	RL04370	Homozygous		F10181														molpercent	AA1016	11.9944	0.1426	0.6435	12.952	0.0202	2.2441	8.3896	44.2329	2.1739	0.0383	0.1365	0.4474	0.2948	0.4696	0.5004	0.3563	1.0239	2.8628	3.7758	5.4703	0.1287	0.1667	1.5354	061119	Successful	Same Color
At1g62130	Col-0	SALK_020951	061018	P16329	RL04403	Homozygous		F10182	molpercent	061121	13.905633732	0.6875892795	2.776216332	1.089205834	11.9771267015	1.1894717665	4.8813956945	0.416754163198578	14.75903551	46.9185847375	1.398986247	molpercent	AA1016	18.8587	0.7863	0.5759	11.9118	0.0246	5.8128	7.2359	33.172	1.8183	0.0392	0.086	0.8421	0.5802	1.1619	1.0454	0.3273	1.1993	3.0243	3.3461	5.2591	0.1447	0.332	2.4161	061119	Successful	Same Color
At1g25560	Col-0	SALK_029626	061018	P16328	RL04411	Homozygous		F10182	molpercent	061121	14.520156621	0.682397228	3.2027763285	1.0733426905	11.6513226655	1.2377643555	4.8716341395	0.376751205858765	15.3766327795	45.5842317955	1.4229901885	molpercent	AA1016	11.8108	0.1047	0.5033	14.3224	0.0363	2.0986	4.8346	46.3371	1.9556	0.0352	0.1184	0.3396	0.3296	0.4268	0.5008	0.1834	0.5519	1.4309	4.178	8.5347	0.096	0.151	1.1204	061119	Successful	Same Color
At3g20150	Col-0	SALK_039654	061018	P16322	RL04412	Homozygous		F10182														molpercent	AA1016	11.8947	0.127	0.7956	14.9797	0.025	2.4123	6.2741	45.3119	2.1182	0.041	0.1022	0.4436	0.2493	0.4266	0.5745	0.3183	0.8012	2.6372	3.4262	5.4925	0.121	0.1574	1.2707	061119	Successful	Same Color
At3g21600	Col-0	SALK_042795	061018	P16433	RL04416	Homozygous		F10182	molpercent	061121	13.5639018725	0.5926154465	3.0607081545	0.856752706	13.257100557	0.971032238	3.499328721	0.267199964648638	14.231864674	48.1835654235	1.5159302395	molpercent	AA1016	7.4607	0.1826	0.8745	15.0505	0.0204	2.818	8.4827	47.4985	2.1424	0.042	0.1408	0.5315	0.2308	0.4249	0.6154	0.3302	0.9881	3.0763	2.4859	5.1519	0.1213	0.1847	1.1458	061119	Successful	Same Color
At3g20350	Col-0	SALK_093646	061018	P16326	RL04427	Homozygous		F10182	molpercent	061121	12.9205423005	0.5973288355	3.181706051	0.817097836	14.077195639	0.8850566405	3.6313363535	0.300718038982811	13.0432825395	48.7836525685	1.762083194	molpercent	AA1016	10.647	0.166	0.6168	13.7047	0.0284	2.9778	7.0066	47.0743	2.3135	0.04	0.137	0.4406	0.2153	0.4622	0.6341	0.3148	0.896	2.8432	2.4899	5.6137	0.1237	0.1904	1.064	061119	Successful	Same Color
At5g22800	Col-0	SALK_100540	061018	P16439	RL04429	Heterozygous		F10182	molpercent	061121	13.590892095	0.6437529505	2.5720514805	1.156217474	12.5215758355	1.1678800015	4.048388563	0.184706803030831	14.790997779	47.930679551	1.392857465	molpercent	AA1016	11.3786	0.2709	0.7566	12.9095	0.0343	3.6091	10.348	40.3025	1.9814	0.0421	0.1011	0.6781	0.339	0.6061	0.819	0.386	1.1018	2.4503	3.0096	7.005	0.185	0.2085	1.4776	061119	Successful	Same Color
At5g14060	Col-0	SALK_003685	061018	P16434	RL04408	Homozygous		F10182	molpercent	061121	13.7375817425	0.652073519	3.1346479145	1.0057179155	12.737235514	1.2016491555	4.3216574505	0.498339650275167	14.2030532875	47.0659242225	1.442119626	molpercent	AA1016	13.7393	0.1869	0.865	14.1067	0.0205	3.1	6.9891	45.6158	2.2852	0.0448	0.0953	0.5327	0.2651	0.4983	0.5806	0.2582	1.0037	2.2318	2.8106	2.8401	0.1281	0.2342	1.5681	061119	Successful	Same Color
At4g25450	Col-0	SALK_151551	061018	P16438	RL04421	Homozygous		F10182														molpercent	AA1016	10.0872	0.1738	0.8046	12.7293	0.0247	2.7884	10.5465	44.6268	2.6112	0.0386	0.136	0.573	0.236	0.4736	0.5649	0.3877	0.9567	2.6572	2.3156	5.7746	0.1243	0.1834	1.1862	061119	Successful	Same Color
At5g46070	Col-0	SALK_139144	061018	P16327	RL04419	Homozygous		F10182	molpercent	061121	13.0010434325	0.634564265	3.1507699535	0.91144391	13.3042575655	1.028502963	3.920565303	0.260481214928202	14.354622237	47.6514612995	1.782287854	molpercent	AA1016	10.4434	0.168	0.6256	14.474	0.0256	2.6859	7.0103	45.1504	2.2639	0.0369	0.1351	0.4598	0.2867	0.4892	0.6473	0.3255	0.983	2.7378	2.7794	6.5417	0.1398	0.2155	1.3752	061119	Successful	Same Color
At3g01345	Col-0	SALK_141810	061018	P16441	RL04430	Homozygous		F10182	molpercent	061121	13.0419211015	0.6089230015	2.7924011585	1.0379756255	13.2155003125	0.997685796	3.7491367835	0.245649033565105	14.256334822	48.444105193	1.6103671695	molpercent	AA1016	10.6445	0.1717	0.778	14.09	0.0301	3.2216	8.7623	42.0646	2.175	0.0381	0.1129	0.5229	0.2548	0.4723	0.6272	0.3327	0.8628	2.5172	2.4732	8.245	0.1279	0.1897	1.2856	061119	Successful	Same Color
At5g48460	Col-0	SALK_019403	061018	P16426	RL04407	Heterozygous		F10182														molpercent	AA1016	8.4485	1.0674	1.4516	15.4017	0.0162	2.7216	6.4272	37.4303	2.16	0.0394	0.1127	1.4584	0.7098	1.6953	1.1244	0.4726	1.9479	3.9513	3.8143	4.6974	0.2926	0.426	4.1334	061119	Successful	Same Color
At1g35460	Col-0	SALK_121760	061018	P16428	RL04423	Homozygous		F10182	molpercent	061121	13.3981759905	0.639962125	2.684588922	1.107859798	12.2037985485	1.1103919415	4.280442474	0.221184904863217	14.932923688	47.140414268	2.2802573375	molpercent	AA1016	17.0278	0.8858	0.9341	11.9249	0.02	5.258	10.9973	33.7624	1.788	0.0379	0.1068	0.8533	0.1468	0.8146	0.8745	0.5235	1.0834	3.6631	2.3229	4.8791	0.096	0.2343	1.7653	061119	Successful	Same Color
At3g15850	Col-0	SALK_126600	061018	P16303	RL04418	Homozygous		F10182	molpercent	061121	14.605350437	0.473758974973018	2.8121805325	0.808766057	11.300724721	1.0716061885	4.102755406	0.212196960518419	14.766394557	48.405570244	1.440695919	molpercent	AA1016	9.9934	0.1876	0.896	14.2579	0.0267	1.7614	7.008	42.9963	2.094	0.0436	0.1313	0.5485	0.2781	0.5099	0.6144	0.3567	0.8359	6.2271	2.949	6.5835	0.1695	0.171	1.3603	061119	Successful	Same Color
At5g19020	Col-0	SALK_126644	061018	P16429	RL04431	Homozygous		F10182														molpercent	AA1016	14.0675	0.2717	0.6259	14.0611	0.0325	3.1008	6.0375	41.4563	1.9568	0.0316	0.1168	0.4958	0.3633	0.5984	0.6762	0.2311	0.6714	1.9717	3.4564	7.9467	0.0991	0.2076	1.5238	061119	Successful	Same Color
At2g22460	Col-0	SALK_003443	061018	P16437	RL04413	Homozygous		F10182	molpercent	061121	14.087293727	0.675383935	2.7838228	0.988590124	12.3941774355	1.1980303715	4.505582165	0.25505471500688	14.2063103965	47.5196273385	1.386126989	molpercent	AA1016	14.5123	0.1877	0.7055	13.8488	0.0185	1.7231	7.6962	44.169	2.3487	0.0418	0.1231	0.5242	0.2729	0.4436	0.6378	0.3461	0.8708	2.9526	2.2378	4.7195	0.1111	0.1865	1.3224	061119	Successful	Same Color
At4g13050	Col-0	SALK_111046	061018	P16304	RL04426	Homozygous		F10182	molpercent	061121	13.162194906	0.528121802	3.1509359225	0.8077445355	12.156083636	1.1985454295	4.523683579	0.382601006150143	14.063247431	48.092522858	1.9343188915	molpercent	AA1016	17.9462	0.237	0.6855	13.494	0.0252	3.7583	7.0591	36.3096	2.1082	0.0375	0.0712	0.7032	0.4689	0.8336	0.8861	0.2992	1.0626	2.3227	3.5707	5.6044	0.1628	0.3067	2.0472	061119	Successful	Same Color
At5g35170	Col-0	SALK_111774	061018	P16307	RL04417	Homozygous		F10182														molpercent	AA1016	12.3528	0.1811	0.7107	16.5338	0.023	3.3958	7.3926	40.9463	1.9444	0.039	0.1097	0.5428	0.3219	0.5442	0.6962	0.3918	0.9672	2.9246	3.2101	4.9662	0.1409	0.2116	1.4532	061119	Successful	Same Color
At3g14540	Col-0	SALK_000099	061018	P16308	RL04409	Homozygous		F10182														molpercent	AA1016	13.4449	0.6149	0.8461	10.3255	0.0359	2.2293	9.4175	31.8751	1.884	0.0323	0.086	1.5535	1.657	2.5129	0.943	0.3055	1.97	2.2152	4.8996	7.8105	0.5125	0.4841	4.3449	061119	Successful	Same Color
At3g24360	Col-0	SALK_032288	061018	P16444	RL04406	Heterozygous		F10182	molpercent	061121	13.7000683465	0.623202665	2.9733588565	0.9825728765	12.7380602705	1.181083405	4.5562083345	0.420201566553216	13.834073318	47.654233816	1.3369365415	molpercent	AA1016	14.4952	0.599	0.834	13.1341	0.0198	4.1903	7.0664	41.2142	1.808	0.035	0.1138	0.5735	0.1316	0.5922	0.7788	0.3307	1.0081	3.1659	2.5699	5.4219	0.1219	0.2103	1.5856	061119	Successful	Same Color
At3g18230	Col-0	SALK_032655	061018	P16301	RL04402	Homozygous		F10182														molpercent	AA1016	9.7529	0.3086	0.771	14.0191	0.0201	2.5929	7.7237	44.1789	2.1175	0.0442	0.1227	0.496	0.3018	0.5866	0.6235	0.3448	0.6377	5.2901	2.8228	5.5912	0.0926	0.1703	1.3911	061119	Successful	Same Color
At2g15740	Col-0	SALK_012323	061018	P16302	RL04410	Homozygous		F10182														molpercent	AA1016	16.4926	0.3666	0.4799	11.5246	0.0366	3.7924	5.4378	41.0572	2.0674	0.0376	0.1092	0.4816	0.3631	0.7007	0.7896	0.235	0.9214	1.8047	3.5669	7.8617	0.0851	0.2318	1.5564	061119	Successful	Same Color
At5g01020	Col-0	SALK_044339	061018	P16436	RL04405			F10182														molpercent	AA1016	11.0332	0.138	1.0654	19.6802	0.0337	0.839	6.002	40.3578	2.0463	0.0397	0.1245	0.3616	0.3017	0.3606	0.4193	0.1567	0.4721	4.6918	5.1428	5.3	0.1368	0.152	1.1448	061119	Successful	Same Color
At5g35220	Col-0	SALK_061494	061018	P16324	RL04428	Heterozygous		F10182	molpercent	061121	13.782645125	0.6411339605	2.5819649075	1.098049022	12.3779003575	1.124984128	4.256653654	0.209838989450188	14.824636817	47.8721688035	1.2300242325	molpercent	AA1016	14.6582	0.5894	0.7585	13.6705	0.0219	4.9774	9.4039	35.4399	1.7505	0.0433	0.121	0.8145	0.359	0.7678	0.98	0.4563	1.29	3.038	2.6732	6.0589	0.1152	0.266	1.7466	061119	Successful	Same Color
At4g30210	Col-0	SALK_152766	061018	P16323	RL04420	Homozygous		F10182	molpercent	061121	13.8808163755	0.685468348	2.7543429235	1.1211955745	12.083486609	1.1688194265	4.5672590255	0.259569193227342	15.204583458	46.9196833995	1.3547756635	molpercent	AA1016	17.8518	0.9861	0.6488	11.2251	0.0262	4.9243	9.9214	34.3293	1.7509	0.0392	0.1218	0.7994	0.2511	0.65	0.8464	0.4724	1.286	2.4699	3.1594	6.1315	0.081	0.2381	1.7899	061119	Successful	Same Color
At5g08415	Col-0	SALK_030869	061018	P16427	RL04415	Homozygous		F10182	molpercent	061121	14.2115567295	0.484174136956825	2.495086473	0.8318371195	12.151756327	1.115295553	3.553271088	0.202454068278442	15.1520095175	47.601189818	2.201369167	molpercent	AA1016	13.9927	0.0904	0.738	13.2793	0.0485	2.1219	7.2479	41.0055	2.0162	0.031	0.0777	0.374	0.2915	0.3273	0.3838	0.1732	0.5181	1.9476	4.268	9.6584	0.0932	0.1352	1.1805	061119	Successful	Same Color
At3g02660	Col-0	SALK_045570	061018	P16309	RL04401			F10182	molpercent	061121	13.2709331815	0.5936378855	2.860949455	0.9417970705	13.0863946245	1.0896536065	3.6943724225	0.207087845496127	14.0458986135	48.798357201	1.410918092	molpercent	AA1016	6.4016	0.1537	0.7823	17.0538	0.0284	1.421	6.3049	48.591	2.4434	0.0415	0.1237	0.3838	0.2664	0.3478	0.4829	0.2874	0.6027	3.0763	2.7823	7.217	0.117	0.1491	0.942	061119	Successful	Same Color
At4g37670	Col-0	SALK_112320	061018	P16431	RL04432	Homozygous		F10182	molpercent	061121	13.5015460435	0.609893492	2.7313971175	1.0539086425	12.628930777	1.162821001	3.901845794	0.201022894878607	14.7297971855	48.112066254	1.366770796	molpercent	AA1016	9.5433	0.4227	0.7676	16.2582	0.0333	2.1173	6.3927	45.0005	1.9935	0.0398	0.1185	0.3948	0.2609	0.3699	0.4976	0.2517	0.6246	1.8242	2.7861	8.8813	0.0855	0.1513	1.1849	061119	Successful	Same Color
At5g13860	Col-0	SALK_122115	061018	P16432	RL04424	Homozygous		F10182	molpercent	061121	12.828572795	0.590566588	3.076961369	0.9098888005	13.7278434485	0.999980986	3.496976152	0.246476923017635	13.6537130145	48.824769681	1.6442502395	molpercent	AA1016	8.8387	0.1613	0.745	15.6107	0.025	2.6151	6.4589	47.6846	1.9104	0.0368	0.0939	0.4476	0.237	0.4365	0.6336	0.2593	0.8076	2.5223	2.3183	6.7273	0.1081	0.1762	1.1458	061119	Successful	Same Color
At2g28200	Col-0	SALK_137213	061018	P16442	RL04422	Homozygous		F10182	molpercent	061121	12.9347593005	0.583723035	2.9991838745	0.9192193515	13.547095087	0.991894198	3.687333069	0.266583146200194	13.524207219	47.7911957745	2.7548059425	molpercent	AA1016	12.4204	0.1699	0.6709	14.5029	0.0225	2.1631	7.6723	45.4064	2.0734	0.0374	0.133	0.4477	0.1816	0.4029	0.5162	0.2989	0.7268	2.8955	2.4403	5.3645	0.0931	0.1486	1.2113	061119	Successful	Same Color
At3g16950	Col-0	SALK_003718	061018	P16321	RL04404	Homozygous		F10182														molpercent	AA1016	17.7223	0.1879	0.6489	11.715	0.0203	2.7654	7.3689	38.8454	2.1077	0.0426	0.117	0.5857	0.3041	0.4623	0.6158	0.3036	0.6835	5.4189	4.0737	4.4818	0.11	0.2046	1.2145	061119	Successful	Same Color
At2g39830	Col-0	SALK_016122	061018	P16443	RL04414	Homozygous		F10182														molpercent	AA1016	17.4227	0.2731	0.7575	13.8317	0.0247	3.9237	8.24	38.0528	1.8567	0.0375	0.0965	0.5957	0.3288	0.6016	0.7027	0.3918	1.08	2.3614	2.4704	4.8364	0.1254	0.2415	1.7472	061119	Successful	Same Color
At3g02030	Col-0	SALK_021205	061018	P16103	RL04447	Homozygous		F10183														molpercent	AA1016	12.0672	0.4634	0.5128	11.8022	0.0192	4.7932	8.9359	41.9919	2.6586	0.0393	0.1205	0.6477	0.182	0.6176	0.7849	0.6578	1.0607	3.6895	2.1686	4.9922	0.0998	0.2154	1.4796	061119	Successful	Same Color
At3g12980	Col-0	SALK_075639	061018	P16100	RL04438	Homozygous		F10183														molpercent	AA1016	13.7584	0.694	0.5925	10.2773	0.0228	5.2747	11.2765	37.3426	2.3961	0.0391	0.1601	0.821	0.1793	0.6877	0.8112	0.6454	1.4404	3.3825	2.7598	5.2367	0.0846	0.2383	1.879	061119	Successful	Same Color
At3g13150	Col-0	SALK_008117	061018	P16080	RL04457	Homozygous		F10183														molpercent	AA1016	14.3308	0.3075	0.6644	11.789	0.0291	3.3936	10.4459	38.7788	2.6247	0.0388	0.1426	0.6181	0.262	0.5601	0.6084	0.4493	1.1789	3.2413	2.9934	5.6381	0.1131	0.1852	1.6067	061119	Successful	Same Color
At3g55640	Col-0	SALK_037402	061018	P16082	RL04458	Homozygous		F10183														molpercent	AA1016	13.7567	0.4869	0.7046	10.2157	0.0207	4.5273	9.6955	40.411	2.7003	0.0408	0.1405	0.6131	0.1287	0.5785	0.6935	0.5281	1.2441	3.8986	2.6909	4.9892	0.1129	0.2087	1.6139	061119	Successful	Same Color
At3g43700	Col-0	SALK_060136	061018	P16085	RL04434	WildType		F10183														molpercent	AA1016	9.1053	0.6194	0.6658	11.2449	0.0243	6.9138	11.2714	40.6169	2.5815	0.038	0.1503	0.6531	0.07	0.7625	0.9752	0.6199	0.8969	3.3744	1.839	6.0066	0.0951	0.2204	1.2554	061119	Successful	Same Color
At5g04970	Col-0	SALK_094562	061018	P16078	RL04441			F10183	molpercent	061121	13.749869225	0.624630558	2.995501226	0.8616249745	13.18915592	1.0973400505	3.8814825835	0.457956308489192	13.5811944055	48.148135754	1.4131089915	molpercent	AA1016	11.6657	0.5947	0.8164	12.1423	0.0223	4.3857	8.6561	38.8926	2.3497	0.0354	0.1313	0.7839	0.2001	1.0586	0.8935	0.3311	1.1562	4.1162	3.6584	5.6191	0.1453	0.2593	2.0862	061119	Successful	Same Color
	Col	SSB4	061018	P16089	RL01012			F10183														molpercent	AA1016	9.0867	0.6211	0.6144	11.6164	0.0231	5.4157	10.2738	43.102	3.1178	0.0356	0.127	0.5817	0.1185	0.6164	0.8045	0.5386	0.83	3.2619	2.0025	5.7383	0.083	0.1883	1.2027	061119	Successful	Same Color
At3g50240	Col-0	SALK_022231	061018	P16108	RL04440	Homozygous		F10183	molpercent	061121	10.828812444	0.474049696590852	2.8480607995	0.8324223095	16.69081349	0.6027666115	2.6564372475	0.24579698227841	12.141074898	51.034559978	1.64520554	molpercent	AA1016	8.0774	0.1059	0.6216	15.5433	0.0268	2.1139	5.8388	48.7726	2.656	0.0409	0.1398	0.4021	0.2372	0.3664	0.514	0.3736	0.7095	2.9682	3.1186	6.0297	0.1157	0.1497	1.0782	061119	Successful	Same Color
At1g16160	Col-0	SALK_053466	061018	P16091	RL04453	Homozygous		F10183	molpercent	061121	13.2469955765	0.5649269925	2.9054721295	1.0389090545	13.475876558	1.177516817	3.9517792245	0.542323701	13.930630401	47.923373361	1.2421961815	molpercent	AA1016	13.6004	0.3196	0.6422	11.6038	0.0205	5.6091	10.586	37.8426	2.7776	0.0362	0.136	0.7027	0.2694	0.852	0.9633	0.587	1.0489	3.5007	2.1856	4.824	0.1453	0.2963	1.4507	061119	Successful	Same Color
At5g35560	Col-0	SALK_101752	061018	P16094	RL04436	Homozygous		F10183														molpercent	AA1016	13.8561	0.2446	0.6201	10.8787	0.0275	3.2215	9.0958	40.6776	2.4091	0.0357	0.1283	0.6516	0.448	0.9151	0.7558	0.4091	1.2262	2.8389	3.2008	6.0605	0.179	0.2448	1.8751	061119	Successful	Same Color
At2g28540	Col-0	SALK_033197	061018	P16086	RL04443	Homozygous		F10183	molpercent	061121	13.694420039	0.392666357335048	3.060554361	0.7793285225	13.506956909	1.1792935495	4.055394418	0.43350388610107	13.507138622	47.947836866	1.442906468	molpercent	AA1016	10.0229	0.7004	0.6827	11.4093	0.0207	6.2463	9.4415	41.6032	2.7632	0.0381	0.1488	0.6887	0.1314	0.59	0.8321	0.6398	1.1468	3.3489	2.2722	5.2411	0.0976	0.2134	1.7206	061119	Successful	Same Color
	Col-0	CS60000	061018	P16088	RL03762			F10183	molpercent	061121	13.118006057	0.64171406	3.045923109	1.0370235195	12.7602603295	1.0764145225	4.294479393	0.294697258769171	13.8391201285	46.777396441	3.114965179	molpercent	AA1016	7.3335	0.2947	0.6365	14.4201	0.0233	4.656	8.4063	45.3867	2.7357	0.0355	0.151	0.519	0.228	0.5543	0.7069	0.5254	0.7055	2.9736	2.0484	6.2394	0.0871	0.1836	1.1494	061119	Successful	Same Color
At4g30150	Col-0	SALK_037675	061018	P16098	RL04454	Homozygous		F10183	molpercent	061121	18.6781191335	0.810686078	4.0212211415	1.0074895665	10.8435233775	1.675271725	5.4145589575	0.67657458	14.8698996755	40.520077837	1.482577925	molpercent	AA1016	7.9112	0.2161	0.5155	13.599	0.0215	3.0388	8.232	48.1676	2.7357	0.0355	0.1436	0.5311	0.2222	0.611	0.7186	0.4476	0.713	3.1307	2.2977	5.2183	0.1061	0.2101	1.177	061119	Successful	Same Color
At5g21930	Col-0	SALK_052655	061018	P16087	RL04451	WildType		F10183	molpercent	061121	13.2479666725	0.6255068725	3.1252201765	0.7169011755	14.633864203	1.051361119	2.981051265	0.764652295	13.047668675	48.280838843	1.5249687005	molpercent	AA1016	10.4001	0.3329	0.631	12.941	0.0216	4.6622	8.6484	42.1749	2.507	0.0428	0.1339	0.5163	0.1697	0.6462	0.7568	0.4441	0.7693	2.8228	3.2128	6.7743	0.0988	0.18	1.1132	061119	Successful	Same Color
At4g12620	Col-0	SALK_068008	061018	P16093	RL04437	Homozygous		F10183														molpercent	AA1016	14.9466	0.4465	0.6829	12.2964	0.029	3.7554	8.6364	38.2175	2.2534	0.0329	0.1101	0.6224	0.3416	0.6243	0.6799	0.3139	1.2023	2.0797	3.7813	6.7992	0.1096	0.2077	1.831	061119	Successful	Same Color
At3g20040	Col-0	SALK_098180	061018	P16107	RL04448	Homozygous		F10183														molpercent	AA1016	8.5555	0.4028	0.5531	12.5426	0.021	4.733	9.3993	43.7934	2.5268	0.0419	0.1264	0.597	0.1898	0.544	0.7638	0.4923	0.899	3.3472	2.9955	5.8735	0.1047	0.2047	1.2926	061119	Successful	Same Color
At4g37840	Col-0	SALK_100981	061018	P16084	RL04442	Homozygous		F10183														molpercent	AA1016	12.4207	0.3086	0.6735	12.1598	0.0218	3.4852	10.678	41.0576	2.7823	0.0424	0.1274	0.601	0.1281	0.5362	0.6566	0.5723	0.9007	3.1249	2.4396	5.6079	0.1138	0.2085	1.3529	061119	Successful	Same Color
At4g11910	Col-0	SALK_003830	061018	P16079	RL04449	Homozygous		F10183														molpercent	AA1016	7.4968	0.1685	0.6485	15.1591	0.023	4.1082	9.2321	44.0332	2.3389	0.0394	0.1622	0.4832	0.2492	0.4493	0.6708	0.5093	0.7166	2.5919	2.6026	6.9235	0.1017	0.1786	1.1135	061119	Successful	Same Color
At1g51560	Col-0	SALK_025420	061018	P16104	RL04455	Homozygous		F10183	molpercent	061121	13.487968727	0.577511384	3.1153105165	0.938481558	13.5501290415	1.106742563	4.0971381425	0.405001328354859	13.4816437955	47.824495503	1.4155774385	molpercent	AA1016	10.7718	0.523	0.6222	11.6835	0.0187	6.0774	9.3648	41.6876	2.9325	0.0343	0.1201	0.5477	0.1072	0.7157	0.8527	0.603	0.9074	3.3593	2.2896	5.1588	0.1104	0.2329	1.2792	061119	Successful	Same Color
At4g27060	Col-0	SALK_094291	061018	P16081	RL04435	Homozygous		F10183														molpercent	AA1016	10.7121	0.1281	0.6844	13.075	0.0274	2.4701	5.6637	47.3857	2.3811	0.0384	0.1358	0.4374	0.2868	0.3929	0.5164	0.32	0.8054	2.8492	3.2541	6.8946	0.1096	0.1527	1.2791	061119	Successful	Same Color
	Col		061018	P16105	RL01264			F10183	molpercent	061121	11.7591398755	1.1010493235	3.4409250635	0.949572553	16.6561142325	0.6440164725	18.190623607	0.465042980948846	3.823367622	41.900242681	1.069905586	molpercent	AA1016	7.0032	0.3157	0.6286	14.6774	0.0182	5.6592	9.241	43.2291	2.218	0.0505	0.1335	0.5895	0.2443	0.8242	0.9993	0.4949	0.7578	3.8627	2.0432	5.332	0.1427	0.2331	1.3018	061119	Successful	Same Color
At3g11950	Col-0	SALK_024357	061018	P16090	RL04452	Homozygous		F10183														molpercent	AA1016	11.4596	1.3955	0.7405	11.0209	0.0236	8.0205	9.7436	35.8809	2.6673	0.0299	0.1236	0.8549	0.2377	0.8123	0.959	0.5802	1.15	2.7191	2.8046	6.5527	0.0863	0.2799	1.8575	061119	Successful	Same Color
At3g11040	Col-0	SALK_034105	061018	P16092	RL04445	WildType		F10183	molpercent	061121	13.546285465	0.6020148715	3.2334947625	0.9313848205	13.3313793105	1.23822579	4.1672119275	0.399915153683642	13.9239704985	47.194654062	1.4314633355	molpercent	AA1016	10.9309	0.5581	0.5989	11.8619	0.0233	5.1877	9.6267	41.6806	2.5427	0.0407	0.1448	0.6401	0.097	0.5761	0.7409	0.5948	1.0757	3.8785	2.3482	5.1286	0.086	0.2131	1.4248	061119	Successful	Same Color
At3g48320	Col-0	SALK_048771	061018	P16095	RL04444	Homozygous		F10183														molpercent	AA1016	13.5572	0.5311	0.6483	11.2155	0.0211	4.8898	9.6878	39.7563	2.7345	0.0345	0.1623	0.6191	0.1358	0.4967	0.6526	0.5129	1.1637	3.2999	2.7143	5.4968	0.0925	0.2	1.3769	061119	Successful	Same Color
At5g04610	Col-0	SALK_075496	061018	P16077	RL04433	Homozygous		F10183	molpercent	061121	12.7500152615	0.613937242	3.152538506	1.0531629455	13.2423146595	1.072483146	4.0394168065	0.259076617907766	14.21015275	48.231650056	1.375252007	molpercent	AA1016	8.1244	0.2115	0.5612	14.4974	0.0201	4.3159	7.7841	45.7585	2.3786	0.0374	0.1201	0.4953	0.26	0.5768	0.729	0.5182	0.7632	3.093	2.0984	6.2424	0.1083	0.1753	1.1309	061119	Successful	Same Color
At3g12010	Col-0	SALK_012278	061018	P16106	RL04456	Homozygous		F10183														molpercent	AA1016	8.0463	0.5194	0.5139	12.9552	0.0204	8.0989	8.8662	41.1368	2.6161	0.0351	0.1594	0.6403	0.1207	0.8152	1.0086	0.6439	0.9664	3.9272	1.8489	5.3583	0.1052	0.2238	1.3738	061119	Successful	Same Color
	Col	SSB4	061018	P16097	RL01011			F10183	molpercent	061121	13.254309082	0.6185457225	3.275461866	1.0313639055	13.1723163785	1.1211000415	4.163294285	0.424966730630235	14.2507107885	47.1920600355	1.4958711625	molpercent	AA1016	8.6907	0.468	0.5147	12.959	0.017	4.9819	9.2986	43.7541	2.9452	0.0369	0.1328	0.617	0.1745	0.6388	0.8719	0.6213	0.9143	3.9607	1.661	5.0648	0.1061	0.214	1.3567	061119	Successful	Same Color
	Col-0	CS60000	061018	P16096	RL03905			F10183	molpercent	061121	13.4676247575	0.6710587055	3.19121215	0.965236273	13.3100222275	1.138080524	4.0590414975	0.307825060067258	13.7139602645	47.6080821665	1.567856371	molpercent	AA1016	10.2606	0.4524	0.6376	13.0623	0.0197	4.8378	9.7534	42.1614	2.3901	0.0374	0.1204	0.5721	0.1798	0.6834	0.8746	0.5706	0.8392	3.7423	1.8328	5.3834	0.1073	0.2216	1.2596	061119	Successful	Same Color
At3g57670	Col-0	SALK_049220	061018	P16099	RL04446	Homozygous		F10183														molpercent	AA1016	11.1218	0.5451	0.6093	11.6429	0.0205	4.4385	10.3863	41.902	2.9324	0.0366	0.1334	0.5663	0.1403	0.5035	0.6631	0.5327	0.8797	3.4187	2.6438	5.3103	0.0889	0.1892	1.2947	061119	Successful	Same Color
At5g52020	Col-0	SALK_080153	061018	P16083	RL04450	Homozygous		F10183	molpercent	061121	13.247339274	0.5602915105	2.991825024	0.9576708535	13.597187325	1.21133126	3.9089394945	0.5081511235	13.39813343	48.305985084	1.3131456175	molpercent	AA1016	7.9951	0.1763	0.7527	12.6559	0.0261	4.0179	10.8866	42.7972	3.0022	0.0398	0.1835	0.5542	0.2612	0.4756	0.6001	0.4831	0.9224	2.6744	2.9712	6.9884	0.1293	0.181	1.226	061119	Successful	Same Color
At1g18500	Col-0	SALK_101771	061018	P16102	RL04439	WildType		F10183														molpercent	AA1016	5.3738	0.1262	0.9319	9.4453	0.0702	1.7027	8.3184	23.9045	2.2412	0.0849	0.1684	0.4054	0.233	0.2951	0.3013	0.1275	0.4217	18.0159	12.3917	14.1319	0.042	0.1199	1.1471	061119	Successful	Dark Green
At5g35560	Col-0	SALK_101752	061018	P16293	RL04487	Homozygous		F10184														molpercent	AA1017	6.9527	0.1388	0.5864	17.5403	0.0247	3.9461	7.7706	41.7908	1.6288	0.0405	0.1168	0.4448	0.2349	0.4004	0.6434	0.4065	0.8525	1.9616	3.9357	8.8804	0.1174	0.208	1.3779	061120	Successful	Same Color
At5g35170	Col-0	SALK_111774	061018	P16403	RL04464	Homozygous		F10184														molpercent	AA1017	12.5178	0.488	0.731	14.2987	0.0173	3.4349	7.9023	40.8351	1.4173	0.0377	0.1058	0.5932	0.2102	0.3371	0.6568	0.4769	1.189	2.3943	4.6995	5.5132	0.0945	0.1901	1.8593	061120	Successful	Same Color
At1g35460	Col-0	SALK_121760	061018	P16296	RL04470	Homozygous		F10184														molpercent	AA1017	11.3692	0.2211	0.6577	15.8388	0.0266	2.3088	6.3729	43.316	1.3943	0.0374	0.1098	0.4802	0.2047	0.3148	0.5395	0.3585	0.933	1.8184	4.3907	7.3752	0.1133	0.1723	1.647	061120	Successful	Same Color
At5g13860	Col-0	SALK_122115	061018	P16291	RL04471	Homozygous		F10184														molpercent	AA1017	9.3306	0.1525	0.6395	15.9615	0.0265	1.613	8.4001	43.0064	1.684	0.0375	0.1085	0.4802	0.234	0.3292	0.5145	0.314	0.8518	1.6521	5.1481	7.6751	0.1402	0.1692	1.5316	061120	Successful	Same Color
At3g15850	Col-0	SALK_126600	061018	P16402	RL04472	Homozygous		F10184	molpercent	061122	10.73963681	0.370835964873486	2.4873391225	0.853418188	16.5552088415	0.515085567	2.141987382	0.243447179638541	12.2397126325	52.1841842715	1.6691440385	molpercent	AA1017	9.2001	0.1941	0.803	17.16	0.0251	2.2741	7.7302	42.0757	1.763	0.0387	0.097	0.5289	0.2282	0.2846	0.5546	0.4227	0.9631	2.1786	4.2684	7.2675	0.1316	0.1667	1.644	061120	Successful	Same Color
At5g19020	Col-0	SALK_126644	061018	P16406	RL04473	Homozygous		F10184	molpercent	061122	9.725781302	0.42671238359384	2.726366147	0.9664338925	18.9912127875	0.428692200185757	2.1451862915	0.172214604194814	11.3518682185	51.219368982	1.846163189	molpercent	AA1017	11.2187	0.4705	0.672	14.7291	0.0231	4.4359	8.0234	40.7856	1.4754	0.0374	0.0788	0.5433	0.1769	0.3091	0.7399	0.5093	1.1776	2.1492	4.5154	5.9757	0.1063	0.219	1.6283	061120	Successful	Same Color
At1g14270	Col-0	SALK_147856	061018	P16412	RL04482	Homozygous		F10184														molpercent	AA1017	9.4562	0.5162	0.6623	15.8669	0.0235	8.4144	7.7799	35.2359	1.4837	0.0378	0.1087	0.5294	0.2045	0.4905	0.9246	0.4451	1.187	2.3649	5.1365	7.0363	0.1222	0.2833	1.6903	061120	Successful	Same Color
At1g72890	Col-0	SALK_099669	061018	P16408	RL04489	Homozygous		F10184														molpercent	AA1017	6.7885	0.2179	0.6191	15.5913	0.0231	3.9471	7.944	44.0485	1.7458	0.0384	0.1183	0.4877	0.2139	0.439	0.7406	0.4897	1.1105	2.0342	4.701	6.9504	0.1264	0.2467	1.3778	061120	Successful	Same Color
At4g25450	Col-0	SALK_151551	061018	P16419	RL04484	Homozygous		F10184														molpercent	AA1017	7.3169	0.1473	0.6626	16.9198	0.0267	2.4504	8.2331	42.4063	1.4393	0.0418	0.1025	0.4922	0.2932	0.4145	0.663	0.3752	0.865	1.9724	4.8144	8.4377	0.1693	0.23	1.5263	061120	Successful	Same Color
At1g22510	Col-0	SALK_107859	061018	P16298	RL04461	Homozygous		F10184														molpercent	AA1017	12.9904	0.3886	0.6089	13.3693	0.0222	3.3816	6.4404	43.1387	1.5574	0.0346	0.0987	0.4961	0.1879	0.3436	0.5351	0.354	1.058	2.1088	4.4967	6.4686	0.0993	0.1883	1.6328	061120	Successful	Same Color
At1g75400	Col-0	SALK_137120	061018	P16319	RL04478	Homozygous		F10184	molpercent	061122	10.0939270485	0.491479629207643	2.655914894	1.0106219635	17.8289276295	0.497164650691955	2.3549835825	0.181293898696776	12.034665826	50.8876120595	1.9634088155	molpercent	AA1017	7.6808	0.2471	0.6854	15.4222	0.0185	3.5207	8.8683	44.0298	1.87	0.0421	0.1012	0.5595	0.1645	0.3019	0.6477	0.5782	1.0883	2.5364	3.2867	6.5918	0.108	0.2036	1.4474	061120	Successful	Same Color
At1g15690	Col-0	SALK_106153	061018	P16421	RL04459	Homozygous		F10184														molpercent	AA1017	8.0094	0.1611	0.8329	18.704	0.0227	1.0558	7.7929	43.2975	2.5396	0.0394	0.1305	0.377	0.2118	0.2451	0.3931	0.3086	0.7949	2.669	5.0484	5.9055	0.1067	0.1187	1.2352	061120	Successful	Same Color
At5g46070	Col-0	SALK_139144	061018	P16401	RL04480	Homozygous		F10184														molpercent	AA1017	8.6389	0.3218	0.6664	14.1624	0.0242	3.2212	7.9007	45.1549	1.6324	0.0395	0.1007	0.5055	0.1769	0.3038	0.656	0.4636	1.1126	2.366	4.3932	6.4758	0.1033	0.1966	1.3835	061120	Successful	Same Color
At3g01345	Col-0	SALK_141810	061018	P16407	RL04481	Homozygous		F10184	molpercent	061122	10.0580510655	0.5258884625	2.8815022145	1.0999115505	17.251819139	0.531139107	2.5963163985	0.191385538880443	12.4512412935	50.7654783605	1.647266867	molpercent	AA1017	6.7664	0.2685	0.6478	15.8726	0.02	4.7226	8.0617	45.0517	1.4871	0.0397	0.1003	0.5506	0.17	0.4038	0.7473	0.5362	0.9723	2.5826	3.2072	6.2245	0.1125	0.2152	1.2394	061120	Successful	Same Color
At4g37840	Col-0	SALK_100981	061018	P16305	RL04488	Homozygous		F10184														molpercent	AA1017	8.5998	0.2504	0.6645	17.1045	0.0309	3.7332	6.975	42.7169	1.4873	0.0345	0.1179	0.4558	0.2445	0.4078	0.7153	0.4403	0.9478	1.8753	3.9187	7.435	0.1128	0.2233	1.5085	061120	Successful	Same Color
At5g12930	Col-0	SALK_120789	061018	P16418	RL04476	WildType		F10184														molpercent	AA1017	11.2341	0.2715	0.5929	15.4659	0.0242	2.8424	6.4933	44.0299	1.7158	0.029	0.0854	0.4657	0.2172	0.3198	0.547	0.3588	0.9357	2.0786	4.1246	6.2431	0.1018	0.1663	1.657	061120	Successful	Same Color
At2g32650	Col-0	SALK_136551	061018	P16317	RL04477	Homozygous		F10184														molpercent	AA1017	11.7977	0.3212	0.6808	15.708	0.0173	3.1042	7.8518	41.7168	1.5569	0.0353	0.0868	0.5581	0.2541	0.3803	0.7093	0.4183	1.0941	2.2769	4.0805	5.2517	0.1286	0.2268	1.7443	061120	Successful	Same Color
At2g28200	Col-0	SALK_137213	061018	P16292	RL04479	Homozygous		F10184	molpercent	061122	10.3223740945	0.488115191610381	2.485068448	1.0464747825	16.881783196	0.5719982945	2.480794032	0.151716217117143	12.526805974	51.381389978	1.6634797895	molpercent	AA1017	8.1915	0.1442	0.6291	16.9118	0.0257	2.0576	7.7808	43.4474	1.8323	0.0362	0.1179	0.4631	0.2916	0.377	0.532	0.3295	0.9043	2.0738	4.0812	8.045	0.153	0.1762	1.3988	061120	Successful	Same Color
At4g23650	Col-0	SALK_107620	061018	P16417	RL04468	Homozygous		F10184														molpercent	AA1017	9.5924	0.2259	0.7399	14.6078	0.0259	2.4733	7.5777	45.2173	1.672	0.0395	0.1146	0.4824	0.1886	0.2864	0.5359	0.4363	1.1298	2.1446	4.0319	6.6319	0.1136	0.1609	1.5715	061120	Successful	Same Color
At3g17690	Col-0	SALK_129200	061018	P16423	RL04475	Homozygous		F10184														molpercent	AA1017	6.5241	0.1802	0.7738	17.8236	0.0149	2.1022	7.7746	44.5733	2.5057	0.0323	0.1043	0.4259	0.2155	0.2284	0.4453	1.3739	0.8693	2.2665	4.0163	6.2459	0.1035	0.1594	1.2413	061120	Successful	Same Color
At4g30210	Col-0	SALK_152766	061018	P16318	RL04485	Homozygous		F10184														molpercent	AA1017	9.0971	0.3644	0.6998	14.4134	0.025	3.9665	7.9371	40.4671	1.6879	0.0348	0.0936	0.521	0.2463	0.4272	0.7489	0.4126	0.9683	2.0872	5.3354	8.5082	0.1564	0.2112	1.5906	061120	Successful	Same Color
At1g32240	Col-0	SALK_116307	061018	P16295	RL04466	Homozygous		F10184														molpercent	AA1017	8.8753	0.1456	0.6155	15.901	0.0315	2.1737	7.2807	43.8344	1.8111	0.0386	0.1057	0.4558	0.2229	0.3587	0.4883	0.3631	0.9784	2.8704	4.2196	7.5265	0.131	0.1415	1.4305	061120	Successful	Same Color
At4g13050	Col-0	SALK_111046	061018	P16404	RL04463	Homozygous		F10184														molpercent	AA1017	11.1676	0.1617	0.8097	15.9939	0.0193	2.0284	7.6565	42.445	1.497	0.0317	0.0844	0.5437	0.281	0.3643	0.5338	0.4034	0.9908	2.2104	4.8062	5.8136	0.1829	0.1694	1.8053	061120	Successful	Same Color
At3g55030	Col-0	SALK_148773	061018	P16424	RL04483			F10184														molpercent	AA1017	6.2014	0.1509	0.7264	18.7782	0.0321	2.3947	7.6632	43.2389	1.4664	0.0335	0.0942	0.4399	0.2367	0.3597	0.5771	0.3501	0.8055	1.9132	4.3433	8.4104	0.1516	0.2052	1.4273	061120	Successful	Same Color
At4g35130	Col-0	SALK_118555	061018	P16422	RL04467	Homozygous		F10184														molpercent	AA1017	5.4352	0.1392	0.9273	24.319	0.027	0.5807	5.5575	45.7345	2.2461	0.044	0.1067	0.26	0.198	0.1983	0.2904	0.1862	0.6106	2.6521	5.1994	4.2448	0.083	0.0828	0.8773	061120	Successful	Same Color
At3g10070	Col-0	SALK_099569	061018	P16413	RL04490	Homozygous		F10184														molpercent	AA1017	8.3794	0.5217	0.7307	17.4005	0.0242	5.3776	6.8203	39.753	1.5319	0.037	0.105	0.5259	0.1788	0.4435	0.902	0.4928	1.1188	2.3977	3.9716	7.33	0.1197	0.2697	1.5681	061120	Successful	Same Color
At1g05805	Col-0	SALK_106364	061018	P16416	RL04460	Homozygous		F10184														molpercent	AA1017	14.5675	0.5078	0.6713	13.4253	0.0208	3.4665	7.8672	39.7145	1.6005	0.0311	0.0919	0.5785	0.192	0.3635	0.5804	0.4715	1.2922	1.9869	4.1249	6.0567	0.0988	0.2061	2.0842	061120	Successful	Same Color
At4g37670	Col-0	SALK_112320	061018	P16414	RL04465	Homozygous		F10184														molpercent	AA1017	12.2105	0.4143	0.6343	14.8278	0.0137	3.4658	7.8428	41.6956	1.4458	0.0376	0.1024	0.6103	0.221	0.3836	0.6904	0.5257	1.4683	2.8485	3.7407	4.6743	0.1142	0.2016	1.8309	061120	Successful	Same Color
At3g57330	Col-0	SALK_121482	061018	P16316	RL04469	Homozygous		F10184														molpercent	AA1017	9.2315	0.1347	0.602	15.2929	0.0244	1.9388	5.8549	46.3114	1.4034	0.036	0.0893	0.4136	0.2482	0.3004	0.4697	0.2877	0.7918	1.895	4.9115	8.0876	0.1313	0.1497	1.394	061120	Successful	Same Color
At3g21600	Col-0	SALK_042795	061018	P16350	RL04522	Homozygous		F10185	molpercent	061122	10.5044848375	0.355337546048592	2.654129613	0.972062863	18.1458200655	0.659352418	2.3305657735	0.18933300169285	12.1157254045	50.2528709195	1.8203175555	molpercent	AA1017	8.7715	0.5438	0.8311	16.9225	0.0272	4.0831	8.18	40.4507	1.3896	0.0372	0.0692	0.6833	0.184	0.3634	0.8342	0.4159	1.2056	2.3969	4.063	6.2666	0.1194	0.2245	1.9373	061120	Successful	Same Color
At3g48320	Col-0	SALK_048771	061018	P16354	RL04519	Homozygous		F10185														molpercent	AA1017	6.5075	0.1324	0.6575	17.4667	0.0323	1.903	5.6407	46.9889	1.6315	0.0422	0.0654	0.4312	0.2784	0.3651	0.5394	0.2333	0.817	1.5749	3.6266	9.2476	0.1866	0.2035	1.4281	061120	Successful	Same Color
At4g25970	Col-0	SALK_055283	061018	P16380	RL04507	Homozygous		F10185	molpercent	061122	13.415718656	0.369629658643548	2.609730098	0.7998665185	13.301750021	1.3809354125	3.441650547	0.245760551173053	14.2395382225	48.63817285	1.5572474625	molpercent	AA1017	9.1537	0.1073	0.6043	16.7425	0.0332	2.0291	5.7086	46.8659	1.418	0.037	0.083	0.4302	0.2535	0.2769	0.4746	0.2228	0.8071	1.424	4.2457	7.3291	0.1146	0.1647	1.4742	061120	Successful	Same Color
At5g35220	Col-0	SALK_061494	061018	P16352	RL04513	WildType		F10185														molpercent	AA1017	12.4933	0.487	0.6139	15.1376	0.0303	3.9818	6.8409	40.2306	1.3562	0.0325	0.0811	0.635	0.231	0.475	0.6912	0.3502	0.917	1.6428	4.5601	6.741	0.1085	0.2477	2.1152	061120	Successful	Same Color
At1g63680	Col-0	SALK_080437	061018	P16109	RL04493	WildType		F10185	molpercent	061122	13.3707272165	0.441057205769846	3.007700856	0.879370492	13.322049936	1.0016852175	3.622565247	0.251977632293107	14.200842541	48.5600398495	1.341983804	molpercent	AA1017	14.8324	0.7094	0.5104	14.1175	0.0261	2.8567	5.799	43.3555	1.6641	0.027	0.0895	0.4962	0.277	0.4591	0.6465	0.3794	1.0108	1.908	4.473	4.1528	0.0651	0.2583	1.8862	061120	Successful	Same Color
At2g34170	Col-0	SALK_091903	061018	P16310	RL04496	WildType		F10185	molpercent	061122	13.1153752665	0.418381009429644	3.1364953995	0.7617486295	13.793632327	0.9426271215	3.2931110805	0.2548303371866	13.313993081	49.376653754	1.5931519915	molpercent	AA1017	16.674	0.7129	0.7406	11.9302	0.0249	3.3622	8.1912	39.3482	1.6265	0.0359	0.0813	0.7143	0.241	0.5736	0.7188	0.3469	1.1689	2.8932	3.7474	3.9413	0.1405	0.3065	2.4797	061120	Successful	Same Color
At3g20040	Col-0	SALK_098180	061018	P16390	RL04500	Homozygous		F10185	molpercent	061122	13.23234695	0.485054990901484	3.171197166	0.847223819	13.518624413	1.0560152975	3.731000936	0.257386122441858	13.5706320715	48.7102051545	1.420313077	molpercent	AA1017	10.4448	0.2715	0.6802	14.6112	0.0242	2.6528	7.0137	43.7372	1.5298	0.0381	0.095	0.6493	0.2838	0.5049	0.6525	0.3639	1.121	3.8175	3.6682	5.5116	0.1947	0.2331	1.9009	061120	Successful	Same Color
At3g57670	Col-0	SALK_049220	061018	P16425	RL04518	Homozygous		F10185	molpercent	061122	10.6408770265	0.360370542703426	2.478072628	0.9111332705	17.9178413515	0.695423095	2.566811176	0.211971389286995	11.57473262	50.9474213255	1.695345572	molpercent	AA1017	14.4257	0.4579	0.717	13.5233	0.0315	3.238	8.5973	36.3657	1.3701	0.0319	0.0892	0.7582	0.2451	0.5686	0.6161	0.2837	0.9349	1.2739	5.1093	8.2556	0.1107	0.3585	2.6378	061120	Successful	Same Color
At3g43700	Col-0	SALK_060136	061018	P16351	RL04512	WildType		F10185	molpercent	061122	10.350182057	0.459631601152299	2.8179208205	0.939081553	17.6188845045	0.616620518	2.477178791	0.201364272137677	11.850084411	51.0623128325	1.6067386375	molpercent	AA1017	11.6565	0.2671	0.7685	14.6912	0.0251	3.027	6.9149	44.3892	1.4522	0.032	0.1035	0.5261	0.1988	0.3361	0.6309	0.3765	1.0976	2.2569	3.5736	5.7014	0.1163	0.2133	1.6453	061120	Successful	Same Color
At5g04610	Col-0	SALK_075496	061018	P16330	RL04504	Homozygous		F10185														molpercent	AA1017	11.7598	0.2742	0.7353	14.2082	0.0255	3.0797	6.552	45.6562	1.4727	0.0337	0.1097	0.546	0.242	0.3596	0.5997	0.3624	0.9404	1.4933	3.3441	6.1015	0.1172	0.1776	1.8091	061120	Successful	Same Color
At1g62760	Col-0	SALK_084836	061018	P16300	RL04495	WildType		F10185	molpercent	061122	12.7806940405	0.384086923267436	3.068992692	0.8313272325	14.012493712	0.976808238	3.2172337255	0.240854701604515	13.1738737595	49.953670175	1.3599647975	molpercent	AA1017	12.2057	0.1757	0.5808	13.2195	0.0289	2.9085	5.581	49.0401	1.6115	0.0331	0.0809	0.5349	0.1953	0.3383	0.5585	0.3411	1.1626	1.8693	3.5338	3.9061	0.1106	0.1995	1.7842	061120	Successful	Same Color
At1g42960	Col-0	SALK_098367	061018	P16110	RL04492	Homozygous		F10185	molpercent	061122	13.907004002	0.5174282955	3.4003053795	0.8730317515	13.8302958495	1.0713281845	3.5606904345	0.293589820477028	13.531746346	47.558244467	1.456335467	molpercent	AA1017	13.8661	0.5221	0.5823	13.3562	0.0247	4.0286	7.462	42.8224	1.4072	0.0341	0.1066	0.7128	0.1833	0.3789	0.7065	0.498	1.3503	1.6041	3.5829	4.275	0.0903	0.2538	2.1516	061120	Successful	Same Color
At3g13800	Col-0	SALK_057415	061018	P16420	RL04510	Homozygous		F10185														molpercent	AA1017	11.7028	0.4285	0.5865	14.5225	0.0303	3.3663	5.6532	45.7326	1.5051	0.0343	0.0791	0.479	0.2055	0.3519	0.6297	0.2949	0.9742	1.6429	4.4107	5.3951	0.0943	0.2056	1.6751	061120	Successful	Same Color
At5g07780	Col-0	SALK_074606	061018	P16335	RL04505	Homozygous		F10185	molpercent	061122	13.138283046	0.391750768482345	2.89714129	0.788085318	13.8157413765	0.9575339495	3.311993956	0.225831399078267	13.328203257	49.8012524975	1.3441831395	molpercent	AA1017	8.7494	0.1677	0.6765	14.5593	0.0234	2.8711	6.264	48.8203	1.8098	0.0364	0.1214	0.5308	0.1976	0.2731	0.5502	0.3151	0.9523	1.9371	3.5064	5.843	0.102	0.1675	1.5257	061120	Successful	Same Color
At5g50390	Col-0	SALK_076606	061018	P16320	RL04502	Homozygous		F10185	molpercent	061122	13.364774256	0.5101714655	2.7928124895	0.893757132	13.3280159305	0.984088871	3.5681428375	0.283997934254758	13.712023304	49.1448114395	1.417404337	molpercent	AA1017	8.9532	0.1445	0.5877	14.8599	0.0289	1.4588	6.3469	48.4468	1.6096	0.0318	0.0813	0.4908	0.2151	0.3776	0.5775	0.248	0.7992	1.6119	4.3957	6.7569	0.1134	0.1899	1.6744	061120	Successful	Same Color
At5g01760	Col-0	SALK_072718	061018	P16340	RL04506	Homozygous		F10185	molpercent	061122	12.7503210635	0.438720971359992	3.231435139	0.772591406	14.086644576	1.047286244	3.2974369315	0.241703810596645	13.1160036455	49.458296187	1.5595600235	molpercent	AA1017	10.9843	0.2677	0.5638	15.9074	0.0263	3.3197	5.7237	46.0588	1.5187	0.0352	0.0541	0.4495	0.1701	0.29	0.5526	0.2882	0.9287	1.8302	4.128	5.1438	0.0762	0.1718	1.5113	061120	Successful	Same Color
At5g01020	Col-0	SALK_044339	061018	P16355	RL04521	Homozygous		F10185														molpercent	AA1017	8.3719	0.2996	0.7146	15.2512	0.0346	3.1334	6.8733	44.796	1.5305	0.036	0.097	0.5566	0.2016	0.3057	0.6162	0.3451	0.9396	1.953	4.0135	8.1005	0.1118	0.181	1.5374	061120	Successful	Same Color
At5g15280	Col-0	SALK_053947	061018	P16410	RL04509	WildType		F10185														molpercent	AA1017	14.0466	0.6235	0.5408	12.3213	0.0311	3.1405	6.6797	38.1967	1.6437	0.0339	0.0724	0.7804	0.3372	0.9224	0.6568	0.2355	1.5531	1.0899	7.1285	6.1654	0.1594	0.5903	3.0508	061120	Successful	Same Color
At3g12980	Col-0	SALK_075639	061018	P16325	RL04503	Homozygous		F10185	molpercent	061122	13.009161756	0.398316889977207	3.1077707145	0.8297582935	13.656191262	1.0003143845	3.532382524	0.250054691034482	13.3490140895	49.4800633885	1.3869720045	molpercent	AA1017	13.6181	0.6385	0.7497	14.3386	0.023	4.8161	6.6288	41.4863	1.3724	0.0308	0.0977	0.6291	0.149	0.431	0.8111	0.4784	1.3178	1.7339	3.4849	4.7077	0.0865	0.2774	2.0933	061120	Successful	Same Color
At4g19660	Col-0	SALK_098460	061018	P16111	RL04491	Homozygous		F10185	molpercent	061122	13.3256260275	0.412622660202569	2.678907888	0.780078617	13.2740590775	1.158068005	3.437583424	0.26926199440468	13.3102687935	49.882462857	1.4710606535	molpercent	AA1017	6.2497	0.5911	0.8947	3.9568	0.0251	0.5646	20.4377	14.4104	3.9394	0.0331	0.0734	2.2965	2.556	5.2284	1.584	0.6562	3.9515	9.8204	7.0606	6.2747	1.2583	0.9921	7.1452	061120	Successful	Same Color
At1g27690	Col-0	SALK_072667	061018	P16395	RL04508	Homozygous		F10185														molpercent	AA1017	11.4744	0.3459	0.6905	14.4093	0.0246	3.5166	7.5944	44.0976	1.4905	0.0353	0.1048	0.5749	0.1728	0.3443	0.6148	0.4378	1.0592	2.4342	3.3656	5.0731	0.0974	0.231	1.8111	061120	Successful	Same Color
At1g32190	Col-0	SALK_060122	061018	P16430	RL04511	Homozygous		F10185	molpercent	061122	10.424369643	0.463615233920297	2.8998893645	0.8731239195	17.8722344995	0.6420537175	2.4122365085	0.233298308556852	11.7414815645	50.573366781	1.8643304575	molpercent	AA1017	10.508	0.2068	0.583	14.4601	0.0311	2.5354	6.9647	45.6337	1.7713	0.0331	0.1129	0.5184	0.1978	0.3056	0.5121	0.3256	0.8982	2.295	3.7833	6.5871	0.1029	0.1788	1.4551	061120	Successful	Same Color
At5g52020	Col-0	SALK_080153	061018	P16405	RL04501	Homozygous		F10185	molpercent	061122	12.7359705255	0.479582810005259	3.2993547125	0.730813187	14.478478065	0.925428668	3.1286227425	0.26271132522478	12.866005595	49.557512994	1.5355193735	molpercent	AA1017	10.5028	0.1566	0.6916	14.1039	0.0288	2.6707	6.1826	48.4933	1.5074	0.0354	0.1215	0.581	0.1978	0.3074	0.5751	0.4062	1.12	2.0055	3.5432	4.7139	0.1224	0.206	1.7267	061120	Successful	Same Color
[truncated: 13,826 more rows]
[truncated: 15 more columns]
