# Supplementary material for: MIPHENO: data normalization for high throughput metabolite analysis
Source: BMC Bioinformatics. 2012 Jan 13;13:10. doi: 10.1186/1471-2105-13-10 (PMC3278354; doi:10.1186/1471-2105-13-10)
Supplement: Additional file 1 — This file contains two folders (Code and Data) along with a README file with a brief description of the contents in each folder as well as instructions for execution of code. The 'Data' folder contains six files representing all the data used in the biological analyses presented, including the Aracyc and Gene Ontology files. The 'Code' folder contains three files representing all the code used to carry out the analyses as well as a Sweave file (MIPHENO.pdf) which illustrates how to carry out the analysis on the Chloroplast 2010 dataset presented in the manuscript. [file 1471-2105-13-10-S1.ZIP › Additional Files/Data/seedabsolute100811.txt]

LOCUS	ECOTYPE	SOURCEREF	P_DATE	H_DATE	POTCODE	LABSTOCK	GENOTYPING	FLATCODE	CARBON	NITROGEN	CN_DATE	METRIC	ALA	ARG	ASN	ASP	CYS	GABA	GLN	GLU	GLY	HPRO	HSER	HIS	ILE	LEU	LYS	MET	PHE	PRO	SER	THR	TRP	TYR	VAL	AA_DATE	PLATE_ID	SM_DATE	SIZE	MORPH_POPULATION	PIGMENT_POPULATION	SEED_COAT_COLOR	SEED_COAT_SURFACE	MORPH_SHAPE	MORPH_SHAPE_ATTR	SEED_COLOR	SEED_COAT_COLOR_ATTR	STARCH	MORPH_DATE
At3g02065	Col-0	SALK_020125	060125	060412	P12229	RL02560		F10065	58.9	3.43	060501	absolute	254.7797	72.0456	250.3646	694.3544	1.6911	11.0835	106.7899	2294.4759	168.6582	2.7544	5.7873	64.7291	95.3772	88.0152	51.4582	28.0405	114.0304	110.8759	179.6152	137.8177	407.838	32.7089	145.8734	090319	AAS1003	060425	Normal	Homogeneous	Homogeneous	Normal	Normal	0		0		0	060221
At3g12970	Col-0	SALK_060534	060125	060412	P12230	RL02561		F10065	58.4	3.35	060501	absolute	218.3595	72.4101	243.3975	658.3949	0.8759	11.1038	74.0456	2268.5114	149.2253	3.2506	2.1114	59.4532	72.4304	70.5519	45.4633	26.6025	110.5975	143.6304	186.0203	132.6835	445.1241	31.9646	122.0759	090319	AAS1003	060425	Normal	Homogeneous	Homogeneous	Normal	Normal	0		0		0	060221
At1g22170	Col-0	SALK_087895	060125	060412	P12231	RL02562		F10065	58.6	3.27	060501	absolute	255.408	68.7093	257.344	682.736	1.344	14.2027	94.4693	2174.7787	189.8613	3.3867	1.6373	52.7573	77.584	71.6053	47.5307	27.0507	116.0053	138.1547	188.656	185.792	491.3013	30.2027	120	090319	AAS1003	060425	Normal	Homogeneous	Homogeneous	Normal	Normal	0		0		0	060221
At5g22150	Col-0	SALK_052505	060125	060412	P12234	RL02559		F10065	55.5	3.29	060501	absolute	251.3771	84.52	286.72	757.8743	1.1943	10.5486	62.9371	2381.1029	167.4857	2.6629	1.7429	52.9771	68.5771	66.88	56.4229	32.7714	116.7657	78.7543	187.7886	151.5657	442.6457	33.6	125.6229	090319	AAS1003	060425	Normal	Homogeneous	Homogeneous	Normal	Normal	0		0		0	060221
At1g25220	Col-0	SALK_035971	060125	060412	P12237	RL02563		F10065	58.7	3.51	060501	absolute	304.8987	99.0338	292.7792	916.8416	1.0078	16.0208	101.8805	2827.3143	165.5221	3.7195	3.7558	64.1662	81.4494	77.6468	61.9325	27.4805	144.6545	173.0078	207.4182	151.5013	436.8987	38.2338	134.8	090319	AAS1003	060425	Normal	Homogeneous	Homogeneous	Normal	Normal	0		0		0	060221
At5g55210	Col-0	SALK_060883	060125	060412	P12238	RL02564		F10065	59	3.44	060501	absolute	275.0486	93.8757	285.3892	736.0595	1.9405	59.1622	63.3405	2335.2595	360.6378	3.1027	5.0541	61.9568	105.0595	99.7405	68.7676	30.0757	118.1135	309.8865	200.7514	160.8649	393.3568	37.9189	162.6378	090319	AAS1003	060425	Smaller than normal	Homogeneous	Homogeneous	Normal	Normal	0		0		0	060221
At1g58235	Col-0	SALK_089132	060125	060412	P12239	RL02565		F10065	59.9	3.36	060501	absolute	252.048	75.888	277.504	742.8373	2.4427	11.4613	70.0267	2478.1867	152.752	3.28	4.7307	52.9227	78.8	72.3147	51.7013	28.4693	106.0373	104.352	202.7893	148.9867	458.0587	35.424	119.2533	090319	AAS1003	060425	Normal	Homogeneous	Homogeneous	Normal	Normal	0		0		0	060221
At3g47200	Col-0	SALK_042578	060125	060412	P12241	RL02554		F10065	59.8	3.41	060501	absolute	251.3795	78.6564	302	778.0718	1.4667	6.7077	58.2923	2386.9744	238.641	2.7436	2.1795	68.8256	66.4872	61.8256	47.7846	27.8462	115.9538	114.1282	203.2615	155.6718	585.6	30.9949	115.3179	090319	AAS1003	060425	Normal	Homogeneous	Homogeneous	Normal	Normal	0		0		0	060221
At1g02980	Col-0	SALK_012144	060125	060412	P12242	RL02556		F10065	59	3.7	060501	absolute	269.3039	118.4364	270.639	980.4052	2.2597	15.7662	109.2883	2611.1325	219.9584	3.9688	3.4182	51.6	86.0519	75.7714	51.6779	28.3792	132.9766	148.6649	196.6338	182.6597	453.7247	34.213	126.6701	090319	AAS1003	060425	Normal	Homogeneous	Homogeneous	Normal	Normal	0		0		0	060221
At3g50920	Col-0	SALK_010330	060125	060412	P12243	RL02547		F10065	59.7	3.42	060501	absolute	230.319	67.2759	213.3367	808.0051	0.9468	9.3975	83.919	2160.6278	131.2405	3.3013	1.9241	39.919	66.643	59.7367	44.5266	25.919	93.5443	98.9215	177.1899	157.8127	428.7646	30.162	112.5823	090319	AAS1003	060425	Normal	Homogeneous	Homogeneous	Normal	Normal	0		0		0	060221
At1g70470	Col-0	SALK_075882	060125	060412	P12245	RL02549		F10065	59	3.73	060501	absolute	283.9887	108.8789	305.3577	913.9549	0.9408	10.4789	75.8986	2842.5408	239.4873	2.9183	5.7127	57.2958	87.0197	70.9127	55.2732	37.3465	131.7803	134.8676	223.831	163.2056	359.0817	34.8338	136.969	090319	AAS1003	060425	Normal	Homogeneous	Homogeneous	Normal	Normal	0		0		0	090312
At1g14230	Col-0	SALK_107413	060125	060412	P12246	RL02546		F10065	60.6	3.79	060501	absolute	282.7368	86.3684	264.6842	964.1526	1.1474	19.6632	140.8158	2668.4947	193.4842	5.2368	4.4474	53.6895	89.4684	90.4105	60.4316	29.5789	126.3105	186.6421	231.0895	203.3474	325.4316	36.5789	139	090319	AAS1003	060425	Normal	Homogeneous	Homogeneous	Normal	Normal	0		0		0	090312
At3g07470	Col-0	SALK_015333	060125	060412	P12265	RL02557		F10065	57.5	3.33	060501	absolute	271.1429	93.4078	305.1896	870.0935	3.1273	8.2494	67.9377	2548.4987	166.0416	2.6857	1.9792	80.7117	76.4831	62.9506	60.3221	33.0442	124.2805	126.561	208.6961	152.3948	631.7922	33.2883	120.0727	090319	AAS1003	060425	Normal	Homogeneous	Homogeneous	Normal	Normal	0		0		0	090312
At3g12570	Col-0	SALK_082510	060125	060412	P12267	RL02550		F10065	57.9	3.27	060501	absolute	251.1342	70.3139	252.6076	762.3443	0.8608	7.6203	54.3342	2420.6937	211.1696	2.7443	3.7165	45.5747	66.7646	53.7367	44.4405	29.3722	112.6481	143.5291	177.7722	129.9696	391.5747	31.5392	105.7418	090319	AAS1003	060425	Normal	Homogeneous	Homogeneous	Normal	Normal	0		0		0	090312
At5g43160	Col-0	SALK_114840	060125	060412	P12269	RL02551		F10065	58.1	3.45	060501	absolute	240.0506	71.1747	273.7418	791.0987	1.5899	11.9241	88.0304	2436.4861	189.8734	3.5899	1.6456	51.8835	69.7722	67.7519	51.5797	27.8076	112.4962	150.6582	207.5291	138.5873	417.5899	31.2152	118.9468	090319	AAS1003	060425	Normal	Homogeneous	Homogeneous	Normal	Normal	0		0		0	090312
At1g10230	Col-0	SALK_077963	060125	060412	P12270	RL02548		F10065	58.2	3.47	060501	absolute	294.5772	91.2405	327.4582	909.2203	1.4532	11.8481	95.8228	2694.2177	247.8532	3.6506	3.9443	54.0709	84.2886	70.7139	53.9899	37.8481	126.5772	132.7139	225.6506	148.9165	500.0304	37.4785	131.7671	090319	AAS1003	060425	Normal	Homogeneous	Homogeneous	Normal	Normal	0		0		0	090312
At3g26730	Col-0	SALK_129274	060125	060412	P12285	RL02552		F10065	58.2	3.34	060501	absolute	286.7211	103.4	297.2421	955.8895	1.7526	10.3211	80.8211	2931.2737	160.6526	3.0263	2.1053	65.9105	82.8105	74.6684	67.2789	33.8053	129.7421	141.7474	217.7316	184.4526	645.5895	38.7842	135.1632	090319	AAS1003	060425	Normal	Homogeneous	Homogeneous	Normal	Normal	0		0		0	090312
	Col	SSB4	060125	060412	P12286	RL02555		F10065	53.5	2.91	060501	absolute	287.1945	89.9836	316.6466	855.5014	2.7452	10.2521	64.5973	2647.9945	233.2438	3.3918	2.0822	55.5562	71.1288	63.6438	52.6575	33.2877	118.2356	135.1616	201.5397	158.0164	590.1808	35.8904	120.3836	090319	AAS1003	060425	Normal	Homogeneous	Homogeneous	Normal	Normal	0		0		0	090312
At1g20693	Col-0	SALK_049142	060125	060412	P12287	RL02558		F10065	56.8	3.25	060501	absolute	217.2154	74.6513	242.4	662.6769	1.1128	10.7897	61.4462	2202.1744	128.0769	2.5744	3.4667	51.2103	73.2154	61.0205	46.159	27.6051	112.1692	118.5128	182.1385	165.1897	488.0051	31.3949	119.2256	090319	AAS1003	060425	Normal	Homogeneous	Homogeneous	Normal	Normal	0		0		0	090312
At4g30610	Col-0	SALK_018148	060125	060412	P12288	RL02553		F10065	58.4	3.24	060501	absolute	232.4526	65.9579	233.7	703.5211	1.1158	11.3053	78.8526	2088.4158	96.8211	3.3211	4.0158	44.1211	71.4526	65.0368	45.2579	21.6	99.8526	116.1947	166.1263	120.9368	446.1316	29.9474	110.4737	090319	AAS1003	060425	Normal	Homogeneous	Homogeneous	Normal	Normal	0		0		0	090312
At3g50430	Col-0	SALK_038272	060125	060412	P12290	RL02545		F10065	61.8	3.62	060501	absolute	243.6571	71.413	272.4416	891.013	0.3481	11.9273	75.9117	2393.4234	203.574	3.0545	1.1377	40.7221	69.8182	55.7247	46.6753	29.2416	101.1221	139.8909	194.6286	154.4156	218.1247	30.6857	115.3247	090319	AAS1003	060425	Normal	Homogeneous	Homogeneous	Normal	Normal	0		0		0	090312
At1g55370	Col-0	SALK_019994	060125	060412	P12271	RL02593		F10066	60	3.54	060501	absolute	259.0378	86.7946	277.0757	713.5459	2.4595	9.9081	88.7027	2104.2486	96.7243	3.2865	1.5892	49.8649	78.8757	74.3892	51.9784	29.9297	114.5892	144.2432	193.0054	142.4757	377.5892	31.0378	114.5568	090319	AAS1003	060427	Normal	Homogeneous	Homogeneous	Normal	Normal	0		0		0	090312
At5g19540	Col-0	SALK_015620	060125	060412	P12274	RL02613		F10066	58.5	2.98	060501	absolute	218.426	71.039	199.2208	432.561	1.626	8.2026	55.4545	1488.4208	133.4026	2.161	1.2571	50.0883	72.8779	73.0753	42.3013	24.7688	102.5143	150.4675	185.1377	112.239	355.2052	28.1091	102.4519	090319	AAS1003	060427	Normal	Homogeneous	Homogeneous	Normal	Normal	0		0		0	090312
At1g65260	Col-0	SALK_024005	060125	060412	P12275	RL02601		F10066	59.3	3.58	060501	absolute	251.0177	102.0101	262.2835	664.3646	0.7494	11.3165	78.3646	2398.3949	149.3114	3.2405	2.4557	57.4532	75.3671	82.3595	58.3038	33.6557	134.1873	118.5013	195.6253	145.8684	558.8557	35.8278	123.7519	090319	AAS1003	060427	Normal	Homogeneous	Homogeneous	Normal	Normal	0		0		0	090312
At1g15030	Col-0	SALK_025406	060125	060412	P12276	RL02597		F10066	56.7	3.12	060501	absolute	312.4053	104.7737	341.4895	732.5053	1.3316	6.3895	58.2579	2193.8737	106.1211	2.7053	1.5368	86.7263	89.1368	80.9105	59.5526	36.6526	135.6263	134.3842	192.2684	159.2526	570.5368	38.9368	131.2421	090319	AAS1003	060427	Normal	Homogeneous	Homogeneous	Normal	Normal	0		0		0	090312
At1g48405	Col-0	SALK_052425	060125	060412	P12279	RL02594		F10066	56.3	2.87	060501	absolute	293.5086	77.56	280	632.1086	1.2686	6.0343	52.6343	2163.68	126.2914	2.6286	2.7886	52.6057	76.5314	72.7886	49.9029	27.1943	121.9143	99.28	179.2171	149.8743	548.1771	34.6686	116.3771	090319	AAS1003	060427	Normal	Homogeneous	Homogeneous	Normal	Normal	0		0		0	090312
At1g13350	Col-0	SALK_042123	060125	060412	P12280	RL02596		F10066	56.2	3.14	060501	absolute	292.6111	110.6278	265.4167	727.45	1.2111	9.9056	129.9	2071.6444	114.3722	3.1333	1.5944	72.1389	98.3944	115.9611	67.7	32.7611	125.9667	120.1889	220.1833	163.8833	647.5111	40.8889	149.1889	090319	AAS1003	060427	Normal	Homogeneous	Homogeneous	Normal	Normal	0		0		0	090312
At2g02800	Col-0	SALK_039503	060125	060412	P12281	RL02599		F10066	57.5	2.99	060501	absolute	221.7789	66.8211	209.2211	639.0632	1.2263	8.4211	60.0789	2025.7526	197.3632	2.5053	2.6737	45.7579	68.4263	60.1053	46.4789	23.7263	100.5526	111.6105	172.8789	126.2	409.9947	30.0526	102.8947	090319	AAS1003	060427	Normal	Homogeneous	Homogeneous	Normal	Normal	0		0		0	090312
At2g33845	Col-0	SALK_025600	060125	060412	P12282	RL02595		F10066	54.1	2.95	060501	absolute	268.6359	86.6667	252.8154	694.7026	1.4872	7.8821	59.1231	2168.5641	162.6	2.8103	1.641	48.6821	67.0615	75.9897	47.0974	31.5744	123.0667	103.4256	170.2513	141.7692	398.5179	31.3282	108.041	090319	AAS1003	060427	Normal	Homogeneous	Homogeneous	Normal	Normal	0		0		0	090312
At5g52540	Col-0	SALK_148834	060125	060412	P12293	RL02612		F10066	57	3.5	060501	absolute	229.2907	82.6453	236.416	552.2187	0.16	7.7547	52.1493	1708.256	158.9813	2.016	0.496	49.3227	70.752	70.9493	48.704	30.5867	108.4747	86.6933	149.968	100.5493	362.6773	33.4453	103.4827	090319	AAS1003	060427	Normal	Homogeneous	Homogeneous	Normal	Normal	0		0		0	090312
At1g18440	Col-0	SALK_021196	060125	060412	P12294	RL02609		F10066	57.6	3.4	060501	absolute	261.8827	141.6267	277.9147	632.3147	0.6667	7.536	71.3067	1795.3973	102.976	2.672	1.7653	71.12	84.4587	83.5413	76.7733	37.0347	124.5173	84.7307	166.4053	132.3573	525.3813	40	130.9067	090319	AAS1003	060427	Normal	Heterogeneous	Heterogeneous	Normal	Normal	1	Aborted	0		0	090312
At1g07476	Col-0	SALK_023415	060125	060412	P12297	RL02602		F10066	57	3.44	060501	absolute	282.2842	110.9526	267.9421	661.7211	1.5105	7.9842	46.3947	2150.2211	166.0895	2.5053	1.1316	68.0263	87.3368	76.4947	68.5632	39.6158	127.4316	111.3421	205.8	157.2842	521.2474	35.2526	131.7579	090319	AAS1003	060427	Normal	Homogeneous	Homogeneous	Normal	Normal	0		0		0	090312
At5g20250	Col-0	SALK_035336	060125	060412	P12298	RL02603		F10066	56.3	3.21	060501	absolute	291.6211	89.4789	268.7947	663.9368	1.6789	10.2211	96.7158	2049.9316	208.2053	3.2579	5.4263	67.5316	90.5	91.8263	62.4684	33.1789	129.0211	129.7947	190.3789	170.9421	483.9526	37.1789	126.9316	090319	AAS1003	060427	Normal	Homogeneous	Homogeneous	Normal	Normal	0		0		0	090312
At1g50020	Col-0	SALK_064115	060125	060424	P12299	RL02794		F10066	57.2	3.5	060515	absolute	398.9173	94.0107	128.3733	530.7573	5.8133	6.1653	57.9413	1771.8827	88.3893	2.224	1.5627	48.6027	93.504	90.2293	71.712	35.6373	135.1787	101.8347	202.8213	103.6373	245.168	40.3573	136.0213	090319	AAS1004	060428	Normal	Homogeneous	Homogeneous	Normal	Normal	0		0		0	090312
At5g13440	Col-0	SALK_064243	060125	060412	P12300	RL02598		F10066	58.3	3.58	060501	absolute	287.2727	104.5558	315.4442	680.8052	0.961	7.2831	70.239	2020.0468	132.5299	2.7481	1.0701	65.2727	74.7065	76.8468	57.5636	31.761	134.5922	106.8831	199.9169	147.0286	548.2182	36.1299	120.0935	090319	AAS1003	060427	Normal	Homogeneous	Homogeneous	Normal	Normal	0		0		0	090312
At1g69523	Col-0	SALK_027396	060125	060412	P12302	RL02608		F10066	57	3.22	060501	absolute	281.5842	83.0316	256.9526	629.0368	1.5105	6.8737	50.1474	1866.3105	151.3895	1.8526	1.6368	47.6737	68.7895	71.7	54.6105	29.8579	114.6316	81.4684	177.2684	150.9421	421.1684	32.7053	107.8632	090319	AAS1003	060427	Normal	Homogeneous	Homogeneous	Normal	Normal	0		0		0	090312
At3g07560	Col-0	SALK_006744	060125	060412	P12304	RL02611		F10066	57.2	3.24	060501	absolute	259.8234	88.7377	288.7273	678.026	1.1792	7.0494	79.9117	1953.8078	113.5688	2.6026	1.0961	59.0494	75.3195	82.1091	51.8234	32.2078	131.0078	110.1922	189.2623	132.3896	550.987	36.4	110.3532	090319	AAS1003	060427	Normal	Homogeneous	Homogeneous	Normal	Normal	0		0		0	090312
At1g16320	Col-0	SALK_032063	060125	060412	P12305	RL02606		F10066	57.8	3.24	060501	absolute	229.6158	70.9632	260.3632	618.4105	1.1	7.4526	48.8579	1755.5368	103.5053	2.2632	1.6474	39.8316	59.1842	56.5895	43.2526	23.8842	96.3947	88.6316	154.2421	119.3105	378.4947	25.6316	87.5211	090319	AAS1003	060427	Normal	Homogeneous	Homogeneous	Normal	Normal	0		0		0	090312
At1g64100	Col-0	SALK_022264	060125	060412	P12306	RL02607		F10066	56	3.29	060501	absolute	265.4773	97.4507	237.2853	626.9493	1.9573	8.9013	58.3467	1963.9093	236.0267	2.432	5.76	73.3013	79.4453	87.1787	55.0347	29.1733	132.5173	124.2507	184.1387	133.3547	520.0373	35.8827	119.0027	090319	AAS1003	060427	Normal	Homogeneous	Homogeneous	Normal	Normal	0		0		0	090312
At2g20100	Col-0	SALK_070716	060125	060412	P12307	RL02592		F10066	56.3	3.1	070507	absolute	274.1744	84.2256	265.0513	797.0821	0.8821	8.6769	69.9538	2269.1026	165.4256	2.9744	3.0564	71.641	83.8821	75.5795	58.8256	30	129.0513	125.4718	217.0051	162.3949	520.9231	36.9333	120.1179	090319	AAS1003	060427	Normal	Homogeneous	Homogeneous	Normal	Normal	0		0		0	090312
At2g14890	Col-0	SALK_058644	060125	060412	P12308	RL02591		F10066	54.8	3.36	070507	absolute	281.4229	99.4457	295.6229	797.6743	1.1886	9.1943	63.76	2347.0971	142.8114	2.84	1.6629	54.2857	82.0571	82.64	58.4343	33.4743	146.7257	115.6743	202.16	164.4171	389.4286	35.4914	129.6	090319	AAS1003	060427	Normal	Homogeneous	Homogeneous	Normal	Normal	0		0		0	090312
At2g33450	Col-0	SALK_059236	060125	060412	P12309	RL02600		F10066	55.8	3.4	060501	absolute	282.1722	94.7443	290.5823	683.9595	1.1899	7.2405	65.9595	2035.4532	112.4709	2.5063	4.0101	60.6937	79.9899	75.5241	57.5342	33.4278	127.7215	119.6861	186	163.3316	433.6405	32.8203	116.4203	090319	AAS1003	060427	Normal	Homogeneous	Homogeneous	Normal	Normal	0		0		0	090312
At1g61660	Col-0	SALK_033618	060125	060412	P12310	RL02604		F10066	56.2	2.81	060501	absolute	273.0986	94.2254	251.7915	744.8789	2.0113	8.8113	68.3099	2276.9408	127.4423	2.8113	1.7972	88.4901	89.093	76.0282	62.7831	33.9662	124.3606	164.2254	218.7099	174.0113	1002.0845	38.738	130.6704	090319	AAS1003	060427	Smaller than normal	Homogeneous	Homogeneous	Lighter than Normal	Normal	0		0		0	090312
At1g64350	Col-0	SALK_022717	060125	060412	P12311	RL02605		F10066	57	3.34	060501	absolute	252.9722	81.5722	270.0556	670.5333	0.9611	7.2278	44.7722	1943.4944	131.2833	2.1333	2.0556	42.4667	62.4833	59.7889	42.5278	29.05	111.3556	96.1111	168.3278	130.3333	389.3778	30.1778	97.2222	090319	AAS1003	060427	Normal	Homogeneous	Homogeneous	Normal	Normal	0		0		0	090312
At5g23020	Col-0	SALK_007222	060125	060412	P12312	RL02610		F10066	57.2	3.61	060501	absolute	255.2384	109.9616	304.0603	648.011	2.0603	6.6849	61.6877	1885.1342	136.2247	2.1808	5.1342	65.2548	83.9671	84.5534	58.8767	35.0466	141.7425	97.4247	177.4959	164.7342	248.6466	35.3863	121.1616	090319	AAS1003	060427	Normal	Homogeneous	Homogeneous	Normal	Normal	0		0		0	090312
At1g64350	Col-0	SALK_089339	060125	060412	P11981	RL02572		F10067	56.8	2.96	060501	absolute	262.0603	67.2658	269.6658	680.0438	0.6904	7.2767	61.3151	2169.5945	154.8986	2.5699	2.6795	53.6712	75.611	62.3726	51.6329	31.4247	110.6082	88.7616	194.5973	123.2	567.0575	34.0274	116.6685	090319	AAS1003	060425	Normal	Homogeneous	Homogeneous	Normal	Normal	0		0		0	060221
At4g19710	Col-0	SALK_082155	060125	060412	P11982	RL02567		F10067	58.4	3.03	060501	absolute	250.2308	67.5744	237.2	675.8308	1.4615	10.1385	99.9436	2008.8974	110.2872	3.6667	2.9795	63.5795	75.1641	76.7538	52.2154	22.7179	96.5897	106.4923	193.6051	190.0718	519.1026	30.0615	105.3641	090319	AAS1003	060425	Smaller than normal	Homogeneous	Homogeneous	Normal	Normal	1	Round	0		0	060221
At1g79530	Col-0	SALK_080245	060125	060412	P11983	RL02566		F10067	58.5	3.04	060501	absolute	222.08	71.6267	270.2827	637.6693	1.2107	12.1653	64.4907	2213.9573	195.7013	2.5813	1.104	69.6267	83.1093	70.384	57.904	30.4267	111.344	147.104	204.3733	167.4453	770.3147	36.7093	121.552	090319	AAS1003	060425	Normal	Homogeneous	Homogeneous	Normal	Normal	0		0		0	060221
At1g18900	Col-0	SALK_122867	060125	060412	P11984	RL02586		F10067	57.5	2.93	060501	absolute	236.2743	65.3714	216.0514	576.4743	1.0686	6.2857	52.3657	1866.1257	151.1714	2.4171	3.0114	44.0457	61.0914	59.3543	47.4629	26.0229	101.0857	92.84	175.3371	141.8914	470.8914	28.0857	102.1314	090319	AAS1003	060427	Normal	Homogeneous	Homogeneous	Normal	Normal	0		0		0	060221
At2g33840	Col-0	SALK_122363	060125	060412	P11985	RL02589		F10067	58	2.87	060501	absolute	256.9421	74.9368	201.7789	556.3211	1.4684	6	53.4368	1877.2368	181.0684	2.3579	3.4842	50.3	61.7105	55.8211	46.8684	24.8053	96.4316	101.1368	158.7632	148.1789	273.9579	27.5579	97.0895	090319	AAS1003	060427	Normal	Homogeneous	Homogeneous	Normal	Normal	0		0		0	060221
At3g54900	Col-0	SALK_121143	060125	060412	P11986	RL02581		F10067	57.8	3.01	060501	absolute	270.5766	66.7377	243.1688	579.5481	0.6909	34.6857	129.8026	1771.0753	180.7325	4.4935	1.8494	116.8987	82.8104	92.3532	53.2571	23.3143	120.8416	651.6571	225.8442	190.7065	394.9506	29.7558	131.2935	090319	AAS1003	060427	Normal	Homogeneous	Homogeneous	Normal	Normal	0		0		0	060221
At3g09880	Col-0	SALK_103167	060125	060412	P12007	RL02587		F10067	59.3	3.04	060501	absolute	286.2444	64.3722	269.5222	656.4778	1.6889	6.7722	58.2944	2033.9722	86.4556	2.8944	1.0778	45.45	70.2333	61.8389	45.3389	27.9444	92.4278	111.8111	188.0722	139.3333	431.0056	30.3833	100.7611	090319	AAS1003	060427	Normal	Homogeneous	Homogeneous	Normal	Normal	0		0		0	060221
At1g36990	Col-0	SALK_101497	060125	060412	P12008	RL02584		F10067	59.3	3.02	060501	absolute	244.6873	62.969	222.4958	712.3155	2.8169	7.1437	59.031	2051.493	134.5859	2.6648	2.8338	43.0535	64.4958	55.9831	48.862	23.8704	86.0845	97.2056	175.8648	130.6986	323.3183	29.5268	106.0394	090319	AAS1003	060427	Normal	Homogeneous	Homogeneous	Normal	Normal	0		0		0	060221
At4g25520	Col-0	SALK_093829	060125	060412	P12009	RL02582		F10067	58.8	3.15	060501	absolute	231.3671	73.1494	235.4127	607.0835	0.8506	7.8278	59.6759	1914.3595	128.8557	2.9873	2.6278	59.4532	70.881	63.3266	52.3899	25.9291	114.4456	125.8127	180.4506	160.6177	449.3519	31.281	109.2759	090319	AAS1003	060427	Normal	Homogeneous	Homogeneous	Normal	Normal	0		0		0	060221
At1g75330	Col-0	SALK_090727	060125	060412	P12010	RL02577		F10067	55.3	2.93	060501	absolute	230.0278	66.9889	268.1444	653.0778	1.9778	8.0556	70.4556	2110.0778	114.4889	2.4167	0.9389	47.5222	69.0778	63.4611	47.4722	26.95	99.6556	92.6833	174.9722	155.5111	485.5278	31.0722	107.1333	090319	AAS1003	060427	Normal	Homogeneous	Homogeneous	Normal	Normal	0		0		0	060221
At1g75440	Col-0	SALK_106469	060125	060412	P12015	RL02588		F10067	58.2	2.89	060501	absolute	248.3896	71.2675	264.4208	578.2026	2.4675	6.3792	54.561	1971.6104	182.7688	2.6494	2.6234	47.0494	73.2416	68.0727	56.7325	29.7714	99.2831	97.7403	180.1506	157.3299	459.8805	31.8909	102.5403	090319	AAS1003	060427	Normal	Homogeneous	Homogeneous	Normal	Normal	0		0		0	060221
At1g67840	Col-0	SALK_125411	060125	060412	P12016	RL02576		F10067	56	2.89	060501	absolute	246.3342	64.081	227.4228	630.4456	0.4658	6.1772	56.7392	2107.0278	147.8684	2.1266	1.2253	41.9595	70.5924	59.9646	45.119	27.4228	96.3038	91.6354	172.0456	129.6608	377.362	28.0354	107.8532	090319	AAS1003	060425	Normal	Homogeneous	Homogeneous	Normal	Normal	0		0		0	060221
At1g17745	Col-0	SALK_149747	060125	060412	P12023	RL02583		F10067	58.3	3.09	060501	absolute	287.0849	73.874	251.463	695.0027	1.0356	7.6712	66.0712	2207.3808	171.0575	2.9973	1.9452	53.9397	76.811	69.211	49.0959	27.1836	118.5205	107.4027	195.6767	120.3233	468.4603	34.5863	117.9068	090319	AAS1003	060427	Normal	Homogeneous	Homogeneous	Normal	Normal	0		0		0	060221
At2g03050	Col-0	SALK_141368	060125	060412	P12025	RL02579		F10067	56.6	2.89	060501	absolute	235.296	69.5893	239.2373	594.928	1.4773	12.0853	87.8667	1788.544	153.6213	4.0053	3.3333	66.064	113.568	99.4347	64.4587	25.8347	107.9147	83.488	198.6827	145.6213	340.0853	30.96	160.9867	090319	AAS1003	060427	Normal	Homogeneous	Homogeneous	Normal	Normal	0		0		0	060221
At3g54900	Col-0	SALK_139556	060125	060412	P12026	RL02575		F10067	50.9	2.53	060501	absolute	247.2203	71.1038	255.1595	673.8734	0.6633	5.6051	82.319	2267.8278	183.2051	3.1443	3.3722	50.1266	79.2658	71.8886	56.3544	26.1367	106.562	98.0304	198.0203	148.6025	407.0076	32.1468	116.2532	090319	AAS1003	060425	Normal	Homogeneous	Homogeneous	Normal	Normal	0		0		0	060221
At1g65260	Col-0	SALK_137498	060125	060412	P12027	RL02571		F10067	57.8	3.1	060501	absolute	261.0205	72.3077	229.1282	665.3487	1.4103	6.8	76.8308	2225.6205	106.1077	3.1333	3.8256	51.8	65.9487	66.3026	50.9692	29.0615	111.5897	93.9385	198.8308	141.5128	514.5436	34.1692	111.1641	090319	AAS1003	060425	Normal	Homogeneous	Homogeneous	Normal	Normal	0		0		0	060221
At3g26050	Col-0	SALK_137193	060125	060412	P12028	RL02569		F10067	57.5	3.08	060501	absolute	203.632	54.464	226.656	583.2	1.712	9.984	55.3067	1868.5173	169.8773	2.4213	2.3573	47.488	62.9653	47.6267	41.92	18.7467	85.904	120.1813	154.7147	127.3707	447.6853	25.568	100.496	090319	AAS1003	060425	Normal	Homogeneous	Homogeneous	Normal	Normal	0		0		0	060221
At1g17440	Col-0	SALK_132293	060125	060412	P12217	RL02580		F10067	57.5	2.8	060501	absolute	263.8316	73.8211	246.6947	661.7	1.3316	7.5316	62.4474	2149.5526	129.4211	2.5579	0.1474	57.8842	82.4263	67.3789	52.4842	27.2842	110.5947	92.8737	185.4368	125.7211	649.3474	32.6474	116.3895	090319	AAS1003	060427	Normal	Homogeneous	Homogeneous	Normal	Normal	0		0		0	060221
At4g13590	Col-0	SALK_129037	060125	060412	P12218	RL02578		F10067	56.9	3.24	060501	absolute	247.8971	76.76	295.2	560.92	0.9829	7.6857	50.8914	1918.9657	203.64	2.48	3.2743	62.1943	71.1086	59.1143	41.8286	27.3486	108.5886	85.68	205.4229	118.3486	628.4743	38.3886	114.1371	090319	AAS1003	060427	Normal	Homogeneous	Homogeneous	Normal	Normal	0		0		0	060221
At4g11160	Col-0	SALK_128966	060125	060412	P12219	RL02574		F10067	56.8	2.86	060501	absolute	211.841	55.7949	234.0051	638.4872	1.2205	8.2821	50.7026	2153.8051	142.0359	2.5897	0.9538	45.2256	66.1231	60.2872	42.241	27.5538	99.6051	105.6359	156.7744	133.1487	392.7026	27.441	107.1026	090319	AAS1003	060425	Normal	Homogeneous	Homogeneous	Normal	Normal	0		0		0	060221
At3g52180	Col	SALK_126784	060125	060412	P12220	RL02570		F10067	56.9	3.03	060501	absolute	264.4304	70.3291	184.8152	479.5899	2.5418	10.4152	73.2861	1861.4278	132.2987	2.9722	1.7722	51.0532	74.4911	80.238	47.2051	37.6557	106.081	134.4506	196.0759	179.7266	465.4987	32.8051	104.8456	090319	AAS1003	060425	Normal	Homogeneous	Homogeneous	Normal	Normal	0		0		1	060221
At1g66330	Col-0	SALK_126180	060125	060412	P12221	RL02568		F10067	58.2	3.29	060501	absolute	266.7493	84.7099	271.8648	777.6225	1.1718	11.7746	77.6507	2458.2197	209.1042	3.5211	3.5662	63.8873	92.2085	70.4113	53.8704	33.1831	126.9859	254.5577	220.8958	182.3099	648.2423	35.5211	134.5465	090319	AAS1003	060425	Normal	Homogeneous	Homogeneous	Normal	Normal	0		0		0	060221
At5g26850	Col-0	SALK_151241	060125	060424	P12222	RL02797		F10067	56.9	3.21	060515	absolute	333.4338	53.0286	71.9429	471.0961	4.5662	5.4545	41.5221	1295.0078	56.8	1.4805	0.6442	28.4935	57.1636	53.8753	41.6987	25.0649	81.6519	72.8312	134.9766	61.813	229.4701	25.5896	98	090319	AAS1004	060428	Normal	Homogeneous	Homogeneous	Normal	Normal	0		0		0	060221
At1g66090	Col-0	SALK_120846	060125	060412	P12223	RL02590		F10067	56.8	3.02	060501	absolute	305.5385	69.5026	240.4667	674.0256	0.8923	5.4462	48.2256	2131.7641	112.4821	2.5333	4.1385	51.4769	70.5538	62.5026	49.2462	27.4872	99.8205	93.5795	168.0308	168.7538	426.1744	32.2513	106.841	090319	AAS1003	060427	Normal	Homogeneous	Homogeneous	Normal	Normal	0		0		0	060221
At4g13660	Col-0	SALK_118506	060125	060412	P12224	RL02573		F10067	54.6	2.95	060501	absolute	269.5947	77.5158	295.1053	760.9368	1.3053	6.3053	61.8105	2164.0316	175.6684	2.4263	3.3421	60.4211	77.1263	70.7737	54.0105	28.2421	108.6895	114.3211	190.2053	126.5842	490.6579	31.9842	120.5105	090319	AAS1003	060425	Normal	Homogeneous	Homogeneous	Normal	Normal	0		0		0	060221
At3g63490	Col-0	SALK_135192	060125	060412	P12228	RL02585		F10067	59	2.98	060501	absolute	293.3316	84.3947	318.8579	738.7211	1.4895	7.3158	69.8947	2373.3789	217.7789	3.2263	3.6211	72.5263	86.1474	78.0632	55.7158	32.4789	128.4737	100.5263	210.4211	170.5368	615.3105	34.6368	123.4053	090319	AAS1003	060427	Normal	Homogeneous	Homogeneous	Normal	Normal	0		0		0	060221
At3g26730	Col-0	SALK_129274	060125	060417	P11951	RL02644		F10068	58.1	3.5	060515	absolute	573.9568	101.4324	151.4973	745.5838	5.6541	15.6811	88.3135	2340.9946	122.2649	3.1514	3.9351	58.1622	88.8486	75.2108	74.8703	41.7081	119.0541	157.0595	221.773	102.4595	526.5892	36.5946	141.0811	090319	AAS1004	060428	Normal	Homogeneous	Homogeneous	Normal	Normal	0		0		0	060221
At3g12570	Col-0	SALK_082510	060125	060417	P11952	RL02651		F10068	56.6	3.37	060515	absolute	650.0667	117.4923	206.0103	732.8667	16.9128	14.4	80.3846	2246.3744	116.6564	3.2872	2.0513	65.6718	91.8872	83.6718	73.841	47.3282	144.9026	141.2615	219.0205	120.3692	704.4974	42.7897	148.3538	090319	AAS1004	060428	Normal	Homogeneous	Homogeneous	Normal	Normal	0		0		0	060221
At1g20693	Col-0	SALK_049142	060125	060417	P11953	RL02659		F10068	56.4	3.5	060515	absolute	491.5139	94.9671	174.9722	729.7215	11.8177	10.962	75.0987	1905.0177	83.0278	2.719	2.9215	57.843	94.8354	79.9392	67.0785	38.0203	117.7823	125.2405	201.6709	65.4177	531.438	36.562	145.9797	090319	AAS1004	060428	Normal	Homogeneous	Homogeneous	Normal	Normal	0		0		0	060221
At4g30610	Col-0	SALK_018148	060125	060417	P11954	RL02666		F10068	55.3	3.64	060515	absolute	510.7288	131.3315	194.9589	824.7014	8.0493	10.4493	68.5808	2021.5123	94.8877	2.9425	2.1808	62.5425	88.4548	87.9781	79.5562	45.4192	150.0932	139.1507	190.6137	87.6712	394.9151	42.0055	137.8904	090319	AAS1004	060428	Normal	Homogeneous	Homogeneous	Normal	Normal	0		0		0	060221
At3g07470	Col-0	SALK_015333	060125	060417	P11955	RL02665		F10068	57.2	3.74	060515	absolute	433.7641	87.4	159.2	675.6103	3.8667	28.3077	84.3026	1822.3128	97.2667	2.9282	2.0923	51.4513	86.3487	96.9538	68.4513	34.4205	128.7077	247.2205	187.1846	89.6769	343.2154	37.3436	141.0051	090319	AAS1004	060428	Normal	Homogeneous	Homogeneous	Normal	Normal	0		0		0	060221
At5g17660	Col-0	SALK_045034	060125	060417	P11956	RL02658		F10068	59.1	3.39	060515	absolute	509.3657	98.7829	151.7657	775.9143	16.6571	11.5371	75.9086	2018.2914	132.0457	2.8286	1.0057	59.2971	91.1314	77.5657	72.7257	33.8629	114.8	161.36	203.7771	63.3714	585.5371	39.2229	142.7029	090319	AAS1004	060428	Normal	Homogeneous	Homogeneous	Normal	Normal	0		0		0	060221
	Col	SSB4	060125	060417	P11957	RL02650		F10068	59	3.8	060515	absolute	694.464	131.0933	227.3333	811.904	15.9093	19.3013	107.136	2176.768	115.3333	4.08	3.6427	72.7893	103.6533	98.512	87.3867	48.0213	144.0853	203.4027	241.6267	102.176	535.2693	44.416	164.5973	090319	AAS1004	060428	Normal	Homogeneous	Homogeneous	Normal	Normal	0		0		0	060221
At1g04140	Col-0	SALK_120054	060125	060417	P11958	RL02643		F10068	58.4	3.67	060515	absolute	731.9013	131.9896	270.6649	831.1429	18.3325	14.8104	103.3195	2638.4831	175.0753	3.7351	1.4753	61.3091	91.9896	87.813	79.7091	42.7117	125.3351	159.9688	249.1065	141.6779	536.587	46.7429	158.2701	090319	AAS1004	060428	Normal	Homogeneous	Homogeneous	Normal	Normal	0		0		0	060221
At5g43160	Col-0	SALK_114840	060125	060417	P11959	RL02642		F10068	57.8	3.35	060515	absolute	510.4693	82.0107	170.6293	601.616	15.6533	9.9307	87.5627	2164.6667	146.8907	3.7707	3.1627	47.4027	79.552	66.6667	57.2693	33.2107	101.0507	171.824	197.376	114.6133	422.6773	34.416	130.1387	090319	AAS1004	060428	Normal	Homogeneous	Homogeneous	Normal	Normal	0		0		0	060221
At1g10230	Col-0	SALK_077963	060125	060417	P11960	RL02649		F10068	58.2	3.41	060515	absolute	649.6253	102.6076	175.6253	737.7823	4.8456	12.5519	80.8658	2134.9823	133.3519	3.119	3.2354	49.7266	86.3544	76.3291	69.9848	44.8	131.8987	131.1797	202.8405	99.3013	685.8734	42.4557	144.4911	090319	AAS1004	060428	Normal	Homogeneous	Homogeneous	Normal	Normal	0		0		0	060221
At3g47200	Col-0	SALK_042578	060125	060417	P11961	RL02657		F10068	58.3	3.62	060515	absolute	444.2629	101.1371	153.4514	712.8686	4.4286	12.6229	68.4057	1978.0057	88.2229	3.4	2.0743	52.64	82.8057	77.5714	55.5314	33.1314	108.1771	132.5314	198.9486	71.3771	445.48	33.4571	140.48	090319	AAS1004	060428	Normal	Homogeneous	Homogeneous	Normal	Normal	0		0		0	060221
At1g02980	Col-0	SALK_012144	060125	060417	P11962	RL02664		F10068	56.2	3.6	060515	absolute	592.0154	110.6462	181.9026	859.2462	15.6051	13.5231	88.2923	2063.0974	108.0667	3.1949	1.9744	45.7692	90.2308	85.7487	75.3179	34.3487	148.2615	141.5846	190.3692	100.7282	561.3692	40.759	143.4923	090319	AAS1004	060428	Normal	Homogeneous	Homogeneous	Normal	Normal	0		0		0	060221
At1g05810	Col-0	SALK_064845	060125	060417	P11967	RL02648		F10068	60.3	3.42	060515	absolute	619.552	106.4267	191.9733	723.8347	17.2587	15.4293	80.7947	2112.3733	115.4827	3.168	1.52	58.0747	90.2827	74.6987	65.7333	41.2693	137.4507	299.8773	224.9227	106.9013	628.8853	36.0747	147.4667	090319	AAS1004	060428	Normal	Homogeneous	Homogeneous	Normal	Normal	0		0		0	060221
At3g12970	Col-0	SALK_060534	060125	060417	P11975	RL02661		F10068	58.7	3.95	060515	absolute	495.8545	120.1247	202.1714	838.9299	17.1948	27.6416	135.3714	2128.4831	135.6935	4.3844	1.5481	66.6753	123.5896	119.9584	72.8416	37.4338	167.4234	810.4	246.7013	117.3299	309.9532	41.3143	195.6883	090319	AAS1004	060428	Normal	Homogeneous	Homogeneous	Normal	Normal	0		0		0	060221
At4g10000	Col-0	SALK_019119	060125	060417	P11977	RL02667		F10068	57.7	3.61	060515	absolute	444.7632	102.2105	148.1684	854.2474	1.1474	15.0368	73.6526	1928.1	92.7316	3.2579	1.6105	57.4263	102.8474	89.2684	80.3842	33.0526	130.2368	292.3684	210.8842	104.4421	324.0684	39	181.5158	090319	AAS1004	060428	Smaller than normal	Heterogeneous	Homogeneous	Normal	Normal	0		0		0	060221
At5g22150	Col-0	SALK_052505	060125	060417	P11978	RL02660		F10068	57.7	3.79	060515	absolute	507.0579	97.4263	173.9684	859.2789	12.6105	12.5211	77.8263	1984.6158	110.3263	2.7	2.0789	54.9158	88.6368	73.3684	64.9211	41.3684	129	146.9895	207.3579	77.2421	425.0526	39.1842	152.6947	090319	AAS1004	060428	Normal	Homogeneous	Homogeneous	Normal	Normal	0		0		0	060221
At2g30880	Col-0	SALK_087428	060125	060417	P11979	RL02652		F10068	58.5	3.49	060515	absolute	825.3924	115.8785	219.5291	659.4937	26.3899	15.4633	99.0177	2204.8506	132.7696	3.4127	2.4	66.6228	99.519	93.6152	88.8911	44	158.5722	160.5316	221.5747	119.4785	607.7063	42.081	151.1139	090319	AAS1004	060428	Normal	Homogeneous	Homogeneous	Normal	Normal	0		0		0	060221
At5g21080	Col-0	SALK_129639	060125	060417	P11980	RL02645		F10068	59.1	3.46	060515	absolute	622.2486	106.4865	167.9784	710.2973	2.3297	13.6919	84.6378	2169.3892	104.0703	3.5297	3.6595	53.8378	80.7568	79.8973	63.2541	40.4216	123.627	212.7135	214.0595	90.7297	505.0162	39	143.027	090319	AAS1004	060428	Normal	Homogeneous	Homogeneous	Normal	Normal	0		0		0	060221
At3g50920	Col-0	SALK_010330	060125	060417	P11987	RL02663		F10068	63.6	4.06	060515	absolute	661.9844	123.2779	201.5169	1009.9636	9.6623	12.1974	90.2649	2431.0649	206.5247	3.5117	3.5273	60.7377	96.6442	84.8883	91.3195	47.4442	151.0338	162.6234	235.2831	104.6078	669.574	46.0727	174.3532	090319	AAS1004	060428	Normal	Homogeneous	Homogeneous	Normal	Normal	0		0		0	060221
At5g46440	Col-0	SALK_039433	060125	060417	P11988	RL02656		F10068	58.7	3.62	060515	absolute	511.4872	103.2359	159.5128	697.5897	4.7692	11.0564	63.4769	1945.4923	94.7026	2.559	1.6154	53.4205	87.4564	76.1026	66.5692	42.4	132.1795	143.1487	195.4821	87.5282	481.0821	39.6718	133.1692	090319	AAS1004	060428	Normal	Homogeneous	Homogeneous	Normal	Normal	0		0		0	060221
At1g70470	Col-0	SALK_075882	060125	060424	P11989	RL02795		F10068	56.9	3.25	060515	absolute	361.7231	72.359	106.0769	572.1846	4.5128	5.2513	55.9026	1567.9538	64.4051	1.8359	0.3795	36.2667	68.2564	64.6462	63.2769	31.6462	101.3179	75.8154	155.5077	64.1846	399.3897	29.8308	110.2974	090319	AAS1004	060428	Normal	Homogeneous	Homogeneous	Normal	Normal	0		0		0	060221
At1g14230	Col-0	SALK_107413	060125	060424	P11990	RL02798		F10068	57.3	3.09	060515	absolute	303.0216	62.8865	70.7784	542.6	11.7568	5.9514	44.4216	1308.9081	94.2162	1.7297	0.1027	30.1514	51.8595	57.5459	47.3622	23.4378	80.2108	70.7946	124.4054	67.2108	243.2919	27.6162	101.8486	090319	AAS1004	060428	Normal	Homogeneous	Homogeneous	Normal	Normal	0		0		0	060221
At3g50430	Col-0	SALK_038272	060125	060417	P11992	RL02655		F10068	64.7	4.14	060515	absolute	544.1167	132.2556	206.2167	882.9667	6.5944	13.1889	75.8222	2098.2	128.4444	2.7944	2.2833	71.9944	97.75	90.7167	85.6556	45.6	147.4333	142.6	222.9389	83.9111	529.5722	47.8556	162.7444	090319	AAS1004	060428	Normal	Homogeneous	Homogeneous	Normal	Normal	0		0		0	060221
At1g25220	Col-0	SALK_035971	060125	060417	P11999	RL02669		F10068	55.4	3.89	060515	absolute	578.6805	124.1091	171.9948	939.4701	3.8442	16.5455	73.6727	2187.2	184.1403	2.7688	1.6104	58.5922	93.7195	90.5818	86.7584	39.5688	157.2312	179.0442	201.4338	96.8519	351.7195	42.2857	160.6442	090319	AAS1004	060428	Normal	Homogeneous	Homogeneous	Normal	Normal	0		0		0	060221
At5g55210	Col-0	SALK_060883	060125	060417	P12000	RL02662		F10068	58.8	3.8	060515	absolute	604	106.4907	206.7627	859.9307	9.984	14.016	95.3973	2291.808	110.0587	3.3493	2.448	59.264	101.376	91.616	73.248	46.192	146.928	166.7627	238.9813	105.056	608.5493	44.0107	153.0827	090319	AAS1004	060428	Normal	Homogeneous	Homogeneous	Normal	Normal	0		0		0	060221
At1g58235	Col-0	SALK_089132	060125	060417	P12001	RL02654		F10068	56.4	3.7	060515	absolute	525.3316	122.6737	194.1684	788.3895	12.9	12.5158	80.1316	2066.7947	118.8789	2.7895	2.6	63.2737	91.0474	83.3421	71.1421	43.4474	145.1842	135.0316	202.3842	113.6053	464.8789	41.8263	151.5737	090319	AAS1004	060428	Normal	Homogeneous	Homogeneous	Normal	Normal	0		0		0	060221
At3g07510	Col-0	SALK_138548	060125	060417	P12002	RL02647		F10068	58.9	3.81	060515	absolute	665.9436	100.4256	195.1538	766.0359	17.4564	15.5282	90.0769	2136.9436	154.3641	2.6359	3.0051	51.5949	84.8872	74.2154	74.0051	38.7897	124.9436	143.5179	204.0308	117.7385	456.5282	41.641	145.1077	090319	AAS1004	060428	Normal	Homogeneous	Homogeneous	Normal	Normal	0		0		0	060221
At1g15710	Col-0	SALK_131009	060125	060417	P12003	RL02646		F10068	60.3	3.62	060515	absolute	606.7413	102.4053	187.1787	727.4347	5.68	12.0373	86.0053	2282.6933	150.0853	3.424	2.0053	64.9867	82.528	78.5067	66.7893	41.4773	119.4293	173.5893	207.0933	86.08	702.2453	39.7333	137.0453	090319	AAS1004	060428	Normal	Homogeneous	Homogeneous	Normal	Normal	0		0		0	060221
At1g22170	Col-0	SALK_087895	060125	060417	P12004	RL02653		F10068	56.7	3.86	060515	absolute	694.3627	212.8	256.784	936.08	19.2427	30.064	201.4507	2330.2347	241.968	3.2213	2.2827	85.5627	173.2853	179.2107	122.208	49.904	201.9253	290.224	316.3093	131.6907	456.944	58.5333	243.1467	090319	AAS1004	060428	Normal	Homogeneous	Homogeneous	Normal	Normal	0		0		0	060221
At5g19540	Col-0	SALK_015620	060125	060417	P11963	RL02693		F10069	58	3.83	060515	absolute	427.9325	109.7039	153.4597	539.3714	9.6831	18.7532	75.413	1775.6416	193.6468	3.3922	3.4753	60.4935	122.4623	126.5714	70.9299	47.3922	181.6883	618.6338	263.8753	86.7792	283.039	43.3247	180.5143	090319	AAS1004	060428	Normal	Homogeneous	Homogeneous	Normal	Normal	0		0		0	060221
At1g65260	Col-0	SALK_024005	060125	060417	P11964	RL02686		F10069	56.4	3.34	060515	absolute	393.1421	88.7368	138.0737	660.9684	3.0211	10.4842	62.5158	1663.3211	125.8105	2.5737	0.5105	58.8	84.1579	78.9421	63.2789	34.7105	117.8	111.6053	177.8158	62.5737	467.0895	35.7316	128.8895	090319	AAS1004	060428	Normal	Homogeneous	Homogeneous	Normal	Normal	0		0		0	060221
At2g02800	Col-0	SALK_039503	060125	060417	P11965	RL02678		F10069	58.7	3.2	060515	absolute	316.8389	47.7833	81.4944	452.0667	2.4111	7.9056	43.45	1278.5667	48.7444	1.7667	2.1667	31.55	55.85	50.6778	42.0167	22.0778	70.7556	92.8667	136.5	69.1389	270.3389	25.45	95.6833	090319	AAS1004	060428	Normal	Homogeneous	Homogeneous	Normal	Normal	0		0		0	060221
At5g13440	Col-0	SALK_064243	060125	060417	P11966	RL02672		F10069	58.7	3.42	060515	absolute	433.6	77.9944	107.9222	646.3556	3.4556	11.9222	64.8944	1736.2389	74.8278	2.3944	2.0944	44.2111	70.6667	65.7778	55.6667	33.1444	111.3333	146.9222	170.1556	89.5778	374.2944	30.4667	119.1444	090319	AAS1004	060428	Normal	Homogeneous	Homogeneous	Normal	Normal	0		0		0	060221
At1g48405	Col-0	SALK_052425	060125	060417	P11969	RL02680		F10069	56.9	3.57	060515	absolute	385.7263	79.3421	106.4158	559.8579	4.1105	7.9632	47.0526	1684.1474	98.4263	2.2632	0.5895	39.1316	68.6737	58.7789	51.8105	34.8737	110.8263	108.6421	163.5	68.3158	287.9526	31.3	114.2842	090319	AAS1004	060428	Normal	Homogeneous	Homogeneous	Normal	Normal	0		0		0	060221
At4g31990	Col-0	SALK_070088	060125	060417	P11970	RL02673		F10069	57.7	3.65	060515	absolute	498.5547	103.0667	152.4427	706.8	6.8427	9.1307	66.3307	2008.5707	125.744	2.6347	2.6987	57.2213	95.7173	86.4587	74.832	43.4773	136.2507	124.528	206.4107	66.5493	497.4827	39.6907	154.2027	090319	AAS1004	060428	Normal	Homogeneous	Homogeneous	Normal	Normal	0		0		0	060221
At1g66090	Col-0	SALK_018440	060125	060417	P11971	RL02694		F10069	61.5	3.97	060515	absolute	382.0923	83.8205	112.6667	572.5487	13.7436	9.2564	52.8821	1661.159	140.0462	2.2718	0.7795	40.8872	72.6	69.0205	55.2615	29.6718	107.2205	100.8462	156.1385	94.5333	288.4513	29.4718	124.5538	090319	AAS1004	060428	Normal	Homogeneous	Homogeneous	Normal	Normal	0		0		0	060221
At1g15030	Col-0	SALK_025406	060125	060417	P11972	RL02687		F10069	57.7	3.31	060515	absolute	406.569	85.5887	124.0563	659.9887	30.7268	9.3352	49.1606	1754.8056	117.3803	2.0507	1.9718	41.8986	73.4535	74.2535	52.6873	33.5211	107.6169	114.5127	169.3239	69.093	308.6986	32.4394	128.7831	090319	AAS1004	060428	Normal	Homogeneous	Homogeneous	Normal	Normal	0		0		0	060221
At1g13350	Col-0	SALK_042123	060125	060417	P11973	RL02679		F10069	58	3.47	060515	absolute	520.848	92.1387	154.8	682.8907	10.032	9.4773	61.0347	1887.9467	122.608	2.704	0.608	49.488	87.6693	75.728	65.3973	41.7333	133.248	132.768	197.1093	111.904	378.5067	37.5733	139.7173	090319	AAS1004	060428	Normal	Homogeneous	Homogeneous	Normal	Normal	0		0		0	060221
At1g60190	Col-0	SALK_064472	060125	060424	P11974	RL02796		F10069	56.1	5.13	060515	absolute	436.8211	158.4053	159.2105	605.8579	11.2737	19.8789	195.9737	1327.9105	149.0211	3.7421	0.1737	116.9947	105.6842	97.4105	66.0947	31.1842	151.8789	122.7947	364.7474	66.5263	167.8842	46.8316	174.3474	090319	AAS1004	060428	Normal	Heterogeneous	Heterogeneous	Normal	Normal	1	Round;Wrinkled	0		0	060221
At1g55370	Col-0	SALK_019994	060125	060417	P11993	RL02696		F10069	53.7	3.49	060515	absolute	346.0359	69.4051	100.8769	549.6256	2.5179	12.5077	68.5744	1466.2256	117.5333	2.3026	0.7897	43.8667	73.3641	77.9333	57	30.8769	103.2564	108.9949	157.4923	87.0051	295.1641	30.8256	116.5231	090319	AAS1004	060428	Normal	Homogeneous	Homogeneous	Normal	Normal	0		0		0	060221
At1g11360	Col-0	SALK_026026	060125	060417	P11994	RL02689		F10069	60.3	4.03	060515	absolute	355.0904	95.5342	119.3644	564.126	18.6904	32.2192	126.4767	1405.2493	220.7233	3.8192	2.2521	68.2466	103.5781	130.9918	71.5342	29.5507	144.6849	575.2384	172.1041	113.6767	314.1151	36.9479	176.2192	090319	AAS1004	060428	Normal	Homogeneous	Homogeneous	Normal	Normal	0		0		0	060221
At5g20130	Col-0	SALK_058047	060125	060417	P11995	RL02681		F10069	57.3	3.85	060515	absolute	505.2911	139.7519	199.8228	780.8608	21.1544	11.2101	126.6633	2182.1316	187.5089	3.043	5.7165	67.4278	128.1316	142.643	89.4127	48.9013	174.8456	154.5215	227.3975	135.1797	381.7215	47.4785	180.2633	090319	AAS1004	060428	Normal	Homogeneous	Homogeneous	Normal	Normal	0		0		0	060221
At2g20100	Col-0	SALK_070716	060125	060417	P11996	RL02674		F10069	57.4	3.59	060515	absolute	421.2737	92.4789	152.6368	727.1737	13.6947	14.5316	70	1947.9053	125.3158	3.5579	1.7158	51.9053	96.4263	85.5053	73.2158	35.4789	138.3632	439.3368	203	87.3368	445.3	35.6789	151.6526	090319	AAS1004	060428	Normal	Homogeneous	Homogeneous	Normal	Normal	0		0		0	060221
At1g08530	Col-0	SALK_018465	060125	060417	P11997	RL02695		F10069	55.3	3.39	060515	absolute	373.9632	84.7	103.6632	616.4789	7.2053	8.9579	46.3842	1536.3842	115.6158	2.2947	2.0105	39.8263	68.5474	62.1105	50.3263	32.4105	109.4895	119.1368	152.5789	71.2632	290.8842	31.7895	111.5789	090319	AAS1004	060428	Normal	Homogeneous	Homogeneous	Normal	Normal	0		0		0	060221
At2g33845	Col-0	SALK_025600	060125	060417	P11998	RL02688		F10069	58.9	3.75	060515	absolute	487.838	108.3646	200.3797	742.9418	14.3747	9.6557	64.9873	2001.2304	124.0658	2.7342	2.9772	59.2608	85.519	80.5165	70.7696	45.4076	145.5443	149.9342	208.0709	86.5165	554.2633	36.481	134.4405	090319	AAS1004	060428	Normal	Homogeneous	Homogeneous	Normal	Normal	0		0		0	060221
At1g69523	Col-0	SALK_027396	060125	060417	P12011	RL02675		F10069	57.8	3.28	060515	absolute	479.4494	90.6234	141.2935	667.2104	15.4701	8.1922	72.3532	1892.0519	110.7273	2.4727	0.7169	43.5584	88.2701	86.161	64.4935	37.5117	116	118.7844	180.7169	91.4961	634.0675	37.2831	136.9974	090319	AAS1004	060428	Normal	Homogeneous	Homogeneous	Normal	Normal	0		0		0	060221
At2g14890	Col-0	SALK_058644	060125	060417	P12013	RL02670		F10069	56.8	3.07	060515	absolute	453.7167	91.6444	125.7111	688.5722	21.6111	11.45	68.2611	1911.1944	128.6333	2.45	2.6833	56.0944	94.5611	77.5111	75.5556	35.4333	121.4389	117.2111	188.1111	93.0222	644.2167	37.0778	137.6667	090319	AAS1004	060428	Normal	Homogeneous	Homogeneous	Normal	Normal	0		0		0	060221
At1g64350	Col-0	SALK_022717	060125	060417	P12018	RL02684		F10069	60	3.32	060515	absolute	321.7722	61.7165	85.5443	515.5797	3.8025	6.2127	41.9443	1425.5494	102.238	1.5392	1.1544	34.6835	61.1291	51.0025	45.1544	23.7722	83.5595	86.8962	135.7722	68.5215	367.0228	28.2228	97.9848	090319	AAS1004	060428	Normal	Homogeneous	Homogeneous	Normal	Normal	0		0		0	060221
At1g64100	Col-0	SALK_022264	060125	060417	P12019	RL02683		F10069	59.5	3.26	060515	absolute	377.0111	76.5778	110.3556	579.4667	1.9944	8.8	49.8611	1725.8833	88.6778	2.3333	1.2278	58.8944	72.9278	67.2889	53.9111	34.2944	102.6722	122.6778	148.7	68.6667	479.1389	32.8944	112.1944	090319	AAS1004	060428	Normal	Homogeneous	Homogeneous	Normal	Normal	0		0		0	060221
At1g18440	Col-0	SALK_021196	060125	060417	P12020	RL02682		F10069	57.9	3.52	060515	absolute	381.189	169.1178	127.1562	583.3589	10.7397	8.3342	110.9589	1516.4986	101.5342	3.7753	2.5973	60.0986	96.1808	92.4	110.6904	32.1699	106.8877	138.1973	183.4247	102.7671	324.1589	33.3534	172.5479	090319	AAS1004	060428	Normal	Homogeneous	Homogeneous	Normal	Normal	0		0		0	060221
At1g61660	Col-0	SALK_033618	060125	060417	P12021	RL02677		F10069	57	3.18	060515	absolute	346.157	66.0608	86.6177	561.0025	9.438	9.3671	47.5494	1492.1722	81.357	2.4051	2.7646	39.357	66.5873	60.3038	50.957	27.5443	91.9696	121.8937	156.5418	92.4152	464.4759	28.0759	106.7392	090319	AAS1004	060428	Normal	Homogeneous	Homogeneous	Normal	Normal	0		0		0	060221
At1g16320	Col-0	SALK_032063	060125	060417	P12022	RL02676		F10069	58.5	3.15	060515	absolute	384.2734	75.8835	120.1316	645.7823	16.9823	7.8582	54.7089	1610.5013	104.1671	2.5114	2.3646	35.9747	62.7646	55.9848	59.2456	28.0304	89.4532	115.357	148.5215	79.2304	499.0633	28.9266	98.0203	090319	AAS1004	060428	Normal	Homogeneous	Homogeneous	Normal	Normal	0		0		0	060221
At1g07476	Col-0	SALK_023415	060125	060417	P12213	RL02685		F10069	56.1	3.14	060515	absolute	336.4427	68.5013	99.92	540.4	10.1067	5.9893	46.656	1532.5813	88.8267	2.256	0.4693	47.5787	72.7253	63.1147	48.7893	25.0773	92.6933	95.9093	159.136	84.0747	371.5947	28.6453	116.2827	090319	AAS1004	060428	Normal	Homogeneous	Homogeneous	Normal	Normal	0		0		0	060221
At1g50020	Col-0	SALK_064115	060125	060417	P12214	RL02671		F10069	56.4	3.15	060515	absolute	428.2453	88.192	164.704	578.3093	7.2427	12.464	83.8827	1925.0933	112.144	3.184	1.2693	58.5013	99.1467	97.504	65.936	37.7173	138.976	188.5387	236.736	99.056	483.0293	40.5387	141.6267	090319	AAS1004	060428	Normal	Homogeneous	Homogeneous	Normal	Normal	0		0		0	060221
At5g23020	Col-0	SALK_007222	060125	060417	P12215	RL02691		F10069	56.5	3.21	060515	absolute	289.6208	52.9714	62.6805	425.4078	5.3766	6.0779	48.5195	1198.3688	94.2701	1.9584	3.3974	30.6078	58.3065	54.3532	42.7273	22.9506	80.6701	96.9714	125.2519	67.6104	228.2649	22.5558	95.3818	090319	AAS1004	060428	Normal	Homogeneous	Homogeneous	Normal	Normal	0		0		0	060221
At3g07560	Col-0	SALK_006744	060125	060417	P12216	RL02690		F10069	55.1	3.06	060515	absolute	349.4114	71.9486	98.0571	560.76	12.96	7.68	50.7714	1448.0971	85.5371	2.4629	2.7029	38.6743	62.9314	61.8571	48.88	30.0171	97.5257	123	149.2914	68.3886	465.44	31.2743	97.7143	090319	AAS1004	060428	Normal	Homogeneous	Homogeneous	Normal	Normal	0		0		0	060221
At1g75440	Col-0	SALK_106469	060125	060412	P12029	RL02629		F10070	60.1	3.28	060501	absolute	266.0513	83.7026	313.7692	652.9128	1.4821	7.0513	65.3077	1996.9282	111.2256	2.4821	0.6564	60.9385	80.1949	77.9692	54.8718	33.641	126.4308	105.7282	189.0769	145.0974	565.9487	32.3538	107.241	090319	AAS1003	060427	Normal	Homogeneous	Homogeneous	Normal	Normal	0		0		0	060221
At1g67840	Col-0	SALK_125411	060125	060412	P12030	RL02639		F10070	56.8	3.09	060501	absolute	255.4597	73.9948	258.2909	575.3195	0.4519	9.6623	59.6883	1879.4857	145.6987	2.6286	0.3532	55.3558	70.8883	72.5922	47.6364	30.4156	119.9792	109.5169	174.9818	152.5455	473.0805	29.4649	101.6987	090319	AAS1003	060427	Smaller than normal	Homogeneous	Homogeneous	Normal	Normal	0		0		0	060221
At1g56000	Col-0	SALK_136720	060125	060417	P12031	RL02668		F10070	56.4	3.27	060515	absolute	431.5385	82.2667	134.5641	661.4667	13.7231	10.2103	59.8308	1724.4923	141.1231	2.9692	0.759	48.6308	78.4103	75.1436	58.1231	34.1385	112.9744	147.1231	183.5282	84.5179	564.0615	35.2821	132.4462	090319	AAS1004	060428	Normal	Homogeneous	Homogeneous	Normal	Normal	0		0		0	060221
At1g60190	Col-0	SALK_152677	060125	060412	P12032	RL02635		F10070	56.1	3.4	060501	absolute	322.9943	160.12	297.4343	816.56	1.5829	9.0857	262.0457	1891.3371	193.9429	3.5143	4.6	76.5829	147.0629	177.8286	96.6514	31.1314	131.7029	126.7314	211.4514	137.4057	410.0914	36.3771	188.1029	090319	AAS1003	060427	Normal	Homogeneous	Homogeneous	Normal	Normal	0		0		0	060221
At3g09880	Col-0	SALK_103167	060125	060412	P12033	RL02640		F10070	55.3	3.21	060501	absolute	238.4973	74.4811	267.1081	600.6324	4.0054	6.4649	55.1892	1849.8541	236.827	2.5459	10.4324	53.4919	65.6649	67.5297	44.8865	26.1243	105.3568	100.8595	164.9135	159.1351	457.7189	30.5622	98.9027	090319	AAS1003	060427	Normal	Homogeneous	Homogeneous	Normal	Normal	0		0		0	060221
At5g08690	Col-0	SALK_135351	060125	060412	P12035	RL02636		F10070	57	3.13	060501	absolute	227.3455	65.5377	204.1455	474.5143	1.974	8.8935	67.1896	1562.1039	188.1662	2.1455	6.4779	49.2623	68.5506	75.4078	42.3948	25.1169	98.4935	116.8208	151.3662	145.2	373.6312	26.3429	93.7974	090319	AAS1003	060427	Normal	Homogeneous	Homogeneous	Normal	Normal	0		0		0	060221
At5g26850	Col-0	SALK_151241	060125	060412	P12206	RL02634		F10070	57	3.27	060501	absolute	289.7367	99.3266	292.0962	661.2557	0.4506	8.8506	79.2354	1984.1975	151.3519	2.6278	4.5367	74.1418	91.1089	83.2861	56.5316	33.6506	135.7316	102.9266	198.6734	173.043	721.1544	37.443	118.3544	090319	AAS1003	060427	Normal	Homogeneous	Homogeneous	Normal	Normal	0		0		0	060221
At1g36990	Col-0	SALK_101497	060125	060412	P12207	RL02628		F10070	58.3	3.04	060501	absolute	275.2712	76.6795	254.9863	775.337	0.2521	10.9425	87.7425	1916.4877	140.8767	2.2466	2.789	81.2603	76.3616	76.2575	69.0247	29.2658	103.7918	130.5151	198.6356	171.9123	820.7014	36.1205	121.0082	090319	AAS1003	060427	Normal	Homogeneous	Homogeneous	Normal	Normal	0		0		0	060221
At2g33840	Col-0	SALK_122363	060125	060412	P12208	RL02630		F10070	58.6	3.22	060501	absolute	248.0359	69.7692	194.8	630.5641	0.4821	6.0872	49.9282	1858.6205	112.6051	2.3795	3.7538	47.8154	65.2564	68.5385	42.2308	29.9949	119.0769	97.3949	159.5744	169.9641	581.2974	28.2564	94.2103	090319	AAS1003	060427	Normal	Homogeneous	Homogeneous	Normal	Normal	0		0		0	060221
At3g63490	Col-0	SALK_135192	060125	060412	P12209	RL02633		F10070	57.9	3.12	060501	absolute	258.8105	85.8947	260.5105	679.3105	1.6421	6.2947	56.0579	1850.3526	185.7	2.3158	4.5684	55.6842	68.7158	77.7211	54.1105	33.5368	122.9737	100.6737	177.7579	128.7632	632.7158	36.1737	99.9842	090319	AAS1003	060427	Normal	Homogeneous	Homogeneous	Normal	Normal	0		0		0	060221
At1g17745	Col-0	SALK_149747	060125	060412	P12210	RL02637		F10070	58.2	3.55	060501	absolute	259.12	81.7867	198.912	517.104	0.4	10.3253	58.0587	1434.9707	108.432	2.1547	2.0907	55.3867	74.2507	75.952	58.8693	32.5973	115.92	109.0347	172.4427	102.9973	403.584	33.8933	125.6907	090319	AAS1003	060427	Normal	Homogeneous	Homogeneous	Normal	Normal	0		0		0	060221
At1g65260	Col-0	SALK_137498	060125	060412	P12235	RL02621		F10070	55.5	3.4	060501	absolute	285.8359	111.3179	296.8769	688.6154	2.0256	6.7385	75.4923	1921.0103	152.4256	2.5538	3.8051	67.8308	78.6308	89.0821	60.5231	36.8513	138.4	104.7795	207.1487	149.9128	583.0667	39.8051	114.3692	090319	AAS1003	060427	Normal	Homogeneous	Homogeneous	Normal	Normal	0		0		0	060221
At3g26050	Col-0	SALK_137193	060125	060412	P12236	RL02617		F10070	56.5	3.51	060501	absolute	349.3946	120.9351	319.3838	790.4324	1.4865	11.027	81.1676	2332.0811	170.2703	3.6324	3.0541	72.1243	111.4486	116.7676	69.6973	40.7459	166.9243	344.5135	235.9297	215.3459	626.6378	40.1676	157.4	090319	AAS1003	060427	Normal	Homogeneous	Homogeneous	Normal	Normal	0		0		0	060221
At4g25520	Col-0	SALK_093829	060125	060417	P12247	RL02641		F10070	59.4	3.39	060515	absolute	591.463	91.6164	175.7699	708.8767	12.0986	14.2795	105.1452	2250.9479	173.9178	3.2932	2.0877	52.263	78	73.474	74.2192	40.7507	114.9315	197.4027	211.5452	112.7616	593.3699	39.5178	141.4356	090319	AAS1004	060428	Normal	Homogeneous	Homogeneous	Normal	Normal	0		0		0	090312
At1g75330	Col-0	SALK_090727	060125	060412	P12248	RL02626		F10070	56.4	3.11	060501	absolute	291.9842	79.3947	254.2053	652.4526	2.7895	6.8105	50.9158	1905.4789	128.5053	2.2842	1.8842	72.3684	82.3737	84.3474	56.2316	32.3421	122.6947	101.3421	261.6526	166.9	542.3895	41.4316	112.5158	090319	AAS1003	060427	Normal	Homogeneous	Homogeneous	Normal	Normal	0		0		0	090312
At1g64350	Col-0	SALK_089339	060125	060412	P12249	RL02622		F10070	53.9	3.04	060501	absolute	274.7189	78.6432	257.2757	622.7405	1.4595	13.4595	56.9405	1785.3189	152.0378	2.2432	3.7189	59.7135	81.7838	83.6162	58.827	31.2541	120.5514	111.1351	184.7081	138.0324	592.6541	35.5838	108.7405	090319	AAS1003	060427	Normal	Homogeneous	Homogeneous	Normal	Normal	0		0		0	090312
At4g19710	Col-0	SALK_082155	060125	060412	P12250	RL02618		F10070	55.8	3.2	060501	absolute	269.2107	84.1547	277.8027	692.112	1.3707	7.4347	66.688	2196.0693	163.6373	3.056	1.4347	51.6107	78.72	78.2987	48.5067	33.4507	120.768	90.9867	192.848	136.064	527.8133	32.2027	106.0213	090319	AAS1003	060427	Normal	Homogeneous	Homogeneous	Normal	Normal	0		0		0	090312
At1g79530	Col-0	SALK_080245	060125	060412	P12251	RL02614		F10070	57.6	3.16	060501	absolute	294.6686	83.12	264.8857	654.2686	1.8743	7.76	54.6457	1855.48	106.1314	2.0286	2.7829	54.84	78.7429	78.9657	55.3714	33.88	117.5657	99.5543	183.0743	147.96	510.2971	32.68	108.2457	090319	AAS1003	060427	Normal	Homogeneous	Homogeneous	Normal	Normal	0		0		0	090312
At1g66090	Col-0	SALK_120846	060125	060412	P12253	RL02627		F10070	56.4	2.92	060501	absolute	216.7676	65.7784	154.4541	499.3946	0.5676	5.7081	86.9892	1358.3622	66.9838	2.3514	1.3892	64.573	84.6703	89.5676	51.9297	22.0649	86	125.3514	145.9459	122.4108	600.773	28.1081	104.973	090319	AAS1003	060427	Normal	Homogeneous	Homogeneous	Normal	Normal	0		0		0	090312
At4g13660	Col-0	SALK_118506	060125	060412	P12254	RL02623		F10070	55.1	3.06	060501	absolute	231.9494	71.8937	241.8582	627.1747	2.0051	6.5468	46.9418	1741.9595	162.562	1.8329	2.4861	55.9494	64.6127	63.8481	47.0481	29.1544	102.5772	93.6759	155.0633	143.3873	433.6152	30.3848	95.4633	090319	AAS1003	060427	Normal	Homogeneous	Homogeneous	Normal	Normal	0		0		0	090312
At1g69523	Col-0	SALK_107763	060125	060412	P12255	RL02619		F10070	57.8	2.96	060501	absolute	299.387	102.3065	253.8442	709.1325	1.1948	8.4675	70.5403	1865.7922	91.3299	2.7584	2.3636	81.3766	91.2104	93.5377	75.6156	35.7039	127.5896	138.3948	200.9662	145.8961	877.7455	39.1221	118.9403	090319	AAS1003	060427	Normal	Homogeneous	Homogeneous	Normal	Normal	0		0		0	090312
At3g07510	Col-0	SALK_106776	060125	060412	P12256	RL02615		F10070	58.9	3.48	060501	absolute	271.7526	97.5263	290.2632	726.5211	0.9895	6.4947	56.4211	2012.9474	176.6737	2.0105	1.1474	64.7211	84.2684	80.7368	61.2053	34.2684	122.8895	101.6579	201.0158	183.4474	679.9947	38	112.9842	090319	AAS1003	060427	Normal	Homogeneous	Homogeneous	Normal	Normal	0		0		0	090312
At1g17440	Col-0	SALK_132293	060125	060412	P12257	RL02632		F10070	57.7	3.17	060501	absolute	254.6368	78.6842	208.6474	628.1158	1.4579	9.9105	79.4211	1786.0421	124.1526	2.2737	4.9421	55.9368	73.4526	84.1526	47.3211	29.5789	97.8789	132.9895	177.2105	139.9421	500.6263	28.6368	113.8053	090319	AAS1003	060427	Normal	Homogeneous	Homogeneous	Normal	Normal	0		0		0	090312
At4g13590	Col-0	SALK_129037	060125	060412	P12258	RL02631		F10070	58.1	3.67	060501	absolute	283.072	118.608	349.6907	643.248	1.4773	7.68	72.976	2199.4773	142.3787	3.3493	1.6107	96.4213	85.872	83.5413	52.5013	35.9253	159.4827	103.776	219.9467	112.3733	1013.0987	43.4453	119.9627	090319	AAS1003	060427	Larger than normal	Homogeneous	Homogeneous	Normal	Normal	0		0		0	090312
At4g11160	Col-0	SALK_128966	060125	060412	P12259	RL02624		F10070	54.3	3.22	060501	absolute	211.7506	82.8883	242.8208	591.6364	1.1273	7.8234	57.2519	1702.7169	148.3844	2.1922	3.1377	55.7818	71.039	79.013	48.9195	30.961	118.2442	110.9143	172.8727	137.5688	420.2961	33.2104	105.4338	090319	AAS1003	060427	Normal	Homogeneous	Homogeneous	Normal	Normal	0		0		0	090312
At3g52180	Col	SALK_126784	060125	060412	P12260	RL02620		F10070	54.9	3.28	060501	absolute	326.6667	104.8053	283.952	528.2667	2.8907	15.7973	78.752	1942.368	162.9227	2.8907	4.6347	83.2267	97.2427	111.1627	62.5653	44.736	149.184	141.296	246.6453	174.624	577.5627	41.8667	134.3573	090319	AAS1003	060427	Normal	Homogeneous	Homogeneous	Normal	Normal	0		0		1	090312
At1g66330	Col-0	SALK_126180	060125	060412	P12261	RL02616		F10070	57.7	3.51	060501	absolute	246.5026	110.3538	329.5231	761.9692	1.3436	18.4359	77.3179	2269.7231	243.7128	4.0615	3.7385	80.5231	107.6718	115.7282	63.6256	39.7128	159.4718	426.9692	246.6923	212.8513	667.6615	40.3282	148.7897	090319	AAS1003	060427	Normal	Homogeneous	Homogeneous	Normal	Normal	0		0		0	090312
At2g14890	Col-0	SALK_149384	060125	060412	P12262	RL02638		F10070	57.1	2.87	060501	absolute	192.9558	57.6468	189.974	589.0182	0.961	8.9766	48.1662	1518.8883	126.2597	1.8026	3.3818	58.3584	66.587	60.4935	52.3429	20.9974	80.3013	113.8753	172.1506	114.4623	618.6753	27.3247	91.7766	090319	AAS1003	060427	Normal	Homogeneous	Homogeneous	Normal	Normal	0		0		0	090312
At2g03050	Col-0	SALK_141368	060125	060417	P12263	RL02692		F10070	56.4	3.64	060515	absolute	430.6197	124.2873	142.6704	653.2507	21.6507	16.8507	115.4197	1539.4761	198.7324	5.3972	1.1775	78.6535	111.2676	105.2507	102.9803	34.4338	113.493	239.3183	209.2282	79.8535	579.5324	41.2169	190.293	090319	AAS1004	060428	Normal	Homogeneous	Homogeneous	Lighter than Normal	Normal	0		0		0	090312
At3g54900	Col-0	SALK_139556	060125	060412	P12264	RL02625		F10070	54.9	3.13	060501	absolute	267.427	86.5622	256.9081	652.7297	0.4595	6.9027	52.227	1789.7405	88.2162	2.8	3.7081	63.3838	68.227	74.1676	51.5946	31.8757	120.2865	112.773	164.4649	125.2432	581.8703	34.9838	107.3514	090319	AAS1003	060427	Normal	Homogeneous	Homogeneous	Normal	Normal	0		0		0	090312
At1g20810	Col-0	SALK_007247	060228	060512	P12379	RL02975		F10071	58.4	3.1	060530	absolute	561.1641	140.0308	403.1795	1189.7282	32.8103	16.7897	87	2197.6564	164.7641	7.4615	2.6308	69.6974	106.1026	116.0821	113.9744	66.0308	155.3026	116.0359	223.4923	166.2821	613.7538	72.5179	201.7846	090319	AAS1005	060519	Normal	Homogeneous	Homogeneous	Normal	Normal	0		0		0	060327
At1g53260	Col-0	SALK_018255	060228	060512	P12380	RL02979		F10071	58.7	3.28	060530	absolute	565.4722	156.8167	383.0333	1006.9056	66.4056	35.3278	109.2333	2017.8167	174.2889	8.6167	1.9278	101.6833	138.2222	142.6278	138.2889	75.3111	161.95	171.9111	271.75	222.1444	667.3556	85.8444	228.3556	090319	AAS1005	060519	Normal	Homogeneous	Homogeneous	Normal	Normal	0		0		0	060327
At5g20130	Col-0	SALK_020695	060228	060512	P12390	RL02978		F10071	58.5	2.79	060530	absolute	539.3247	135.4286	321.7195	879.1169	48.2909	21.7299	92.5143	1817.7455	139.3299	9.0961	1.0597	92.587	107.6312	121.0961	121.7091	66.9818	136.1299	153.1636	234.4727	194.5974	356.5403	66.2026	186.7792	090319	AAS1005	060519	Normal	Homogeneous	Homogeneous	Normal	Normal	0		0		0	060327
At1g03600	Col-0	SALK_004769	060228	060512	P12391	RL02980		F10071	57.2	3.74	060530	absolute	596.8373	189.4613	781.6853	1543.056	48.8267	16.4373	87.2853	2509.424	193.9733	8.6293	1.4187	78.1067	104.7947	115.616	121.4507	74.8267	169.8667	126.272	227.6213	217.5627	322.864	70.7307	221.984	090319	AAS1005	060519	Normal	Homogeneous	Homogeneous	Normal	Normal	0		0		0	060327
At1g79790	Col-0	SALK_045345	060228	060512	P12393	RL02982		F10071	56.7	3.07	060530	absolute	483.264	127.0187	376.896	781.344	50.5227	14.2773	103.312	2109.6907	165.8187	6.4907	1.5947	60.096	104.4533	92.7467	87.4987	59.6427	150.7893	107.104	203.4027	145.1787	1156.9173	65.3547	191.4827	090319	AAS1005	060519	Normal	Homogeneous	Homogeneous	Normal	Normal	0		0		0	060327
At1g08080	Col-0	SALK_009792	060228	060512	P12394	RL02983		F10071	45.2	2.56	060530	absolute	650.5266	137.8481	438.562	1111.4582	53.3468	15.8937	98.9468	2239.1747	116.9924	6.5418	3.2051	69.7215	119.6557	111.8886	110.0608	71.9797	161.3063	126.7241	242.957	171.362	716.2278	73.6608	213.0886	090319	AAS1005	060519	Normal	Homogeneous	Homogeneous	Normal	Normal	0		0		0	060327
At1g76560	Col-0	SALK_008061	060228	060512	P12395	RL02985		F10071	56.2	2.99	060530	absolute	659.3278	145.4167	352.1222	837.4944	43.2056	21.1778	120.6333	2161.7778	134.2722	7.9944	2.5722	67.8333	105.7944	108.2778	112.1556	62.2222	150.3111	125.2722	203.75	190.2	951.1944	69.6722	191.9611	090319	AAS1005	060519	Normal	Homogeneous	Homogeneous	Normal	Normal	0		0		0	060327
At4g24760	Col-0	SALK_064192	060228	060512	P12402	RL02987		F10071	58.4	3.01	060530	absolute	424.8649	115.9081	255.3514	778.2811	32.6649	19.3784	93.9351	1801.5838	152.4108	5.373	1.7351	61	88.027	95.2324	103.2649	55.3568	125.8757	107.0324	201.173	172.0432	846.8703	59.1135	169.9676	090319	AAS1005	060522	Normal	Homogeneous	Homogeneous	Normal	Normal	0		0		0	060327
At1g03130	Col-0	SALK_011908	060228	060512	P12403	RL02988		F10071	58.6	3.37	060530	absolute	551.5507	177.3589	474.9151	1245.2822	48.9589	17.7589	119.6932	2836.1808	2140.0164	9.2	5.9452	94.2575	136.8493	143.6932	137.9068	83.4685	175.5233	131.4411	264.3014	270.0274	765.463	86.5151	242.0767	090319	AAS1005	060522	Normal	Homogeneous	Homogeneous	Normal	Normal	0		0		0	060327
At4g29480	Col-0	SALK_023571	060228	060512	P12405	RL02989		F10071	60.8	3.24	060530	absolute	507.0205	141.2564	390.359	1004.3026	16.2513	13.5846	83.9487	1869.1179	126.8154	6.1128	3.5128	82.3436	115.3795	115.8513	117.5385	74.5949	158.5128	103.0974	226.5077	160.9487	872.0615	72.5128	202.7282	090319	AAS1005	060522	Normal	Homogeneous	Homogeneous	Normal	Normal	0		0		0	060327
At4g24090	Col-0	SALK_012632	060228	060512	P12406	RL02990		F10071	57.2	3.06	060530	absolute	480.7342	151.6709	382.5975	1104.9924	51.7114	13.3367	96.5722	2319.0987	173.1646	6.3139	3.2	72.2835	109.1291	111.9342	120.0354	80.157	162.5772	113.0886	219.0076	216.2076	830.0709	78.4405	196.5873	090319	AAS1005	060522	Normal	Homogeneous	Homogeneous	Normal	Normal	0		0		0	060327
At4g25660	Col-0	SALK_011945	060228	060512	P12407	RL02993		F10071	57.4	3.52	060530	absolute	543.6857	165.0743	423.6057	810.1943	86.9429	12.8057	96.4286	2259.2457	203	6.5029	2.0057	72.3257	119.8857	124.6857	94.7371	82.2571	183.6	121.7371	217.6743	226.4743	939.0114	77.7829	211.4457	090319	AAS1005	060522	Larger than normal	Homogeneous	Homogeneous	Normal	Normal	0		0		0	060327
At1g03680	Col-0	SALK_087118	060228	060512	P12408	RL02991		F10071	58.1	3.25	060530	absolute	457.4308	127.3795	335.1846	844.4205	46.8103	19.0615	95.3949	1966.9231	129.9795	7.6359	3.6359	67.8308	110.6769	107.7179	101.1846	70.559	141.759	107.5385	225.4359	221.0359	566.7179	65.759	191.0154	090319	AAS1005	060522	Normal	Homogeneous	Homogeneous	Normal	Normal	0		0		0	060327
At4g22890	Col-0	SALK_024747	060228	060512	P12411	RL02986		F10071	58.2	3.24	060530	absolute	489.2114	127.4286	284.8343	769.0914	26.2914	17.5486	92.36	1799.0514	131.6114	7.08	2.2514	58.2743	93.3257	94.5257	112.7943	50.8	124.9657	105.7086	198.6914	164.6629	743.0171	59.8343	182.4686	090319	AAS1005	060522	Normal	Homogeneous	Homogeneous	Normal	Normal	0		0		0	060327
At2g41330	Col-0	SALK_014557	060228	060512	P12412	RL02992		F10071	56.8	3.21	060530	absolute	504	139.9646	452.4709	1301.843	22.1114	22.7696	99.3924	1784.4101	211.119	7.7823	1.1089	78.9519	115.7468	122.8962	119.8177	83.4329	162.7595	118.4051	231.3823	184.3544	627.2557	66.1316	212.8	090319	AAS1005	060522	Normal	Homogeneous	Homogeneous	Normal	Normal	0		0		0	060327
At1g31020	Col-0	SALK_107691	060228	060512	P12414	RL02996		F10071	56.7	3.47	060530	absolute	590.7795	155.2	409.2769	1125.2462	52.2564	14.5795	93.4718	2342.3897	171.8769	6.7231	3.1846	82.8513	124.559	132.4667	137.4615	82.2718	176.641	132.9897	230.1487	209.5641	444.7282	78.0769	240.2051	090319	AAS1005	060522	Normal	Homogeneous	Homogeneous	Normal	Normal	0		0		0	060327
At3g52040	Col-0	SALK_018743	060228	060512	P12415	RL02998		F10071	57	3.43	060530	absolute	490.3189	143.4541	351.2054	936.6378	41.6162	19.7189	88.4054	1970.627	73.3081	6.0649	8.3297	75.2054	110.3297	106.0054	110.2432	68.7838	145.4649	138.4378	200.1676	183.2324	618.827	63.5405	196.4054	090319	AAS1005	060522	Normal	Homogeneous	Homogeneous	Normal	Normal	0		0		0	060327
At4g05180	Col-0	SALK_024897	060228	060512	P12417	RL02995		F10071	57	3.31	060530	absolute	563.2416	153.226	413.0338	1169.6468	61.4234	18.774	90.7844	2005.3299	179.0857	7.5532	1.6727	77.813	111.7662	115.9532	128.7896	85.4701	166.7065	117.8494	241.5429	185.2779	622.5351	77.1792	216.5143	090319	AAS1005	060522	Normal	Homogeneous	Homogeneous	Normal	Normal	0		0		0	060327
At1g79610	Col-0	SALK_113129	060228	060512	P12423	RL02997		F10071	56.4	3.22	060530	absolute	612.4211	167.0474	395.4579	1047.5158	56.0368	16.8895	88.1421	2075.9789	140.3316	6.3737	2.8158	79.3474	125.5579	112.4947	128.3947	74.9474	165.7842	133.2684	249.0684	223.0842	781.7895	73.6789	218.6211	090319	AAS1005	060522	Normal	Homogeneous	Homogeneous	Normal	Normal	0		0		0	060327
At2g13550	Col-0	SALK_024197	060228	060512	P12424	RL03000		F10071	55	3.56	060530	absolute	610.774	188.1351	585.7506	1322.4519	54.3584	32.987	126.3532	2199.9377	261.5636	8.961	1.4182	111.5792	166.5247	163.574	163.7039	103.6623	220	171.0545	320.1714	235.9481	626.3065	96.5091	292.6753	090319	AAS1005	060522	Normal	Homogeneous	Homogeneous	Normal	Normal	0		0		0	060327
At2g22230	Col-0	SALK_026580	060228	060512	P12426	RL03002		F10071	55	3.09	060530	absolute	486.1039	134.5506	332.5714	970.1247	35.4234	29.787	108.7117	1890.0519	148.2182	6.4727	2.8052	75.1481	125.439	125.1273	121.3662	67.413	157.1169	122.2857	231.6312	202.7221	347.6727	77.5221	208.9091	090319	AAS1005	060522	Normal	Homogeneous	Homogeneous	Normal	Normal	0		0		0	060327
At3g52320	Col-0	SALK_016775	060228	060512	P12427	RL02981		F10071	57.8	3.11	060530	absolute	553.1688	142.5714	321.1481	920.5506	57.3091	19.2104	101.3766	2115.4805	195.3974	7.1117	2.2234	75.6208	121.2364	118.1662	123.6987	65.9792	149.2468	129.2987	240.026	190.5974	528.6545	72.7273	209.8701	090319	AAS1005	060519	Normal	Homogeneous	Homogeneous	Normal	Normal	0		0		0	060327
At1g15140	Col-0	SALK_145819	060228	060512	P12429	RL02994		F10071	56.3	3.52	060530	absolute	615.2865	186.9514	502.027	1392.5568	75.9189	13.4541	94.9189	2305.0162	167.3459	6.9405	1.9081	98.227	142.2324	133.0865	140.3459	85.6	194.4216	139.5405	269.1351	260.8703	788.6703	81.973	255.1243	090319	AAS1005	060522	Normal	Homogeneous	Homogeneous	Normal	Normal	0		0		0	060327
At5g66480	Col-0	SALK_033887	060228	060512	P12430	RL02999		F10071	56.4	3.48	060530	absolute	565.9241	156.6329	385.9241	990.9114	39.2506	17.0987	92.6127	2453.043	254.7899	6.7595	2.962	88.7696	136.2177	135.1544	134.8304	94.2025	187.3722	136.6025	230.9671	191.3924	679.4076	80.9468	239.281	090319	AAS1005	060522	Normal	Homogeneous	Homogeneous	Normal	Normal	0		0		0	060327
At2g42080	Col-0	SALK_027414	060228	060512	P12432	RL02976		F10071	58.1	3.2	060530	absolute	452.0901	131.5549	321.2676	767.8873	63.0141	16.5915	84.9014	1677.2	104.8338	6.6085	2.6254	74.9972	105.3127	108.8056	104.0338	66.6028	127.8592	90.6535	202.6761	142.9296	509.6845	67.1211	185.4197	090319	AAS1005	060519	Normal	Homogeneous	Homogeneous	Normal	Normal	0		0		0	060327
At3g56040	Col-0	SALK_020654	060228	060512	P12433	RL02977		F10071	57.5	3.67	060530	absolute	563.2923	205.7897	649.4205	1454.5846	64.7436	19.3282	107.4821	2528.7692	159.9692	9.4821	3.9897	93.6462	119.5949	129.4769	159.2	79.3077	202.359	129.9795	270.3128	190.4667	529.8821	92.7026	239.8256	090319	AAS1005	060519	Normal	Homogeneous	Homogeneous	Normal	Normal	0		0		0	060327
At1g74040	Col-0	SALK_000074	060228	060512	P12435	RL02984		F10071	61	3.87	060530	absolute	1140.8526	369.1368	779.6368	958.5684	144.1158	43.2632	192.1895	4039.9684	374.8632	9.9316	7.0368	174.4421	300.0474	280.6316	204.8263	119.6579	392.1842	302.3	832.9263	461.4211	564.6316	142.2684	448.0368	090319	AAS1005	060519	Smaller than normal	Homogeneous	Heterogeneous	Normal	Dull	1	Round	0		0	060327
At5g26820	Col-0	SALK_034189	060228	060512	P12436	RL03001		F10071	54.7	3.53	060530	absolute	563.7556	171.3278	437.7611	1298.7278	51.5111	16.9722	88.3611	2271.9389	89.8889	7.1222	3.0333	98.3333	159.6	147.6889	153.65	87.4333	199.3556	142.5167	255.7056	189.6389	690.2222	94.5389	250.6778	090319	AAS1005	060522	Normal	Homogeneous	Homogeneous	Normal	Normal	0		0		0	060327
At2g11810	Col-0	SALK_069971	060228	060512	P12171	RL03043		F10072	56.4	3.42	060530	absolute	875.7135	135.573	394.5243	972.0162	11.9297	33.2486	97.373	2144.4811	122.0108	8.0378	4.827	68.627	113.1459	110.4216	106.573	52.4432	155.5405	119	280.1405	190.5676	465.8865	64.1622	200.5622	090319	AAS1006	060523	Normal	Homogeneous	Homogeneous	Normal	Normal	0		0		0	060327
At2g42060	Col-0	SALK_052170	060228	060512	P12172	RL03038		F10072	57.8	3.54	060530	absolute	1470.8861	200.4911	527.0734	1207.5646	10.8759	34.1114	146.2278	2605.9342	199.7266	9.3671	5.6911	101.4329	127.7418	142.562	141.3722	80.1266	224.7544	151.0684	349.3165	288.3646	691.5038	85.6861	232.2734	090319	AAS1006	060523	Normal	Homogeneous	Homogeneous	Normal	Normal	0		0		0	060327
At1g31160	Col-0	SALK_042175	060228	060515	P12173	RL03056		F10072	59.2	3.31	060613	absolute	1402.4615	166.2051	383.3897	991.8564	26.9077	37.8667	157.7231	2409.9282	249.0667	10.8821	8.8205	84.7949	121.9026	111.8667	130.1179	60.3077	191.0205	133.4821	321.1897	194.841	765.159	66.9436	206.6051	090319	AAS1006	060601	Normal	Homogeneous	Homogeneous	Normal	Normal	0		0		0	060327
At1g11800	Col-0	SALK_043413	060228	060515	P12175	RL03046		F10072	60.2	3.37	060613	absolute	522.7948	140.4	338.1091	1049.7506	36.0519	16.2961	94.3377	1703.0286	165.3974	7.9792	5.413	87.2156	123.7506	127.4286	129.0805	77.8649	156.4935	131.0026	236.2494	186.1351	576.8312	72.2909	202.961	090319	AAS1005	060601	Normal	Homogeneous	Homogeneous	Normal	Normal	0		0		0	060327
At3g02780	Col-0	SALK_032917	060228	060515	P12176	RL03047		F10072	60.5	3.35	060613	absolute	948.2133	143.2747	357.888	939.5307	34.0587	104.5387	157.6747	1810.3947	213.3333	12.192	7.7653	87.792	144.0693	161.6053	137.9253	55.3867	164.9227	481.7013	325.9573	332.1547	620.2133	67.5573	242.5333	090319	AAS1006	060601	Normal	Homogeneous	Homogeneous	Normal	Normal	0		0		0	060327
At1g74070	Col-0	SALK_028513	060228	060512	P12177	RL03045		F10072	56.8	3.31	060530	absolute	960.6076	139.8532	374.0557	1274.8354	24.7797	35.5747	91.8937	2185.8076	146.3342	7.8937	5.4278	70.8658	109.9949	101.5848	107.2759	65.6506	160.157	178.2886	303.7063	189.757	678.8354	66.7747	196.9468	090319	AAS1006	060523	Normal	Homogeneous	Homogeneous	Normal	Normal	0		0		0	060327
At1g64770	Col-0	SALK_073687	060228	060512	P12178	RL03042		F10072	56.3	3.63	060530	absolute	645.8857	162.2629	361.3771	952.7886	67.8571	17.2686	93.6514	1937.9257	180.9714	6.4457	0.64	95.7257	139.9657	134.0743	135.3886	84.4343	166.8171	124.6457	265.8914	204.6343	561.9829	82.5543	236.7657	090319	AAS1005	060523	Normal	Homogeneous	Homogeneous	Normal	Normal	0		0		0	060327
At3g01280	Col-0	SALK_058473	060228	060512	P12179	RL03030		F10072	56.2	3.61	060530	absolute	983.2389	155.3278	681.65	1509.2111	18.8167	47.1778	142.9111	2126.7389	217.0333	7.85	3.9444	69.3778	117.7722	108.5389	126.9	73.1667	140.3889	158.8444	394.2	183.5278	808.0889	73.1278	269.5611	090319	AAS1006	060523	Larger than normal	Homogeneous	Homogeneous	Normal	Normal	0		0		0	060327
At1g06510	Col-0	SALK_074725	060228	060512	P12181	RL03044		F10072	57.2	3.76	060530	absolute	905.9846	142.8615	350.0769	1123.6872	9	37.6513	137.8359	2141.3744	195.9744	7.9385	4.4051	70.4615	112.1385	108.9077	110.9897	65.6821	157.9744	123.3538	284.6923	201.7436	486.3077	67.8821	198.8256	090319	AAS1006	060523	Normal	Homogeneous	Homogeneous	Normal	Normal	0		0		0	060327
At1g26090	Col-0	SALK_076216	060228	060512	P12182	RL03041		F10072	60.1	3.78	060530	absolute	904.5803	149.7183	394.2648	1180.7831	27.8254	38.1915	105.0873	2098.7099	124.6817	8.5746	7.9944	83.3296	119.4873	117.2901	113.7634	60.5296	154.5915	115.4873	310.0732	216.507	509.493	65.1155	214.0958	090319	AAS1006	060523	Normal	Homogeneous	Homogeneous	Normal	Normal	0		0		0	060327
At5g25750	Col-0	SALK_076748	060228	060512	P12184	RL03033		F10072	55.6	3.06	060530	absolute	732.192	91.4293	327.728	992.624	12.1813	23.1093	86.5067	1832.8373	133.6693	6.6613	2.3787	46.4693	82.1493	78.576	83.904	42.1173	113.328	105.2853	221.504	166.5973	221.7813	46.6293	153.392	090319	AAS1006	060523	Normal	Homogeneous	Homogeneous	Normal	Normal	0		0		0	060327
At4g18540	Col-0	SALK_078045	060228	060512	P12185	RL03040		F10072	51	3.76	060530	absolute	1554.5771	161.72	707.6229	869.2286	11.1657	33.5657	276.4857	2349.9714	378.6057	10.9543	4.2343	98.6171	183.2914	165.7771	149.6229	64.6971	143.3829	219.6457	518.08	228.6571	509.0229	80.9486	338.3143	090319	AAS1006	060523	Smaller than normal	Homogeneous	Heterogeneous	Lighter than Normal	Dull	1	Elongated	1	Yellow	1	060327
At2g42130	Col-0	SALK_059287	060228	060512	P12187	RL03031		F10072	56.7	3.13	060530	absolute	845.8865	96.7243	238	743.6649	0	28.4432	131.173	1899.5514	152.4054	7.5514	4.8595	54.1784	86.9081	88.1946	89.2865	41.8973	126.2432	115.027	244.0919	171.6162	321.9676	49.5676	171.1351	090319	AAS1006	060523	Normal	Homogeneous	Homogeneous	Normal	Normal	0		0		0	060327
At1g75380	Col-0	SALK_060161	060228	060512	P12188	RL03029		F10072	56.7	3.16	060530	absolute	989.072	122.6027	383.0933	704.3093	29.984	37.808	107.8293	2172.8107	140.432	8.2933	8.384	66.1973	98.9227	94.3627	96.7787	56.0747	138.256	149.4187	277.1893	231.504	485.0027	56.848	194.272	090319	AAS1006	060523	Normal	Homogeneous	Homogeneous	Normal	Normal	0		0		0	060327
At2g22650	Col-0	SALK_079708	060228	060512	P12190	RL03036		F10072	53.4	3.17	060530	absolute	1824.7316	229.6789	481.2158	809.5368	16.5895	45.2947	190.8263	2498.3263	150.5263	9.7737	5.8789	97.5895	165.5842	173.7158	151.4842	77.4316	234.9684	195.0053	345.4368	224.8316	813.9421	81.5737	252.3053	090319	AAS1006	060523	Normal	Homogeneous	Homogeneous	Normal	Normal	0		0		0	060327
At2g25910	Col-0	SALK_080472	060228	060512	P12191	RL03039		F10072	56.3	3.43	060530	absolute	900.062	139.0085	342.2197	1140.7042	12.862	40.3831	143.0986	2171.0704	224.9521	9.0761	5.6563	72.8732	111.3014	112.2873	125.1155	56.4282	160.6366	138.2479	286.6535	206.2535	742.231	63.6225	195.7634	090319	AAS1006	060523	Normal	Homogeneous	Homogeneous	Normal	Normal	0		0		0	060327
At1g20130	Col-0	SALK_063039	060228	060512	P12193	RL03028		F10072	56.2	3.1	060530	absolute	909.2493	97.189	302.9863	690.1863	12.1808	35.3973	95.2274	2038.6192	105.3315	7.063	3.5397	51.8356	84.2904	77.7808	86.937	47.6164	119.7918	151.863	233.9288	197.1507	302.7288	50.4219	169.7041	090319	AAS1006	060523	Normal	Homogeneous	Homogeneous	Normal	Normal	0		0		0	060327
At4g39920	Col-0	SALK_063809	060228	060512	P12194	RL03034		F10072	55.7	3.14	060530	absolute	1172.1296	142.3831	421.307	1165.6789	19.4085	36.6592	132.6873	2433.2789	146.8958	9.4085	5.7803	85.6845	110.5408	114.7437	123.0028	72.1183	164.9408	152.9127	319.5493	231.7577	744.3944	71.4028	190.5859	090319	AAS1006	060523	Normal	Homogeneous	Homogeneous	Normal	Normal	0		0		0	060327
At4g13730	Col-0	SALK_064895	060228	060512	P12196	RL03035		F10072	56.9	3.06	060530	absolute	863.9013	92.8675	246.3325	629.761	13.3766	27.9688	93.6831	1849.839	115.8753	5.8649	5.8753	47.8338	86.0312	76.6753	83.2675	45.5844	118.1299	101.3558	208.1455	151.3351	289.226	43.3039	154.0883	090319	AAS1006	060523	Normal	Homogeneous	Homogeneous	Normal	Normal	0		0		0	060327
At4g06599	Col-0	SALK_067228	060228	060512	P12197	RL03037		F10072	56.6	3.42	060530	absolute	1699.2842	211.5421	466.6263	884.0579	5.7632	42.9579	180.9526	2464.6789	218.4105	8.4263	5.6474	106.4579	146.7263	132.0316	151.3105	70.0368	227.6211	195.5947	349.0737	283.5842	1164.9632	76.8526	234.1316	090319	AAS1006	060523	Normal	Homogeneous	Homogeneous	Normal	Normal	0		0		0	060327
At3g02065	Col-0	SALK_046438	060228	060515	P12198	RL03048		F10072	58.2	3.22	060613	absolute	1103.2	117.4789	348.1158	967.3158	22.4316	34.5474	125.7368	2011.6211	128.3526	8.0474	11.5	64.8421	98.2316	104.7947	121.9947	51.6	136.5526	104.7789	291.9	210.8474	509.2474	58.9368	188.4	090319	AAS1006	060601	Normal	Homogeneous	Homogeneous	Normal	Normal	0		0		0	060327
At1g08500	Col-0	SALK_033290	060228	060515	P12199	RL03049		F10072	54.9	2.98	060613	absolute	826.6256	82.1128	253.2974	637.5795	12.0769	27.6615	100.2359	1684.5026	128.6154	6.1077	6.0821	52.0103	76.2154	76.6103	77.5128	40.2308	106.1436	102.5436	217.041	144.4872	387.6359	45.0769	146.9128	090319	AAS1006	060601	Normal	Homogeneous	Homogeneous	Normal	Normal	0		0		0	060327
At3g25730	Col-0	SALK_046567	060228	060515	P12202	RL03109		F10072	57	3.11	060613	absolute	618.8877	105.5671	294.6521	1086.2685	14.0055	25.6493	130.526	1846.811	112.3726	9.8521	4.0767	63.5781	91.6986	97.7205	98.1151	47.1288	125.9233	112.8932	253.6274	186.6904	413.1014	49.3973	170.7233	090319	AAS1006	060601	Normal	Homogeneous	Homogeneous	Normal	Normal	0		0		0	060327
At1g50270	Col-0	SALK_036097	060228	060515	P12203	RL03061		F10072	56.2	3.82	060613	absolute	908.7538	194.7949	380.2923	1072.8256	12.3282	30.5128	123.6308	1942.5436	148.8974	7.5538	4.7179	140.8256	150.2564	152.3795	150.1179	76.0205	198.3846	138.5846	350.6308	235.9795	662.2513	91.7179	251.9128	090319	AAS1006	060601	Normal	Homogeneous	Homogeneous	Normal	Normal	0		0		0	060327
At4g02000	Col-0	SALK_046965	060228	060515	P12205	RL03106		F10072	57	3.32	060613	absolute	1319.441	187.6154	483.6308	1071.4769	28.6051	32.7692	155.3897	2515.0769	185.4205	10.0256	7.0769	97	136.7538	125.6205	122.1744	68.7231	209.4359	143.3128	339.759	223.5231	966.8564	75.5333	212.0923	090319	AAS1006	060601	Normal	Homogeneous	Homogeneous	Normal	Normal	0		0		0	060327
At5g49015	Col-0	SALK_039639	060228	060515	P12376	RL03098		F10072	56.7	3.26	060613	absolute	679.9253	96.9653	258.0107	941.2267	14.1867	34.56	137.2693	1862.016	111.536	8.432	4.896	68.9067	99.6693	102.384	93.2107	44.544	121.3653	141.2907	277.7227	152.624	435.1573	50.72	180.8427	090319	AAS1006	060601	Normal	Homogeneous	Homogeneous	Normal	Normal	0		0		0	060327
At2g47210	Col-0	SALK_049966	060228	060515	P12384	RL03062		F10072	60.7	3.41	060613	absolute	599.1436	114.4923	302.5641	1104.5282	5.4564	22.7949	95.2564	1997.3897	109.7231	6.2974	3.3949	55.6667	91.9333	100.8308	95.5538	58.2872	130.9282	112.4359	231.2769	185.7231	420.0103	57.6462	176.3795	090319	AAS1006	060601	Normal	Homogeneous	Homogeneous	Normal	Normal	0		0		0	060327
At1g22450	Col-0	SALK_040096	060228	060515	P12385	RL03099		F10072	55.8	3.23	060613	absolute	569.9692	94.1179	278.959	960.6308	13.1795	20.8103	80.8308	1804.6154	157.1333	5.7436	5.9128	54.5487	89.2308	78.041	92.2615	39.8769	117.8359	107.841	236.7282	164.6974	399.4308	45.6256	161.4308	090319	AAS1006	060601	Normal	Homogeneous	Homogeneous	Normal	Normal	0		0		0	060327
At4g39753	Col-0	SALK_047702	060228	060515	P12387	RL03074		F10072	56.1	3.14	060613	absolute	660.9676	108.4	263.5568	1008.0757	16.7622	25.8973	87.4216	1984.3514	174.7351	7.9838	7.7568	59.7838	93.3784	84.5946	95.8973	48.0541	129.227	119.6432	237.7297	191.6108	448.1297	53.1297	171.1405	090319	AAS1006	060601	Normal	Homogeneous	Homogeneous	Normal	Normal	0		0		0	060327
At2g47730	Col-0	SALK_039887	060228	060515	P12388	RL03050		F10072	58.5	3.3	060613	absolute	1639.3526	183.2842	429.8211	943.2474	11.7368	36.0316	215.6947	2144.4895	213.7368	10.3053	6.8579	102.2737	134.8	141.4737	146.5368	73.6632	197.5158	165.0737	331.9526	303.3789	656.4316	77.4895	228.8053	090319	AAS1006	060601	Normal	Homogeneous	Homogeneous	Normal	Normal	0		0		0	060327
At1g78090	Col-0	SALK_051229	060228	060515	P12399	RL03089		F10072	55.8	3.22	060613	absolute	725.072	114.1227	305.296	1037.5573	5.3813	26.7413	105.888	1990.5653	130.3573	6.9173	4.32	71.4773	98.2347	100.7467	95.6	50.6987	135.312	136.8213	253.3227	200.8747	712.5013	59.5947	182.9493	090319	AAS1006	060601	Normal	Homogeneous	Homogeneous	Normal	Normal	0		0		0	060327
At1g48280	Col-0	SALK_080607	060228	060515	P12111	RL03110		F10073	56.4	3.22	060613	absolute	586.4267	98.1067	229.6267	830.88	10.2453	30.832	104.128	1739.264	111.4027	6.6613	3.152	52.0213	89.8293	95.104	84.9227	43.8453	118.96	129.0187	230.8747	135.4933	335.0187	41.952	177.696	090319	AAS1006	060601	Normal	Homogeneous	Homogeneous	Normal	Normal	0		0		0	060327
At1g15710	Col-0	SALK_081796	060228	060515	P12116	RL03105		F10073	55.1	3.19	060613	absolute	1194.5053	187.9842	430.6316	1180.2474	4.6263	28.5316	132.2474	2554.8105	215.2526	8.7053	8.0105	88.4368	137.6211	132.8579	130.1526	68.3684	219.8947	154.4526	344.8789	235.4474	776.1526	79.9474	223.1421	090319	AAS1006	060601	Normal	Homogeneous	Homogeneous	Normal	Normal	0		0		0	060327
At2g41360	Col-0	SALK_083307	060228	060515	P12119	RL03094		F10073	58.4	2.98	060613	absolute	1207.8053	142.6526	408.7316	864.1	17.5737	37.6526	140.9947	2409.7368	117.5053	9.2684	6.9263	70.2526	114.9947	105.3842	107.3316	58.4579	178.2895	172.7789	324.5789	185.4947	677.0474	69.0526	195.9895	090319	AAS1006	060601	Normal	Homogeneous	Homogeneous	Normal	Normal	0		0		0	060327
At1g10760	Col	cs3093	060228	060515	P12420	RL03082		F10073	55.5	3.3	060613	absolute	1407.0909	226.3377	491.9377	1228.5195	18.2909	49.8182	182.8468	2734.587	263.7299	10.7792	12.1039	114.8571	136.8364	142.0519	151.2104	90.6026	241.5792	195.6571	411.3766	280.1922	864.7273	86.2234	261.2104	090319	AAS1006	060601	Normal	Homogeneous	Homogeneous	Normal	Normal	0		0		1	060327
At1g72810	Col-0	SALK_084914	060228	060515	P12465	RL03088		F10073	57.2	3.55	060613	absolute	752.9838	155.5351	377.773	1255.5135	23.6649	28.5676	121.3027	2096.9135	142.6649	7.1027	5.8919	82.7243	112.7297	113.0216	114.0432	57.2054	170.6162	140.2919	299.0973	170.0649	505.7784	71.6162	212.773	090319	AAS1006	060601	Normal	Homogeneous	Homogeneous	Normal	Normal	0		0		0	060327
At2g44940	Col-0	SALK_087049	060228	060515	P12468	RL03069		F10073	57	3.35	060613	absolute	572.4667	152.6923	353.5795	1057.6821	56.3385	17.1436	91.1795	2069.5487	120.8615	6.9179	2.1231	99.0564	128.5795	126.6462	125.7128	79.1692	158.1436	143.7846	252.0513	210.6821	967.1026	87.2359	221.7487	090319	AAS1005	060601	Normal	Homogeneous	Homogeneous	Normal	Normal	0		0		0	060327
At1g50490	Col-0	SALK_088157	060228	060515	P12471	RL03054		F10073	57.4	3.2	060613	absolute	553.8835	135.7772	335.7367	976.3646	32.0456	20.719	107.9291	1976.1063	132.6025	6.7747	2.7494	89.2911	135.0329	130.1418	131.3823	79.5139	156.0658	175.038	254.0861	226.1165	794.319	74.5316	218.2278	090319	AAS1005	060601	Normal	Homogeneous	Homogeneous	Normal	Normal	0		0		0	060327
At1g21610	Col-0	SALK_090109	060228	060515	P12474	RL03101		F10073	56.5	3.19	060613	absolute	653.874	101.7151	302.9863	870.7342	5.0904	30.1699	123.0247	1920.4329	227.0685	6.389	7.6055	58.6904	97.4904	102.7836	89.8959	45.6055	135.3041	120.4877	253.5397	160.9479	582.674	49.726	179.5836	090319	AAS1006	060601	Normal	Homogeneous	Homogeneous	Normal	Normal	0		0		0	060327
At1g18730	Col-0	SALK_095654	060228	060515	P12477	RL03111		F10073	56	3.37	060613	absolute	679.1784	125	237.1514	1096.8378	10.2541	40.6703	106.6541	1983.0703	113.9622	7.4595	2.4649	71.0216	101.5459	107.7568	110.8378	46.8324	136.4162	173.0216	261.7622	150.8703	468.7297	55.6703	192.6919	090319	AAS1006	060601	Normal	Homogeneous	Homogeneous	Normal	Normal	0		0		0	060327
At4g19160	Col-0	SALK_098354	060228	060515	P12480	RL03104		F10073	55	3.25	060613	absolute	812.7179	161.0615	443.4923	1441.6256	7.6308	34.9487	125.1282	2215.5077	251.2615	9.8821	1.3128	114.3692	134.8051	134.6308	118.4205	63.2308	173.9641	132.2769	370.7282	176.9744	946.0205	76.8051	232.0769	090319	AAS1006	060601	Normal	Homogeneous	Homogeneous	Normal	Normal	0		0		0	060327
At4g01880	Col-0	SALK_120953	060228	060515	P12483	RL03112		F10073	55.6	2.93	060613	absolute	574.5315	94.011	251.063	896.7397	16.5973	25.074	87.4521	1741.2767	157.7425	7.3315	7.8027	65.0082	80.8932	82.9205	87.5836	37.2767	113.2822	134.4986	230.5096	188.126	384.3178	46.3233	163.9945	090319	AAS1006	060601	Normal	Homogeneous	Homogeneous	Normal	Normal	0		0		0	060327
At4g03030	Col-0	SALK_121520	060228	060515	P12488	RL03103		F10073	56.2	2.99	060613	absolute	708.9526	112.2263	316.5158	967.2211	10.0053	62.2579	120.3684	1867.8368	224.3579	8.9158	5.1158	70.6211	134.9211	145.3526	111.7895	39.9105	145.8632	559.5684	290.2895	206.0368	536.2	62.5158	244.5368	090319	AAS1006	060601	Normal	Heterogeneous	Heterogeneous	Normal	Dull	0		0		0	060327
At1g21750	Col-0	SALK_136642	060228	060515	P12491	RL03113		F10073	55	2.7	060613	absolute	655.2333	106.6556	271.7611	802.3389	8.0556	31.0111	85.7444	1758.8389	144.0389	6.7111	1.85	81.8	95.55	93.5556	92.4778	40.5389	118.6889	176.5667	266.8444	183.5444	913.5	56.5556	175.15	090319	AAS1006	060601	Normal	Homogeneous	Homogeneous	Normal	Normal	0		0		0	060327
At1g10700	Col-0	SALK_142152	060228	060515	P12493	RL03102		F10073	55.9	2.86	060613	absolute	544.8611	85.2778	271.8167	800.4889	20.4722	23.2278	96.5	1699.6611	188.5167	7.7667	5.4333	52.0333	92.8944	92.7111	82.2278	45.8444	114.6444	106.3444	242.6278	171.3944	268.95	48	160.8222	090319	AAS1006	060601	Normal	Homogeneous	Homogeneous	Normal	Normal	0		0		0	060327
At3g21700	Col-0	SALK_122890	060228	060515	P12497	RL03092		F10073	55.2	3.06	060613	absolute	725.8324	142.0432	324.5405	905.8378	6.6054	24.2378	172.5405	1910.6757	170.3243	11.1946	5.2865	69.2865	106.7568	114.6	188.3676	48.6649	130.8757	136.3297	248.4649	206.3892	157.9135	61.0432	244.9514	090319	AAS1006	060601	Normal	Homogeneous	Homogeneous	Normal	Normal	0		0		0	060327
At4g13130	Col-0	SALK_105969	060228	060515	P12500	RL03093		F10073	58.2	2.77	060613	absolute	1279.3465	130.7042	375.7014	703.4592	10.1296	40.3324	114.8676	1913.0254	168.4056	8.3887	6.3437	77.3577	115.8479	111.8141	111.6282	58.7211	172.9239	170.2592	295.9606	165.9437	786.9634	70.2366	187.3634	090319	AAS1006	060601	Normal	Homogeneous	Homogeneous	Normal	Normal	0		0		0	060327
At1g54320	Col-0	SALK_143740	060228	060515	P12505	RL03091		F10073	57	2.89	060613	absolute	724.4274	100.9205	315.6329	904.0986	11.4027	28.1479	114.6795	1885.1671	172.2466	7.1123	4.7068	53.6384	97.9233	94.9753	95.3151	41.9945	136.8274	121.0247	267.7315	218.2137	404.4384	56.7342	176.2137	090319	AAS1006	060601	Normal	Homogeneous	Homogeneous	Normal	Normal	0		0		0	060327
At4g28210	Col-0	SALK_108952	060228	060515	P12506	RL03087		F10073	59.8	3.15	060613	absolute	747.4827	115.1147	352.528	951.5253	27.616	36.3893	78.96	1887.056	144.1227	7.7813	4.9973	76.4907	93.1093	104.48	110.1173	54.2027	124.32	148.1707	266.496	162.5653	344.5653	61.984	196.3307	090319	AAS1006	060601	Normal	Homogeneous	Heterogeneous	Darker than Normal	Dull	0		0		0	060327
At1g26160	Col-0	SALK_123482	060228	060515	P12509	RL03086		F10073	56.4	2.78	060613	absolute	588.0865	94.427	230.7135	841.5351	10.5459	24.1243	88.5459	1735.3189	168.4324	5.9459	6.0595	47.1243	85.0432	84.5027	89.4054	43.8216	111.9514	118.1838	244.6054	160.6865	313.8162	51.8811	170.3622	090319	AAS1006	060601	Normal	Homogeneous	Homogeneous	Normal	Normal	0		0		0	060327
At1g74030	Col-0	SALK_151513	060228	060515	P12510	RL03085		F10073	57.7	3.03	060613	absolute	656.4114	103.4514	290.1257	1010.9886	11.7543	22.7714	94.1943	1826.5829	216.6514	6.9486	6.3714	49.2857	90.04	88.7086	87.1886	46.3429	118.4114	116.4914	246.56	186.2514	385.3371	55.0114	171.6971	090319	AAS1006	060601	Normal	Homogeneous	Homogeneous	Normal	Normal	0		0		0	060327
At5g25280	Col-0	SALK_113038	060228	060515	P12513	RL03084		F10073	56.4	3.37	060613	absolute	702.2286	135.3351	360.0208	1153.4649	6.2857	31.5948	121.2104	1914.3948	169.7091	8.7896	5.7662	63.7455	101.4234	107.5532	104.2338	51.8597	146.3636	111.574	286.7013	199.3662	416.1506	59.3506	198.1455	090319	AAS1006	060601	Normal	Homogeneous	Homogeneous	Normal	Normal	0		0		0	060327
At4g21020	Col-0	SALK_151565	060228	060515	P12517	RL03080		F10073	57	3.29	060613	absolute	880.7413	112.048	254.368	826.5973	11.8187	24.7573	96.6187	1789.984	130.9013	5.8827	6.496	52.3787	89.7653	85.8507	87.152	51.8133	126.8373	108.688	247.9947	158.9813	229.184	49.7707	179.0187	090319	AAS1006	060601	Normal	Homogeneous	Homogeneous	Normal	Normal	0		0		0	060327
At1g67700	Col-0	SALK_129146	060228	060515	P12520	RL03090		F10073	57.1	2.76	060613	absolute	704.9514	100.8108	286.7838	979.8757	15.4703	29.2919	112.5622	1760.5081	164.627	8.1405	5.1189	57.6108	101.6108	102.9892	103.373	49.4595	126.0811	145.9351	277.5027	181.2216	375.9459	59.5838	182.8811	090319	AAS1006	060601	Normal	Homogeneous	Homogeneous	Normal	Normal	0		0		0	060327
At1g09420	Col-0	SALK_131208	060228	060515	P12521	RL03075		F10073	59.2	3.3	060613	absolute	854.7117	117.3143	329.813	1130.8883	24.8364	27.5844	111.2312	2084.4571	150.3792	7.1792	3.2883	63.413	91.6	96.561	103.8805	47.6883	140.0468	133.9792	264.5974	193.4753	554.4675	55.3403	187.9325	090319	AAS1006	060601	Normal	Homogeneous	Homogeneous	Normal	Normal	0		0		0	060327
At5g06930	Col-0	SALK_114553	060228	060515	P12524	RL03100		F10073	57.2	2.85	060613	absolute	556.7688	80.639	268.1351	872.9299	13.4078	29.787	115.1065	1705.1377	143.2208	7.1844	3.2831	54.3481	85.761	90.7117	84.0571	40.7117	109.8338	148.9403	253.1688	184.7169	324.561	47.0338	162.9403	090319	AAS1006	060601	Normal	Homogeneous	Homogeneous	Normal	Normal	0		0		0	060327
At1g77060	Col-0	SALK_151864	060228	060515	P12528	RL03051		F10073	61.1	3.36	060613	absolute	464.4676	105.1662	244.2873	764.9239	26.5014	14.6085	85.0704	1763.0423	150.231	6.1859	1.2338	60.5408	101.8423	96.6085	102.9408	60.5296	129.8704	107.0479	187.5662	231.1606	504.7324	64.0958	179.2958	090319	AAS1005	060601	Normal	Homogeneous	Homogeneous	Normal	Normal	0		0		0	060327
At4g26640	Col-0	SALK_116115	060228	060515	P12533	RL03095		F10073	55.4	3.04	060613	absolute	741.2205	102.5128	336.7538	1037.1487	14.2	34.2769	130.5538	1868.3897	154.1538	7.4051	3.8103	62.4154	89.0256	105.4564	92.6923	49.4513	132.359	151.3949	265.3949	164.9846	635.7897	51.6667	170.2359	090319	AAS1006	060601	Normal	Homogeneous	Homogeneous	Normal	Normal	0		0		0	060327
At1g19670	Col-0	SALK_119134	060228	060515	P12536	RL03076		F10073	58.9	3.26	060613	absolute	416.3733	107.424	249.4453	888.656	45.4187	16.064	83.3387	1744.0053	140.9653	4.6987	4.8587	60.288	99.2213	97.5307	100.432	63.808	127.184	141.3653	194.6187	171.92	483.3387	59.6853	174.416	090319	AAS1005	060601	Normal	Homogeneous	Homogeneous	Normal	Normal	0		0		0	060327
At2g37400	Col-0	SALK_079544	060228	060515	P12539	RL03097		F10073	56.1	2.98	060613	absolute	546.5316	73.4316	251.1789	713.6579	5.5947	19.0474	83.3947	1700.5737	125.4158	5.7526	6.1579	40.8316	71.7316	74.4684	70.8684	37.9421	96.0263	96.7737	231.2474	132.9895	337.2632	42.5	151.4158	090319	AAS1006	060601	Normal	Homogeneous	Homogeneous	Normal	Normal	0		0		0	060327
At1g74470	Col-0	SALK_135219	060228	060515	P12543	RL03108		F10073	57.1	3.23	060613	absolute	690.6919	103.3351	299.4865	966.6378	18.2054	27.7784	110.9297	1803.9892	112.5027	6.4865	2.3297	63.6595	85.1459	95.8649	86.3459	47.0541	124.0162	134.7568	221.3838	165.2054	670.4595	54.0378	176.4649	090319	AAS1006	060601	Normal	Homogeneous	Homogeneous	Normal	Normal	0		0		0	060327
At2g22230	Col-0	SALK_026580	060228	060515	P12466	RL03059		F10074	58.4	3.19	060613	absolute	774.1526	111.2368	329.5	1023.2789	4.9579	28.8579	84.9632	2067.9526	128.5526	8.2474	5.9316	58.1526	89.1842	98.0368	101.0895	51.3947	137.5158	113.3737	283.9947	157.2105	638.0105	60.3895	180.5158	090319	AAS1006	060601	Normal	Homogeneous	Homogeneous	Normal	Normal	0		0		0	060327
At2g42080	Col-0	SALK_027414	060228	060512	P12467	RL03026		F10074	55.5	3.39	060530	absolute	1182.5315	184.8548	426.4767	677.7151	17.2986	53.6274	175.7918	1882.0712	192.2521	10.3397	3.4849	94.9534	136.2904	137.5178	175.9671	63.0959	164.4932	1057.2986	302.7014	173.4027	701.9233	66.1096	277.6493	090319	AAS1006	060523	Normal	Homogeneous	Homogeneous	Normal	Normal	0		0		0	060327
At1g53260	Col-0	SALK_018255	060228	060515	P12470	RL03060		F10074	58.2	3.29	060613	absolute	1061.6	181.0423	343.5718	816.2028	5.4873	39.3859	118.5859	1867.431	176.4225	7.8085	5.5324	138.1127	146.7268	146.7042	145.938	60.1972	195.7239	177.2394	338.338	235.1324	786.4958	88.8282	259.0028	090319	AAS1006	060601	Normal	Homogeneous	Homogeneous	Normal	Normal	0		0		0	060327
At1g74040	Col-0	SALK_000074	060228	060515	P12473	RL03063		F10074	53.8	2.8	060613	absolute	786.2158	121.1842	339.1	921.9789	14.1579	28.9737	113.6	2254.8421	172.4105	6.9895	4.6632	59.1421	79.8579	89.8842	91.1474	58.9684	163.0632	155.1368	270.2474	174.6526	641.3632	54.8368	183	090319	AAS1006	060601	Normal	Homogeneous	Homogeneous	Normal	Normal	0		0		0	060327
At1g08080	Col-0	SALK_009792	060228	060512	P12476	RL03013		F10074	56.9	3.19	060530	absolute	1529.4753	169.4078	394.8675	756.9091	25.3662	33.3039	192.6442	2474.7221	222.9714	8.7584	9.8597	74.9247	115.8442	103.2831	117.7974	59.1221	180.6701	130.0416	332.8987	224.7792	767.9325	73.1688	206.7273	090319	AAS1006	060522	Normal	Homogeneous	Homogeneous	Normal	Normal	0		0		0	060327
At4g05180	Col-0	SALK_024897	060228	060515	P12511	RL03057		F10074	56.9	3.43	060613	absolute	1176.9784	196.0703	505.7459	1246.5351	17.9135	30.5459	152.0541	2501.3676	169.8	8.6108	5.4216	91.4811	136.5189	122.8595	131.7838	75.9622	212.8865	143.2973	332.4486	262.3027	1221.1622	80.8378	229.7081	090319	AAS1006	060601	Normal	Homogeneous	Homogeneous	Normal	Normal	0		0		0	060327
At3g56040	Col-0	SALK_020654	060228	060512	P12516	RL03012		F10074	54.7	3.47	060530	absolute	1796.0865	224.6216	600.8595	848.1351	19.6162	50.2919	275.4595	2678.8865	320.7351	10.7459	14.4541	117.3351	156.573	142.2919	151.4865	83.2378	212.5351	182.6	419.5514	289.2541	738.2973	102.0595	294.5189	090319	AAS1006	060522	Normal	Homogeneous	Homogeneous	Normal	Normal	0		0		0	060327
At3g47640	Col-0	SALK_021217	060228	060512	P12518	RL03018		F10074				absolute	520.6923	135.1538	379.4564	979.1692	28.8513	14.9641	91.8103	1963.3538	164.8769	5.4718	2.7026	79.1641	132.3641	124.0667	117.8462	87.159	165.4667	107.0821	228.7897	239.1795	624.1436	73.0615	211.4205	090319	AAS1005	060522	Normal	Homogeneous	Homogeneous	Normal	Normal	0		0		0	060327
At2g41330	Col-0	SALK_014557	060228	060512	P12523	RL03017		F10074	56.9	2.95	060530	absolute	1511.5093	124.9173	363.2107	680.3893	28.0373	36.8587	154.176	2323.5733	148.5867	10.656	8.3467	75.792	108.0853	99.7067	104.8	52.2507	166.3413	127.584	338.1973	202.368	788.1973	66.0853	210.4533	090319	AAS1006	060522	Normal	Homogeneous	Homogeneous	Normal	Normal	0		0		0	060327
At5g20130	Col-0	SALK_020695	060228	060512	P12525	RL03016		F10074	62.4	3.52	060530	absolute	1631.6164	219.9178	493.4301	1009.2493	23.7753	45.3041	245.1233	2691.2329	338.3671	10.8	8.7452	100.7781	176.5534	152.8712	140.7781	73.7425	221.8411	146.7068	390.2685	240.8548	704.5699	84.7726	266.2849	090319	AAS1006	060522	Normal	Homogeneous	Homogeneous	Normal	Normal	0		0		0	060327
At2g22090	Col-0	SALK_001364	060228	060512	P12527	RL03011		F10074	54.7	3.86	060530	absolute	830.48	329.984	828.0693	2345.9307	83.2533	38.2933	165.4667	2363.6533	222.688	10.4853	7.6587	153.376	263.9147	306.496	268.4373	167.8293	325.5093	296.7307	426.7093	343.52	577.9787	161.2373	372.4907	090319	AAS1005	060522	Normal	Homogeneous	Homogeneous	Normal	Normal	0		0		0	060327
At4g24090	Col-0	SALK_012632	060228	060512	P12529	RL03014		F10074	56.1	2.98	060530	absolute	1548.6486	142.5027	318.6432	536.2216	14.4054	45.9297	176.0541	2283.8973	179.1405	9.3514	7.4919	77.4108	108.8649	119.8811	111.9027	54.1622	174.9784	137.6541	287.9243	210.0757	805.2541	67.6054	203.3514	090319	AAS1006	060522	Normal	Homogeneous	Homogeneous	Normal	Normal	0		0		0	060327
At1g76560	Col-0	SALK_008061	060228	060512	P12530	RL03019		F10074	57.3	3.01	060530	absolute	1299.1627	140.7147	379.584	854.992	11.5733	34.4747	184.9707	2262	189.1253	9.92	12.08	68.656	114.512	100.0533	106.1653	50.9707	168.0427	130.3253	320.2933	200.2933	679.968	65.6693	193.9733	090319	AAS1006	060522	Normal	Homogeneous	Homogeneous	Normal	Normal	0		0		0	060327
At1g79610	Col-0	SALK_113129	060228	060512	P12531	RL03023		F10074	56.2	3.04	060530	absolute	1702.5143	176.1143	461.1948	624.4312	20.9247	48.1818	334.187	1991.813	233.5377	10.4987	8.3117	88.5922	135.5169	144.0104	127.8078	62.8883	215.7403	432.5818	318.961	260.2961	920.9403	81.9273	246.5247	090319	AAS1006	060523	Normal	Homogeneous	Homogeneous	Normal	Normal	0		0		0	060327
At1g31020	Col-0	SALK_107691	060228	060512	P12532	RL03021		F10074	57	2.87	060530	absolute	1563.2901	137.2732	356.6141	498.6197	13.2507	36.7944	179.3408	2190.0338	243.1549	8.6704	7.9268	75.0592	117.5944	114.8563	110.507	59.5606	171.138	129.4028	307.5831	235.2056	890.7549	70.169	207.707	090319	AAS1006	060522	Normal	Homogeneous	Homogeneous	Normal	Normal	0		0		0	060327
At1g79790	Col-0	SALK_045345	060228	060512	P12535	RL03015		F10074	56	3.28	060530	absolute	1399.0486	210.7514	587.0216	1073.2703	32.2649	42.4595	177.1568	2480.0162	167.3189	10.0595	9.4703	106.2378	123.4973	118.3189	120.3135	69.3297	201.2216	148.6811	368.7243	249.4649	1454.9351	94.2	222.2703	090319	AAS1006	060522	Normal	Homogeneous	Homogeneous	Normal	Normal	0		0		0	060327
At4g24760	Col-0	SALK_064192	060228	060512	P12537	RL03022		F10074	56.1	3.07	060530	absolute	1359.6225	140.3437	320.2141	620.4732	13.3577	29.1211	201.5887	1974.8394	151.6845	8.0958	6.3099	76.3324	107.369	97.3746	109.3296	48.1634	159.7465	113.831	282.3831	206.7775	664.8451	68.8056	201.1887	090319	AAS1006	060523	Normal	Homogeneous	Homogeneous	Normal	Normal	0		0		0	060327
At1g03680	Col-0	SALK_087118	060228	060512	P12540	RL03020		F10074	57.1	3.02	060530	absolute	1457.0734	146.6481	425.1797	738.562	11.8835	35.7013	173.4076	2395.7114	144.5772	8.5468	5.3266	73.4785	124.4608	115.0025	111.3468	66.8506	190.0253	128.1013	307.3924	192.5063	840.0911	73.6608	202.4456	090319	AAS1006	060522	Normal	Homogeneous	Homogeneous	Normal	Normal	0		0		0	060327
At2g13550	Col-0	SALK_024197	060228	060512	P12541	RL03025		F10074	56.2	3.05	060530	absolute	1499.4937	151.6253	380.4861	670.957	10.1722	34.4861	229.3873	2136.7747	183.0987	7.3772	4.6278	62.5165	96.157	104.0456	110.6127	49.3013	169.8329	147.4937	257.9696	220.4911	1005.1848	71.8329	184.1519	090319	AAS1006	060523	Normal	Homogeneous	Homogeneous	Normal	Normal	0		0		0	060327
At3g52040	Col-0	SALK_018743	060228	060512	P12542	RL03027		F10074	56.7	2.98	060530	absolute	1032.0105	94.0526	257.3211	593.7211	10.8737	26.6158	136.0368	1783.0579	176.4579	6.2737	4.6211	56.0842	81.9737	81.3053	87.4474	44.1684	114.0737	114.1684	243.4211	219.3211	1027.9842	48.8263	171.7158	090319	AAS1006	060523	Normal	Homogeneous	Homogeneous	Normal	Normal	0		0		0	060327
At5g26820	Col-0	SALK_034189	060228	060512	P12544	RL03024		F10074	57.1	2.97	060530	absolute	1633.0192	146.6849	359.5178	492.6849	25.5014	33.6986	355.7589	1708.5041	205.1671	10.3616	8.4712	72.2301	101.8685	102.9918	111.7315	51.3425	171.1178	138.7288	254.1644	201.3425	1038.4219	63.3096	184.7836	090319	AAS1006	060523	Normal	Homogeneous	Homogeneous	Normal	Normal	0		0		0	060327
At5g66480	Col-0	SALK_033887	060228	060512	P12545	RL03032		F10074	56.9	3.04	060530	absolute	789.6667	92.6923	329.3026	767.2103	21.1026	29.0821	99.9282	1758.5026	147.8308	6.8615	5.5538	53.4513	71.4615	74.1436	77.3179	37.9436	115.8154	110.7179	251.1077	169.8103	825.7846	53.8718	155.5795	090319	AAS1006	060523	Normal	Homogeneous	Homogeneous	Normal	Normal	0		0		0	060327
At2g42060	Col-0	SALK_052170	060228	060512	P12112	RL02955		F10075	58.4	3.05	060530	absolute	586.6411	119.1616	364.674	873.7699	26.8	37.3425	129.1945	2088.1863	219.2658	8.0493	3.3205	77.337	100.4274	98.6575	102.1205	49.6	133.3753	202.9808	257.0575	192.2137	868.1205	58.9041	200.7616	090319	AAS1005	060519	Normal	Homogeneous	Homogeneous	Normal	Normal	0		0		0	060327
At3g01280	Col-0	SALK_058473	060228	060512	P12113	RL02956		F10075	54.6	2.78	060530	absolute	683.7189	89.9892	479.573	953.3514	39.1676	37.0865	113.0216	1794.8324	191.0432	5.9838	2.2865	57.7189	88.1405	81.8378	92.0595	60.2486	92.9081	148.5622	245.0649	166.7189	791.8595	52.2595	195.7622	090319	AAS1005	060519	Normal	Homogeneous	Homogeneous	Normal	Normal	0		0		0	060327
At2g11810	Col-0	SALK_069971	060228	060512	P12118	RL02950		F10075	57.8	2.86	060530	absolute	866.5474	119.5684	332.2526	543.0842	35.5158	20.8053	162.4632	2261.5105	267.6263	8.2474	4.0632	68.1263	105.1526	91.5579	91.4053	55.1211	145.6895	148.1632	249.8632	202.7789	780.0211	58.0421	201.5	090319	AAS1005	060519	Normal	Homogeneous	Homogeneous	Normal	Normal	0		0		0	060327
At2g47210	Col-0	SALK_049966	060228	060512	P12120	RL02968		F10075	58.2	3.1	060530	absolute	468.3436	124.9538	375.7026	1010.1846	36.2205	19.9795	86.2769	1859.4769	156.0205	7.1692	2.041	56.3128	87.1282	92.0256	90.2154	50.1231	128.0205	138.5436	210.2615	156.7179	479.7282	56.559	175.1487	090319	AAS1005	060519	Normal	Homogeneous	Homogeneous	Normal	Normal	0		0		0	060327
At1g78090	Col-0	SALK_051229	060228	060512	P12461	RL02962		F10075	61.5	3.13	060530	absolute	572.9425	107.5014	356.8164	795.0466	39.337	16.1315	97.8575	2097.4301	158.9315	7.0904	3.8521	58.011	93.2932	85.7315	89.6164	53.1342	122.137	96.8055	214.3342	184.2137	373.5452	53.2493	182.5096	090319	AAS1005	060519	Normal	Homogeneous	Homogeneous	Normal	Normal	1	Elongated	0		0	060327
At1g22450	Col-0	SALK_040096	060228	060512	P12463	RL02970		F10075	56.5	4.26	060530	absolute	875.6389	264.7778	671.1444	1507.1889	66.0611	30.7778	149.4833	3209.1944	234.5444	9.7444	3.8056	128.2389	183.1111	175.1833	178.1167	100.0722	274.1222	183.5667	405.35	263.0278	364.7222	101.0722	325.7556	090319	AAS1005	060519	Normal	Homogeneous	Homogeneous	Normal	Normal	0		0		0	060327
At2g42130	Col-0	SALK_059287	060228	060512	P12478	RL02957		F10075	59.8	3	060530	absolute	702.72	123.5829	321.2114	794.9771	45.8457	24.0857	183.5143	2177.2914	189.0914	8.1143	0.2857	64.9886	101.5029	104.0114	107.1029	53.4571	143.6457	143.72	240.9257	206.1543	821.32	62.0857	208.8629	090319	AAS1005	060519	Normal	Homogeneous	Homogeneous	Normal	Normal	0		0		0	060327
At1g75380	Col-0	SALK_060161	060228	060512	P12479	RL02967		F10075	57.7	2.91	060530	absolute	474.8213	91.1893	249.4933	693.3813	37.8187	22.5813	94.512	1651.008	134.528	4.9067	3.136	54.7253	93.184	93.0613	85.2373	49.264	115.7653	127.8987	202.608	172.7093	452.4747	48.0693	179.9307	090319	AAS1005	060519	Normal	Homogeneous	Homogeneous	Normal	Normal	0		0		0	060327
At1g26090	Col-0	SALK_076216	060228	060512	P12481	RL02952		F10075	60.9	2.87	060530	absolute	646.627	86.2108	253.0811	530.2	35.3568	18.5027	125.5892	1532.6541	145.0216	5.4162	2.3784	49.2378	94.0595	86.5946	81.5459	45.7027	95.0973	127.3243	221.9135	176.6865	523.0054	44.6865	171.3351	090319	AAS1005	060519	Normal	Homogeneous	Homogeneous	Normal	Normal	0		0		0	060327
At1g06510	Col-0	SALK_074725	060228	060512	P12482	RL02951		F10075	57.9	2.64	060530	absolute	588.4108	84.4054	258.3838	467.0811	27.4486	18.3297	132.0919	1779.227	171.4865	6.0216	3	51.6595	80.9622	80.1676	73.3784	42.2703	103.0162	115.6378	206.1081	178.1027	850.6	48.9946	159.8919	090319	AAS1005	060519	Normal	Homogeneous	Homogeneous	Normal	Normal	0		0		0	060327
At1g20130	Col-0	SALK_063039	060228	060512	P12484	RL02965		F10075	59.1	3.21	060530	absolute	509.0389	118.5667	308.6722	870.3778	27.5	17.05	94.5722	1856.4667	175.8889	6.9167	5.2389	59.9667	92.3667	92.4389	101.1111	58.2389	143.2444	106.6667	209.3944	169.6556	682.05	60.4222	183.6	090319	AAS1005	060519	Normal	Homogeneous	Heterogeneous	Normal	Dull	0		0		0	060327
At4g39920	Col-0	SALK_063809	060228	060512	P12485	RL02964		F10075	58.4	3.16	060530	absolute	616.8519	131.9117	381.8182	1080.9662	60.0104	19.6104	99.8649	2325.4701	211.7299	6.8052	6.161	67.4026	111.6623	100.8052	114.7688	66.5766	152.8519	122.9195	234.8727	238.0312	675.3403	70.213	206.9818	090319	AAS1005	060519	Normal	Homogeneous	Homogeneous	Normal	Normal	0		0		0	060327
At5g25750	Col-0	SALK_076748	060228	060512	P12486	RL02953		F10075	59.5	3	060530	absolute	494.7611	86.9	212.6889	632.4	31.9833	19.8389	104.2167	1671.2222	185.1	6.05	3.9833	52.5278	75.9389	67.8111	74.2833	38.25	89.3333	124.9278	192.8833	196.2944	767.9	45.8167	149.9278	090319	AAS1005	060519	Normal	Homogeneous	Homogeneous	Normal	Normal	0		0		0	060327
At4g18540	Col-0	SALK_078045	060228	060512	P12487	RL02954		F10075	54.1	3.4	060530	absolute	1466.3397	237.9562	890.0712	537.6	32.126	41.6219	254.9699	2022.3836	453.7205	10.6027	2.9589	120.3288	198.0932	181.1123	156.4219	55.3808	129.4959	243.4575	557.3918	255.3918	595.6986	92.274	372.7562	090319	AAS1005	060519	Smaller than normal	Heterogeneous	Homogeneous	Lighter than Normal	Dull	1	Round;Elongated	1	Yellow	1	060327
At4g06599	Col-0	SALK_067228	060228	060512	P12489	RL02960		F10075				absolute	762.4831	121.9013	370.0052	740.8416	60.6597	15.6364	109.5325	2187.9636	142.7688	7.2468	4.3117	60.8519	95.2208	95.1013	91.1325	55.9013	133.6779	112.9506	218.561	174.3013	435.2156	58.8208	193.0909	090319	AAS1005	060519	Normal	Homogeneous	Homogeneous	Normal	Normal	0		0		0	060327
At4g13730	Col-0	SALK_064895	060228	060512	P12490	RL02966		F10075	61.1	3.09	060530	absolute	390.0384	96.2849	267.4192	679.2274	40.3781	14.9425	92.0493	1752.4877	104.7233	4.6849	1.9397	49.6767	85.5233	81.5507	83.4137	52.2521	111.2438	83.6932	185.3644	169.063	486.3507	49.2603	159.2219	090319	AAS1005	060519	Normal	Homogeneous	Homogeneous	Normal	Normal	0		0		0	060327
At2g22650	Col-0	SALK_079708	060228	060512	P12492	RL02963		F10075				absolute	591.1458	138.8271	308.7593	668.5763	47.6881	90.2373	142.6847	1700.9492	469.8305	9.3627	5.9797	104.5153	190.5153	215.2271	148.3932	59.2	172.0475	770.1695	310.0746	264.6847	570.7525	78.2237	306.2508	090319	AAS1005	060519	Normal	Homogeneous	Homogeneous	Normal	Normal	0		0		0	060327
At4g39753	Col-0	SALK_047702	060228	060512	P12494	RL02969		F10075	63.6	3.61	060530	absolute	569.0541	145.4703	416.3784	1093.5568	76.5243	36.7514	127.6432	2383.6108	77.6703	8.1297	6.4757	76.4811	113.5676	111.9892	101.1622	73.5892	174.4541	125.6378	231.6541	201.0919	704.9838	71.5514	217.7189	090319	AAS1005	060519	Normal	Homogeneous	Homogeneous	Normal	Normal	0		0		0	060327
At2g25910	Col-0	SALK_080472	060228	060512	P12496	RL02959		F10075	58.6	3.17	060530	absolute	1149.3158	182.0737	457.5789	517.9158	60.6842	20.4947	204.5158	1919.6421	343.2	7.9579	1.8947	78	128.8421	126.4632	136.9474	61.9789	195.2632	148.5158	304.4947	257.7789	517.1368	74.2	231.1474	090319	AAS1005	060519	Normal	Homogeneous	Homogeneous	Normal	Normal	0		0		0	060327
At5g49015	Col-0	SALK_039639	060228	060512	P12501	RL02971		F10075	58.4	3.16	060530	absolute	603.9532	169.6831	391.1688	1096.1662	37.7714	25.9896	120.0883	2107.0442	150.961	9.2987	2.1143	75.3039	116.5714	116.3584	116.7325	68.8935	157.6	196.9039	227.2208	174.6182	865.0753	65.3455	212.6701	090319	AAS1005	060519	Normal	Homogeneous	Homogeneous	Normal	Normal	0		0		0	060327
At2g47730	Col-0	SALK_039887	060228	060512	P12502	RL02972		F10075	58.3	3.22	060530	absolute	664.3211	140.5105	430.1421	839.1579	42.1474	21.1474	112.7684	2090.8368	161.1789	6.4737	6.0316	72.7474	117.2632	109.9316	100.5842	68.8	164.4105	127.7895	227.2211	210.1316	619.2211	67.8105	208.7842	090319	AAS1005	060519	Normal	Homogeneous	Homogeneous	Normal	Normal	0		0		0	060327
At1g11800	Col-0	SALK_043413	060228	060515	P12503	RL03079		F10075	57.5	3.05	060613	absolute	511.2557	159.9038	314.0709	921.7215	36.3747	25.7367	119.9494	1720.8405	366.2025	7.9646	8.6582	150.4861	135.281	146.3797	138.0506	77.281	165.0177	366.8354	265.9139	198.1873	762.0152	76.9722	235.0278	090319	AAS1005	060601	Normal	Homogeneous	Homogeneous	Normal	Normal	0		0		0	060327
At1g31160	Col-0	SALK_042175	060228	060512	P12504	RL02958		F10075	58.7	3.13	060530	absolute	600.1173	107.504	292.24	800.1813	36.0747	23.456	121.6373	2048.24	117.1253	7.136	3.9733	57.4133	97.9307	85.52	99.8187	43.84	123.4453	111.8453	220.864	165.808	564.0587	51.872	192.56	090319	AAS1005	060519	Normal	Homogeneous	Homogeneous	Normal	Normal	0		0		0	060327
At1g50270	Col-0	SALK_036097	060228	060512	P12507	RL02973		F10075	56.3	3.73	060530	absolute	641.8111	234.9722	622.2833	1054.85	70.1278	26.4056	118.1333	2020.1444	180.7333	10.3333	5.4056	156.6444	151.6611	144.7778	140.9167	82.1667	198.6444	143.7778	269.55	238.9222	1595.9722	104.7889	226.8667	090319	AAS1005	060519	Normal	Heterogeneous	Homogeneous	Normal	Normal	1	Round	0		0	060327
At3g02780	Col-0	SALK_032917	060228	060512	P12514	RL02961		F10075	60.8	3.05	060530	absolute	579.5253	101.9733	200.0533	479.8773	69.392	24.3733	121.2373	1513.68	170.6293	6.0373	5.552	55.2	79.1947	74.6613	82.0373	41.136	108.448	132.4213	169.568	165.9307	711.1787	47.488	144.4693	090319	AAS1005	060519	Normal	Homogeneous	Homogeneous	Normal	Normal	0		0		0	060327
At1g74070	Col-0	SALK_028513	060228	060512	P12515	RL02974		F10075	60.7	3.38	060530	absolute	478.6545	112.3429	267.9636	828.9143	29.9688	19.7558	109.4078	1759.5584	164.9662	6.826	1.2	58.7273	92.7844	92.0571	95.6727	53.8701	123.8701	108.3688	195.2156	183.2	645.6052	53.4649	170.8935	090319	AAS1005	060519	Normal	Homogeneous	Homogeneous	Normal	Normal	0		0		0	060327
At4g01880	Col-0	SALK_120953	060228	060515	P12174	RL03068		F10076	56.5	3.25	060613	absolute	514.816	126	299.152	999.0987	44.032	18.7733	90.672	1840.9867	149.3707	6.6613	1.6853	73.04	117.328	114.9493	116.3467	68.9653	144.272	113.456	219.4667	187.072	398.8693	65.7387	202.6293	090319	AAS1005	060601	Normal	Homogeneous	Homogeneous	Normal	Normal	0		0		0	060327
At1g21750	Col-0	SALK_136642	060228	060512	P12180	RL03003		F10076	57.3	3.29	060530	absolute	457.4667	146.0923	306.5795	957.5333	32.6872	17.2923	99.9846	1967.1179	87.0308	6.6821	0.2205	78.4205	125.5949	123.1641	125.1538	75.8564	167.8615	136.6462	243.5385	185.2718	684.3385	75.7179	223.3128	090319	AAS1005	060522	Normal	Homogeneous	Homogeneous	Normal	Normal	0		0		0	060327
At4g19160	Col-0	SALK_098354	060228	060515	P12189	RL03073		F10076	58	3.72	060613	absolute	818.9973	227.4247	389.5507	1591.6274	35.4301	87.7753	105.8356	2288.7288	177.0137	10.5973	5.4795	144.1918	212.2411	212.3178	204.126	101.4192	226.9151	849.7589	454.4548	246.6137	644.7068	115.7644	388.4219	090319	AAS1005	060601	Normal	Homogeneous	Homogeneous	Normal	Normal	0		0		0	060327
At2g41360	Col-0	SALK_083307	060228	060515	P12195	RL03070		F10076	61.8	3.81	060613	absolute	525.3589	150.2466	371.3753	1027.2219	40.7781	17.4411	87.9726	1808.4329	213.8247	6.8877	2.9589	79.8301	126.1973	129.7479	133.611	80.7014	159.9562	120.8	248.6192	206.4329	447.6219	82.7562	218.5041	090319	AAS1005	060601	Normal	Homogeneous	Homogeneous	Normal	Normal	0		0		0	060327
At4g13130	Col-0	SALK_105969	060228	060515	P12200	RL03071		F10076	55.4	3.54	060613	absolute	550.3646	156.643	358.9519	1073.7013	46.9975	19.3367	88.8759	2083.0278	184.5722	6.8861	5.9544	93.6051	135.2152	130.3291	136.2886	85.6759	175.2658	131.8278	261.9342	214.3342	305.1342	76.8506	240.3595	090319	AAS1005	060601	Normal	Homogeneous	Homogeneous	Normal	Normal	0		0		0	060327
At1g54320	Col-0	SALK_143740	060228	060512	P12204	RL03005		F10076	56.6	3.32	060530	absolute	576.7089	141.6861	324.5013	944.6481	52.3696	25.5595	83.2101	2162.1266	93.3063	8.4861	9.1139	79.8532	122.8152	119.8177	134.9823	72.638	159.4278	127.5241	233.6506	208.2228	537.0278	72.0405	202.157	090319	AAS1005	060522	Normal	Homogeneous	Homogeneous	Normal	Normal	0		0		0	060327
At1g16630	Col-0	SALK_084790	060228	060515	P12377	RL03066		F10076	61	4.02	060613	absolute	830.9368	153.6158	373.9053	1159.9474	11.2421	32.6368	96.9053	2257.3789	161.4789	7.1316	6.5684	74.3789	110.1579	103.6053	116.4842	53.9	151.9947	130.3632	311.0789	223.6632	286.1579	63.0158	202.4579	090319	AAS1006	060601	Normal	Homogeneous	Homogeneous	Normal	Normal	0		0		0	060327
At4g28210	Col-0	SALK_108952	060228	060515	P12382	RL03065		F10076	57.9	3.44	060613	absolute	643.8904	191.463	411.863	1143.326	45.7808	17.8027	91.0849	2261.9342	140.4932	8.3507	3.2219	99.6164	141.3644	138.7507	144.0384	94.0932	190.937	156.4712	273.7534	200.3562	391.5397	83.5178	242.1699	090319	AAS1005	060601	Normal	Homogeneous	Heterogeneous	Darker than Normal	Dull	0		0		0	060327
At1g26160	Col-0	SALK_123482	060228	060512	P12383	RL03006		F10076	55.8	2.94	060530	absolute	580.5753	154.6247	347.7425	1051.726	60.1699	24.6521	92.2685	1894.6959	160.4164	8.8986	0.1699	77.8521	124.3562	145.5014	148.8767	91.4904	181.3534	172.9534	257.9671	179.337	427.4247	88.263	226.0712	090319	AAS1005	060522	Normal	Homogeneous	Homogeneous	Normal	Normal	0		0		0	060327
At1g74030	Col-0	SALK_151513	060228	060512	P12386	RL03008		F10076				absolute	563.8182	120.8509	303.0909	654.5018	48.3491	14.1818	93.7964	1985.3091	104.8945	6	4.96	66.2255	117.9055	116.5018	110.0436	69.7673	145.2218	122.1018	232.1964	218.3709	256.2691	67.28	207.6727	090319	AAS1005	060522	Normal	Homogeneous	Homogeneous	Normal	Normal	0		0		0	060327
At1g72810	Col-0	SALK_084914	060228	060515	P12389	RL03055		F10076	58.4	3.53	060613	absolute	561.0649	143.8078	367.3558	1003.6987	55.4338	13.4338	80.9714	1975.6623	124.6286	6.1299	1.7455	74.0831	127.5169	126.1039	117.7299	88.4468	160.3377	110.987	220.5091	163.7766	297.7403	75.8909	225.174	090319	AAS1005	060601	Normal	Homogeneous	Homogeneous	Normal	Normal	0		0		0	060327
At5g25280	Col-0	SALK_113038	060228	060515	P12392	RL03064		F10076	56.9	3.11	060613	absolute	608.0432	155.0703	393.2811	1034.4162	48.6919	20.8757	79.9351	1959.3568	129.4432	7.6541	2.4703	87.1946	132.0324	126.1243	138.0162	91.4919	161.1946	167.7622	277.2486	185.4	503.9459	79.7892	218.4865	090319	AAS1005	060601	Normal	Homogeneous	Homogeneous	Normal	Normal	0		0		0	060327
At1g67700	Col-0	SALK_129146	060228	060515	P12397	RL03072		F10076	59.4	3.26	060613	absolute	531.7579	138.8842	334.0053	1101.8211	27.0263	19.3526	81.1579	1635.1842	46.1895	5.6474	1.8211	76.1474	114.6368	122.4	132.4053	75.7474	152.3737	170.9316	247.2105	180.5737	438.6947	72.1	202.9421	090319	AAS1005	060601	Normal	Homogeneous	Homogeneous	Normal	Normal	0		0		0	060327
At4g21020	Col-0	SALK_151565	060228	060512	P12400	RL03009		F10076	56.8	3.38	060530	absolute	621.3027	149.8973	351.3946	1035.4757	49.0432	18.8865	67.6973	2016.1135	131.3243	6.6703	1.9514	78.3838	128.5892	111.9027	127.9676	76.8973	168.9892	140.4108	228.1189	203.8162	410.3243	76.973	213.8595	090319	AAS1005	060522	Normal	Homogeneous	Homogeneous	Normal	Normal	0		0		0	060327
At2g44940	Col-0	SALK_087049	060228	060515	P12401	RL03083		F10076	55.3	3.16	060613	absolute	772.0493	107.7699	277.8849	724.8219	12.1753	23.8795	81.1342	2022.7123	156.7178	5.8247	4.5096	56.9699	99.1068	91.6548	87.726	51.6219	131.3808	105.7973	265.0356	157.7753	398.4603	57.8795	177.8192	090319	AAS1006	060601	Normal	Homogeneous	Homogeneous	Normal	Normal	0		0		0	060327
At1g09420	Col-0	SALK_131208	060228	060515	P12409	RL03053		F10076	57.8	2.99	060613	absolute	404.9632	88.0737	228.7316	623.8789	42.9842	15.0316	73.9842	1397.0737	131	5.6526	1.3158	52.6737	87.8526	89.1632	91.2579	51.9842	109.4316	98.0316	176.8316	180.0316	240.9105	48.1474	166.1526	090319	AAS1005	060601	Normal	Homogeneous	Homogeneous	Normal	Normal	0		0		0	060327
At1g77060	Col-0	SALK_151864	060228	060515	P12410	RL03081		F10076	57.3	3.11	060613	absolute	1508.7892	172.4162	415.6811	859.7568	22.9405	35.1892	152.0054	2313.6811	150.2919	9.1892	8.4486	74.6703	117.973	125.2649	129.4973	70.7351	207.6108	156.4865	315.5189	215.9243	595.3405	71.4811	210.773	090319	AAS1006	060601	Normal	Homogeneous	Homogeneous	Normal	Normal	0		0		0	060327
At1g50490	Col-0	SALK_088157	060228	060515	P12413	RL03067		F10076																																								0	060327
At4g26640	Col-0	SALK_116115	060228	060515	P12416	RL03077		F10076	62.8	3.53	060613	absolute	555.2958	150.1239	361.0028	1044.1465	43.9437	19.6	96.062	1842.3493	145.0873	9.8254	2.7268	96.7155	133.0141	131.5268	135.0028	76.7718	157.769	146.7718	275.1211	218.7211	517.6732	74	215.431	090319	AAS1005	060601	Normal	Homogeneous	Homogeneous	Normal	Normal	0		0		0	060327
At1g49630	Col-0	SALK_133220	060228	060515	P12422	RL03107		F10076	56.9	3.07	060613	absolute	836.6211	112.0421	272.1789	856.1789	9.9053	33.9895	143.0526	1799.1	183.9684	9.7684	2.8789	79	96.1368	106.3684	108.5842	49.9263	122.8737	133.7263	270.9526	180.1737	336.3105	55.1421	174.9263	090319	AAS1006	060601	Normal	Homogeneous	Homogeneous	Normal	Normal	0		0		0	060327
At1g21610	Col-0	SALK_090109	060228	060515	P12428	RL03058		F10076	58.9	2.98	060613	absolute	569.2052	145.0182	434.9455	930.8208	68.1818	25.5532	96.6909	1678.8779	137.761	7.361	1.4078	101.2	150.5506	139.7299	134.0987	85.4961	164.1091	141.1792	293.1532	177.8494	891.2779	88.5766	216.4156	090319	AAS1005	060601	Normal	Homogeneous	Homogeneous	Normal	Normal	0		0		0	060327
At1g19670	Col-0	SALK_119134	060228	060515	P12431	RL03096		F10076	55.4	3.46	060613	absolute	917.8154	151.4462	375.0205	1437.1846	5.0462	40.5333	121.0564	2257.9795	186.3077	9.8564	6.641	81.8462	118.6462	121.2205	119.8615	63.6462	160.1538	138.7538	335.8615	199.6769	423.8923	67.0513	205.1436	090319	AAS1006	060601	Normal	Homogeneous	Homogeneous	Normal	Normal	0		0		0	060327
At1g74470	Col-0	SALK_135219	060228	060512	P12434	RL03004		F10076	57.9	3.04	060530	absolute	426.8156	108.9818	296.9247	767.413	38.2545	14.4623	66.9299	1787.9273	193.761	5.7403	6.5039	57.3974	100.1403	92.6182	102.4416	61.3039	122.3584	111.2883	210.5766	193.5013	386.3688	60.9766	171.8753	090319	AAS1005	060522	Normal	Homogeneous	Homogeneous	Normal	Normal	0		0		0	060327
At5g06930	Col-0	SALK_114553	060228	060515	P12437	RL03052		F10076	57.9	3.12	060613	absolute	507.4571	121.0914	285.7657	865.4857	21.4457	12.3257	81.4343	1962.4971	175.4571	6.3886	2.96	62.6571	107.4343	108.9314	109.0114	66.4343	139.2457	116.7429	205.4057	238.6343	405.4229	66.52	186.4286	090319	AAS1005	060601	Normal	Homogeneous	Homogeneous	Normal	Normal	0		0		0	060327
At1g18730	Col-0	SALK_095654	060228	060512	P12438	RL03007		F10076	54.6	3.89	060530	absolute	744.4329	214.6575	506.3836	1647.5726	56.0877	22.4603	110.8767	2649.6	262.9425	9.2055	4.2575	120.8274	174.8603	184.2521	185.9452	130.8274	251.3973	178.4712	316.1863	270.1315	400.9753	106.4	312.6849	090319	AAS1005	060522	Normal	Homogeneous	Homogeneous	Normal	Normal	0		0		0	060327
At1g48280	Col-0	SALK_080607	060228	060515	P12439	RL03078		F10076	55.5	3.25	060613	absolute	959.9325	161.6468	401.439	865.2519	64.2234	52.7325	123.0234	1901.2208	146.239	7.761	2.3013	86.0935	145.574	144.5558	152.9506	76.2857	177.7922	160.4883	293.8597	208.0208	505.813	90.1714	230.3273	090319	AAS1005	060601	Normal	Homogeneous	Homogeneous	Normal	Normal	0		0		0	060327
At1g10760	Col	cs3093	060228	060512	P12440	RL03010		F10076	53.9	3.18	060530	absolute	745.6211	187.4895	457.2947	1583.4263	61.0263	27.9	92.3474	2253.7947	213.6421	8.7947	4.2263	105.3684	139.2421	145.8158	168.6	104.5947	198.3895	156.5316	319.7474	265.0895	504.7895	88.9895	270.0263	090319	AAS1005	060522	Normal	Homogeneous	Homogeneous	Normal	Normal	0		0		1	060327
At5g43830	Col-0	SALK_016986	060324	060615	P12582	RL03359		F10077	56.5	3.55	060627	absolute	827.3939	162.9212	572.3273	785.2242	2.4	16.6061	104.9455	3334.1455	398.5455	8.4848	4.2545	83.3333	147.4424	166.0485	79.4303	76.1818	180.1939	164.5818	409.8667	319.7091	557.5515	64.2303	276.5576	090319	AAS1007	060620	Normal	Homogeneous	Heterogeneous	Darker than Normal	Normal	0		0		0	060420
At2g27980	Col-0	SALK_010667	060324	060615	P12583	RL03361		F10077	58.1	2.81	060627	absolute	438.9641	50.4308	353.1692	625	1.0974	15.2205	52.2205	1608.8718	181.4974	5.2923	4.2769	40.0667	85.5897	77.3795	49.5333	34.5385	102.5641	174.8718	265.8564	187.8103	644.8769	38.7949	180.6872	090319	AAS1007	060620	Normal	Homogeneous	Homogeneous	Normal	Normal	0		0		0	060420
At2g01400	Col-0	SALK_010499	060324	060615	P12584	RL03356		F10077	55.7	2.72	060627	absolute	521.6107	68.7413	360.976	652.928	2.6293	15.616	73.0293	1762.432	266.1547	6.0587	4.9333	45.424	89.1147	93.52	56.64	46.208	140.0373	172.0053	295.2053	165.6747	745.9573	50.976	186.2827	090319	AAS1007	060620	Smaller than normal	Homogeneous	Homogeneous	Lighter than Normal	Normal	1	Round	0	Yellow	0	060420
At3g08950	Col-0	SALK_032461	060324	060615	P12587	RL03334		F10077	54.8	3.51	060627	absolute	904.293	170.9859	812.4394	1068.3662	0.6479	33.5211	110.8169	2829.0592	263.8479	8.2535	6.6254	81.4423	156.7606	163.0141	88.9634	77.4761	267.8592	391.3465	436.4113	226.8169	775.5493	88.7099	323.262	090319	AAS1007	060620	Normal	Homogeneous	Homogeneous	Normal	Normal	0		0		0	060420
At4g09620	Col-0	SALK_029851	060324	060615	P12588	RL03337		F10077	57.1	2.92	060627	absolute	551.5562	73.3534	434.4	604.789	0.9589	21.7644	86.4548	1721.7699	165.589	5.9726	4.0329	50.6247	97.0301	106.411	60.8603	50.1973	133.326	185.7151	285.611	133.7041	894.1699	51.9342	204.8164	090319	AAS1007	060620	Normal	Homogeneous	Homogeneous	Normal	Normal	0		0		0	060420
At5g63790	Col-0	SALK_030702	060324	060615	P12589	RL03330		F10077	56.8	3.24	060627	absolute	741.6649	125.3784	584.3027	930.173	1.2108	24.4919	102.8486	2116.6054	298.2973	5.9892	4.3405	80.4216	143.6757	147.9622	84.2216	74.9459	205.1297	276.5351	331.2919	187.027	971.3081	77.6	279.0054	090319	AAS1007	060620	Normal	Homogeneous	Homogeneous	Normal	Normal	0		0		0	060420
At2g01590	Col-0	SALK_026614	060324	060615	P12590	RL03362		F10077	56.6	3.14	060627	absolute	572.7833	58.0444	300.7111	550.25	1.4	20.5389	44.0611	1619.7389	226.5111	5.0944	5.4722	46.7222	82.3167	91.3944	50.2389	39.8833	119.1278	142.3611	245.9222	136.7167	478.7611	49.0167	159.3944	090319	AAS1007	060620	Normal	Homogeneous	Homogeneous	Normal	Normal	0		0		0	060420
At4g15640	Col-0	SALK_044671	060324	060615	P12594	RL03329		F10077	46.3	2.3	060627	absolute	466.6103	54.3231	321.6923	600.3385	1.2667	12.959	54.0051	1858.3744	178.7128	5.2872	3.0154	33.6718	75.5949	73.0564	44.5949	35.6974	113.9692	152.3692	230.359	145.4974	360.3026	37.2205	165.9231	090319	AAS1007	060620	Normal	Homogeneous	Homogeneous	Normal	Normal	0		0		0	060420
At5g62990	Col-0	SALK_044699	060324	060615	P12595	RL03327		F10077	57	3.09	060627	absolute	548.0239	89.5104	434.1194	729.0448	0.9313	12.5791	65.2537	2060.5672	223.2716	7.4328	1.6716	61.5403	116.6985	111.7552	71.8328	47.6179	168.5194	126.3881	284.1254	197.7493	404.9731	52	222.5731	090319	AAS1007	060620	Normal	Heterogeneous	Homogeneous	Normal	Normal	1	Aborted	0		0	060420
At1g45207	Col-0	SALK_043331	060324	060615	P12601	RL03331		F10077	57.7	2.98	060627	absolute	611.5487	87.3949	496.7949	729.3795	2.1436	17.3385	62.0308	2054.5795	217.3231	6.2103	7.5744	57.3641	93.5128	92.1026	66.5179	52.2	155.0256	191.3385	298.6462	158.5897	893.3846	59.4154	203.3026	090319	AAS1007	060620	Normal	Homogeneous	Homogeneous	Normal	Normal	0		0		0	060420
At3g53120	Col-0	SALK_042859	060324	060615	P12602	RL03363		F10077	56.7	3.4	060627	absolute	425.4481	104.9823	418.2937	503.7266	1.3063	11.1696	156.1519	3017.3772	355.8835	5.5544	5.1291	104.3241	155.0532	154	104.6734	56.881	190.6886	176.162	497.681	243.4835	703.8025	81.3468	278.562	090319	AAS1010	060622	Normal	Homogeneous	Homogeneous	Lighter than Normal	Normal	0		0		0	060420
At5g19760	Col-0	SALK_017483	060324	060615	P12604	RL03336		F10077	59.7	3.16	060627	absolute	542.5459	75.5946	436.8811	664.9946	0.8973	17.5297	90.4595	1681.3027	228.827	6.3514	2.2919	77.0162	107.7459	108.8378	69.7027	49.9081	150.6757	183.9622	314.9189	175.2757	839.3676	54.227	218.2811	090319	AAS1007	060620	Normal	Homogeneous	Homogeneous	Normal	Normal	0		0		0	060420
At1g24180	Col-0	SALK_010286	060324	060615	P12609	RL03353		F10077	53.5	3.66	060627	absolute	752.173	218.3784	495.8486	624.6919	4.4432	14.5946	74.3892	2437.5892	330.1622	7.4486	6.3784	188.2486	191.9243	178.4865	101.7081	79.6	277.8162	191.3081	608.0757	327.7189	1616.0324	101.7946	359.1243	090319	AAS1007	060620	Larger than normal	Homogeneous	Homogeneous	Normal	Normal	1	Round	0		0	060420
At2g25300	Col-0	SALK_009405	060324	060615	P12610	RL03328		F10077	51.4	2.67	060627	absolute	515.0462	77.5487	424.5846	752.841	1.1949	22.3077	76.5128	1847.7949	241.759	6.7795	0.5487	57.5385	96.8974	94.4564	63.8513	45.6051	137.1436	261.1744	288.4923	174.3795	779.9128	56.7333	203.2974	090319	AAS1007	060620	Normal	Homogeneous	Homogeneous	Normal	Normal	0		0		0	060420
At5g53930	Col-0	SALK_008995	060324	060615	P12611	RL03332		F10077	54.8	2.94	060627	absolute	836.9425	153.589	697.6384	1043.9397	2.1808	22.5479	104.0055	2855.2658	378.1534	10.0493	5.7753	79.7315	144.5973	152.1205	90.3233	70.8767	259.4575	202.7671	429.6055	235.8411	1362.4712	82.6795	266.6959	090319	AAS1007	060620	Normal	Homogeneous	Homogeneous	Normal	Normal	0		0		0	060420
At1g26160	Col-0	SALK_005997	060324	060615	P12612	RL03338		F10077	57.1	2.83	060627	absolute	487.1238	58.3746	332.8317	596.6222	0.6286	6.4889	41.3905	1702.6032	155.4413	4.7048	1.2381	39.6889	83.9937	82.8508	54.654	41.7397	122.5714	112.6222	254.4254	148.7429	416.6984	46.8952	186.7111	090319	AAS1007	060620	Normal	Homogeneous	Homogeneous	Normal	Normal	0		0		0	060420
At5g58630	Col-0	SALK_002968	060324	060615	P12613	RL03335		F10077	56.2	3.55	060627	absolute	699.84	118.3147	555.04	896.2293	2.0693	17.7333	86.592	2157.1467	313.296	6.5493	8.8267	80.864	132.9173	135.1467	84.6293	64.608	187.5627	194.8053	364.9013	188.8907	778.6773	74.6293	273.4827	090319	AAS1007	060620	Normal	Homogeneous	Homogeneous	Normal	Normal	0		0		0	060420
At1g76560	Col-0	SALK_018360	060324	060615	P12615	RL03339		F10077	56.3	2.87	060627	absolute	503.9324	70.4451	382.8789	606.3718	1.4648	16.4507	64.6141	1739.9268	157.1099	5.0817	3.9775	48.2704	88.0113	95.2451	59.6338	46.338	135.3972	210.9577	236.462	128.6254	845.7803	53.1831	187.7296	090319	AAS1007	060620	Normal	Homogeneous	Homogeneous	Normal	Normal	0		0		0	060420
At5g61470	Col-0	SALK_020153	060324	060615	P12616	RL03333		F10077	57.3	3.23	060627	absolute	859.6947	169.8737	747.6737	1090.6842	1.9	30.4737	133.1211	2588.0947	297.4474	9.6789	6.1842	100.0895	171.0737	167.6632	105.4684	80.5	252.8789	471.1947	425.4579	243.6316	1269.5105	94.0632	309.3474	090319	AAS1007	060620	Normal	Homogeneous	Homogeneous	Lighter than Normal	Normal	0		0		0	060420
At5g54890	Col-0	SALK_020176	060324	060615	P12617	RL03326		F10077	56.5	2.75	060627	absolute	374.2895	53.2632	325.8789	601.1105	1.2526	7.3474	45.0316	1752.1421	123.1684	4.1211	3.0421	40.0368	69.3421	66.9368	44.6053	34.9105	108.4368	126.0526	230.6579	110.2211	733.8632	45.3105	159.7684	090319	AAS1007	060620	Normal	Homogeneous	Homogeneous	Normal	Normal	0		0		0	060420
At5g42860	Col-0	SALK_020785	060324	060615	P12618	RL03352		F10077	59.1	2.85	060627	absolute	511.5562	65.4247	365.8849	585.0192	0.4712	10.674	47.4959	1558.7781	157.9781	4.6575	0.2849	56.6411	84.5644	91.7425	54.2959	43.4904	131.2822	143.8849	246.8767	130.926	960.926	47.463	181.2438	090319	AAS1007	060620	Normal	Homogeneous	Homogeneous	Normal	Normal	0		0		0	060420
At3g04860	Col-0	SALK_021943	060324	060615	P12619	RL03357		F10077	57.5	2.86	060627	absolute	857.0182	105.7455	545.0805	890.4831	2.0156	23.1221	123.9169	2286.4416	279.439	8.9351	3.4026	67.3662	144.0935	141.6208	79.1636	64.0779	209.2052	203.1169	380.3481	210.8831	909.3818	69.7351	260.1091	090319	AAS1007	060620	Normal	Homogeneous	Homogeneous	Normal	Normal	0		0		0	060420
At5g41080	Col-0	SALK_047427	060324	060615	P12621	RL03360		F10077	54	3.26	060627	absolute	746.4457	155.3714	560.24	914.2743	0.7086	7.8629	70.5029	2714.64	264.3429	5.9657	8.16	86.5943	156.5829	151.2914	96.4686	81.6571	251.36	177.4857	409.6914	285.6686	688.9486	78.2857	291.7143	090319	AAS1007	060620	Normal	Homogeneous	Homogeneous	Normal	Normal	0		0		0	060420
At1g62180	Col-0	SALK_035546	060324	060615	P12624	RL03358		F10077	59.1	2.97	060627	absolute	695.2483	95.9241	460.469	768.4897	3.2897	10.6138	57.9517	2271.3655	229.4552	7.1655	6.6207	57.9172	134.3655	120.4966	68.2483	59.3586	168.9103	138.6966	337.4483	211.4759	753.7379	63.4966	234.0138	090319	AAS1007	060620	Normal	Homogeneous	Homogeneous	Normal	Normal	0		0		0	060420
At3g54870	Col-0	SALK_035063	060324	060615	P12625	RL03351		F10077	54.8	3.13	060627	absolute	601.2053	67.0105	370.8579	671.9421	1.9421	17.6632	70.1421	1632.2053	201.6263	5.6842	5.2474	61.5368	95.9789	100.4895	61.5421	39.7368	133.6105	180.2632	264.2684	145.6789	690.7579	51.1158	193.1579	090319	AAS1007	060620	Normal	Homogeneous	Homogeneous	Normal	Normal	0		0		0	060420
At3g18660	Col-0	SALK_046841	060324	060615	P12628	RL03355		F10077	54.9	2.82	060627	absolute	489.1342	63.4411	366.6082	649.4575	1.3589	14.526	55.2986	1737.8849	214.9096	5.3808	4.537	48.4055	90.0055	95.5507	52.5973	48.0164	140.6356	188.6082	255.989	160.6849	443.4027	47.6932	184.3288	090319	AAS1007	060620	Normal	Homogeneous	Homogeneous	Normal	Normal	0		0		0	060420
At5g41110	Col-0	SALK_075966	060324	060615	P12565	RL03345		F10078	54.3	2.95	060627	absolute	644.1195	153.1429	583.0961	1013.9013	1.6156	23.6052	95.4182	2380.9974	307.4753	10.4	2.561	110.8987	159.8701	146.3948	89.5792	72.1247	237.2623	905.4182	362.9766	227.9896	1080.1143	82.1403	287.7299	090319	AAS1007	060620	Normal	Homogeneous	Homogeneous	Normal	Normal	0		0		0	060420
At5g61210	Col-0	SALK_075519	060324	060615	P12566	RL03341		F10078	55.8	3	060627	absolute	467.1684	65.9368	328.6474	712.4211	0.4105	21.0053	90.2526	1777.9526	206.6316	6.3947	2.9947	49.0474	95.9105	100.9105	57.9684	44.1	133.3	175.1632	260.5158	151.4789	650.0684	48.9526	190.7737	090319	AAS1007	060620	Normal	Homogeneous	Homogeneous	Normal	Normal	0		0		0	060420
At1g54060	Col-0	SALK_074897	060324	060615	P12567	RL03311		F10078	55.8	3.18	060627	absolute	746.7747	170.9114	594.2481	1169.5848	1.1494	45.7165	196.5671	3392.8557	320.5924	11.8228	3.1797	109.3013	168.6177	192.3291	115.4532	62.2785	301.1797	480.0658	443.5797	211.6	986.7089	87.5646	322.0152	090319	AAS1007	060620	Normal	Homogeneous	Homogeneous	Normal	Normal	0		0		0	060420
At1g59900	Col-0	SALK_074384	060324	060615	P12568	RL03315		F10078	56.4	3.33	060627	absolute	638.6667	100.6453	402.8587	827.7333	1.1947	35.3067	172.608	1992.848	121.0613	9.4773	3.904	72.768	123.6107	143.152	83.9787	56.6133	191.968	262.0267	311.3547	176.0427	688	66.8267	245.28	090319	AAS1007	060620	Normal	Homogeneous	Homogeneous	Normal	Normal	0		0		0	060420
At5g59600	Col-0	SALK_072473	060324	060615	P12569	RL03319		F10078	59	3.55	060627	absolute	524.0364	105.9792	494.5922	914.239	1.8078	28.5351	95.9636	2468.3532	193.7143	8.6649	6.2701	66.6078	110.9558	118.2961	83.8338	58.6753	170.6078	266.9662	343.5065	168.4883	730.9351	67.574	223.7351	090319	AAS1007	060620	Normal	Homogeneous	Homogeneous	Normal	Normal	0		0		0	060420
At5g13770	Col-0	SALK_051012	060324	060615	P12592	RL03321		F10078	56.7	2.86	060627	absolute	712.5143	107.9257	602.7886	1008.7314	1.52	14.44	72.5886	2692.16	259.2343	8.5029	2.6629	82.2229	120.3029	103.7543	70.8	61.4286	205.2457	188.7029	364.4629	216.8286	770.8343	65.8229	235.9829	090319	AAS1007	060620	Normal	Homogeneous	Homogeneous	Normal	Normal	0		0		0	060420
At5g51195	Col-0	SALK_053308	060324	060615	P12593	RL03317		F10078	55.4	3.01	060627	absolute	460.4571	81.9429	415.1688	746.1506	1.2104	15.7766	70.0364	2177.6883	163.0026	6.1818	3.9636	65.2675	89.9584	85.2623	58.6026	49.7922	151.7351	136.9558	270.5662	147.0545	706.8883	58.8	193.0649	090319	AAS1007	060620	Normal	Homogeneous	Homogeneous	Normal	Normal	0		0		0	060420
At2g26840	Col-0	SALK_050926	060324	060615	P12597	RL03325		F10078	57.4	3.78	060627	absolute	552.2263	97.4684	430.0842	795.5421	1.9474	17.1421	61.5526	2119.0368	283.7	6.1158	6.4895	63.2105	97.8263	96.1421	64.3368	55.2684	171.9632	176.7526	303.8842	171.6895	376.1263	56.1842	209.4684	090319	AAS1007	060620	Larger than normal	Heterogeneous	Homogeneous	Lighter than Normal	Normal	0		0		0	060420
At1g18730	Col-0	SALK_056498	060324	060615	P12598	RL03343		F10078	56.6	3.23	060627	absolute	504.8533	102.7467	458.9653	697.744	2.3947	20.192	72.9813	1792.5547	157.3333	6.5707	6.048	75.4347	104.9813	112.0853	71.072	52.8693	159.3867	728.6347	290.6827	165.5573	648.08	60.976	228.992	090319	AAS1007	060620	Normal	Homogeneous	Homogeneous	Normal	Normal	0		0		0	060420
At5g57390	Col-0	SALK_059254	060324	060615	P12600	RL03354		F10078	57.7	3.42	060627	absolute	793.5795	127.0513	505.8923	883.6513	2.0308	55.5282	163.5641	2319.6718	268.1846	8.4462	4.0923	81.4872	176.0462	202.7436	110.4359	65.441	231.3538	320.7128	386.3128	188.8821	676.7231	75.8462	302.2308	090319	AAS1007	060620	Normal	Homogeneous	Homogeneous	Normal	Normal	0		0		0	060420
At1g72080	Col-0	SALK_068203	060324	060615	P12689	RL03342		F10078	55.7	3.36	060627	absolute	493.3784	83.1027	403.1243	738.7622	1.6216	29.8865	58.9081	1796.2	235.9838	6.2811	4.8649	90.9081	113.3892	128.8378	62.7622	48.2973	169.4162	690.2973	273.0541	204.4	515.6703	53.2432	234.227	090319	AAS1007	060620	Normal	Homogeneous	Homogeneous	Normal	Normal	0		0		0	060420
At1g72020	Col-0	SALK_064653	060324	060615	P12690	RL03312		F10078	58.3	3.03	060627	absolute	388.0156	76.8987	380.3429	707.413	1.7247	24.8727	95.8182	1998.2442	160.7169	7.3922	4.8883	61.7818	98.2286	107.0078	66.5091	45.9325	151.1377	288.9091	264.1974	154.3325	837.0701	53.9948	186.9091	090319	AAS1007	060620	Normal	Homogeneous	Homogeneous	Normal	Normal	0		0		0	060420
At4g17440	Col-0	SALK_063247	060324	060615	P12691	RL03316		F10078	58.2	3.12	060627	absolute	356.1128	81.6462	355.8769	692.8974	0.8667	17.5077	91.7692	1872.6359	166.7795	6.9692	4.1641	58.0051	91.5026	87.4154	61.0667	46.4513	131.1538	490.9077	256.7641	134.8359	685.6462	50.2667	196.6	090319	AAS1007	060620	Normal	Homogeneous	Homogeneous	Normal	Normal	0		0		0	060420
At5g55270	Col-0	SALK_061513	060324	060615	P12692	RL03320		F10078	60.9	3.64	060627	absolute	639.5221	155.3351	628.6338	992.5299	2.1558	15.4909	89.574	3282.0987	241.3247	9.8494	6.3117	100.4727	146.8831	135.3818	92.0156	78.8208	244.6545	236.1039	371.3558	220.7636	1051.2519	87.2468	288.5506	090319	AAS1007	060620	Normal	Homogeneous	Homogeneous	Normal	Normal	0		0		0	060420
At5g27860	Col-0	SALK_060886	060324	060615	P12693	RL03324		F10078	56.7	3.14	060627	absolute	575.4222	163.5056	516.6667	753.1167	3.8222	39.6667	446.2167	2052.25	252.05	14.6667	5.5944	163.3722	217.1333	163.5167	83.6722	61.4833	176.3944	1374.3889	432.0444	237.0389	312.7111	66.2667	360.5222	090319	AAS1007	060620	Normal	Homogeneous	Homogeneous	Normal	Normal	0		0		0	060420
At1g70570	Col-0	SALK_078468	060324	060615	P12695	RL03350		F10078	55.5	3.08	060627	absolute	463.9342	71.1595	342.9975	677.8987	1.9139	26.1519	116.557	1610.2177	225.6962	8.1316	1.8734	61.0633	114.5772	117.6101	72.2481	41.1797	131.6608	440.8861	258.0456	173.4076	547.9595	51.7215	229.5899	090319	AAS1007	060620	Normal	Homogeneous	Homogeneous	Normal	Normal	0		0		0	060420
At5g04770	Col-0	SALK_082408	060324	060615	P12696	RL03348		F10078	56.2	3.2	060627	absolute	597.7714	96.1143	392.0156	724.0675	3.0078	92.8208	186.0571	1673.1688	327.3403	11.6416	7.7974	85.9896	263.8805	257.9377	92.0623	51.1636	241.7506	1947.2727	376.0831	321.1948	618.4987	65.6312	459.3247	090319	AAS1007	060620	Normal	Homogeneous	Homogeneous	Normal	Normal	0		0		0	060420
At5g27340	Col-0	SALK_071875	060324	060615	P12697	RL03347		F10078	56.6	2.76	060627	absolute	429.8	57.3846	322.2667	597.5128	1.5692	9.9846	50.3385	1661.8513	239.559	4.6205	3.2205	41.2923	79.0923	76.2462	48.9077	45.8615	114.0667	142.2564	252.0872	125.8513	713.4718	46.0821	160.2513	090319	AAS1007	060620	Normal	Homogeneous	Homogeneous	Normal	Normal	0		0		0	060420
At4g38510	Col-0	SALK_070162	060324	060615	P12698	RL03349		F10078	57.5	3.19	060627	absolute	444.0103	75.359	350.3538	655.9333	0.9538	21.2103	85.5436	1537.0718	199.4256	5.3179	1.8821	50.0256	96.3538	102.641	62.5385	48.3333	127.2872	217.6205	253.6923	171.1128	570.7026	49.8564	190.6308	090319	AAS1007	060620	Normal	Homogeneous	Homogeneous	Normal	Normal	0		0		0	060420
At5g52660	Col-0	SALK_069978	060324	060615	P12699	RL03344		F10078	56.3	3.63	060627	absolute	668.1474	152.8105	525.5105	1015.0211	1.4158	54.4526	204.5316	2312.4526	344.6	15.0316	6.0316	125.5263	207.6684	248.9	120	72.5789	249.5	727.0316	393.1895	221.6368	411.8263	82.3	372.9684	090319	AAS1007	060620	Normal	Homogeneous	Homogeneous	Normal	Normal	0		0		0	060420
At1g27690	Col-0	SALK_086441	060324	060615	P12701	RL03314		F10078	57.6	3.1	060627	absolute	393.0493	77.3623	364.7014	740.7826	1.3391	18.6957	87.7565	2026.0058	114.8348	6.8	7.6986	53.258	92.2609	91.1594	64.0058	45.0899	141.5826	181.1304	259.287	154.1043	688.9333	50.8754	190.7362	090319	AAS1007	060620	Normal	Homogeneous	Homogeneous	Normal	Normal	0		0		0	060420
At1g68550	Col-0	SALK_084716	060324	060615	P12702	RL03318		F10078	57.7	3.2	060627	absolute	479.0158	115.4474	508.8737	864.8368	1.8316	11.7105	60.8632	2366.0947	196.8263	6.2895	3.2526	68.0895	99.0947	87.8105	65.3684	54.4053	206.3895	155.6316	289.2737	193.4632	803.9737	62.9526	206.3053	090319	AAS1007	060620	Normal	Homogeneous	Homogeneous	Normal	Normal	0		0		0	060420
At2g40400	Col-0	SALK_082660	060324	060615	P12703	RL03322		F10078	55.1	2.81	060627	absolute	615.4486	93.8378	543.4649	882.2378	2.173	19.4703	110.0649	2613.7459	268.9351	9.0216	6.1838	73.1568	126.1027	118.3081	70.0649	64.6	178.0757	210.4919	381.427	210.3568	574.9676	65.2811	241.8378	090319	AAS1007	060620	Normal	Homogeneous	Homogeneous	Normal	Normal	0		0		0	060420
At1g18360	Col-0	SALK_072002	060324	060615	P12704	RL03323		F10078	51.5	2.95	060627	absolute	565.3296	108.107	419.9718	764.8169	1.9324	14.8507	146.9803	2038.7944	243.7183	8.5577	2.0225	88.738	158.8676	191.7803	75.8197	51.1549	174.4169	198.0338	352.5183	181.2845	726.5408	63.0028	283.0873	090319	AAS1007	060620	Larger than normal	Homogeneous	Homogeneous	Normal	Normal	0		0		0	060420
At4g13130	Col-0	SALK_088339	060324	060615	P12706	RL03340		F10078	53.4	2.85	060627	absolute	550.3189	73.427	329.1135	729.3351	2	17.5676	80.427	1734.8054	257.1027	7.4108	2.5405	70.9297	113.2865	107.1514	71	43.8811	136.5135	226.1838	340.3946	210.2378	511.7459	56.9514	228.6865	090319	AAS1007	060620	Normal	Homogeneous	Heterogeneous	Darker than Normal	Normal	0		0		0	060420
At4g13500	Col-0	SALK_091322	060324	060615	P12710	RL03346		F10078	56.3	3.3	060627	absolute	749.8947	163.0632	603.1316	916.7895	3.2316	18	85.9579	2425.1789	274.9211	7.2789	3.8474	90.6368	143.0316	140.0263	88.0842	76.6895	240.5579	288.0158	387.5421	184.9737	968.9579	78.9789	266.8789	090319	AAS1007	060620	Normal	Homogeneous	Homogeneous	Normal	Normal	0		0		0	060420
At3g03760	Col-0	SALK_054710	060324	060615	P12717	RL03313		F10078	56.3	2.63	060627	absolute	310.8053	51.264	295.4027	629.5573	1.3173	8.544	47.456	1805.9893	136.4107	5.3333	3.5573	39.8293	72.496	65.3227	44.944	34.8	115.8133	151.8773	231.4507	104.256	445.8613	37.824	153.0133	090319	AAS1007	060620	Normal	Homogeneous	Homogeneous	Normal	Normal	0		0		0	060420
At5g22150	Col-0	SALK_102524	060324	060613	P12450	RL03216		F10079	57.6	3.32	060627	absolute	321.8753	66.0468	301.2	817.7403	2.3688	9.9844	49.6312	2221.7455	185.0442	5.1377	4.2182	54.9247	90.1974	60.961	57.2	42	121.8753	144.2701	261.7455	138.3117	473.4545	43.9117	170.3429	090319	AAS1007	060620	Normal	Homogeneous	Homogeneous	Normal	Normal	0		0		0	060420
At5g65460	Col-0	SALK_099639	060324	060613	P12455	RL03207		F10079	58.5	3.49	060627	absolute	656.1579	118.3895	563.6842	1160.3105	2.3789	18.4105	132.1947	3501.8684	286.6526	12.0158	3.3684	79.2842	150.0579	145.3211	83.0053	58.8211	215.6316	246.9526	363.5	213	552.7053	68.3789	256.1053	090319	AAS1007	060620	Normal	Homogeneous	Homogeneous	Normal	Normal	0		0		0	060420
At4g08940	Col-0	SALK_095521	060324	060613	P12456	RL03213		F10079	56.9	3.21	060627	absolute	574.1173	159.8933	534.2507	1219.0507	3.6533	36.0107	130.9173	2764.7093	328.4427	12.7413	4.656	155.744	170.2987	166.4747	107.9893	63.6267	239.824	1035.4933	403.44	259.9893	1124.96	80.6027	288.8	090319	AAS1007	060620	Normal	Homogeneous	Homogeneous	Normal	Normal	0		0		0	060420
At5g57345	Col-0	SALK_094836	060324	060613	P12457	RL03212		F10079	58.9	3.28	060627	absolute	677.5671	183.6986	760.5589	1360.8164	3.9562	35.337	180.5096	3320.0822	337.9507	11.8466	4.8329	102.8822	189.863	178.137	145.6767	82.2082	262.2575	513.5014	469.8356	267.3589	1142.2411	103.6055	340.5205	090319	AAS1007	060620	Normal	Homogeneous	Homogeneous	Normal	Normal	0		0		0	060420
At1g62600	Col-0	SALK_114012	060324	060613	P12459	RL03215		F10079	57.8	3.48	060627	absolute	534.3307	128.624	490.4533	860.1707	2.6773	25.12	172.0747	2810.144	204.7627	11.1147	4.3733	83.7867	140.4747	122.176	117.2427	59.6907	168.464	339.6373	351.5733	220.0213	367.4827	68.1067	278.6507	090319	AAS1007	060620	Normal	Homogeneous	Homogeneous	Normal	Normal	0		0		0	060420
At4g14000	Col-0	SALK_116466	060324	060613	P12460	RL03218		F10079	45.1	2.7	060627	absolute	438.5789	91.5474	463.3947	910.6	1.3789	14.3895	87.0474	2783.5474	165.7421	6.8474	3.3211	72.4105	116.1368	95.1526	68.2842	57	165.1368	180.1	341.0632	171.4684	323.9105	55.7	221.2579	090319	AAS1007	060620	Normal	Homogeneous	Homogeneous	Normal	Normal	0		0		0	060420
At5g41960	Col-0	SALK_121446	060324	060613	P12635	RL03210		F10079	58.6	3.37	060627	absolute	501.3577	140.9014	588.1014	1177.4986	2.8338	18.3493	122.5183	3289.9042	215.6282	10.7549	3.8423	99.4254	136.8056	119.1324	97.6676	62.5408	208.6423	238.9183	362.969	262.907	803.138	73.1549	252.9746	090319	AAS1007	060620	Normal	Homogeneous	Homogeneous	Normal	Normal	0		0		0	060420
At3g16080	Col-0	SALK_106983	060324	060613	P12636	RL03211		F10079	57.4	3.56	060627	absolute	672.9924	182.2937	649.362	1395.8785	2.9367	22.2177	129.7114	3745.6152	345.6152	10.5367	5.3418	123.2	162.7392	140.0152	114.1772	84.3038	261.0076	225.5797	433.4025	254.6684	1206.2481	95.7418	298.1418	090319	AAS1007	060620	Normal	Homogeneous	Homogeneous	Normal	Normal	0		0		0	060420
At4g30180	Col-0	SALK_107712	060324	060613	P12637	RL03204		F10079	58	3.49	060627	absolute	590.4958	158.3437	691.1155	1364.7493	3.3408	20.7662	142.4789	3895.262	342.907	11.8479	5.5099	121.3634	143.5268	126.7775	101.6338	64.7775	228.4394	258.5859	449.6169	255.3014	869.769	81.4986	275.7183	090319	AAS1007	060620	Normal	Homogeneous	Homogeneous	Normal	Normal	0		0		0	060420
At4g02800	Col-0	SALK_108010	060324	060613	P12638	RL03208		F10079	56.7	3.6	060627	absolute	858.9351	304.1892	1036.4811	1296.2108	4.3189	20.2865	172.5351	4039.4378	401.9568	12.9081	10.8054	217.2	223.8649	187.6595	165.2865	110.1027	272.9622	289.9405	593.2757	321.9838	1230.7622	127.6973	407.7514	090319	AAS1007	060620	Normal	Homogeneous	Heterogeneous	Lighter than Normal	Normal	0		0		0	060420
At5g61080	Col-0	SALK_109010	060324	060613	P12639	RL03202		F10079	56.6	3.24	060627	absolute	493.6162	111.6	536.3243	1141.973	2.1892	12.8486	107.0757	3607.9351	268.1568	9.7784	2.1189	88.2541	126.6162	103.8108	82.0324	54.8432	195.7676	185.0703	374.5622	206.6432	747.8432	70.4162	236.4649	090319	AAS1007	060620	Normal	Homogeneous	Homogeneous	Normal	Normal	0		0		0	060420
At4g25990	Col-0	SALK_131539	060324	060613	P12641	RL03219		F10079	86.1	5	060627	absolute	403.5147	85.6533	415.2053	930.0853	1.9893	16.9173	92.1653	2498.7627	102.1173	8.6453	2.576	61.4293	105.4027	102.5547	74.4213	51.7067	150.3893	163.888	300.4693	190.3947	293.504	53.952	209.536	090319	AAS1007	060620	Normal	Homogeneous	Homogeneous	Normal	Normal	0		0		0	060420
At1g53260	Col-0	SALK_128737	060324	060613	P12642	RL03217		F10079	55.9	3.11	060627	absolute	338.0973	70.0757	339.4378	819.5351	2.0324	12.373	89.0865	2143.3081	151.5892	6.7514	2.2378	61.3135	93.3189	75.7243	66.2054	38.9243	125.2324	135.773	278.4216	145.8216	477.4378	48.6703	172.8865	090319	AAS1007	060620	Normal	Homogeneous	Homogeneous	Normal	Normal	0		0		0	060420
At1g11800	Col-0	SALK_126721	060324	060613	P12643	RL03214		F10079	57	3.73	060627	absolute	742.8513	405.5282	723.6513	1567.7077	3.159	94.8359	491.7333	4512.359	408	23.6872	9.5282	341.5333	289.6923	315.7026	162.9026	90.5333	484.5179	2302.1487	609.4103	474.5077	995.7538	116.9436	492.1692	090319	AAS1007	060620	Normal	Homogeneous	Homogeneous	Normal	Normal	0		0		0	060420
At4g28210	Col-0	SALK_122771	060324	060613	P12645	RL03209		F10079	58.7	3.38	060627	absolute	618.0468	132.9143	578.239	1259.9169	1.7558	28.0416	135.787	3419.2468	247.2571	11.7351	6.5558	112.2649	145.9221	139.5844	113.6675	64.5506	218.3065	372.0675	410.5247	237.3818	840.3065	82.5922	265.761	090319	AAS1007	060620	Normal	Homogeneous	Homogeneous	Normal	Normal	0		0		0	060420
At2g24300	Col-0	SALK_152033	060324	060613	P12647	RL03225		F10079	56.9	3.32	060627	absolute	585.2684	134.2684	569.5211	1061.4684	2.0211	16.4684	125.0947	3139.0105	218.0947	9.5	5.2158	75.2684	132.1842	131.4579	91.0579	62.3421	223.5211	255.7842	359.3211	208.4684	546.4632	73.6053	255.1895	090319	AAS1007	060620	Normal	Homogeneous	Homogeneous	Normal	Normal	0		0		0	060420
	Col	SSB4	060324	060613	P12648	RL03224		F10079	57.7	2.9	060627	absolute	700.0256	128.5077	524.2051	1077.2	2.3077	34.4667	140.6308	2620.1641	277.2923	13.641	6.9333	117.9795	178.1026	176.4051	113.9949	64.6564	202.1385	386.9538	455.2718	201.1846	1946.3641	87.1744	266.6051	090319	AAS1007	060620	Normal	Homogeneous	Homogeneous	Normal	Normal	0		0		0	060420
	Col	SSB4	060324	060613	P12649	RL03223		F10079	58.4	2.91	060627	absolute	496.688	96.3787	476.4053	993.5467	1.872	13.7333	72.4213	2627.3493	178.8213	8.2133	3.0667	81.3813	128.5227	106.192	79.472	57.4453	169.408	203.0773	343.6533	182.8907	1169.7707	73.648	228.1173	090319	AAS1007	060620	Normal	Homogeneous	Homogeneous	Normal	Normal	0		0		0	060420
At5g65300	Col-0	SALK_133788	060324	060613	P12650	RL03220		F10079	53.8	3.15	060627	absolute	595.9045	149.6358	594.9015	1175.797	2.0955	10.6388	73.4746	2577.9522	172.7284	9.2657	4.9791	129.5045	173.2657	177.8806	98.197	75.5403	239.409	185.2955	353.3433	208.0657	1234.5373	80.5075	300.3045	090319	AAS1007	060620	Normal	Homogeneous	Homogeneous	Normal	Normal	0		0		0	060420
At5g56220	Col-0	SALK_132425	060324	060613	P12651	RL03221		F10079	62.2	3.62	060627	absolute	506.8743	117.9257	547.5143	1100.2914	1.8514	13.8743	76.4971	3052.8514	184.1314	8.4514	3.9829	87.3657	133.5543	107.76	76.1657	68.8514	205.5257	208.3257	369.2514	198.3543	640.5429	67.7257	243.1886	090319	AAS1007	060620	Normal	Homogeneous	Homogeneous	Normal	Normal	0		0		0	060420
At4g30580	Col-0	SALK_133805	060324	060613	P12653	RL03205		F10079	58.5	3.54	060627	absolute	805.0378	272.9892	617.7892	1000.8486	3.5027	63.8919	415.8757	3315.4703	518.5135	20.9514	3.9459	219.3568	282.8378	367.773	228.3405	74.2757	336.7405	1285.9243	521.7676	372.8865	748.9892	114.4703	486.4541	090319	AAS1007	060620	Normal	Heterogeneous	Heterogeneous	Darker than Normal	Dull	1	Elongated;Aborted	0		0	060420
At1g08630	Col-0	SALK_134724	060324	060613	P12654	RL03206		F10079	60.4	3.26	060627	absolute	464.5746	142.2085	423.0141	763.769	46.9915	17.1606	123.3352	2851.5775	404.1521	9.1606	11.0986	95.8254	112.7662	103.0986	97.6901	49.5099	176.1915	424.6254	298.0113	10817.1887	1074.4169	67.1831	169.9831	090319	AAS1007	060620	Normal	Homogeneous	Homogeneous	Normal	Normal	0		0		0	060420
At3g04160	Col-0	SALK_142557	060324	060613	P12655	RL03203		F10079	58.7	3.27	060627	absolute	536.2278	159.9056	616.4111	1280.1111	2.15	20.6889	134.5556	3457.9556	261.9389	10.4889	5.15	100.0667	127.9889	113.4722	103.4333	61.3778	204.6778	294.5944	367.7333	209.5944	829.7167	79.4667	252.4	090319	AAS1007	060620	Normal	Homogeneous	Homogeneous	Normal	Normal	0		0		0	060420
At4g10000	Col-0	SALK_142582	060324	060613	P12656	RL03201		F10079	58.5	3.56	060627	absolute	580.7351	157.427	680.4811	1199.6054	3.1027	14.5892	126.3459	3933.9514	273.7243	10.9189	9.0865	106.3351	140.1514	117.6486	93.227	76.373	226.3243	241.9459	420.6919	268.6216	829.0703	81.3568	266.0973	090319	AAS1007	060620	Normal	Homogeneous	Homogeneous	Normal	Normal	0		0		0	060420
At4g17310	Col-0	SALK_149848	060324	060613	P12657	RL03222		F10079	61.9	3.25	060627	absolute	540	109.3173	532.624	1057.888	2.0373	16.784	93.344	3027.408	298	9.584	2.16	86.6827	134.2027	121.3067	92.592	63.696	197.4827	216.4587	333.4613	203.2693	947.568	74.432	238.9173	090319	AAS1007	060620	Normal	Homogeneous	Homogeneous	Normal	Normal	0		0		0	060420
At5g62990	Col-0	SALK_044699	060324	060613	P12441	RL03241		F10080	57.9	3.08	060710	absolute	230.3947	51.7105	222.3632	558.6579	1.6947	13.3842	53.4211	1219.3684	85.9684	6.5158	1.1789	59.7	75.8158	74.2947	55.3	28.8684	84.7053	142.0105	170.5947	156.3211	659.9263	40.3947	141.4684	090319	AAS1008	060622	Normal	Homogeneous	Homogeneous	Normal	Normal	0		0		0	060420
At1g72010	Col-0	SALK_045755	060324	060613	P12442	RL03247		F10080	58.9	3.13	060710	absolute	327.9389	70.65	287.7056	763.7944	1.5944	18.9	102.8056	1709.2222	135.2722	7.8222	3.7	54.8556	84.3556	94.0167	58.05	40.7278	121.2111	197.8611	227.9167	149.1778	539.7167	50.6167	170.8667	090319	AAS1008	060622	Normal	Homogeneous	Homogeneous	Normal	Normal	0		0		0	060420
At3g18660	Col-0	SALK_046841	060324	060613	P12444	RL03248		F10080	58.4	2.71	060710	absolute	247.504	43.408	259.3707	635.0667	1.568	11.5093	43.968	1505.7707	151.3707	4.272	4.416	36.88	61.0613	56.5067	41.0773	28.16	91.2373	140.112	204.192	121.5253	699.6853	42.3413	131.4027	090319	AAS1008	060622	Normal	Homogeneous	Homogeneous	Normal	Normal	0		0		0	060420
At5g41080	Col-0	SALK_047427	060324	060613	P12445	RL03252		F10080	56.6	4.3	060710	absolute	372.081	90.7696	449.2962	952.9367	2.2987	17.3468	95.6354	1900.5671	175.8684	8	2.162	67.1747	93.8582	106.7342	78.0203	48.2835	137.6759	195.6456	274.2684	154.9873	144.6025	57.5443	208.8911	090319	AAS1008	060622	Normal	Homogeneous	Heterogeneous	Darker than Normal	Normal	0		0		0	060420
At3g53120	Col-0	SALK_042859	060324	060613	P12447	RL03239		F10080	58.7	3.21	060710	absolute	291.2649	49.7135	278.2378	667.4649	1.3676	17.8108	72.0162	1468.9351	89.2703	5.7514	2.5135	43.8919	71.8432	81.8595	50.2649	30.2108	97.8108	150.4703	211.9892	121.4486	435.8216	44.5568	147.4703	090319	AAS1008	060622	Normal	Homogeneous	Homogeneous	Normal	Normal	0		0		0	060420
At1g45207	Col-0	SALK_043331	060324	060613	P12448	RL03233		F10080	58.4	2.86	060710	absolute	248.0104	58.5195	282.0571	638.187	1.0701	19.7091	89.2623	1560.3636	86.8883	6.1766	1.2052	43.3714	71.7766	73.0961	48.7532	31.8494	90.7636	158.3065	202.4571	117.2883	566.4156	42.0052	137.4701	090319	AAS1008	060622	Normal	Homogeneous	Homogeneous	Normal	Normal	0		0		0	060420
At4g15640	Col-0	SALK_044671	060324	060613	P12449	RL03227		F10080	60.4	3.06	060710	absolute	202.2827	49.0027	243.8933	474.0533	2.0053	11.3227	53.0453	1529.9093	119.0827	4.72	3.6907	39.104	55.184	51.6747	39.4453	26.0693	74.4427	145.0027	161.6267	108.656	563.1467	35.6213	109.8453	090319	AAS1008	060622	Normal	Homogeneous	Homogeneous	Normal	Normal	0		0		0	060420
At1g18150	Col-0	SALK_037501	060324	060613	P12659	RL03253		F10080	58.4	2.62	060710	absolute	307.8027	52.2293	256.3893	670.1653	1.9253	18.784	93.8453	1407.8987	135.9307	8.7573	3.5893	43.6107	79.2853	93.8987	55.0667	33.7653	106.5227	213.168	237.5093	132.784	497.712	45.1093	164.432	090319	AAS1008	060622	Normal	Homogeneous	Homogeneous	Normal	Normal	0		0		0	060420
At5g66650	Col-0	SALK_037347	060324	060613	P12660	RL03249		F10080	59.2	3.55	060710	absolute	355.3387	66.1013	316.08	722.656	1.6373	11.4933	64.576	1999.7227	161.9573	5.12	3.8933	47.264	82.7893	76.448	43.8773	36.9067	113.472	154.3467	238.1707	116.8053	396.1227	43.3813	160.2933	090319	AAS1008	060622	Normal	Homogeneous	Homogeneous	Normal	Normal	0		0		0	060420
At1g62180	Col-0	SALK_035546	060324	060613	P12661	RL03244		F10080	58.9	3.35	060710	absolute	333.8865	77.7243	287.627	727.1243	2.2486	19.0703	74.1892	1353.0541	100.3135	5.5622	3.4811	59.2811	94.0595	94.9514	58.9568	39.827	106.2324	141.8324	224.2595	146.1081	480.4973	51.773	170.9135	090319	AAS1008	060622	Normal	Homogeneous	Homogeneous	Normal	Normal	0		0		0	060420
At3g54870	Col-0	SALK_035063	060324	060613	P12662	RL03251		F10080	56.7	3.12	060710	absolute	334.6833	73.4889	260.5833	673.6056	0.95	14.7056	73.65	1679.0444	173.5778	6.9	0.6944	53.1667	73.7889	87.2611	64.5778	35.2111	117.5222	165.5611	210.7111	163.4611	554.2111	52.5389	151.95	090319	AAS1008	060622	Normal	Heterogeneous	Homogeneous	Normal	Normal	1	Wrinkled	0		0	060420
At5g61510	Col-0	SALK_032894	060324	060613	P12663	RL03230		F10080	57.1	3.2	060710	absolute	246.6947	48.9842	252.6368	535.3474	2.5263	11.6368	51.2105	1510.2579	281.2684	6.2842	2.9053	81.6842	67.4632	68.8105	41.7632	30.9263	89.6632	453.1579	182.7211	117.6737	368.0474	35.6263	133.2632	090319	AAS1008	060622	Normal	Homogeneous	Homogeneous	Normal	Normal	0		0		0	060420
At4g09620	Col-0	SALK_029851	060324	060613	P12665	RL03238		F10080	59.3	3.21	060710	absolute	337.2737	77.2632	323.3632	814.9789	1.9632	19.8263	97.1211	1796.0474	149.9474	6.9316	4.7421	58.2579	88.0316	93.3368	63.9053	39.4421	129.8526	209.6263	275.5526	147.9158	674.5526	49.0842	171.9158	090319	AAS1008	060622	Normal	Homogeneous	Homogeneous	Normal	Normal	0		0		0	060420
At3g08950	Col-0	SALK_032461	060324	060613	P12666	RL03226		F10080	59.1	3.16	060710	absolute	239.9947	52.5579	234.5263	505.8526	0.8842	22.4158	84.6158	1488.1368	113.4158	5.0474	2.2947	47.5053	71.4684	77.4789	48.7158	28.8263	85.7316	209.0632	203.8474	141.5684	468.8263	38.7211	135.1421	090319	AAS1008	060622	Normal	Homogeneous	Homogeneous	Normal	Normal	0		0		0	060420
At5g63790	Col-0	SALK_030702	060324	060613	P12667	RL03234		F10080	60	3.06	060710	absolute	381.7195	74.7481	293.2935	638.6597	1.4286	24.1455	162.2338	1635.6935	139.5844	6.8883	1.8753	60.3169	126.613	146.2026	67.6727	33.8961	119.974	247.4234	249.2727	164.9662	727.8805	51.439	220.5403	090319	AAS1008	060622	Normal	Homogeneous	Homogeneous	Normal	Normal	0		0		0	060420
At5g19760	Col-0	SALK_017483	060324	060613	P12668	RL03237		F10080	57.1	3.39	060710	absolute	379.3863	85.0575	452.1479	931.2	2.674	13.8082	57.3699	1867.2164	158.4603	6.3342	4.2411	59.1068	88.137	73.4466	60.1753	43.2767	119.3151	174.4329	264.3397	152.7671	555.211	58.4658	185.1178	090319	AAS1008	060622	Normal	Homogeneous	Homogeneous	Normal	Normal	0		0		0	060420
At1g76560	Col-0	SALK_018360	060324	060613	P12669	RL03235		F10080	65.8	3.31	060710	absolute	242.9744	42.9744	224.9026	565.8667	1.4051	9.1949	48.7231	1553.2923	121.3538	4.2256	2.1026	35.5538	54.4974	47.7487	36.8667	25.7026	82.4769	132.9385	178.2718	123.2154	527.6718	33.2205	119.9128	090319	AAS1008	060622	Normal	Homogeneous	Homogeneous	Normal	Normal	0		0		0	060420
At5g61470	Col-0	SALK_020153	060324	060613	P12671	RL03231		F10080	59	3.12	060710	absolute	283.2693	54.5333	315.5893	644.1013	1.824	11.408	56.5067	1741.216	162.9227	4.2613	3.8773	54.8427	70.6133	62.24	50.5867	31.1947	88.1813	153.3173	200.528	136.576	647.808	44.2347	151.6747	090319	AAS1008	060622	Normal	Homogeneous	Homogeneous	Normal	Normal	0		0		0	060420
At5g54890	Col-0	SALK_020176	060324	060613	P12672	RL03229		F10080	59	3.15	060710	absolute	246.5215	45.2658	211.4532	488.0354	2.1519	20.1519	93.7418	1350.0608	87.9848	5.8835	2.8759	36.2987	61.5291	73.3165	46.3342	23.3924	79.7975	168.7848	180.9823	118.4608	369.1038	34.0608	125.0785	090319	AAS1008	060622	Normal	Homogeneous	Homogeneous	Normal	Normal	0		0		0	060420
At5g42860	Col-0	SALK_020785	060324	060613	P12673	RL03242		F10080	59.2	3.27	060710	absolute	247.7784	53.0973	231.4162	608.7135	2.2973	10.1027	35.0216	1389.827	132.0162	4.4703	1.5405	37.4919	56.3622	52.7297	44.3676	31.2486	85.2	100.8	190.8216	113.2595	541.9459	41.7838	121.3784	090319	AAS1008	060622	Normal	Homogeneous	Homogeneous	Normal	Normal	0		0		0	060420
At3g04860	Col-0	SALK_021943	060324	060613	P12674	RL03246		F10080	59.7	3.37	060710	absolute	274.8451	52.1972	244.6028	577.9042	2.169	10.4113	45.7352	1464.4789	107.138	5.0423	1.9211	36.8958	55.6845	57.6789	43.6394	29.7803	88.0676	119.9944	188.5408	133.6169	420.3887	33.4366	129.0197	090319	AAS1008	060622	Normal	Homogeneous	Homogeneous	Normal	Normal	0		0		0	060420
At2g01590	Col-0	SALK_026614	060324	060613	P12675	RL03255		F10080	57.5	2.71	060710	absolute	362.4649	48.7351	213.7081	504.6324	1.7243	27.2649	68.8541	1324.6541	71.2486	7.5892	0.4054	41.2108	65.5243	79.2486	53.4	30.8486	91.173	144.9892	189.0811	114.3027	323.6432	40.7568	131.7568	090319	AAS1008	060622	Smaller than normal	Heterogeneous	Heterogeneous	Darker than Normal	Normal	1	Round	0		0	060420
At4g30980	Col-0	SALK_029317	060324	060613	P12677	RL03254		F10080	54.2	3.4	060710	absolute	366.8935	116.3377	417.7974	979.0182	1.7143	13.813	111.8649	2829.3818	214.7429	7.439	3.2104	71.2727	98.7117	97.0649	78.187	53.5584	135.6727	188.9922	310.6442	184.987	370.5922	65.7766	210.6338	090319	AAS1008	060622	Normal	Homogeneous	Homogeneous	Normal	Normal	0		0		0	060420
At2g27980	Col-0	SALK_010667	060324	060613	P12679	RL03250		F10080	58.2	3.09	060710	absolute	278.4861	45.1646	203.0076	514.6228	1.2709	15.6709	73.0329	1320.8051	135.838	5.1797	3.1747	43.0076	63.8633	66.5316	43.3367	29.1241	79.6759	152.4203	204.1722	117.4025	424.8051	37.6101	128.9671	090319	AAS1008	060622	Normal	Homogeneous	Homogeneous	Normal	Normal	0		0		0	060420
At2g01400	Col-0	SALK_010499	060324	060613	P12680	RL03245		F10080	58.3	3.15	060710	absolute	278.373	50.2541	265.2865	657.0378	2.0486	12.573	60.9459	1461.4054	137.1027	5.8919	0.7784	39.2486	62.6432	68.5676	49.1676	30.8865	90.9351	125.3135	203.2432	111.9297	517.4703	45.1135	136.8324	090319	AAS1008	060622	Normal	Homogeneous	Homogeneous	Lighter than Normal	Normal	0		0		0	060420
At1g24180	Col-0	SALK_010286	060324	060613	P12681	RL03243		F10080	57.8	3.08	060710	absolute	304.5096	60.9151	239.5836	538.1151	1.2877	56.5918	113.8027	1433.4027	84.9973	8.1425	2.8932	63.211	95.3589	120.9644	58.1425	28.1479	120.6137	720.2849	221.9616	143.2384	646.126	46.9315	179.3918	090319	AAS1008	060622	Normal	Homogeneous	Homogeneous	Normal	Normal	0		0		0	060420
At2g25300	Col-0	SALK_009405	060324	060613	P12684	RL03228		F10080	57.5	3.36	060710	absolute	298.3351	50.6378	229.8973	490.3892	1.9351	17.9514	72.2324	1510.173	134.0054	5.8432	1.7514	39.7514	64.5351	69.0703	46.4216	27.8703	84.9568	193.7676	187.6324	132.5297	367.2378	38.7189	133.9243	090319	AAS1008	060622	Normal	Homogeneous	Homogeneous	Normal	Normal	0		0		0	060420
At5g53930	Col-0	SALK_008995	060324	060613	P12685	RL03232		F10080	58.8	4	060710	absolute	387.1342	100.9644	424.0877	822.1205	3.5068	18.8932	172.1699	2408.2795	195.5836	8.1863	3.0082	73.8685	99.4137	112.8438	63.8411	49.0959	154.9096	152.9644	318.8219	162.126	342.2849	54.4055	191.5233	090319	AAS1008	060622	Larger than normal	Homogeneous	Homogeneous	Normal	Normal	0		0		0	060420
At1g26160	Col-0	SALK_005997	060324	060613	P12686	RL03240		F10080	58.9	2.94	060710	absolute	253.9189	58.6162	259.6378	570.3514	1.6378	32.6432	95.3027	1237.9676	195.573	10.3027	2.1027	119.573	112.2757	123.1027	51.6054	28.0649	99.3243	1340.7135	208.3622	149.1784	627.2108	47.9784	207.4162	090319	AAS1008	060622	Normal	Homogeneous	Homogeneous	Normal	Normal	0		0		0	060420
At5g58630	Col-0	SALK_002968	060324	060613	P12687	RL03236		F10080	58.7	3.19	060710	absolute	304.2667	75.6833	362.7389	774.2278	1.8111	30.3111	98.4611	1768.1167	144.9333	12.2778	4.5889	128.4667	100.4944	108.3167	61.5222	38.4333	135.5611	1146.2778	276.6667	211.3889	581.6278	53.0167	207.5389	090319	AAS1008	060622	Normal	Homogeneous	Homogeneous	Normal	Normal	0		0		0	060420
At4g13500	Col-0	SALK_091322	060324	060615	P12547	RL03300		F10081	56.1	2.73	060710	absolute	321.7053	57.0263	248.7526	567.8947	0.2895	9.2053	56.8053	1503	149.8842	5.9053	0.5368	59.3789	81.3947	80.2263	56.3211	34.5053	107.7895	127.7	296.2789	164.6947	374.5789	57.0053	168.9263	090319	AAS1008	060622	Normal	Homogeneous	Homogeneous	Normal	Normal	0		0		0	060420
At5g06270	Col-0	SALK_089888	060324	060615	P12548	RL03296		F10081	56.8	3.11	060710	absolute	387.8686	71.6057	353.7486	597.76	2.1371	15.4514	76.7029	1657.8914	126.0057	7.0629	1.0343	86.12	78.4229	71.7657	54.4229	41.8286	107.2343	155.6114	238.4343	138.7314	335.6914	50.0629	165.9429	090319	AAS1008	060622	Normal	Homogeneous	Homogeneous	Normal	Normal	0		0		0	060420
At4g13130	Col-0	SALK_088339	060324	060615	P12549	RL03274		F10081	58.6	2.83	060710	absolute	382.0958	62.1465	308.0225	713.5944	2.2873	16.4732	50.4958	1591.031	115.3408	5.9887	2.1239	45.0254	68.8056	70.9183	51.7408	34.969	106.3775	191.1775	221.7408	140.9127	325.2	40.5972	153.1155	090319	AAS1008	060622	Normal	Homogeneous	Homogeneous	Normal	Normal	0		0		0	060420
At1g27690	Col-0	SALK_086441	060324	060615	P12550	RL03270		F10081	59.6	2.98	060710	absolute	339.4704	50.9521	261.2901	497.3803	1.138	14.4451	49.493	1545.1549	116.1915	5.2451	1.9549	47.2394	65.369	67.2451	41.5437	29.9944	103.4648	154.3775	218.9239	109.4817	225.0028	39.5944	132.1127	090319	AAS1008	060622	Normal	Homogeneous	Homogeneous	Normal	Normal	0		0		0	060420
At1g68550	Col-0	SALK_084716	060324	060615	P12551	RL03276		F10081	56.1	3.61	060710	absolute	388.2057	104.8343	392.9029	871.5543	1.72	13.9143	77.72	1990.6	165.28	6.3257	2.2971	76.3486	106.4514	96.5029	72.9086	59.6457	159.5371	157.0286	308.36	185.5714	540.0971	63.7886	213.3086	090319	AAS1008	060622	Normal	Homogeneous	Homogeneous	Normal	Normal	0		0		0	060420
At5g41110	Col-0	SALK_075966	060324	060615	P12553	RL03301		F10081	58.7	3	060710	absolute	324.8923	75.759	335.4462	789.2872	1.4974	10.6667	63.6359	1579.2667	119.8667	6.2821	3.1128	65.5436	84.4718	80.4205	66.6103	45.1231	110.7026	166.959	229.2564	155.0667	870.3949	60.4359	169.7077	090319	AAS1008	060622	Normal	Homogeneous	Homogeneous	Normal	Normal	0		0		0	060420
At1g70570	Col-0	SALK_078468	060324	060615	P12554	RL03304		F10081	56.5	3.13	060710	absolute	388.2356	99.5123	379.2712	858.2575	2.1589	22.6685	57.211	1547.0685	167.3808	7.189	5.3808	58.4932	108.2795	103.9068	73.6986	43.6822	137.7753	879.9288	238.8548	124.2466	594.0712	65.074	242.7671	090319	AAS1008	060622	Normal	Homogeneous	Homogeneous	Normal	Normal	0		0		0	060420
At5g04770	Col-0	SALK_082408	060324	060615	P12555	RL03309		F10081	56.1	2.74	060710	absolute	286.0632	37.8579	232.6632	568.2526	1.1474	10.9579	37.1947	1417.0053	125.2895	4.5105	2.8632	30.6526	58.9211	56.4105	40.8947	26.0421	82.6737	125.7421	184.0684	139.1947	321.6158	35.8316	130.6684	090319	AAS1008	060622	Normal	Homogeneous	Homogeneous	Normal	Normal	0		0		0	060420
At3g51860	Col-0	SALK_094565	060324	060615	P12556	RL03310		F10081	57	2.76	060710	absolute	338.2278	54.4557	345.2203	715.0937	1.7215	10.1114	50.5975	1500.3241	169.3772	5.6759	3.3722	40.4456	77.2759	73.3266	50.8709	40.8962	103.5696	128.2025	242.1165	121.5291	595.6152	50.1367	162.9114	090319	AAS1008	060622	Normal	Homogeneous	Homogeneous	Normal	Normal	0		0		0	060420
At1g18360	Col-0	SALK_072002	060324	060615	P12559	RL03281		F10081	57	3.55	060710	absolute	319.662	63.4761	287.1042	629.6958	2.3493	9.0592	47.5324	1649.1099	94.7831	5.2901	1.5099	43.6394	73.8197	64.9408	48.8789	40.5915	110.4225	111.6958	205.0028	132.0113	166.8	42.5746	146.2141	090319	AAS1008	060622	Larger than normal	Homogeneous	Homogeneous	Normal	Normal	0		0		0	060420
At5g59600	Col-0	SALK_072473	060324	060615	P12560	RL03277		F10081	57.2	3.57	060710	absolute	342.4171	79.7143	320.6057	721.3029	1.6914	22.1143	92.4343	1611.9543	119.1486	6.6514	2.2229	73.4857	108.5829	108.56	69.5257	40.8514	117.4	158.1886	245.6343	173.32	386.8457	52.5886	200.9657	090319	AAS1008	060622	Normal	Homogeneous	Homogeneous	Normal	Normal	0		0		0	060420
At1g59900	Col-0	SALK_074384	060324	060615	P12561	RL03279		F10081	58	3.21	060710	absolute	511.2658	69.1544	309.9392	650.2177	1.7013	24.1519	55.9848	1605.2456	112.9215	6.4101	1.0582	63.3671	96.1316	111.3722	60.1013	38.3544	124.5975	197.7468	238.3392	158.0911	420.5114	53.9342	178.1671	090319	AAS1008	060622	Normal	Homogeneous	Homogeneous	Normal	Normal	0		0		0	060420
At1g54060	Col-0	SALK_074897	060324	060615	P12562	RL03273		F10081	56.7	3.1	060710	absolute	334.7429	80.6649	358.7844	736.2442	1.1273	15.574	51.6727	1823.0078	134.7481	4.8935	2.0831	61.6416	81.6987	79.8597	59.0545	40.2442	126.7532	138.9818	234.613	128.1662	467.9169	51.7039	178.7584	090319	AAS1008	060622	Normal	Homogeneous	Homogeneous	Normal	Normal	0		0		0	060420
At1g72020	Col-0	SALK_064653	060324	060615	P12570	RL03272		F10081	57.1	3.31	060710	absolute	328.2632	91.7263	371.4895	903.7158	1.3842	9.2158	62.7737	1789.4211	137.7211	5.2368	6.3053	63.7368	87.0421	77.1684	70.1632	48.4316	131.3579	140.1	242.6632	143.0789	591.8105	61.4211	181.9211	090319	AAS1008	060622	Normal	Homogeneous	Homogeneous	Normal	Normal	0		0		0	060420
At5g43720	Col-0	SALK_055217	060324	060615	P12571	RL03299		F10081	57	2.65	060710	absolute	316.4113	49.9549	221.2451	629.4085	0.8789	10.2423	52.6592	1508.7944	109.662	5.4592	1.831	37.2282	66.5465	65.8592	49.369	32.3155	92.1183	118.3268	216.1183	124.3944	233.5099	41.7127	137.893	090319	AAS1008	060622	Normal	Homogeneous	Homogeneous	Normal	Normal	0		0		0	060420
At3g03760	Col-0	SALK_054710	060324	060615	P12572	RL03271		F10081	57.1	3.08	060710	absolute	310.9436	61.4359	321.6308	739.7487	0.9231	9.0974	46.7641	1880.7282	176.7487	4.959	2.6974	51.1897	76.4	64.4205	49.1436	38.7077	114.2821	137.6205	228.6462	123.8308	628.8205	49.3128	157.6	090319	AAS1008	060622	Normal	Homogeneous	Homogeneous	Normal	Normal	0		0		0	060420
At5g13770	Col-0	SALK_051012	060324	060615	P12574	RL03284		F10081	58.6	3.23	060710	absolute	321.6421	63.9684	320.8211	754.9316	1.6421	8.3368	41.7684	1586.0789	116.5526	4.3316	2.7789	40.9105	64.5737	61.1211	50.7632	38.4368	99.3842	112.1421	208.1053	120.3632	541.1211	45.6421	143.8211	090319	AAS1008	060622	Larger than normal	Homogeneous	Homogeneous	Normal	Normal	0		0		0	060420
At2g26840	Col-0	SALK_050926	060324	060615	P12575	RL03283		F10081	57.6	3.8	060710	absolute	1518.1135	82.4486	328.4324	383.5135	1.7892	19.5081	210.627	857.427	239.6649	6.4541	13.3622	60.9892	88.5568	103.9946	70.5297	55.5676	118.5946	184.8811	227.5243	177.773	469.827	61.0919	176.3676	090319	AAS1008	060622	Larger than normal	Homogeneous	Homogeneous	Normal	Normal	0		0		0	060420
At1g72080	Col-0	SALK_068203	060324	060615	P12578	RL03295		F10081	57.8	3.53	060710	absolute	416.9803	81.9099	363.431	880.9746	0.8451	11.093	49.2958	1764.6704	140.2817	5.2507	3.9944	52.3775	85.2732	78.0451	66.1127	48.6986	125.3183	111.1775	253.031	173.0592	368.507	59.6845	183.2	090319	AAS1008	060622	Larger than normal	Homogeneous	Homogeneous	Normal	Normal	0		0		0	060420
At5g55270	Col-0	SALK_061513	060324	060615	P12579	RL03275		F10081	55.3	3.37	060710	absolute	317.4811	78.8595	296.4108	692.3135	1.6432	16.2216	81.6486	1719.9676	146.227	5.2703	3.8054	58.0919	84.0216	82.8703	60.7622	42.5838	118.3081	244.5622	242	124.8486	397.9081	49.1946	179.6865	090319	AAS1008	060622	Normal	Homogeneous	Homogeneous	Normal	Normal	0		0		0	060420
At5g27860	Col-0	SALK_060886	060324	060615	P12580	RL03282		F10081	60.7	3.99	060710	absolute	387.1297	107.5243	477.9568	774.8811	2.2649	11.3135	58.4865	1915.4432	138.7189	5.4	5.2973	69.3838	98.6811	94.4595	67.2162	58.2486	135.2811	125.6324	296.2541	141.0649	289.3622	63.9784	199.4541	090319	AAS1008	060622	Normal	Homogeneous	Homogeneous	Normal	Normal	0		0		0	060420
At4g17440	Col-0	SALK_063247	060324	060615	P12605	RL03278		F10081	61	3.38	060710	absolute	341.1167	82.5444	333.3833	730.8556	1.2222	13.0833	61.0444	1549.05	148.6389	5.1056	2.5111	56.0889	79.9	83.3778	60.0722	44.1167	115.2833	116.8222	231.3222	117.8833	700.1722	54.8167	164.3	090319	AAS1008	060622	Normal	Homogeneous	Homogeneous	Normal	Normal	0		0		0	060420
At5g27340	Col-0	SALK_071875	060324	060615	P12606	RL03308		F10081	55.7	2.7	060710	absolute	344.7494	54.9468	327.9443	744.3291	1.6911	7.6152	47.4734	1593.4582	120.3899	5.4177	3.7013	43.4177	82	76.5367	53.9139	40.5266	105.1595	116.4911	243.9139	138.1975	545.5595	51.6759	175.2405	090319	AAS1008	060622	Normal	Homogeneous	Homogeneous	Normal	Normal	0		0		0	060420
At4g38510	Col-0	SALK_070162	060324	060615	P12607	RL03305		F10081	57.1	3.38	060710	absolute	407.36	86.1973	408.0053	834.3307	1.936	20.608	91.7387	1571.9787	142.2667	5.616	2.5173	56.24	91.8613	98.7893	63.6	49.888	125.056	150.72	243.12	160.3147	706.88	63.648	187.504	090319	AAS1008	060622	Normal	Homogeneous	Homogeneous	Normal	Normal	0		0		0	060420
At5g52660	Col-0	SALK_069978	060324	060615	P12608	RL03302		F10081	53	2.77	060710	absolute	339.2338	75.9831	352.2141	804.4958	1.1155	12.7437	65.5042	1619.662	109.7239	5.2451	2.5465	68.2761	85.5662	84.6028	71.0873	43.8197	108.1915	175.2507	240.8507	164.5803	928.4338	59.3803	174.8169	090319	AAS1008	060622	Normal	Homogeneous	Homogeneous	Normal	Normal	0		0		0	060420
At2g40400	Col-0	SALK_082660	060324	060615	P12683	RL03280		F10081	56.8	3.22	060710	absolute	336.6811	71.3135	337.6378	710.1946	1.6649	7.5297	52.6216	1700.2378	125.2378	4.2378	2.5622	58.1838	87.4703	84.0649	56.5784	41.0595	107.2324	119.2649	230.373	159.8541	637.9135	52.7514	174.2757	090319	AAS1008	060622	Normal	Homogeneous	Homogeneous	Normal	Normal	0		0		0	060420
At1g18730	Col-0	SALK_056498	060324	060615	P12707	RL03303		F10081	55.2	4	060710	absolute	506.8056	105.3111	510.6667	1041.9111	1.7222	11.4222	58.1222	2068.2944	186.5778	5.5722	5.2222	83.0833	129.3944	116.1333	95.3944	64.2722	159.5111	147.3056	342.8889	172.7278	517.2944	74.5278	264.4056	090319	AAS1008	060622	Normal	Homogeneous	Homogeneous	Normal	Normal	0		0		0	060420
At5g57390	Col-0	SALK_059254	060324	060615	P12713	RL03307		F10081	55.6	3.11	060710	absolute	323.4615	61.3692	290.9487	677.4462	1.3333	12.0462	57.041	1584.4615	111.5641	5.8564	2.7128	43.0308	74.8821	75.9231	56.8	36.1538	100.8308	129.2205	216.759	122.9026	506.041	48.9128	157.7744	090319	AAS1008	060622	Normal	Homogeneous	Homogeneous	Normal	Normal	0		0		0	060420
At5g51540	Col-0	SALK_057646	060324	060615	P12714	RL03306		F10081	56.1	3.26	060710	absolute	392.72	78.1829	348.0857	804.9314	1.2971	14.4914	80.08	1679.8171	158.7714	5.32	3.4057	52.4571	81.3371	87.7943	72.2686	43.5543	122.24	138.2343	256.6229	160.1886	622.7143	57.0057	182.9771	090319	AAS1008	060622	Normal	Homogeneous	Homogeneous	Normal	Normal	0		0		0	060420
At5g57345	Col-0	SALK_094836	060324	060615	P12446	RL03265		F10082	57.8	3.49	060710	absolute	443.5042	104	377.7239	803.7014	2.4789	92.6761	160.2366	1819.8817	472.0901	32.862	4.169	173.9831	290.1183	322.7944	102.5239	59.1099	240.0338	2435.7465	393.5944	342.0507	405.4423	110.7493	513.2451	090319	AAS1008	060622	Normal	Homogeneous	Homogeneous	Normal	Normal	0		0		0	060420
At4g08940	Col-0	SALK_095521	060324	060615	P12452	RL03267		F10082																														060622	Normal	Homogeneous	Homogeneous	Normal	Normal	0		0		0	060420
At5g65460	Col-0	SALK_099639	060324	060615	P12458	RL03261		F10082	57.2	2.65	060710	absolute	298.4152	44.3038	252.6734	633.1342	1.6253	8.557	32.9215	1450.6228	129.681	4.6785	0	35.5899	68.8	56.2886	47.3924	31.3013	89.9291	102.638	207.1139	167.3722	303.3367	43.0177	139.6405	090319	AAS1008	060622	Smaller than normal	Heterogeneous	Heterogeneous	Darker than Normal	Normal	0		0		0	060420
At4g14000	Col-0	SALK_116466	060324	060615	P12546	RL03290		F10082	55.6	3.39	060710	absolute	332.4456	88.5165	351.6962	829.4886	1.8025	32.8152	138.0861	1582.7646	108.0051	9.4684	3.5291	71.2759	114.9165	128.3494	81.5392	41.9342	142.8911	450.4911	260.6481	194.4557	405.5291	56.9924	219.7823	090319	AAS1008	060622	Normal	Homogeneous	Homogeneous	Normal	Normal	0		0		0	060420
At4g11300	Col-0	SALK_118557	060324	060615	P12552	RL03293		F10082	57.8	3.42	060710	absolute	381.8057	84.2629	342.4743	739.2914	1.4686	29.1943	66.3486	1571.6971	149.3771	5.9943	2.9029	67.2971	96.0286	96.9886	68.5371	40.1314	122.0743	240.0629	240.8	178.2	459.7314	58.3429	189.5257	090319	AAS1008	060622	Normal	Homogeneous	Homogeneous	Normal	Normal	0		0		0	060420
At1g71260	Col-0	SALK_118900	060324	060615	P12558	RL03298		F10082	56.7	3.31	060710	absolute	446.3844	108.0623	476.1818	1042.0104	1.6104	15.787	96.5091	2185.8753	188.5091	7.6571	2.2182	71.8078	107.9948	103.9169	87.2779	56.5558	167.3766	208.4156	303.8649	161.1688	573.8753	66.8623	220.5351	090319	AAS1008	060622	Normal	Homogeneous	Homogeneous	Normal	Normal	0		0		0	060420
At4g25990	Col-0	SALK_131539	060324	060615	P12576	RL03288		F10082	56.3	3.44	060710	absolute	305.2054	72.8108	295.0649	660.6054	1.3027	11.3081	54.5946	1461.4757	145.1568	4.9568	3.8595	54.5568	85.4324	82.3027	60.6865	41.9189	113.0216	121.1297	227.9081	138.2432	540.7189	51.2378	164.5135	090319	AAS1008	060622	Normal	Homogeneous	Homogeneous	Normal	Normal	0		0		0	060420
At1g08630	Col-0	SALK_134724	060324	060615	P12585	RL03260		F10082	58	2.73	060710	absolute	260.9172	48.4207	165.0414	455.9241	18.8207	8.4483	49.2552	1578.7448	151.3586	4.7586	5.2483	34.3103	50.9172	52.931	41.7586	22.6	80.6276	106.069	166.2	3917.7793	268.0414	37.3586	96.8483	090319	AAS1008	060622	Normal	Homogeneous	Homogeneous	Normal	Normal	0		0		0	060420
	Col	SSB4	060324	060615	P12591	RL03294		F10082	58.1	3.49	060710	absolute	316.1	77.8316	321.0684	788.2263	3.0789	40.4158	98.4158	1420.8211	158.6684	15.8	5.6	128.0684	175.7053	179.2895	83.9632	44.4474	167.9316	2128.5	275.7	162.2368	396.9211	66.4316	321.8737	090319	AAS1008	060622	Normal	Homogeneous	Homogeneous	Normal	Normal	0		0		0	060420
	Col	SSB4	060324	060615	P12596	RL03291		F10082	58.1	3.36	060710	absolute	515.8177	98.8051	441.362	954.7797	1.4127	15.9494	106.3747	1808.8354	165.438	8.8304	4.5468	75.3013	128.8861	135.4734	92.3696	51.6658	143.7063	258.8203	322.1519	223.8734	541.0835	73.1899	238.6886	090319	AAS1008	060622	Normal	Homogeneous	Homogeneous	Normal	Normal	0		0		0	060420
At4g10000	Col-0	SALK_142582	060324	060615	P12603	RL03257		F10082	57.3	2.98	060710	absolute	318.6329	55.043	333.362	641.9848	2.0911	10.4	95.2962	1689.3114	168.5367	5.0987	2.6177	43.6456	93.2658	84.9519	52.4101	34.3241	92.7342	118.4911	249.0127	149.6608	503.8177	50.1924	170.1114	090319	AAS1008	060622	Normal	Homogeneous	Homogeneous	Normal	Normal	0		0		0	060420
At4g30580	Col-0	SALK_133805	060324	060615	P12614	RL03266		F10082	56.3	2.75	060710	absolute	353.6947	80.0263	351.7105	745.3	1.7421	16.9684	75.7737	1813.1895	160.9368	7.5158	5.0053	59.6211	89.0526	90.9474	63.7	40.8895	117.0474	169.1632	268.8053	144.9	1056.8947	60.9474	176.6053	090319	AAS1008	060622	Normal	Homogeneous	Homogeneous	Normal	Normal	0		0		0	060420
At4g17310	Col-0	SALK_149848	060324	060615	P12626	RL03259		F10082	58.1	2.74	060710	absolute	240.288	53.104	273.824	629.984	1.4987	7.5573	33.648	1543.7013	79.5253	4.672	0.928	38.1387	72.288	64.9387	53.1253	38.384	92.6613	97.9787	206.1973	143.392	407.3653	46.88	144.464	090319	AAS1008	060622	Normal	Homogeneous	Homogeneous	Normal	Normal	0		0		0	060420
At2g24300	Col-0	SALK_152033	060324	060615	P12629	RL03287		F10082	56	2.86	060710	absolute	290.2865	49.8486	242.0486	597.627	1.5081	13.2811	61.9135	1381.4649	139.3676	5.1027	2.6973	45.4757	79.5622	70.9135	53.1676	31.9027	86.9622	120.1351	230.6162	162.6054	308.6973	41.5946	146.7946	090319	AAS1008	060622	Normal	Homogeneous	Homogeneous	Normal	Normal	0		0		0	060420
At2g26340	Col-0	SALK_099844	060324	060615	P12634	RL03263		F10082	57.1	2.75	060710	absolute	279.4761	49.6845	205.0873	522.8845	1.2	12.0056	74.1239	1292.507	117.1944	5.5099	2.1634	41.2	65.1155	66.9183	53.0254	28.9577	82.0451	99.8423	214.2986	125.5211	417.0648	43.0873	131.1155	090319	AAS1008	060622	Normal	Homogeneous	Homogeneous	Normal	Normal	0		0		0	060420
At2g26900	Col-0	SALK_101808	060324	060615	P12640	RL03258		F10082	56.7	2.72	060710	absolute	280.7257	43.5314	240.8571	552.7257	0.7314	11.5943	45.4971	1339.0457	138.5371	4.8914	1.1943	35.2457	60.7657	62.2057	48.96	29.8971	80.8	89.5257	193.7429	120.68	283.7314	40.1029	137.0057	090319	AAS1008	060622	Smaller than normal	Heterogeneous	Homogeneous	Normal	Normal	1	Round	0		0	060420
At3g54290	Col-0	SALK_102262	060324	060615	P12646	RL03289		F10082	55.6	3.36	060710	absolute	408.592	82.8747	344.096	820.7947	2.016	12.7147	63.2107	1835.0987	114.5547	5.712	5.408	53.7973	90.3413	94.192	71.5627	48.8907	129.072	154.9227	246.2773	133.4453	352.992	56.8907	186.6027	090319	AAS1008	060622	Normal	Homogeneous	Homogeneous	Normal	Normal	0		0		0	060420
At1g64770	Col-0	SALK_103166	060324	060615	P12658	RL03297		F10082	59	3.2	060710	absolute	325.1886	72.6229	335.6914	749.5829	1.5543	10.6971	48.6686	1636.12	124.1486	6.8971	3.9086	49.4571	77.8229	62.4229	58.3429	41.3371	116.4971	112.5771	226.5486	154.7543	442.8686	51.0229	170.5029	090319	AAS1008	060622	Normal	Homogeneous	Homogeneous	Normal	Normal	0		0		0	060420
At4g30180	Col-0	SALK_107712	060324	060615	P12670	RL03268		F10082	57.4	2.63	060710	absolute	239.2557	53.1646	250.6785	675.4633	0.4962	11.0835	73.7165	1518.0456	107.4734	6.3342	2.3899	44.8608	66.3848	74.562	51.3165	36.9519	93.1696	133.1949	197.0278	141.8329	319.6304	40.6076	152.162	090319	AAS1008	060622	Normal	Homogeneous	Homogeneous	Normal	Normal	0		0		0	060420
At4g02800	Col-0	SALK_108010	060324	060615	P12676	RL03262		F10082	57.7	3.04	060710	absolute	586.3867	111.0933	533.76	887.3333	2.3467	10.32	70.7333	2122.9733	243.6933	6.56	0	78.7733	103.8533	107.3333	89.5733	50.6133	126.28	138.4667	458.1067	239.9467	435.6133	74.2	242.0267	090319	AAS1008	060622	Normal	Heterogeneous	Homogeneous	Normal	Normal	1	Round	0		0	060420
At5g61080	Col-0	SALK_109010	060324	060615	P12682	RL03264		F10082	60	3.08	060710	absolute	277.4205	49.6051	217.7487	545.8667	0.8205	16.4154	65.9436	1393.8205	128.3487	5.759	1.5795	44.0974	69.5846	73.7846	50.7641	29.9692	91.7385	130.1231	201.3692	121.7487	302.5846	41.7436	140.8359	090319	AAS1008	060622	Normal	Homogeneous	Homogeneous	Normal	Normal	0		0		0	060420
At1g62600	Col-0	SALK_114012	060324	060615	P12688	RL03286		F10082	56.8	2.72	060710	absolute	365.8256	68.5128	333.2564	828.3538	1.3487	24.3333	87.8872	1751.1026	154.2564	8.9282	5.8	52.0103	90.6667	94.0923	69.559	41.7077	127.4462	205.6667	265.6256	145.5231	518.5744	55.3282	186.1128	090319	AAS1008	060622	Normal	Homogeneous	Homogeneous	Normal	Normal	0		0		0	060420
At4g28210	Col-0	SALK_122771	060324	060615	P12700	RL03269		F10082	58.1	3.22	060710	absolute	338.961	60.3169	374.8468	688.5403	1.5584	21.3195	97.6	1813.8857	191.4182	7.6468	2.4883	58.1091	88.7948	82.2805	55.4026	41.1273	111.0545	301.413	259.0545	157.2831	388.8519	49.7558	184.1974	090319	AAS1008	060622	Normal	Homogeneous	Homogeneous	Normal	Normal	0		0		0	060420
At1g11800	Col-0	SALK_126721	060324	060615	P12705	RL03256		F10082	57.9	3.15	060710	absolute	249.0167	54.7333	225.4778	695.9722	0.8167	17.1444	66.2222	1421.9278	134.0667	5.5778	0.3444	69.2056	75.9111	78.0333	65.7389	29.7778	86.3389	172.5333	200.4	133.2778	640.5167	42.4611	155.1444	090319	AAS1008	060622	Normal	Homogeneous	Homogeneous	Normal	Normal	0		0		0	060420
At1g53260	Col-0	SALK_128737	060324	060615	P12712	RL03285		F10082	56.8	2.79	060710	absolute	349.787	64.0156	332.3221	713.1481	1.7662	11.761	57.7974	1707.9117	159.9636	5.9429	2.3117	62.7065	92.826	79.9532	61.813	41.7818	113.2831	144.6026	261.8494	132.9403	570.1766	52.3013	180.9143	090319	AAS1008	060622	Normal	Homogeneous	Homogeneous	Normal	Normal	0		0		0	060420
At5g56220	Col-0	SALK_132425	060324	060615	P12715	RL03292		F10082	56.6	3.56	060710	absolute	348.9829	82.4	326.4743	711.1257	1.6571	31.1257	83.8	1611.4	192.0229	6.2171	3.2629	58.5257	93.9771	106.2743	70.3486	46.4571	133.4114	186.0971	252.6343	160.8857	432.1886	59.8286	189.5486	090319	AAS1008	060622	Normal	Homogeneous	Homogeneous	Normal	Normal	0		0		0	060420
At4g32590	Col-0	SALK_009697	060421	060710	P12906	RL03533		F10089	57.3	3.4	060724	absolute	579.6	95.7278	458.1889	892.1833	1.6	19.9889	116.4056	2956.9	248.4444	6.7167	2.4222	75.8056	111.0667	114.3944	106.2778	53.3778	190.2667	167.8778	451.1722	185.1167	612.4556	69.5444	192.7833	090319	AAS1009	060721	Normal	Homogeneous	Homogeneous	Normal	Normal	0		0		0	060517
At4g38550	Col-0	SALK_010131	060421	060710	P12915	RL03532		F10089	57.3	3.11	060724	absolute	494.2909	79.9896	423.5221	881.0649	2.6494	19.1844	84.8883	2698.4104	237.7506	5.8078	2.6078	81.4494	117.1844	114.4727	89.1688	46.5922	144.6234	194.6597	476.7221	180.2857	656.3013	59.6779	202.5818	090319	AAS1009	060721	Normal	Homogeneous	Homogeneous	Normal	Normal	0		0		0	060517
At4g34120	Col-0	SALK_021868	060421	060710	P12951	RL03534		F10089	57.5	3.14	060724	absolute	497.138	96.8789	441.9324	966.6704	1.8761	37.1155	103.3127	3251.9493	215.1155	5.5718	4.4563	81.9268	124.5915	128.569	97.7239	54.4732	164.9746	390.3887	416.5859	201.831	1037.5211	70.0507	216.8225	090319	AAS1009	060721	Normal	Homogeneous	Homogeneous	Normal	Normal	0		0		0	060517
At1g08840	Col-0	SALK_022652	060421	060710	P12952	RL03530		F10089	57.5	3.48	060724	absolute	557.093	133.1437	481.5042	932.6592	2.1803	41.0197	254.8563	2561.5944	149.0817	10.6817	2.2817	113.4366	170.5972	206.4563	207.5099	57.4761	185.6113	342.738	495.1606	213.9155	769.1324	89.8535	276.4901	090319	AAS1009	060721	Normal	Heterogeneous	Homogeneous	Normal	Normal	1	Aborted	0		0	060517
At5g03110	Col-0	SALK_025790	060421	060710	P12953	RL03531		F10089	57.2	3.27	060724	absolute	509.0216	84.2703	424.827	987.3243	1.9027	33.3892	143.8865	2438.5568	234.7189	6.6973	5.9622	118.3622	118.5189	126.7405	98.4	51.7946	156.3784	434.0108	523.5568	187.0865	723.8757	65.1838	210.7514	090319	AAS1009	060721	Normal	Homogeneous	Homogeneous	Normal	Normal	0		0		0	060517
At5g06230	Col-0	SALK_036254	060421	060710	P12955	RL03529		F10089	58.7	3.46	060724	absolute	463.9444	72.6889	331.3778	853.1333	1.8833	27.8722	144.1167	2609.1722	182.9722	5.4444	4.3611	71.7278	107.5778	113.8167	92.0056	45.6778	148.7111	195.1333	395.0056	191.2	622.7944	57.6722	197.7111	090319	AAS1009	060721	Normal	Homogeneous	Homogeneous	Normal	Normal	0		0		0	060517
At4g02800	Col-0	SALK_011894	060421	060710	P12956	RL03520		F10089	55.6	3.35	060724	absolute	436.5316	60.1114	357.5291	702.4962	1.9291	12.5013	117.1797	2674.2329	190.8253	5.043	2.8759	67.8582	97.8785	91.6	75.8684	45.4835	147.5949	146.7949	353.8835	175.7013	564.2025	53.7316	185.0785	090319	AAS1009	060719	Normal	Homogeneous	Homogeneous	Normal	Normal	0		0		0	060517
At1g22450	Col-0	SALK_012099	060421	060710	P12957	RL03519		F10089	58.5	3.58	060724	absolute	573.1167	94.1889	534.1444	1208.4778	3.75	14.5056	106.0889	3627.2667	271.7	6.4333	6.8333	99.0056	120.2889	111.1778	105.2556	57.8278	196.1833	170.4944	538.0722	178.5611	720.5389	74.15	214.6889	090319	AAS1009	060719	Normal	Homogeneous	Homogeneous	Normal	Normal	0		0		0	060517
At1g21750	Col-0	SALK_015253	060421	060710	P12958	RL03527		F10089	58.6	3.47	060724	absolute	434.5823	74.2684	367.6152	797.3215	1.2911	15.1494	84.8911	2793.6304	152.2987	4.3899	4.1924	59.281	86.7848	83.6709	75.9342	48.0709	138.5671	133.4835	373.3519	136.3544	410.1114	49.7873	164.4405	090319	AAS1009	060721	Normal	Homogeneous	Homogeneous	Normal	Normal	0		0		0	060517
At5g06930	Col-0	SALK_018520	060421	060710	P12959	RL03525		F10089	58.3	3.24	060724	absolute	592.0316	76.6474	378.5368	605.6053	2.3	24.0105	114.2263	2855.4368	253.6632	5.7632	5.1789	65.6579	88.8789	90.6632	87.8947	39.7158	161.6316	251.2579	400.6947	159.6947	764.0579	58.2158	180.4316	090319	AAS1009	060721	Normal	Homogeneous	Homogeneous	Normal	Normal	0		0		0	060517
At5g22090	Col-0	SALK_002221	060421	060710	P12961	RL03511		F10089	56.8	3.45	060724	absolute	569.7972	97.1042	474.5352	1141.7352	1.9042	20.2254	152.7887	3826.2592	225.8704	7.0873	4.107	87.7239	123.3521	111.3408	105.7014	53.6563	163.0648	207.6113	540.9127	195.6451	445.6225	66.2986	235.8366	090319	AAS1009	060719	Normal	Homogeneous	Homogeneous	Normal	Normal	0		0		0	060517
At5g10990	Col-0	SALK_001994	060421	060710	P12962	RL03516		F10089	58.2	3.61	060724	absolute	497.8162	95.2703	445.3081	1190.8865	2.6757	18.4703	131.1027	3521.627	249.8378	6.3784	1.8216	93.6378	121.9351	110.6865	106.2973	56.5297	177.2324	181.973	499.627	192.7676	586.8973	68.7297	219.4757	090319	AAS1009	060719	Normal	Homogeneous	Homogeneous	Normal	Normal	0		0		0	060517
At5g43720	Col-0	SALK_000441	060421	060710	P12963	RL03514		F10089	58.8	3.66	060724	absolute	400.0216	73.227	389.1351	1062.8595	2.3568	51.7243	134.4054	3408.0216	421.6973	8.1027	5.0919	114.6703	134.7351	146.2216	90.3189	54.5784	172.7351	1205.827	497.0703	259.773	324.9189	58.2757	254.7027	090319	AAS1009	060719	Normal	Homogeneous	Homogeneous	Normal	Normal	0		0		0	060517
At4g13590	Col-0	SALK_011783	060421	060710	P12965	RL03513		F10089	58	3.18	060724	absolute	363.1641	54.3897	333.5795	833.2923	1.3692	21.0154	162.1436	2944.4359	197.559	7.1077	4.6154	54.9026	92.5436	94.2821	66.4256	41.841	131.9333	199.759	414.6462	169.9897	458.6103	46.8103	171.359	090319	AAS1009	060719	Normal	Homogeneous	Homogeneous	Normal	Normal	0		0		0	060517
At1g02820	Col-0	SALK_005087	060421	060710	P12969	RL03524		F10089	58.2	3.42	060724	absolute	538.3946	77.6054	330.5514	558.4162	1.7622	34.0919	152.8595	2918.4649	121.4757	5.7676	3.1243	77.2649	104.9351	108.5189	105.8324	49.0973	163.7459	238.0162	350.8973	171.9676	552.3189	60.2432	189.0216	090319	AAS1009	060721	Normal	Homogeneous	Homogeneous	Normal	Normal	0		0		0	060517
At5g13090	Col-0	SALK_004688	060421	060710	P12970	RL03518		F10089	59	3.5	060724	absolute	413.9568	104.8324	476.3838	947.9135	2.2595	32.427	197.9514	3575.0919	221.5405	8.6811	3.5189	93.4432	120.0649	118.6	109.8973	45.6703	172.9135	263.7351	560.1514	212.2	460.2486	61.6324	221.5622	090319	AAS1009	060719	Normal	Homogeneous	Homogeneous	Normal	Normal	0		0		0	060517
At5g05980	Col-0	SALK_032544	060421	060710	P12986	RL03526		F10089	55.7	3.33	060724	absolute	450.2857	84.1371	332.2057	933.1086	0.8114	16.3486	119.12	3446.5543	246.3143	6.5314	5.3371	79.0457	112.2457	104.96	87.6229	54.3486	171.8286	159.3429	485.5829	186.8	570.5314	56.84	218.3314	090319	AAS1009	060721	Normal	Homogeneous	Homogeneous	Normal	Normal	0		0		0	060517
At4g35460	Col-0	SALK_027935	060421	060710	P12987	RL03509		F10089	58	3.6	060724	absolute	689.36	150.3657	575.3371	902.3257	2.1943	26.0629	330.4514	3471.1714	332.8914	11.1543	4.9371	114.6286	175.5429	181.7829	175.6971	58.7314	214.08	270.9657	560.4114	257.2229	729.4286	88.6343	313.3257	090319	AAS1009	060719	Larger than normal	Homogeneous	Homogeneous	Normal	Normal	0		0		0	060517
At5g56230	Col-0	SALK_027573	060421	060710	P12988	RL03517		F10089	57.7	3.38	060724	absolute	444.8156	65.5792	423.387	908.6701	2.0935	19.2364	127.1532	3285.4286	222.0935	6.1662	2.0831	66.6701	100.1506	95.5221	82.8208	42.8675	153.9792	163.9584	463.7091	148.5247	539.2779	51.7351	182.8883	090319	AAS1009	060719	Normal	Homogeneous	Homogeneous	Normal	Normal	0		0		0	060517
At4g13500	Col-0	SALK_026874	060421	060710	P12989	RL03512		F10089	59.1	3.46	060724	absolute	424.5526	62.9421	356.8526	830.9632	2.6368	12.8263	103.3105	3231.5895	184.1684	5.3737	3.9105	64.9632	94.0053	79.8474	71.2632	47.7211	140.3316	140.2053	412.1211	165.1737	478.0368	52.6789	172.2895	090319	AAS1009	060719	Normal	Homogeneous	Homogeneous	Normal	Normal	0		0		0	060517
At3g18290	Col-0	SALK_036012	060421	060710	P12995	RL03535		F10089	57.3	3.49	060724	absolute	590.0608	134.4101	528.9165	1072.7443	2.0203	20.7595	162.2228	3683.4228	255.2911	17.919	2.8759	99.5848	136.8506	130.7139	110.4506	68.5215	184.9215	199.5848	561.6405	211.8481	620.0253	80.9975	234.4861	090319	AAS1009	060721	Normal	Homogeneous	Homogeneous	Normal	Normal	0		0		0	060517
At5g02940	Col-0	SALK_045095	060421	060710	P13026	RL03510		F10089	57.3	4.02	060724	absolute	500.6986	104.5014	417.2169	1066.1972	2.2592	26.1465	237.1099	4259.6394	283.4141	8.1746	2.8056	93.093	142.2704	136.0225	109.5775	59.369	202.0732	189.938	532.5296	248.169	282.7662	66.7437	247.1211	090319	AAS1009	060719	Normal	Homogeneous	Homogeneous	Normal	Normal	0		0		0	060517
At5g51150	Col-0	SALK_045813	060421	060710	P13027	RL03528		F10089	56.8	3.82	060724	absolute	671.1307	112.7307	585.8613	1068.88	3.0827	31.2853	179.6053	3846.768	258.512	10.0107	5.6373	98.832	147.5413	154.0053	132.8533	115.8613	226.528	251.2	689.968	236.4053	299.216	79.9467	253.712	090319	AAS1009	060721	Normal	Homogeneous	Homogeneous	Normal	Normal	0		0		0	060517
At2g24090	Col-0	SALK_026289	060421	060710	P13033	RL03522		F10089	56.9	3.66	060724	absolute	442.7421	77.7737	366.5789	922.6579	1.8105	26.2895	156.7526	2965.3579	216.3316	7.3	2.2579	75.9684	122.1789	127.9947	91.2684	51.9842	181.2263	172.2737	506.3526	211.8526	291.6684	57.3474	204.7316	090319	AAS1009	060721	Normal	Homogeneous	Homogeneous	Normal	Normal	0		0		0	060517
At5g11450	Col-0	SALK_039106	060421	060710	P13034	RL03521		F10089	59.1	3.34	060724	absolute	433.9167	70.1389	429.0667	954.3389	2	17.8778	137.3889	3144.5556	216.9333	7.0333	2.5556	86.75	115.1444	107.2056	91.5889	50.85	165.6722	174.7833	492.2778	195.1611	519.0556	63.3778	201.3556	090319	AAS1009	060721	Normal	Homogeneous	Homogeneous	Normal	Normal	0		0		0	060517
At2g36835	Col-0	SALK_043358	060421	060710	P13035	RL03515		F10089	57.5	3.56	060724	absolute	642.2684	128.3848	630.4152	1546.3241	3.8582	13.9797	133.2051	4299.6911	332.481	7.8329	2.962	126.157	151.8886	138.9873	137.0684	82.6734	241.8532	190.0861	649.0177	230.9418	1066.3696	95.6456	259.7772	090319	AAS1009	060719	Normal	Homogeneous	Homogeneous	Normal	Normal	0		0		0	060517
At3g19960	Col-0	SALK_048767	060421	060710	P13038	RL03523		F10089	57.6	3.51	060724	absolute	568.7718	87.538	334.1915	590.3606	1.7239	25.0817	150.4732	3076.4394	211.4761	6.4	2.0789	79.7634	123.5437	134.5577	131.0197	55.8028	187.938	212.3211	374.4056	208.4958	501.4479	67.493	222.9521	090319	AAS1009	060721	Normal	Homogeneous	Homogeneous	Normal	Normal	0		0		0	060517
At1g53140	Col-0	SALK_065118	060421	060710	P12861	RL03560		F10090	52.1	4.11	060724	absolute	1020.352	216.608	817.136	1208.592	0.88	21.328	147.232	3587.76	556.912	5.392	4.784	222.928	182.416	157.872	150.4	61.904	260.48	174.656	1280.48	320.896	729.12	105.568	298.384	090319	AAS1009	060721	Normal	Homogeneous	Homogeneous	Normal	Normal	0		0		0	060517
At4g31430	Col-0	SALK_076754	060421	060710	P12862	RL03559		F10090	55.3	3.55	060724	absolute	687.4133	114.6773	530.0267	844.2773	2.9973	17.936	131.712	3037.5573	252.6613	6.256	6.3733	91.9413	126.944	158.304	110.416	73.168	256.288	173.312	471.4347	200.1067	235.3493	75.856	223.072	090319	AAS1009	060721	Normal	Homogeneous	Homogeneous	Normal	Normal	0		0		0	060517
At3g43540	Col-0	SALK_078598	060421	060710	P12863	RL03563		F10090	56.1	3.32	060724	absolute	518.5577	114.4451	502.8113	873.6169	2.5239	47.093	118.5577	2735.7634	407.0592	11.2056	4.0958	247.2113	183.6507	221.1606	129.1662	75.2338	222.0676	1815.538	491.1042	214.8845	602.169	85.3634	296.0282	090319	AAS1009	060721	Normal	Homogeneous	Homogeneous	Normal	Normal	0		0		0	060517
At5g03000	Col-0	SALK_078646	060421	060710	P12864	RL03554		F10090	58.2	3.74	060724	absolute	534.5744	92.8359	412.7128	899.2769	2.159	20.0974	121.6462	2882.159	175.4	5.7077	3.8872	94.0615	128.3641	140.3949	103.8564	64.0667	181.9128	189.9333	405.7949	155.4308	417.9846	71.7179	221.3077	090319	AAS1009	060721	Normal	Homogeneous	Homogeneous	Normal	Normal	0		0		0	060517
At1g70950	Col-0	SALK_081293	060421	060710	P12865	RL03551		F10090	55	3.62	060724	absolute	545.8833	89.3444	392.7444	948.2667	2.0833	26.4333	132.1	2525.3944	200.8778	7.3722	2.3667	76.1944	122.8167	136.2111	98.2889	59.6833	176.8611	164.4222	479.6889	177.6	290.5611	66.1222	218.6778	090319	AAS1009	060721	Normal	Homogeneous	Homogeneous	Normal	Normal	0		0		0	060517
At1g09940	Col-0	SALK_061742	060421	060710	P12867	RL03539		F10090	57.1	3.89	060724	absolute	532.7947	139.1947	524.224	1082.96	3.8293	19.4453	116.6187	3445.9253	312.432	5.7067	3.7067	122.2347	152.3733	144.7627	134.928	73.5787	212.1707	299.7333	490.768	235.2427	396.592	81.0613	261.184	090319	AAS1009	060721	Normal	Homogeneous	Homogeneous	Normal	Normal	0		0		0	060517
At2g24050	Col-0	SALK_076633	060421	060710	P12868	RL03538		F10090				absolute	476.3886	94.9714	452.88	868.3314	3.5429	31.7314	87.9543	3124.3829	358.92	6.1543	4.7143	112.16	147.0571	139.5314	95.8457	62.4914	206	736.8686	432.0171	252.2971	385.4914	70.9886	268.8743	090319	AAS1009	060721	Normal	Homogeneous	Homogeneous	Normal	Normal	0		0		0	060517
At4g27990	Col-0	SALK_075931	060421	060710	P12869	RL03547		F10090	57.1	3.81	060724	absolute	505.35	111.6778	464.8556	1005.9833	2.6667	12.7722	96.5	3227.5167	191.3111	5.2333	3.3111	105.5778	144.65	137.35	128.15	73.1722	215.8278	187.2278	457.3167	205.6111	497.7833	79.2	258.1889	090319	AAS1009	060721	Normal	Homogeneous	Homogeneous	Normal	Normal	0		0		0	060517
At1g50770	Col-0	SALK_060403	060421	060710	P12875	RL03536		F10090	53.8	4.48	060724	absolute	1241.0566	315.3208	1414.8604	1483.6226	3.4943	43.1094	274.8	4798.2943	403.4491	9.3509	6.7094	235.7057	242.3396	259.9547	256.4151	118.8679	410.6642	288.1736	941.7132	340.1434	379.8415	142.0679	488.5585	090319	AAS1009	060721	Normal	Homogeneous	Homogeneous	Normal	Normal	0		0		0	060517
At5g51740	Col-0	SALK_088054	060421	060710	P12881	RL03553		F10090	56.4	3.43	060724	absolute	513.1896	93.0286	446.2494	817.8649	2.1558	23.9584	112.1922	2734.8364	183.9844	5.9377	2.3221	78.0364	112.0675	117.9688	96.1143	58.7844	170.2234	174.0675	388.9506	201.8494	550.6857	66.6026	197.1325	090319	AAS1009	060721	Normal	Homogeneous	Homogeneous	Normal	Normal	0		0		0	060517
At5g65770	Col-0	SALK_097945	060421	060710	P12887	RL03544		F10090	54.1	4.08	060724	absolute	726.8	511.2818	616.5364	723.4364	5.7091	29.0182	317.7818	2060.0909	293.7818	8.6545	7.7273	486.6818	218.2273	197.6	171.4727	85.9909	312.7545	797.0818	429.7091	237.1636	913.8182	113.2909	346.8091	090319	AAS1009	060721	Larger than normal	Homogeneous	Heterogeneous	Lighter than Normal	Normal	0		0		1	060517
At5g10390	Col-0	SALK_096240	060421	060710	P12888	RL03546		F10090	56.9	3.61	060724	absolute	878.5974	117.813	495.4805	841.2727	2.561	71.3403	223.9532	2458.0831	201.3403	10.3065	5.5273	99.174	154.9922	188.1351	135.626	61.7714	200.826	413.5584	575.1377	189.9532	503.0597	76.7377	244.6753	090319	AAS1009	060721	Normal	Homogeneous	Homogeneous	Normal	Normal	0		0		0	060517
At2g28880	Col-0	SALK_095283	060421	060710	P12889	RL03537		F10090				absolute	870.1151	180.3562	608.263	968.2521	3.1945	57.3699	424.6904	2916.0219	248.7068	9.6055	4.9425	132.9534	219.8082	254.4438	249.7589	73.8959	242.1041	428.1808	576.7507	259.1068	474.3836	109.6164	375.5726	090319	AAS1009	060721	Normal	Homogeneous	Homogeneous	Normal	Normal	0		0		0	060517
At5g19050	Col-0	SALK_088713	060421	060710	P12890	RL03557		F10090	55.9	3.47	060724	absolute	668.7556	123.1444	480.6778	957.3611	2.3056	37.4556	209.4778	2891.9833	264.5444	7.5611	4.9611	111.2222	149.8111	170.0889	126.7389	58.4222	207.4889	295.05	637.2611	239.8111	422.1833	79.3167	249.1778	090319	AAS1009	060721	Normal	Homogeneous	Homogeneous	Normal	Normal	0		0		0	060517
At1g79110	Col-0	SALK_053473	060421	060710	P12891	RL03561		F10090	56.9	3.42	060724	absolute	576.2821	94.159	417.3231	769.8667	1.6615	24.6308	149.4564	2443.1897	162.2667	7.4667	1.6051	102.8564	140.1744	154.5128	103.2564	62.241	181.6051	216.4154	436.8513	172.5077	512.759	63.6718	219.5744	090319	AAS1009	060721	Normal	Homogeneous	Homogeneous	Normal	Normal	0		0		0	060517
At1g50960	Col-0	SALK_055721	060421	060710	P12893	RL03556		F10090	55.5	3.73	060724	absolute	641.1042	109.4085	475.4761	1015.662	2.338	19.769	93.9718	2943.0141	195.9887	5.7239	3.8366	103.3803	125.3127	148.2141	122.1972	78.2197	197.5042	194.9465	507.2958	201.3408	388.062	81.2507	229.0197	090319	AAS1009	060721	Normal	Homogeneous	Homogeneous	Normal	Normal	0		0		0	060517
At1g19840	Col-0	SALK_056069	060421	060710	P12894	RL03548		F10090	56.5	3.86	060724	absolute	669.3526	113.7105	464.2105	885.0158	3.5579	43.0053	220.5895	2755.0263	256.5579	8.4421	4.3526	104.8947	158.0789	179.7474	124.4526	66.7579	218.3789	245.1	480.9632	207.8895	598.7211	80.9842	256.3947	090319	AAS1009	060721	Normal	Homogeneous	Homogeneous	Normal	Normal	0		0		0	060517
At4g17460	Col-0	SALK_059835	060421	060710	P12895	RL03545		F10090	57.2	3.54	060724	absolute	552.0057	116.1143	415.4286	936.6343	2.2971	14.88	105.08	3153.2286	238.04	5.4343	3.1029	99.2686	127.5143	126.5029	108.9314	66.5771	213.5429	176.3486	410.6229	170.5771	624.32	73.8571	217.6343	090319	AAS1009	060721	Normal	Homogeneous	Homogeneous	Normal	Normal	0		0		0	060517
At1g50750	Col-0	SALK_066042	060421	060710	P12911	RL03552		F10090																														060721	Normal	Homogeneous	Homogeneous	Normal	Normal	0		0			060517
At4g37920	Col-0	SALK_087707	060421	060710	P12913	RL03562		F10090	56.3	3.68	060724	absolute	701.0974	134.3692	588.4308	1099.4615	1.7949	25.6974	151.5641	3440.7949	184.3179	7.0718	2.9282	114.9385	163.0564	193.1179	128.9897	89.3846	253.5128	213.5846	610.5641	221.7538	430.1897	90.7179	272.1641	090319	AAS1009	060721	Normal	Homogeneous	Homogeneous	Normal	Normal	0		0		0	060517
At5g14320	Col-0	SALK_087496	060421	060710	P12914	RL03558		F10090	56.2	3.36	060724	absolute	439.6923	73.441	323.5282	679.3744	1.6359	13.4256	64.3231	2378.5487	148.1333	4.5128	3.3231	61.3077	89.2923	96.4667	79.3333	49.7795	148.6615	131.3385	314.8359	159.1077	382.6564	51.4	163.8974	090319	AAS1009	060721	Normal	Homogeneous	Homogeneous	Normal	Normal	0		0		0	060517
At1g37140	Col-0	SALK_075516	060421	060710	P12917	RL03549		F10090	55.9	3.55	060724	absolute	605.1944	122.7155	518.4563	988.7662	2.1408	17.5493	106.7324	3047.1268	176.738	6.6535	4.0338	106.7831	137.0986	149.1944	128.3887	75.4366	219.9155	172.8113	477.2225	189.9944	860.7662	77.4817	256.293	090319	AAS1009	060721	Normal	Homogeneous	Homogeneous	Normal	Normal	0		0		0	060517
At3g51860	Col-0	SALK_072116	060421	060710	P12918	RL03542		F10090	56.9	3.3	060724	absolute	497.9026	73.3538	374.5692	767.7077	1.4615	17.5077	95.8923	2496.2718	180.4821	6.6462	5.5692	78.5385	101.759	116.9795	87.3897	51.0923	152.3179	189.1795	345.3846	170.3179	382.6205	58.2359	185.3077	090319	AAS1009	060721	Normal	Homogeneous	Homogeneous	Normal	Normal	0		0		0	060517
At5g19760	Col-0	SALK_069674	060421	060711	P12919	RL03697		F10090	55.9	3.97	060724	absolute	808.6154	241.2769	689.6462	1193.8923	4.4615	17.4923	182.8	4810.7692	336.1692	5.7538	7.0308	162.2154	224.1385	229.4769	172.2154	113.8615	385.0462	234.8154	610.1385	353.8	762.6	128.3077	371.6154	090319	AAS1009	060721	Normal	Homogeneous	Homogeneous	Normal	Normal	0		0		0	060517
At3g21570	Col-0	SALK_069140	060421	060710	P12920	RL03555		F10090	58.7	3.52	060724	absolute	483.8649	107.0054	414.7838	870.4432	1.0703	23.7081	144.0216	2990.3622	203.4054	5.827	3.9568	90.6649	114.8432	117.8216	98.0541	61.7838	181.2486	180.1243	447.8595	196.7405	586.2973	63.1622	201.4973	090319	AAS1009	060721	Normal	Homogeneous	Homogeneous	Normal	Normal	0		0		0	060517
At1g08070	Col-0	SALK_084804	060421	060710	P12936	RL03541		F10090	56.5	3.7	060724	absolute	531.3778	120.0556	488.2278	881.0889	1.6111	17.3167	111.8889	3082.2778	237.6889	5.0556	5.7611	116.3	165.5556	145.2444	111.1889	68.3667	193.4111	174.4056	451.2222	192.4222	713.45	75.0722	277.3333	090319	AAS1009	060721	Normal	Homogeneous	Homogeneous	Normal	Normal	0		0		0	060517
At5g20610	Col-0	SALK_098762	060421	060710	P12937	RL03540		F10090	59.5	3.62	060724	absolute	484.1859	98.9408	396.9014	827.7577	1.8254	28.7944	145.2676	2521.2338	160.6028	5.0873	4.0507	96.8113	127.1211	136.9127	103.9662	55.9493	173.4592	216.5746	377.7746	219.6901	551.9211	66.0338	220.5408	090319	AAS1009	060721	Normal	Homogeneous	Homogeneous	Normal	Normal	0		0		0	060517
At2g46915	Col-0	SALK_082973	060421	060710	P12944	RL03550		F10090	55.4	3.97	060724	absolute	663.7829	288.3029	577.2686	1085.1771	3.9086	20.6686	211.3314	3389.5886	243.4857	9.0857	5.7371	158.3029	185.0057	189.2629	227.7486	87.0514	252.2286	244.8571	482.12	250.76	406.8571	99.6857	331.7143	090319	AAS1009	060721	Normal	Heterogeneous	Homogeneous	Normal	Normal	1	Wrinkled;Aborted	0		0	060517
At5g56090	Col-0	SALK_083548	060421	060710	P12945	RL03543		F10090	57	3.76	060724	absolute	625.9089	94.7291	427.5797	997.357	2.8152	21.4228	95.2557	2711.8481	275.7722	5.2456	3.357	139.3063	132.3241	141.6354	111.8582	62.0101	181.2203	220.4203	602.2329	195.1291	844.2278	85.4025	231.9139	090319	AAS1009	060721	Normal	Homogeneous	Homogeneous	Normal	Normal	0		0		0	060517
At1g68160	Col-0	SALK_121145	060421	060710	P12981	RL03570		F10091	57.3	3.27	060724	absolute	487.1676	79.5784	419.8162	897.1892	1.3568	17.3243	98.2595	2449.9081	184.5838	6.3676	1.5081	77.9838	109.3784	122.0108	95.6108	56.4919	157.627	179.1568	366.9351	148.5784	611.3946	59.4757	188.8649	090319	AAS1009	060721	Normal	Homogeneous	Homogeneous	Normal	Normal	0		0		0	060517
At5g56840	Col-0	SALK_109611	060421	060710	P12991	RL03589		F10091	57.5	3.03	060724	absolute	513.1611	93.0222	357.8056	673.4556	1.1278	20.1778	76.7833	2251.05	198.8444	4.9444	2.7389	76.4889	89.1944	103.1611	82.7278	54.3444	144.2056	153.5056	282.2444	134.2889	791.9389	59.55	164.25	090319	AAS1009	060721	Normal	Homogeneous	Homogeneous	Normal	Normal	0		0		0	060517
At1g19870	Col-0	SALK_108620	060421	060710	P12992	RL03576		F10091	57.3	3.09	060724	absolute	477.493	96.569	384.7887	695.2789	1.7577	21.1099	81.8535	2208.4338	163.9549	4.7437	3.0028	88.3718	107.7521	116.3887	82.1183	52.2535	149.9042	277.1944	330.0507	161.4873	727.9606	61.0704	185.3127	090319	AAS1009	060721	Normal	Homogeneous	Homogeneous	Normal	Normal	0		0		0	060517
At1g03600	Col-0	SALK_108290	060421	060710	P12993	RL03585		F10091	56.5	3.04	060724	absolute	438.7892	77.0811	288.5514	702.6973	1.3946	10.2108	65.5784	2389.9135	173.973	3.8703	2.1297	65.0865	93.3351	98.773	77.427	54.3676	152.2811	133.2054	293.7297	150.1243	673.8	59.3784	167.5459	090319	AAS1009	060721	Normal	Homogeneous	Homogeneous	Normal	Normal	0		0		0	060517
At5g12150	Col-0	SALK_115544	060421	060710	P12996	RL03566		F10091	55.6	2.77	060724	absolute	511.312	95.04	321.12	877.632	3.792	11.536	117.408	2852.592	261.904	4.48	3.488	73.28	118.736	114.512	107.072	59.328	162.448	156.048	346.992	298.016	837.712	69.04	220.16	090319	AAS1009	060721	Normal	Homogeneous	Homogeneous	Normal	Normal	0		0		0	060517
At4g39140	Col-0	SALK_099042	060421	060710	P12997	RL03572		F10091	57.6	3.06	060724	absolute	455.2225	78.9014	349.4141	741.1268	1.7915	33.6958	100.6197	2116.0507	151.1099	5.6845	2.7831	81.4761	129.1042	147.7127	99.5268	60.3831	169.1268	344.062	322.1634	160.338	776.2592	64.9352	215.2169	090319	AAS1009	060721	Normal	Homogeneous	Homogeneous	Normal	Normal	0		0		0	060517
At2g23350	Col-0	SALK_113383	060421	060710	P12999	RL03578		F10091	56.9	3.22	060724	absolute	462.68	78.3771	333.5371	728.5371	1.9029	24.48	103.3371	2135.1714	140.2857	5.7943	3.3257	79.2057	111.5086	127.8	88.9429	53.2457	174.0514	195.5829	322.9086	145.7886	639.0743	57.3543	178.7543	090319	AAS1009	060721	Normal	Homogeneous	Homogeneous	Normal	Normal	0		0		0	060517
At5g54890	Col-0	SALK_113103	060421	060710	P13000	RL03583		F10091	56.5	3.34	060724	absolute	470.5165	84.4253	402.2127	715.9848	1.8127	17.5899	63.2658	2231.0633	173.1646	4.5468	4.4911	83.4734	99.8835	111.0987	83.8886	53.4684	153.6	163.6759	337.1747	143.038	640.9519	64.3696	168.2987	090319	AAS1009	060721	Normal	Homogeneous	Homogeneous	Normal	Normal	0		0		0	060517
At1g03680	Col-0	SALK_125097	060421	060710	P13001	RL03579		F10091	57.2	3.09	060724	absolute	456.9063	79.3873	330.2734	722.4658	1.357	24.6937	113.8177	2530.557	159.6759	4.7038	4.1418	67.1038	110.9418	124.6127	78.719	53.7823	157.7873	432.6076	303.8734	166.5165	756.0405	53.2101	186.3392	090319	AAS1009	060721	Normal	Homogeneous	Homogeneous	Normal	Normal	0		0		0	060517
At5g41960	Col-0	SALK_106257	060421	060710	P13003	RL03571		F10091	55	3.28	060724	absolute	388.5778	82.6833	281.4722	769.45	2.1722	20.1556	111.5611	2482.6667	195.2278	4.5278	2.0889	76.1167	120.25	118.9	104.7944	56.6667	160.35	170.1111	334.4444	193.95	498.8889	60.2167	202.6944	090319	AAS1009	060721	Normal	Homogeneous	Homogeneous	Normal	Normal	0		0		0	060517
At5g58630	Col-0	SALK_117212	060421	060710	P13004	RL03567		F10091	59.4	2.73	060724	absolute	401.4827	56.5547	284.2347	648.8427	1.216	22.9707	110.7413	1867.5147	166.5653	7.296	2.7467	84.8747	106.1227	122.624	92.912	49.2	127.968	276.0587	393.344	180.0053	711.6053	59.104	168.2027	090319	AAS1009	060721	Normal	Homogeneous	Homogeneous	Normal	Normal	0		0		0	060517
At1g13200	Col-0	SALK_106235	060421	060710	P13005	RL03565		F10091	58.7	3.14	060724	absolute	423.6987	80.2909	323.7818	630.6753	1.8909	21.3766	93.3195	2224.639	179.9169	5.8545	2.4364	83.4234	106.2338	114.774	81.7403	53.3351	148.0727	291.3247	315.9532	171.2312	533.7143	57.3662	176.1662	090319	AAS1009	060721	Normal	Homogeneous	Homogeneous	Normal	Normal	0		0		0	060517
At3g56710	Col-0	SALK_127478	060421	060710	P13007	RL03582		F10091	55.9	3.07	060724	absolute	491.6919	85.9243	327.9297	770.4378	3.0216	14.3622	65.9514	2245.6054	207.0378	4.5027	2.4541	84.0432	99.3405	107.9946	85.6432	53.5243	155.1946	166.3297	344.7081	147.6703	665.5568	56.8703	177.1622	090319	AAS1009	060721	Normal	Homogeneous	Homogeneous	Normal	Normal	0		0		0	060517
At5g36210	Col-0	SALK_127101	060421	060710	P13008	RL03581		F10091	55.7	3.17	060724	absolute	600.0051	107.1291	443.3215	873.8785	2.7544	19.4633	97.4684	2766.1772	226.9215	4.8456	2.0051	87.7215	122.7696	138.9013	98.3747	61.6	185.1544	163.2304	469.281	178.3038	729.357	67.4481	199.4785	090319	AAS1009	060721	Normal	Homogeneous	Homogeneous	Normal	Normal	0		0		0	060517
At1g60230	Col-0	SALK_126003	060421	060710	P13009	RL03586		F10091	57.6	2.89	060724	absolute	407.2732	55.538	268.9859	626.7437	2.0394	17.1211	90.2817	2060.3944	184.0394	5.2169	3.7577	50.9915	86.5972	102.7944	67.2225	41.1831	120.8845	156.6817	280.8845	145.5042	632.4732	51.5155	149.8366	090319	AAS1009	060721	Normal	Homogeneous	Homogeneous	Normal	Normal	0		0		0	060517
At5g57970	Col-0	SALK_121864	060421	060710	P13010	RL03588		F10091	58.6	3.02	060724	absolute	434.1859	78.2648	350.4507	805.3408	1.9211	13.6507	82.569	2501.7859	189.3521	4.9859	3.0986	80.3155	98.0507	109.4423	85.1437	54.4901	144.8225	164.6873	320.1634	181.7296	882.6085	65.0704	167.6338	090319	AAS1009	060721	Normal	Homogeneous	Homogeneous	Darker than Normal	Normal	0		0		0	060517
At1g73090	Col-0	SALK_135373	060421	060710	P13011	RL03568		F10091	56.2	2.76	060724	absolute	446.0759	64.1823	293.3013	639.9646	2.5671	22.1114	108.7494	1786.6734	184.643	6.7494	1.2962	109.9494	116.0759	135.4127	89.3063	48.0304	149.3722	254.5975	463.5595	190.4405	627.9544	61.7215	190.0861	090319	AAS1009	060721	Normal	Heterogeneous	Homogeneous	Normal	Normal	1	Aborted	0		0	060517
At3g46750	Col-0	SALK_143607	060421	060710	P13012	RL03577		F10091	57	3.2	060724	absolute	432.9297	69.3676	349.8649	696.4432	1.4811	20.2595	87.7027	2227.1622	207.3568	4.4486	2.9081	61.7514	86.3027	102.3297	78.3838	47.4865	144.5405	140.7676	314.0595	147.0378	562.1081	56.7784	159.9892	090319	AAS1009	060721	Normal	Homogeneous	Homogeneous	Normal	Normal	0		0		0	060517
At1g05610	Col-0	SALK_139180	060421	060710	P13014	RL03580		F10091	55.9	2.78	060724	absolute	425.0057	70.6343	340.8457	754.1943	0.9371	12.6229	74.8114	2373.9943	204.1371	5.08	1.7714	59.08	92.1143	93.8629	72.9943	45.8857	128.0629	158.4	299.1714	152.2	646.4057	54.4971	157.5429	090319	AAS1009	060721	Normal	Homogeneous	Homogeneous	Normal	Normal	0		0		0	060517
At2g40980	Col-0	SALK_135979	060421	060710	P13015	RL03564		F10091	57.5	3.28	060724	absolute	400.7029	65.0343	346.2057	632.92	1.4971	32.3086	93.1143	2187.5257	294.2171	5.4057	3.1829	71.3371	91.2629	106.7429	75.1086	42.5257	136.7429	209.8629	294.9029	176.3771	368.8171	48.6171	154.6286	090319	AAS1009	060721	Normal	Homogeneous	Homogeneous	Normal	Normal	1	Round	0		0	060517
At1g03060	Col-0	SALK_148574	060421	060710	P13021	RL03573		F10091	55.8	3.09	060724	absolute	573.726	110.126	441.7753	1008.3233	2.8822	21.4849	98.8548	2664.4822	204.5589	6.7288	2.9589	110.011	140.9096	158.811	116.8877	73.9123	195.5452	235.2822	479.7096	182.8712	985.1178	81.0411	220.0986	090319	AAS1009	060721	Normal	Homogeneous	Homogeneous	Normal	Normal	0		0		0	060517
At5g02710	Col-0	SALK_148214	060421	060710	P13023	RL03569		F10091	57.4	3.25	060724	absolute	539.0849	101.9233	461.9178	899.611	2.3781	28.937	126.6849	2705.7425	197.8849	6.9205	3.4192	112.8932	143.874	154.3781	119.0575	65.726	190.1205	235.5288	475.737	203.4795	1112.6082	78.3123	217.9452	090319	AAS1009	060721	Normal	Homogeneous	Homogeneous	Normal	Normal	0		0		0	060517
At1g08630	Col		060421	060710	P13025	RL03590		F10091	57.7	3.55	060724	absolute	713.3946	124.8486	459.7027	688.1946	41.3405	30.0703	195.3081	2221.9405	433.3081	7.9568	10.7189	146.5622	134.1405	152.627	126.8865	59.8432	204.373	270	442.5243	10473.8	585.9892	80.173	167.2919	090319	AAS1009	060721	Normal	Homogeneous	Homogeneous	Normal	Normal	0		0		0	060517
At5g14040	Col-0	SALK_133944	060421	060710	P13030	RL03575		F10091	56.5	2.66	060724	absolute	342.9838	48.4973	265.5568	606.2649	1.4216	18.5243	70.1622	1644.427	130.5243	4.2703	1.8865	67.0973	82.1514	95.0595	66.0108	43.5135	111.2973	207.573	259.2324	117.5838	765.6432	46.7081	145.7459	090319	AAS1009	060721	Normal	Homogeneous	Homogeneous	Normal	Normal	0		0		0	060517
At2g25920	Col-0	SALK_144364	060421	060710	P13031	RL03584		F10091	58	3.13	060724	absolute	462.4693	75.04	335.3653	714.4	1.5253	24.1653	109.4667	2016.5493	153.7387	5.424	3.84	86.9013	128.3147	132.368	83.52	50.0373	151.7387	402.4053	342.4267	182.224	761.5253	61.168	206.2027	090319	AAS1009	060721	Normal	Homogeneous	Homogeneous	Normal	Normal	0		0		0	060517
At5g24650	Col-0	SALK_149871	060421	060710	P13041	RL03574		F10091	57.4	3.11	060724	absolute	407.9945	61.4575	235.989	610.8055	2.1425	9.1397	59.7151	2114.7945	150.8055	2.9699	1.3151	61.3753	76.674	80.4603	67.2658	43.2384	123.7096	119.2438	248.8384	128.0493	426.5918	48.7123	143.5397	090319	AAS1009	060721	Normal	Homogeneous	Homogeneous	Normal	Normal	0		0		0	060517
At5g56230	Col-0	SALK_027573	060421	060711	P12849	RL03633		F10092	56.7	3.37	060807	absolute	520.4821	137.6051	422.4513	690.1949	1.5179	23.9949	142.0923	3039.9538	209.959	8.4564	4.0513	99.841	131.2564	147.4154	93.0256	46.7744	206.2872	420.0359	372.6769	249.6308	1243.6615	70.5231	218.4308	090319	AAS1010	060801	Normal	Homogeneous	Homogeneous	Normal	Normal	0		0		0	060517
At5g10990	Col-0	SALK_001994	060421	060711	P12850	RL03631		F10092	57.5	3.55	060807	absolute	631.136	174.7467	504.16	967.888	2.3253	40.5493	202.384	3650.2027	368.6027	15.6693	6.208	164.2667	176.192	197.1147	136.8693	63.9573	255.0347	1283.552	535.28	335.184	923.776	79.8507	277.0987	090319	AAS1010	060801	Normal	Homogeneous	Homogeneous	Normal	Normal	0		0		0	060517
At4g02800	Col-0	SALK_011894	060421	060711	P12851	RL03630		F10092	58.1	3.77	060807	absolute	581.2267	167.3173	481.6533	830.5333	2.2987	17.0347	128.976	3396.416	277.6533	7.9947	5.9253	96.096	126.8	132.7093	110.576	56.1493	222.1973	193.152	472.4747	269.8453	629.5893	73.0667	225.184	090319	AAS1010	060801	Normal	Homogeneous	Homogeneous	Normal	Normal	0		0		0	060517
At5g43720	Col-0	SALK_000441	060421	060711	P12853	RL03637		F10092	57.6	3.69	060807	absolute	726.1143	281.0343	644.5371	953.7657	5.28	131.4057	313.1314	3514.6286	952.1486	31.9486	13.7829	266.4	322.9257	304.2571	156.1771	59.8571	420.5486	3234.2857	867.4171	795.5829	767.5829	95.6	635.0971	090319	AAS1010	060801	Normal	Homogeneous	Homogeneous	Normal	Normal	0		0		0	060517
At2g24090	Col-0	SALK_026289	060421	060711	P12854	RL03635		F10092	56.6	3.8	060807	absolute	574.44	166.5886	458.7829	784.6629	0.7429	24.5657	161.1029	3527.3143	234.8743	7.5714	6.8171	99.6057	134.52	140.2571	108.0971	55.4686	238.1943	210.64	428.3486	240.9257	952.3429	77.0971	232.56	090319	AAS1010	060801	Normal	Homogeneous	Homogeneous	Normal	Normal	0		0		0	060517
At4g13500	Col-0	SALK_026874	060421	060711	P12855	RL03629		F10092	61.1	3.72	060807	absolute	619.7029	149.8457	481.6286	799.6229	1.8857	32.4857	213.2	3713.2457	359.8	13.1486	5.0457	100.0686	143.7257	150.7771	115.72	50.8743	235.0514	455.6286	458.72	332.3657	827.9086	69.0914	241.3371	090319	AAS1010	060801	Normal	Homogeneous	Homogeneous	Normal	Normal	0		0		0	060517
At4g13590	Col-0	SALK_011783	060421	060711	P12857	RL03636		F10092	58.7	3.6	060807	absolute	690.96	172.704	554.8	907.168	3.232	72.6613	454.416	3496.512	669.2907	23.888	6.8693	222.928	198	198.88	124.0107	57.5627	239.9467	1992.1973	537.168	394.3627	907.904	81.9413	320.4267	090319	AAS1010	060801	Normal	Homogeneous	Homogeneous	Normal	Normal	0		0		0	060517
At5g02940	Col-0	SALK_045095	060421	060711	P12858	RL03632		F10092	58.4	3.75	060807	absolute	638.5371	156.8114	462	846.9829	1.5486	21.1714	167.5714	4034.4514	331.2057	8.7886	3.44	108.84	135.2914	123.2457	100.5143	55.8571	230.0571	192.3029	450.0514	253.2686	677.2	73.9829	238.0343	090319	AAS1010	060801	Normal	Homogeneous	Homogeneous	Normal	Normal	0		0		0	060517
At5g11450	Col-0	SALK_039106	060421	060711	P12859	RL03634		F10092	59.2	3.74	060807	absolute	546	158.0974	445.8718	780.2359	2.1436	21.7282	163.8513	3475.0308	342.3179	10.5231	6.0513	85.7487	125.7128	131.7897	101.6	50.0308	194.8615	213.6154	469.5487	245.4615	764.5026	63.4462	208.0821	090319	AAS1010	060801	Normal	Homogeneous	Homogeneous	Normal	Normal	0		0		0	060517
At2g36835	Col-0	SALK_043358	060421	060711	P12860	RL03638		F10092	59.4	3.44	060807	absolute	558.7257	194.0971	496.1429	784.6343	2.4171	119.3657	346.1657	2813.0229	628.7086	19.2	8.4743	305.7657	296.0057	316.6743	141.0686	57.92	305.3714	3076.3371	481.6971	426.9943	1617.1143	100.6114	492.56	090319	AAS1010	060801	Normal	Homogeneous	Homogeneous	Normal	Normal	0		0		0	060517
At5g13090	Col-0	SALK_004688	060421	060711	P12871	RL03628		F10092	55.4	3.71	070507	absolute	793.3195	156.7636	468.5922	916.7065	2.1091	41.5584	233.8857	3861.9481	385.9584	9.3091	4.4468	114.1506	155.439	167.8182	110.4	60.1818	255.1221	285.5844	501.7039	295.7351	563.9688	78.8156	281.6779	090319	AAS1010	060801	Normal	Homogeneous	Homogeneous	Normal	Normal	0		0		0	060517
At1g21750	Col-0	SALK_015253	060421	060711	P12872	RL03627		F10092	61.2	3.51	060807	absolute	516.8914	134.1143	423.68	694.4686	1.68	22.5943	157.2	3218.04	255.4457	9.5429	6.1486	101.6343	117.6	116.48	89.8286	48.0514	185.6743	472.4229	378.0114	233.0343	1037.2857	61.0343	212.7257	090319	AAS1010	060801	Normal	Homogeneous	Homogeneous	Normal	Normal	0		0		0	060517
At5g05980	Col-0	SALK_032544	060421	060711	P12873	RL03621		F10092	58.6	3.37	060807	absolute	596.2817	160.6873	507.8197	858.462	2.2817	56.9465	243.5606	3382.0507	452.4789	22.4	9.9324	201.6113	209.8648	214.3775	136.4676	54.7606	274.2028	2012.4563	545.5549	389.6901	993.5493	78.8676	319.7972	090319	AAS1010	060801	Normal	Homogeneous	Homogeneous	Normal	Normal	0		0		0	060517
At1g02820	Col-0	SALK_005087	060421	060711	P12876	RL03623		F10092	57.1	3.52	060807	absolute	643.4521	187.2219	477.3151	842.4274	2.6247	23.9068	186.3123	4054.0438	516.3836	11.7534	8.0164	126.9753	161.0849	142.3507	115.611	58.663	239.5452	917.6603	474.5425	321.7096	855.8247	80.5699	295.8356	090319	AAS1010	060801	Normal	Homogeneous	Homogeneous	Normal	Normal	0		0		0	060517
At5g06930	Col-0	SALK_018520	060421	060711	P12877	RL03622		F10092	57.6	3.58	060807	absolute	686	193.2101	581.7215	720.8051	1.5291	53.443	297.3468	3061.9038	429.9241	14.7949	3.1949	138.9823	191.9139	221.7013	128.9519	53.7215	279.2051	524.3747	576.6228	325.2354	889.1342	84.5671	330.4911	090319	AAS1010	060801	Normal	Homogeneous	Homogeneous	Normal	Normal	0		0		0	060517
At1g22450	Col-0	SALK_012099	060421	060711	P12879	RL03624		F10092	58.3	3.45	060807	absolute	455.2935	99.9636	415.4234	710.8312	1.1896	40.9506	336.3584	2614.8779	240.8987	12.5662	5.2208	96.0519	143.6779	158.1403	81.2779	39.813	200.3792	992.3792	402.5403	236.3377	821.2779	59.3818	258.4468	090319	AAS1010	060801	Normal	Homogeneous	Homogeneous	Normal	Normal	0		0		0	060517
At5g22090	Col-0	SALK_002221	060421	060711	P12880	RL03625		F10092	58.4	3.5	060807	absolute	591.1316	126.9947	440.1789	736.0053	2.0632	16.6316	160.9421	3462.1526	288.3421	9.6737	6.5947	70.7895	115.7947	110.5579	88.6737	45.1842	184.2474	200.7368	428.1368	247.2579	752.3158	61.5632	211.0421	090319	AAS1010	060801	Normal	Homogeneous	Homogeneous	Normal	Normal	0		0		0	060517
At5g51150	Col-0	SALK_045813	060421	060711	P12883	RL03626		F10092	58.4	3.14	060807	absolute	372.3189	88.7784	309.8811	554.2324	1.1297	61.7892	182.4162	2605.8595	282.7676	12.2378	8.9027	145.3838	117.6919	133.7784	86.0216	48.0541	161.2811	1332.4865	434.1514	242.2595	910.1351	53.627	218.7676	090319	AAS1010	060801	Normal	Homogeneous	Homogeneous	Normal	Normal	0		0		0	060517
At1g26945	Col-0	SALK_048383	060421	060711	P12885	RL03620		F10092	59.2	3.26	060807	absolute	451.8704	97.5268	370.2986	608.0789	1.6225	9.0366	111.1099	3217.4197	267.6676	6.1465	4.1915	59.9493	93.3183	79.538	58.8	40.9634	162.3324	139.262	318.3268	165.2169	1363.5944	52.8113	169.4704	090319	AAS1010	060801	Normal	Homogeneous	Homogeneous	Normal	Normal	0		0		0	060517
At1g11290	Col-0	SALK_008433	060421	060711	P12896	RL03611		F10092	58	3.58	060807	absolute	846.2182	199.1065	669.8909	909.9377	3.1325	141.4442	605.8026	4086.7636	660.9714	24.8987	5.5221	190.1403	339.5013	477.2831	186.1662	57.626	406.7792	2730.6026	860.4987	474.3013	965.4909	94.5351	523.5429	090319	AAS1010	060801	Normal	Homogeneous	Homogeneous	Normal	Normal	0		0		0	060517
At4g32590	Col-0	SALK_009697	060421	060711	P12897	RL03612		F10092	57.6	3.63	060807	absolute	758.7397	166.3507	516.8493	941.2055	1.5671	38.5534	376.6137	3704.6521	330.9644	16.789	8.1096	106.389	163.3918	176.1096	120.9644	53.9288	249.326	297.2986	654.4055	286.2575	470.1205	72.263	270.5918	090319	AAS1010	060801	Normal	Homogeneous	Homogeneous	Normal	Normal	0		0		0	060517
At4g38550	Col-0	SALK_010131	060421	060711	P12898	RL03616		F10092	58.8	3.78	060807	absolute	712.3189	152.5514	482.3892	830.5892	1.7081	18.5514	122.827	3917.1568	325.8649	8.3514	5.5297	117.3676	131.5784	113.1784	99.4	59.5081	216.227	176.9838	458.1676	244.0649	660.7189	77.6486	233.2162	090319	AAS1010	060801	Normal	Homogeneous	Homogeneous	Normal	Normal	0		0		0	060517
At5g06230	Col-0	SALK_036254	060421	060711	P12899	RL03613		F10092	58.3	3.42	060807	absolute	546.9662	114.8883	473.3558	691.5325	1.3403	34.9091	184.0571	3038.2078	252.0987	11.7299	2.7377	88.8104	118.8883	122.6182	88.5299	41.039	182.9662	281.8701	469.1584	199.9792	711.626	55.6883	211.2571	090319	AAS1010	060801	Normal	Homogeneous	Homogeneous	Normal	Normal	0		0		0	060517
At5g03110	Col-0	SALK_025790	060421	060711	P12902	RL03617		F10092	58.4	3.56	060807	absolute	586.6366	181.3183	392.0169	707.7577	1.5042	16.1859	286.7042	3450.7155	304.2873	10.2704	5.4366	88.8282	126.2141	116.9127	107.5211	49.9437	190.8	273.1211	400.9408	249.5268	556.0845	65.0141	240.4507	090319	AAS1010	060801	Normal	Homogeneous	Homogeneous	Normal	Normal	0		0		0	060517
At1g06380	Col-0	SALK_049707	060421	060711	P12903	RL03614		F10092	57.7	3.47	060807	absolute	531.1429	175.3195	395.0909	746.2286	1.1844	21.9325	230.0727	3606.4727	339.8286	11.1273	4.0208	84.1974	133.7558	113.7714	92.5455	48.0468	182.5351	455.1377	409.7039	221.2883	602.8831	57.6987	231.8026	090319	AAS1010	060801	Normal	Homogeneous	Homogeneous	Normal	Normal	0		0		0	060517
At3g18290	Col-0	SALK_036012	060421	060711	P12905	RL03609		F10092	63.7	3.86	060807	absolute	596.0278	175.4333	428.0722	640.9944	1.7333	18.7611	146.8167	3825.7833	434.1667	8.4278	5.0167	113.4389	145.7611	115.6333	90.9833	48.1444	201.2056	178.5222	440.0611	212.2444	906.7611	76.8389	251.2556	090319	AAS1010	060801	Normal	Homogeneous	Homogeneous	Normal	Normal	0		0		0	060517
At3g19960	Col-0	SALK_048767	060421	060711	P12909	RL03615		F10092	58.7	3.44	060807	absolute	462.7696	99.6304	337.043	669.7063	2.2582	12.4051	101.6962	3443.2759	282.7443	7.0025	3.9494	66.5722	98.0051	82.4709	65.1241	43.2658	164.719	190.1367	353.4481	173.4987	627.9139	48.7949	184.5418	090319	AAS1010	060801	Normal	Homogeneous	Homogeneous	Normal	Normal	0		0		0	060517
At4g34120	Col-0	SALK_021868	060421	060711	P12910	RL03610		F10092	59.5	3.48	060807	absolute	848.9943	138.0914	450.7314	486.3371	2.08	109.9143	168.3714	2881	440.7943	12.0686	4.6686	86.0343	170.3143	187.4057	140.7771	42.0514	203.3486	601.92	554.4	285.8514	924.3486	81.1314	290.9486	090319	AAS1010	060801	Normal	Homogeneous	Homogeneous	Normal	Normal	0		0		0	060517
At5g01510	Col-0	SALK_038772	060421	060711	P12923	RL03618		F10092	58.1	3.7	060807	absolute	528.5465	107.138	404.4338	661.8761	1.6507	23.4423	114.8676	3301.6	285.2451	7.7183	6.4394	70.7775	103.3408	91.6394	68.6197	48.4845	191.2845	236.693	392.6873	229.3577	492.9859	56.7268	189.7183	090319	AAS1010	060801	Normal	Homogeneous	Homogeneous	Normal	Normal	0		0		0	060517
At1g03010	Col-0	SALK_050005	060421	060711	P12924	RL03619		F10092	58.1	3.46	060807	absolute	607.7753	155.9562	472.5699	807.1616	1.9945	36.1315	246.4603	3392.6137	298.6959	12.1096	5.6384	91.3973	144.5151	157.337	111.8521	52.7068	212.0603	284.137	518.0164	243.3315	681.9123	70.7726	248.3178	090319	AAS1010	060801	Normal	Homogeneous	Homogeneous	Normal	Normal	0		0		0	060517
At1g50770	Col-0	SALK_060403	060421	060711	P12922	RL03662		F10093	54.2	4.15	060807	absolute	1225.7746	211.9606	810.9352	742.5803	3.2958	97.8254	667.4817	6372.7155	526.0451	19.2	7.1944	154.169	180.8394	279.7408	175.0817	62.7549	346.8056	238.7437	1080.5803	609.5155	293.369	90.4507	349.031	090319	AAS1010	060801	Normal	Homogeneous	Homogeneous	Normal	Normal	0		0		0	060517
At1g09940	Col-0	SALK_061742	060421	060711	P12925	RL03667		F10093	54.8	3.57	060807	absolute	712.8548	176.8767	481.0466	781.2438	2.5589	28.8548	154.1315	3261.1233	277.2932	9.0247	2.8877	101.5726	129.9014	138.274	106.0384	56.5205	234.2356	212.2027	401.0247	223.3863	807.2384	75.737	228.5479	090319	AAS1010	060801	Normal	Homogeneous	Homogeneous	Normal	Normal	0		0		0	060517
At2g24050	Col-0	SALK_076633	060421	060711	P12927	RL03668		F10093	58.1	3.75	060807	absolute	742.5425	151.3973	369.8192	473.0904	2.4219	29.2986	246.0384	3076.6685	183.7973	7.9781	4.2521	97.5671	163.1014	204.126	125.2219	60.3233	248	197.9671	514.2795	255.0192	415.2384	80.9753	262.8877	090319	AAS1010	060801	Normal	Homogeneous	Homogeneous	Normal	Normal	0		0		0	060517
At1g08070	Col-0	SALK_084804	060421	060711	P12928	RL03669		F10093	54.9	3.57	060807	absolute	731.2932	160.7836	510.8877	782.5644	2.2466	43.3699	227.4192	3039.2548	196.2904	13.1178	6.411	89.874	148.0274	192.8822	116.6575	60.2137	233.6986	225.6	511.9507	261.9562	702.5644	73.5671	243.8082	090319	AAS1010	060801	Normal	Homogeneous	Homogeneous	Normal	Normal	0		0		0	060517
At1g37140	Col-0	SALK_075516	060421	060711	P12929	RL03663		F10093	55.7	3.4	060807	absolute	550.6753	138.0675	477.7143	728.0416	2.1143	10.0364	74.4	2998.5039	254.213	6.0727	4.0519	78.1195	99.7195	108.613	93.2987	57.7766	200.7688	124.9351	381.0909	233.3091	811.2519	66.8468	187.2727	090319	AAS1010	060801	Normal	Homogeneous	Homogeneous	Normal	Normal	0		0		0	060517
At3g51860	Col-0	SALK_072116	060421	060711	P12931	RL03661		F10093	56.5	3.73	060807	absolute	640.4857	150.5086	417.5943	562.2743	1.4914	18.4	153.96	3034.4057	255.8857	7.6971	2.4114	86.5657	117.4971	144.9257	114.0114	61.2743	217.08	189.4857	451.0629	258.32	528.0629	69.8914	214.36	090319	AAS1010	060801	Normal	Homogeneous	Homogeneous	Normal	Normal	0		0		0	060517
At5g10390	Col-0	SALK_096240	060421	060711	P12933	RL03665		F10093	56.2	3.77	060807	absolute	822.5189	181.1459	586.5676	1028.6324	2.0703	34.2757	224.6919	3416.7297	247.0486	12.7297	5.2162	105.6811	166.5838	205.2919	132.1243	67.0054	250.373	233.5568	675.0378	307.5676	733.2324	88.7676	274.8811	090319	AAS1010	060801	Normal	Homogeneous	Homogeneous	Normal	Normal	0		0		0	060517
At1g19840	Col-0	SALK_056069	060421	060711	P12935	RL03654		F10093	57.2	3.55	060807	absolute	642.9946	148.8054	466.7459	758.1243	1.6703	26.7189	180.6324	2875.973	255.4378	11.1946	5.9081	89.8703	126.9676	139.2703	98.1243	51.8865	207.6	308.7784	441.0595	262.8162	1370.1081	76.4649	211.027	090319	AAS1010	060801	Normal	Homogeneous	Homogeneous	Normal	Normal	0		0		0	060517
At5g20610	Col-0	SALK_098762	060421	060711	P12940	RL03670		F10093	54.4	3.77	060807	absolute	691.8761	162.5239	443.5944	860.9634	2.7662	34.1296	161.6113	3220.2423	248.4282	9.6338	4.062	102.0789	143.3746	176.0282	115.9099	66.5521	244.4901	183.2732	479.3746	312.0958	516.0732	79.8986	251.6394	090319	AAS1010	060801	Normal	Homogeneous	Homogeneous	Normal	Normal	0		0		0	060517
At5g20930	Col-0	SALK_082965	060421	060711	P12941	RL03649		F10093	58.3	3.98	060807	absolute	716.7568	139.6865	489.1568	844.7189	2.3189	54.3784	228.8216	3257.827	319.1351	12.0595	6.0324	94.4378	152.0703	165.3514	106.4486	51.4	230.0432	216.0757	546.0378	291.3514	623.9514	68.6378	260.1243	090319	AAS1010	060801	Normal	Homogeneous	Homogeneous	Normal	Normal	0		0		0	060517
At2g28880	Col-0	SALK_095283	060421	060711	P12947	RL03666		F10093	55.6	3.78	060807	absolute	692.3579	185.0158	543.2158	784.6737	2.0211	28.0579	193.7053	3037.6737	224.2368	10.0842	5.6158	100.6895	156.5421	160.6421	128.2053	64.3316	248.1632	212.4263	456.0895	265.9842	664.0211	86.1158	252.1684	090319	AAS1010	060801	Normal	Homogeneous	Homogeneous	Normal	Normal	0		0		0	060517
At5g56090	Col-0	SALK_083548	060421	060711	P12948	RL03671		F10093	57	3.63	060807	absolute	712.8304	161.838	489.3823	856.7139	1.6911	42.238	307.1392	3146.9266	197.3873	14.2329	3.5241	108.3646	155.7063	224.8658	132.8709	60.9519	243.3924	241.5443	558.3747	284.2076	708.8759	77.6304	266.4152	090319	AAS1010	060801	Normal	Homogeneous	Homogeneous	Normal	Normal	0		0		0	060517
At2g46915	Col-0	SALK_082973	060421	060711	P12949	RL03664		F10093	55.5	3.29	060807	absolute	570.0649	114.0324	319.5838	640.1514	1.6649	23.3946	166.7297	2733.773	236.0216	6.5676	2.5189	85.4865	127.9297	154.4541	88.7568	48.2811	204.4757	385.1405	331.9405	225.6378	941.2432	68.3135	225.1676	090319	AAS1010	060801	Normal	Homogeneous	Homogeneous	Normal	Normal	0		0		0	060517
At4g17460	Col-0	SALK_059835	060421	060711	P12950	RL03660		F10093	56.4	3.62	060807	absolute	893.2054	175.3892	623.7297	941.5459	2.1514	43.4216	271.4865	3400.6054	285.7514	13.3676	3.6324	102.2108	153.0432	193.2	140.1838	62.0486	253.3514	336.6108	706.6649	259.5243	644.5297	78.3514	264.4703	090319	AAS1010	060801	Normal	Homogeneous	Homogeneous	Normal	Normal	0		0		0	060517
At5g49220	Col-0	SALK_054641	060421	060711	P12966	RL03650		F10093	57.2	3.66	060807	absolute	635.7029	180.4686	420.7029	870.3086	1.8286	31.4971	287.1657	3833.2057	283.4914	8.4457	4.7314	112.7371	161.9829	180.7829	116.7543	56.6686	245.1143	489.7714	434.2286	249.3429	1007.1029	76.1086	280.48	090319	AAS1010	060801	Normal	Homogeneous	Homogeneous	Normal	Normal	0		0		0	060517
At1g79110	Col-0	SALK_053473	060421	060711	P12967	RL03655		F10093	56.5	3.51	060807	absolute	523.707	130.738	377.2901	566.8338	1.4535	30.1465	152.2085	3451.3634	335.9718	7.5718	3.6394	80.693	116.6141	124.569	80.5296	54.3549	220.4225	226.1859	349.9211	231.4479	824.7549	62.231	205.7239	090319	AAS1010	060801	Normal	Homogeneous	Homogeneous	Normal	Normal	0		0		0	060517
At1g53140	Col-0	SALK_065118	060421	060711	P12971	RL03656		F10093	55.4	4.13	060807	absolute	1013.863	295.6219	1003.6384	1252.4603	3.3644	43.6493	153.5342	4965.4027	888.8055	7.8959	3.9781	183.0356	203.4027	226.1151	166.0712	66.137	332.274	749.8795	1431.2	443.3315	419.9452	108.674	353.6712	090319	AAS1010	060801	Normal	Homogeneous	Heterogeneous	Darker than Normal	Normal	0		0		0	060517
At1g50960	Col-0	SALK_055721	060421	060711	P12974	RL03652		F10093	62.3	3.61	060807	absolute	643.7179	148.0718	500.1846	828.7538	1.9128	22.4308	150.9282	3104.5487	221.3744	10.9487	3.9436	88.1231	116.4359	137.6615	107.0974	52.8872	206.4051	241.3333	432.6103	236.8769	1081.7692	71.8821	201.0564	090319	AAS1010	060801	Normal	Homogeneous	Homogeneous	Normal	Normal	0		0		0	060517
At5g19050	Col-0	SALK_088713	060421	060711	P12977	RL03653		F10093	56	3.92	060807	absolute	621.8971	159.3829	430.2971	835.1314	3.0514	18.4	132.1771	3622.4857	267.32	8.28	3.5086	104.68	141.3486	140.8971	110.9257	64.8	235.3486	209.3257	462.3657	259.56	684.4343	80.6057	239.8286	090319	AAS1010	060801	Normal	Homogeneous	Homogeneous	Normal	Normal	0		0		0	060517
At3g21570	Col-0	SALK_069140	060421	060711	P12978	RL03651		F10093	56.8	3.65	060807	absolute	571.5342	150.1418	385.4684	745.6051	2.0203	18.2481	187.4228	3302.4456	319.9089	8.5266	3.4633	103.1038	142.1468	164.7342	124.6177	59.2203	222.8101	240.7595	400.7342	258.8658	691.9797	74.0051	253.9949	090319	AAS1010	060801	Normal	Homogeneous	Homogeneous	Normal	Normal	0		0		0	060517
At1g50750	Col-0	SALK_066042	060421	060711	P12980	RL03659		F10093	57.4	3.94	060807	absolute	584.8557	186.4861	487.0684	809.5696	2.1722	11.8937	89.4684	3365.1595	266.5772	5.3823	6.1316	91.6152	119.681	124.7696	99.5544	65.9646	218.0051	191.119	400.7342	218.7899	591.1038	73.1848	215.1291	090319	AAS1010	060801	Normal	Homogeneous	Homogeneous	Normal	Normal	0		0		0	060517
At3g43540	Col-0	SALK_078598	060421	060711	P12983	RL03657		F10093	56.3	3.47	060807	absolute	522.5081	145.3568	386.1676	586.2541	2.3027	15.9514	78.2486	2669.0216	151.6865	5.3946	4.6486	87.8108	113.2486	113.9351	94.5135	55.6865	197.7514	169.5405	370.0432	207.6432	892.373	72.3297	200.6	090319	AAS1010	060801	Normal	Homogeneous	Homogeneous	Normal	Normal	0		0		0	060517
At5g14320	Col-0	SALK_087496	060421	060711	P12984	RL03658		F10093	57	3.65	060807	absolute	578.6053	135.7737	385.4316	758.9947	2.1579	31.7684	248.7684	3446.4579	288.9632	11.6211	5.1842	94.1684	144.3158	180.1263	114.7789	55.9368	226.6263	263.4526	424.8842	292.0105	873.8474	71.2105	244.4474	090319	AAS1010	060801	Normal	Homogeneous	Homogeneous	Normal	Normal	0		0		0	060517
At4g39140	Col-0	SALK_099042	060421	060711	P12852	RL03695		F10094	54.5	2.86	060807	absolute	473.5771	90.9543	315.6743	543.0114	1.1257	22.5029	137.6171	2480.1086	233.2857	9.4971	3.6343	73.1314	112.8971	116.6229	88.64	38.0914	146.9086	238.28	313.9829	228.4343	533	54.8057	186.4629	090319	AAS1010	060801	Normal	Homogeneous	Homogeneous	Normal	Normal	0		0		0	060517
At5g12150	Col-0	SALK_115544	060421	060711	P12856	RL03694		F10094	55	2.83	060807	absolute	361.2821	71.4154	288.7744	487.0103	1.2872	14.4	66.2308	2169.8	159.9641	5.2513	4.1385	51.5077	76.6513	82.9692	64.0923	38.3026	118.7846	178.8667	250.3179	186.1897	919.959	49.5385	134.0974	090319	AAS1010	060801	Normal	Homogeneous	Homogeneous	Normal	Normal	0		0		0	060517
At1g07270	Col-0	SALK_128156	060421	060711	P12870	RL03693		F10094	56.1	3.35	060807	absolute	625.28	176.68	432.1067	670.3333	1.8	16.0533	211.4	2804.7467	246.7067	9.52	4.8533	124.36	165.56	153.1733	129.32	54.7467	209.04	157.88	394.48	343.7333	521.08	71.88	301.2533	090319	AAS1010	060801	Normal	Heterogeneous	Homogeneous	Normal	Normal	1	Aborted	0		0	060517
At5g02710	Col-0	SALK_148214	060421	060711	P12874	RL03692		F10094	54.9	3.04	060807	absolute	547.0028	88.8225	297.0592	579.5099	1.0986	10.3155	81.2845	2993.3634	220.738	5.0592	4.2197	70.9183	104.5465	104.0282	69.8817	48.6423	165.7465	147.3465	343.3352	211.6338	832.2817	59.8254	173.7239	090319	AAS1010	060801	Normal	Homogeneous	Homogeneous	Normal	Normal	0		0		0	060517
At1g13200	Col-0	SALK_106235	060421	060711	P12878	RL03688		F10094	56.9	3.25	060807	absolute	441.1013	135.9792	460.613	575.2208	1.761	62.1506	256.9195	2137.6052	298.5143	25.9065	5.226	218.9299	226.3636	271.0753	129.2208	48.2182	227.1273	2833.6987	594.6701	278.2649	1029.5792	73.0234	360.587	090319	AAS1010	060801	Normal	Homogeneous	Homogeneous	Normal	Normal	0		0		0	060517
At5g58630	Col-0	SALK_117212	060421	060711	P12882	RL03687		F10094	58.9	2.93	060807	absolute	611.38	108.02	275.48	566.54	2.76	12.08	120.2	2776.76	323.72	6.1	4.02	63.2	103.14	102.86	93.12	51.28	151.76	154.32	380.46	420.98	818.92	65.28	204	090319	AAS1010	060801	Normal	Homogeneous	Homogeneous	Normal	Normal	0		0		0	060517
At1g03060	Col-0	SALK_148574	060421	060711	P12900	RL03696		F10094	56.8	3.89	060807	absolute	719.6686	211.4057	432.1943	963.92	2.56	12.0229	122.4	4314.4114	466.1714	6.4229	8.3886	109.9771	157.4857	146.5371	126.1029	72.3429	265.0743	247.7257	499.5657	333.1429	797.0629	98.6743	278.0686	090319	AAS1010	060801	Normal	Homogeneous	Heterogeneous	Lighter than Normal	Normal	0		0		0	060517
At5g41960	Col-0	SALK_106257	060421	060711	P12904	RL03691		F10094	54.4	2.96	060807	absolute	564.5924	124.6532	489.1848	678.5671	1.9342	23.6	149.5139	2941.438	210.1519	9.3367	2.481	97.5899	145.0228	163.7165	106.4456	56.1165	213.9139	383.3418	490.081	265.1595	1282.7392	74.4709	224.9772	090319	AAS1010	060801	Normal	Homogeneous	Homogeneous	Normal	Normal	0		0		0	060517
At1g68160	Col-0	SALK_121145	060421	060711	P12908	RL03684		F10094	55	3	060807	absolute	537.4667	132.6476	437.2571	576.0762	4.3429	11.5238	129.4476	3394.9524	374.9905	6.781	15.6952	88.8952	147.3714	131.9429	101.1238	61.9429	206.2286	148.0762	407.6381	440.1143	650.6476	81.6952	253.0286	090319	AAS1010	060801	Normal	Homogeneous	Homogeneous	Normal	Normal	0		0		0	060517
At1g73090	Col-0	SALK_135373	060421	060711	P12912	RL03690		F10094	56.9	2.94	060807	absolute	354.5056	98.2389	257.4722	379.4111	1.4111	7.5778	90.1389	1948.2889	161.3611	5.5333	2.5278	79.0833	103.3111	94.8667	69.8833	40.9056	142.8944	111.0944	241.6167	173.5167	613.9056	48.1111	166.5167	090319	AAS1010	060801	Normal	Heterogeneous	Homogeneous	Normal	Normal	1	Aborted	0		0	060517
At5g24650	Col-0	SALK_149871	060421	060711	P12916	RL03689		F10094	58.6	3.28	060807	absolute	453.8389	79.9222	290.9167	555.4333	2.2722	12.1278	97.3833	2711.9889	212.0111	5.2056	3.8667	69.1611	101.1611	100.0444	69.0944	44.8333	158.2444	135.6667	312.1833	220.1944	1055.8	59.6167	172.3111	090319	AAS1010	060801	Normal	Homogeneous	Homogeneous	Normal	Normal	0		0		0	060517
At1g03600	Col-0	SALK_108290	060421	060711	P12930	RL03686		F10094	56	3.35	070507	absolute	530.6254	118.2873	338.7944	593.8986	1.2451	22.3606	158.9408	2651.7634	178.6648	9.7521	3.707	83.3465	114.3606	141.4254	95.662	53.2056	197.2282	178.5014	360.631	226.8169	695.2958	65.5831	200.2648	090319	AAS1010	060801	Normal	Homogeneous	Homogeneous	Normal	Normal	0		0		0	060517
At5g57970	Col-0	SALK_121864	060421	060711	P12934	RL03672		F10094	56.4	2.97	060807	absolute	440.4343	88.0971	310.4857	536.5029	1.7886	12.6229	146.9886	2314.0629	232.3771	7.3029	2.28	72.3257	98.8857	110.6229	78.8457	45.0914	148.0286	158.1886	312.7086	171.2571	867.7829	53.6229	171.1429	090319	AAS1010	060801	Normal	Homogeneous	Homogeneous	Normal	Normal	0		0		0	060517
At5g23450	Col-0	SALK_152371	060421	060711	P12942	RL03685		F10094	55.5	2.98	070507	absolute	455.36	73.584	164.8907	244.752	1.2427	24.624	76.4853	1870.3467	117.024	3.7013	1.472	76.2933	101.0933	133.1253	109.3653	38.8427	132.9067	216.8853	203.4933	189.536	598.416	53.472	196.5173	090319	AAS1010	060801	Normal	Homogeneous	Homogeneous	Normal	Normal	0		0		0	060517
At1g19870	Col-0	SALK_108620	060421	060711	P12946	RL03673		F10094	55.9	3.15	060807	absolute	577.7653	143.296	405.0347	546.112	1.3653	22.912	164.8053	2719.4293	314.8107	8.5067	2.8693	103.4133	121.0613	159.3227	110.4533	47.2107	179.28	292.0107	490.096	209.9733	997.5627	68.752	222.7627	090319	AAS1010	060801	Normal	Homogeneous	Homogeneous	Normal	Normal	0		0		0	060517
At1g03680	Col-0	SALK_125097	060421	060711	P12960	RL03678		F10094	55.3	2.97	060807	absolute	504.1257	91.4343	283.7829	602.5371	1.6743	33.7829	262.3029	2573.5143	200.2743	10.96	3.36	71.0286	127.8343	143.0171	84.7714	42.88	178.0343	233.6571	338.5257	240.72	730.8343	52.9714	202.6	090319	AAS1010	060801	Normal	Homogeneous	Homogeneous	Normal	Normal	0		0		0	060517
At1g52960	Col-0	SALK_152542	060421	060711	P12968	RL03677		F10094	57.4	3.56	060807	absolute	582.92	146.8114	577.7714	716.8286	2.4229	20.2171	177.4286	3173.0286	230.4629	10.5714	7.2229	143.3829	148.88	173.0686	132.0629	53.76	211.6857	202.7371	545.4343	222.32	945.6857	75.52	245.3486	090319	AAS1010	060801	Normal	Homogeneous	Homogeneous	Normal	Normal	0		0		0	060517
At5g56840	Col-0	SALK_109611	060421	060711	P12972	RL03676		F10094	57.2	3.13	060807	absolute	553.7189	124.5297	395.0108	782.2973	1.8595	20.8378	132.9081	2640.1135	191.0811	8.2757	4.3784	95.8703	119.027	134.4811	99.2541	49.9622	182.6486	203.3135	415.0162	210.4378	1186.7297	69.4757	194.4595	090319	AAS1010	060801	Normal	Homogeneous	Homogeneous	Normal	Normal	0		0		0	060517
At1g60230	Col-0	SALK_126003	060421	060711	P12976	RL03674		F10094	56.3	2.93	060807	absolute	473.6107	94.224	300.7733	554.8213	1.3493	14.256	115.488	2386.304	207.7227	6.1547	3.952	120.7147	103.7067	118.56	77.8827	42.3467	142.3627	189.5467	297.3013	220.4693	1420.3947	59.4133	176.2187	090319	AAS1010	060801	Normal	Homogeneous	Homogeneous	Normal	Normal	0		0		0	060517
At1g74130	Col-0	SALK_142411	060421	060711	P12990	RL03675		F10094	60.5	3.32	070507	absolute	550.32	123.2971	403.7371	639.4057	1.5543	23.08	172.5486	2730.7029	290.9029	10.9314	3.3543	99.12	127.1771	154.3771	98.5486	55.8514	188.4571	207.7086	432.36	265.5086	1143.2171	68.1029	201.6	090319	AAS1010	060801	Normal	Homogeneous	Homogeneous	Normal	Normal	0		0		0	060517
At2g23350	Col-0	SALK_113383	060421	060711	P13002	RL03679		F10094	55.4	3.46	060807	absolute	705.3158	162.2105	463.2526	784.7632	1.7895	22.9	165.2421	3279.7316	274.9789	11.2158	5.1158	121.0526	148.2316	165.4737	113.8263	62.3263	260.7	238.8158	480.0526	330.4211	1193.0263	75.8211	240.2526	090319	AAS1010	060801	Normal	Homogeneous	Homogeneous	Normal	Normal	0		0		0	060517
At3g56710	Col-0	SALK_127478	060421	060711	P13020	RL03680		F10094	57.2	3.45	060807	absolute	593.7444	142.6333	389.6556	639.2111	2.0056	26.45	162.2167	2791.0611	212.5444	10.1889	4.4	106.1556	129.8778	160.2833	109.25	53.4056	201.7389	220.9667	409.0889	249.6556	1198	72.9333	216.6	090319	AAS1010	060801	Normal	Homogeneous	Homogeneous	Normal	Normal	0		0		0	060517
At3g46750	Col-0	SALK_143607	060421	060711	P13024	RL03683		F10094	55.5	3.36	060807	absolute	460.3389	104.0778	316.3722	612.0222	1.8944	17.3611	122.8278	2489.9222	218.65	7.0222	4.3833	94.3556	103.7556	116.8333	87.4722	46.4333	168.2944	139.2722	318.0167	181.1833	766.6556	59.5444	188.8111	090319	AAS1010	060801	Normal	Homogeneous	Homogeneous	Normal	Normal	0		0		0	060517
At2g25920	Col-0	SALK_144364	060421	060711	P13028	RL03681		F10094	57.5	3.25	060807	absolute	406.84	88.4743	256.8629	504.9314	1.0686	7.6514	88.3886	2528.3429	189.0229	4.08	5.92	54.6457	91.6343	91.6914	71.88	46.9257	155.0914	126.7143	260.8514	180.9771	550.8971	50.8514	157.4571	090319	AAS1010	060801	Normal	Homogeneous	Homogeneous	Normal	Normal	0		0		0	060517
At1g08630	Col		060421	060711	P13032	RL03682		F10094	55.4	3.54	060807	absolute	698.6849	166.1315	501.7589	560.7671	42.4932	27.7205	275.6548	2424.1699	520.9151	13.1123	10.3836	150.6192	136.5973	171.8959	127.5068	53.3315	262.4164	225.1452	526.9534	13468.8932	593.8795	79.211	179.7973	090319	AAS1010	060801	Normal	Homogeneous	Homogeneous	Normal	Normal	0		0		0	060517
At5g66650	Col-0	SALK_037347	060426	060718	P13044	RL03716		F10095	57.4	3.21	060814	absolute	489.4769	77.9949	397.0718	595.7846	2.0154	52.2	174.5795	2597.6051	364.0103	9.3846	8.2769	70.9846	130.0462	130.8769	80.8103	31.1949	139.9538	678.7487	428.3179	148.8974	524.0615	53.4718	237.1436	090319	AAS1011	060803	Normal	Homogeneous	Homogeneous	Normal	Normal	0		0		0	060525
At4g10000	Col-0	SALK_019119	060426	060718	P13074	RL03787		F10095	56.7	3.21	060814	absolute	720.4368	124.3632	743.2526	1271.9	1.8	25.6947	212.5368	2625.1474	201.8316	10.2789	2.3053	66.6579	105.6947	139.2632	100.2368	42.4842	173.7526	237.3	555.5211	162.1368	675.5474	83.7421	224.4211	090319	AAS1011	060804	Normal	Homogeneous	Homogeneous	Normal	Normal	0		0		0	060525
At1g08530	Col-0	SALK_018465	060426	060718	P13075	RL03784		F10095	54.1	3.06	060814	absolute	566.1096	141.7151	435.3808	606.1863	1.2548	53.3918	229.2164	2113.1014	229.1507	12.0877	8.8384	91.9123	175.1562	182.5863	98.5589	43.7699	174.7068	1318.526	449.8849	228.5151	927.2712	69.6055	289.1507	090319	AAS1011	060804	Normal	Homogeneous	Homogeneous	Normal	Normal	0		0		0	060525
At1g66090	Col-0	SALK_018440	060426	060718	P13076	RL03780		F10095	55.8	3.21	060814	absolute	468.912	90.8907	464.1867	650.9493	1.6533	34.6773	133.8293	2232.8053	233.5147	6.5067	2.9707	64.4587	118.08	127.8667	86.9867	42.1493	136.8587	266.512	426.608	165.2427	506.7573	63.0507	211.872	090319	AAS1011	060803	Normal	Homogeneous	Homogeneous	Normal	Normal	0		0		0	060525
At5g43830	Col-0	SALK_016986	060426	060718	P13077	RL03721		F10095	58.6	3.07	060814	absolute	377.4986	62.6873	359.2225	636.3493	2.969	25.3352	196.2817	2291.4704	297.8761	8.5239	3.7915	70.5127	97.662	90.9634	56.0282	32.293	109.8141	918.2141	345.4535	144.2704	581.3014	46.9296	178.3042	090319	AAS1011	060803	Normal	Homogeneous	Homogeneous	Normal	Normal	0		0		0	060525
At3g52320	Col-0	SALK_016775	060426	060718	P13078	RL03717		F10095	58.2	3.19	060814	absolute	610.8778	121.8778	732.6611	833.2	2.9	31.3	204.2611	3142.3444	339.0167	8.5833	3.6611	108.3222	132.5889	129.9778	108.9444	43.0667	148.8778	278.4944	562.0333	206.1167	1024.9556	75.4	261.5056	090319	AAS1011	060803	Normal	Homogeneous	Homogeneous	Normal	Normal	0		0		0	060525
At4g22890	Col-0	SALK_024747	060426	060718	P13080	RL03722		F10095	57.8	3.13	060814	absolute	459.1333	64.9026	420.1385	734.7026	0.8872	23.3231	190.6462	2593.4821	235.0564	9.441	3.2615	52.8769	113.8718	112.1897	62.041	26.5436	113.0513	281.5282	410.8051	145.8308	545.7128	46.041	213.1846	090319	AAS1011	060803	Normal	Homogeneous	Homogeneous	Normal	Normal	0		0		0	060525
At4g29480	Col-0	SALK_023571	060426	060718	P13081	RL03719		F10095	57.1	3.19	060814	absolute	925.1093	72.6453	545.4507	488.8907	2.1867	37.632	357.1947	2024.72	262.0427	11.344	2.496	57.2747	121.7387	123.8453	80.8533	31.808	133.92	275.9947	424.8587	202.3253	645.0187	52.7573	228.8907	090319	AAS1011	060803	Normal	Homogeneous	Homogeneous	Normal	Normal	0		0		0	060525
At1g06380	Col-0	SALK_022100	060426	060718	P13082	RL03715		F10095	58.6	3.44	060814	absolute	517.0615	83.8154	507.6872	587.0718	3	24.9385	180.3487	2565.4718	251.8769	8.9641	7.7795	73.559	98	97.3795	69.4256	34.4205	115.8564	199.7128	408.1333	197.8821	598.6154	47.0667	187.9641	090319	AAS1011	060803	Normal	Homogeneous	Homogeneous	Normal	Normal	0		0		0	060525
At3g47640	Col-0	SALK_021217	060426	060718	P13083	RL03711		F10095	57.7	3.33	060814	absolute	434.3013	53.7922	320.2442	438.0675	0.3636	25.1636	136.7844	2040.3636	237.5688	6.9351	1.761	54.6701	70.161	71.0234	50.1247	24.6805	91.5273	252.639	314.5506	155.6416	436.7636	39.0909	144	090319	AAS1011	060803	Normal	Homogeneous	Homogeneous	Normal	Normal	0		0		0	060525
At5g20250	Col-0	SALK_035336	060426	060718	P13120	RL03720		F10095	57.5	3.45	060814	absolute	480.6872	119.6051	476.6154	742	3.1128	102.2154	416.9795	2388.2564	625.1128	32.2667	4.3231	132.1282	288.2974	281.9282	115.1949	34.1897	261.3949	2268.8974	561.8974	310.9231	421.0103	71.0564	504.3641	090319	AAS1011	060803	Smaller than normal	Heterogeneous	Homogeneous	Lighter than Normal	Normal	0		0		0	060525
At1g72020	Col-0	SALK_010837	060426	060718	P13141	RL03783		F10095	54.6	3.07	060814	absolute	536.7595	101.0937	440.6329	637.9747	1.0025	40.5165	202.9772	1785.5949	195.8937	10.9772	6.7848	51.7316	121.6152	144.6025	94.6481	35.0177	136.8911	1076.2785	409.7468	197.3772	520.5722	60.1823	223.1899	090319	AAS1011	060804	Normal	Homogeneous	Homogeneous	Normal	Normal	0		0		0	060525
At1g03130	Col-0	SALK_011908	060426	060718	P13142	RL03786		F10095	55.7	3.24	060814	absolute	545.441	201.5385	562.8359	764.6205	1.7487	107.5026	561.5333	2199.2205	370.6718	41.0872	9.4872	392.8564	323.4974	359.9026	181.6667	43.041	347.9846	3262.0923	798.7744	310.1026	686.7846	102.9128	530.6205	090319	AAS1011	060804	Normal	Homogeneous	Homogeneous	Normal	Normal	0		0		0	060525
At4g25660	Col-0	SALK_011945	060426	060718	P13143	RL03788		F10095	55.1	3.45	060814	absolute	518.3288	115.9726	535.0301	866.8877	1.7973	29.7425	214.6247	2074.9918	200.2575	7.9014	4.7233	66.3452	133.863	157.4466	112.674	42.9589	166.4438	217.7041	439.4521	189.4849	344.0274	73.4521	234.2849	090319	AAS1011	060804	Normal	Homogeneous	Homogeneous	Normal	Normal	0		0		0	060525
At1g05810	Col-0	SALK_015171	060426	060718	P13144	RL03710		F10095	58.1	3.36	060814	absolute	517.5081	54.4811	382.1297	584.7243	1.4486	27.6486	198.0757	2038.627	209.373	7.5838	2.9189	47.0595	79.1081	82.0108	57.0757	23.3243	98.9027	200.0324	376.2054	139.8865	431.4108	44.5946	155.1351	090319	AAS1011	060803	Normal	Homogeneous	Homogeneous	Normal	Normal	0		0		0	060525
At4g31560	Col-0	SALK_015471	060426	060718	P13145	RL03714		F10095	57.1	3.39	060814	absolute	678.4432	92.0108	461.973	533.3946	1.9405	44.0595	298.1351	2941.9946	327.173	11.7081	6.2649	74.2108	132.7568	148.9892	100.2973	33.6811	178.3135	372.7405	598.1892	164.6595	659.4541	54.9459	249.3622	090319	AAS1011	060803	Normal	Homogeneous	Homogeneous	Normal	Normal	0		0		0	060525
At1g20810	Col-0	SALK_007247	060426	060718	P13161	RL03779		F10095	56.5	3.28	060814	absolute	651.9278	253.5833	556.1833	781.1444	3.1778	149.4944	1038.4556	2565.0167	599	30.3167	7.9556	276.7333	445.4278	498.7167	243.0278	37.6556	437.3778	2477.1556	844.9444	615.1611	969.6	109.4556	731.1944	090319	AAS1011	060803	Normal	Homogeneous	Homogeneous	Normal	Normal	0		0		0	060525
At2g22090	Col-0	SALK_001364	060426	060718	P13167	RL03709		F10095	57.3	3.64	060814	absolute	464.4506	93.7266	440.1266	769.2506	1.4025	24.6684	184.1215	3099.1696	274.3089	10.6532	3.9392	64.5975	109.3671	112.5722	84.9722	36.162	135.8785	341.7519	473.2911	163.3772	383.0329	53.0582	198.0203	090319	AAS1011	060803	Normal	Homogeneous	Homogeneous	Normal	Normal	0		0		0	060525
At1g03010	Col-0	SALK_001828	060426	060718	P13168	RL03713		F10095	57.7	3.26	060814	absolute	347.2324	65.0486	402.2216	700.2324	2.5838	19.7622	162.2216	2841.9946	207.8703	7.0865	1.8649	75.4162	101.2378	82.7946	65.7676	27.1351	118.9946	165.7243	402.7946	165.7189	444.9351	50.0108	192.5784	090319	AAS1011	060803	Normal	Homogeneous	Homogeneous	Normal	Normal	0		0		0	060525
At1g03600	Col-0	SALK_004769	060426	060718	P13170	RL03712		F10095	56.9	3.61	060814	absolute	393.0556	95.0056	567.2611	808.4556	0.7833	29.9889	171.9167	2897.0556	162.9278	9.5111	7.1056	87.4278	107.5056	98.1333	78.3722	32.5611	124.6444	416.2389	376.2389	213.05	356.2889	47.8333	217.2	090319	AAS1011	060803	Normal	Homogeneous	Homogeneous	Normal	Normal	0		0		0	060525
At1g72010	Col-0	SALK_045755	060426	060718	P13191	RL03790		F10095	55.6	3.51	060814	absolute	469.1221	92.4312	433.5377	657.6156	1.4805	16.4468	110.0416	2433.2987	183.3091	5.6987	4.8571	57.5532	97.2364	99.4753	73.0182	46.6753	152.9143	159.2623	381.1792	187.4753	376.9403	66.8416	188.7948	090319	AAS1011	060804	Normal	Homogeneous	Homogeneous	Normal	Normal	0		0		0	060525
At1g08500	Col-0	SALK_033290	060426	060718	P13196	RL03789		F10095	56.3	3.42	060814	absolute	410.8571	78.5247	358.3429	497.2623	2.4623	24.0883	150.0364	2188.3221	112.9506	5.2156	3.1636	54.3325	99.7455	121.2156	77.6208	38.9299	136.7065	146.2909	380.6597	183.5117	475.2416	56.4883	187.6987	090319	AAS1011	060804	Normal	Homogeneous	Homogeneous	Normal	Normal	0		0		0	060525
At5g61510	Col-0	SALK_032894	060426	060718	P13201	RL03792		F10095	55.5	3.55	060814	absolute	498.1589	149.5014	842.4384	918.5096	1.2219	24.8219	169.1068	3216.411	248.674	7.8247	5.5178	95.0466	161.0192	151.8027	105.9507	56.0493	209.6438	386.9699	588.7945	203.3096	511.1068	86.0822	294.0055	090319	AAS1011	060804	Normal	Homogeneous	Homogeneous	Normal	Normal	0		0		0	060525
At5g17660	Col-0	SALK_045034	060426	060718	P13204	RL03791		F10095	54.3	3.06	060814	absolute	531.2519	90.2026	553.5065	874.5455	2.2026	58.5455	189.5688	2285.974	164.7636	9.5429	6.3792	72.4571	123.7558	141.5792	101.6468	41.0753	148.9766	299.2519	502.1766	192.7481	615.0753	66.1039	222.9455	090319	AAS1011	060804	Normal	Homogeneous	Homogeneous	Normal	Normal	0		0		0	060525
At1g11730	Col-0	SALK_044150	060426	060718	P13209	RL03785		F10095	55.3	3.85	060814	absolute	608.4055	138.7288	522.9918	759.8849	2.9151	33.1178	173.474	2763.3425	272.8658	8.4822	2.2685	103.0192	168.663	191.5507	111.5781	49.8137	206.8767	466.0658	515.8301	209.4027	292.3397	77.6603	279.7534	090319	AAS1011	060804	Normal	Homogeneous	Homogeneous	Normal	Normal	0		0		0	060525
At1g11360	Col-0	SALK_026026	060426	060718	P13211	RL03781		F10095	54	3.06	060814	absolute	816.9408	155.6732	757.7296	1272.6817	1.3634	58.0958	529.9042	2537.9549	348.4	12.5915	3.6	98.293	164.1465	208.107	143.1662	39.9268	192.2986	326.1014	618.8394	239.7634	810.2197	89.9549	298.0113	090319	AAS1011	060804	Normal	Homogeneous	Heterogeneous	Darker than Normal	Normal	0		0		0	060525
At3g53120	Col-0	SALK_042859	060426	060718	P13214	RL03782		F10095	55.4	3.04	060814	absolute	670.2338	100.0831	620.4052	861.7766	1.9896	30.826	419.7091	1667.9013	250.7377	8.7377	2.9351	70.026	117.8909	154.826	95.4961	41.0338	155.9896	315.2468	435.5584	210.2701	721.813	79.5221	237.2416	090319	AAS1011	060804	Normal	Homogeneous	Homogeneous	Normal	Normal	0		0		0	060525
At1g51400	Col-0	SALK_042126	060426	060718	P13219	RL03723		F10095	59.3	3.54	060814	absolute	740.1183	137.1268	623.1155	1033.0648	2.3493	34.2479	250.0901	2885.1549	380.1296	10.0901	2.9803	92.4225	128.4507	134.738	93.1944	36.9577	170.9183	227.5324	626.2366	203.4592	489.5324	70.231	255.4648	090319	AAS1011	060803	Normal	Homogeneous	Homogeneous	Normal	Normal	0		0		0	060525
At1g18150	Col-0	SALK_037501	060426	060718	P13224	RL03718		F10095	59.1	3.38	060814	absolute	565.8486	80.0162	477.5892	700.4	1.5622	24.1784	209.5514	2501.9297	230.0162	9.0757	2.7622	63.1081	101.6378	91.2595	66.8703	35.7946	126.6811	206.0378	415.0162	186.0811	616.4108	54.9027	190.3946	090319	AAS1011	060803	Normal	Homogeneous	Homogeneous	Normal	Normal	0		0		0	060525
At2g26900	Col-0	SALK_101808	060426	060718	P13147	RL03734		F10096	57.9	3.02	060814	absolute	573.1778	67.3778	441.9889	649.1778	0.6889	58.2778	236.7611	2410.9722	398.8111	8.0944	3.9056	54.0833	138.95	130.0333	55.1889	32.3333	134.2389	1128.4611	395.3444	236.1778	452.2056	44.8111	278.0333	090319	AAS1011	060803	Normal	Homogeneous	Homogeneous	Normal	Normal	0		0		0	060525
At2g26340	Col-0	SALK_048391	060426	060718	P13148	RL03735		F10096	57.2	3.22	060814	absolute	704.169	112.3268	544.6704	798	2.8507	30.7268	201.5662	2933.8028	481.1887	10.2704	6.6423	84.0451	116.1465	122.3268	72.7324	40.9296	142.4394	813.5324	427.5042	159.893	545.6282	62.0958	245.6169	090319	AAS1011	060803	Normal	Homogeneous	Homogeneous	Normal	Normal	0		0		0	060525
At1g60190	Col-0	SALK_064472	060426	060718	P13149	RL03736		F10096	54.7	4.31	060814	absolute	495.3239	117.1549	540.3887	662.5239	0.7099	40.9352	262.0901	3206.6366	597.3296	11.0423	3.0423	186.1296	210.8113	177.3465	80.5521	53.6394	197.431	239.0141	1182.107	289.3859	435.9042	73.2282	372.231	090319	AAS1011	060803	Normal	Homogeneous	Homogeneous	Normal	Normal	0		0		0	060525
At1g15710	Col-0	SALK_081796	060426	060718	P13151	RL03730		F10096	58.7	2.97	060814	absolute	398.0947	61.8211	389.3947	699.0895	1.8263	29.5842	164.4474	2764.5842	290.2211	7.1526	6.4	74.2421	102.2158	81.2842	50.4316	30.2474	123.9	836.4158	337.4842	178.6368	829.6842	47.4842	218.4211	090319	AAS1011	060803	Normal	Homogeneous	Homogeneous	Normal	Normal	0		0		0	060525
At2g26340	Col-0	SALK_099844	060426	060718	P13152	RL03731		F10096	58.3	2.98	060814	absolute	894.6971	69.12	535.6629	905.7371	2.1829	36.8629	226.8629	2262.4457	392.1657	9.7886	3.3314	53.0914	94.4571	111.2571	67.2343	29.64	121.1429	271.7314	431.6686	168.0114	679.6286	53.1543	189.5486	090319	AAS1011	060803	Normal	Homogeneous	Homogeneous	Normal	Normal	0		0		0	060525
At4g02000	Col-0	SALK_046965	060426	060718	P13153	RL03732		F10096	56.8	3.48	060814	absolute	616.3053	85.6579	598.0263	835.3421	1.7368	59.1105	205.1947	2879.0737	623.1368	10.8526	4.5526	72.0947	150.9842	154.6368	65.2105	36.8684	166.2895	1031.7105	498.7105	256.3737	477.0368	57.7632	271.5579	090319	AAS1011	060803	Normal	Homogeneous	Homogeneous	Normal	Normal	0		0		0	060525
At2g24090	Col-0	SALK_064042	060426	060718	P13155	RL03733		F10096	58.3	2.9	060814	absolute	918.6595	127.8757	419.3459	696.0865	1.9568	39.7892	224.6919	2528.0757	588.5838	14.8108	7.8973	127.2973	204.5946	204.1189	104.2378	38.5784	188.7297	1833.4973	547.3946	285.6649	914.9838	78.6811	341.5027	090319	AAS1011	060803	Normal	Homogeneous	Homogeneous	Normal	Normal	0		0		0	060525
At2g37400	Col-0	SALK_079544	060426	060718	P13156	RL03726		F10096				absolute	505.359	78.5795	317.6205	668.6205	0.8051	77.0103	330.4462	2281.4051	367.6615	10.9436	8.0615	76.3538	160.0051	207.3333	67.3949	31.5436	157.5897	1199.0923	403.8359	249.5385	552.8	50.0564	294.1077	090319	AAS1011	060803	Normal	Homogeneous	Homogeneous	Normal	Normal	0		0		0	060525
At2g26900	Col-0	SALK_098692	060426	060718	P13157	RL03727		F10096	57	3.12	070507	absolute	568.3514	61.4216	425.3027	724.7676	0.7081	27.0811	132.9243	2425.5351	320.9622	5.9514	6.9135	46.3189	83.8216	82.027	56.8108	32.1189	109.5514	300.6919	348.7351	212.3405	508.0054	46.8	176.4108	090319	AAS1011	060803	Normal	Homogeneous	Homogeneous	Normal	Normal	0		0		0	060525
At3g02065	Col-0	SALK_046438	060426	060718	P13159	RL03728		F10096	59.5	3.43	060814	absolute	484.6649	75.6865	418.4865	734.4162	3.5027	28.0811	172.9784	3204.3676	405.1189	10.8811	4.0162	64.2162	110.8757	111.5946	67.0703	35.7568	129.3081	533.2378	448.2649	176.4649	431.2595	49.427	204.0378	090319	AAS1011	060803	Normal	Homogeneous	Homogeneous	Normal	Normal	0		0		0	060525
At2g33450	Col-0	SALK_059236	060426	060718	P13160	RL03729		F10096	58.5	3.04	060814	absolute	460.5257	76.2686	452.3257	755.1371	1.3257	23.9943	168.3257	3057.1829	256.8114	6.6914	1.0457	56.1371	98.1143	98.1486	54.1429	33.9143	122.4514	222.4229	378.0114	163.4114	713.6457	50.3257	191.8514	090319	AAS1011	060803	Normal	Homogeneous	Homogeneous	Normal	Normal	0		0		0	060525
At5g44300	Col-0	SALK_046279	060426	060718	P13164	RL03724		F10096	58.4	3.17	060814	absolute	377.1155	67.4028	347.5944	588.2197	1.1718	13.7577	131.8592	2615.8592	288.4056	4.969	0.0789	54.8789	93.5099	80.4169	51.3521	35.4254	111.3352	161.5437	305.0535	161.4085	612.6648	45.0141	175.3521	090319	AAS1011	060803	Normal	Homogeneous	Homogeneous	Normal	Normal	0		0		0	060525
At1g78930	Col-0	SALK_058242	060426	060718	P13165	RL03725		F10096	57.1	3.22	060814	absolute	458.4405	88.5316	409.5949	590.9013	2.5266	42.0405	295.3418	2119.2203	337.9139	10.957	0.8456	95.6152	169.5595	187.3772	96.5215	31.0582	141.6658	552.6532	372.1772	206.5823	590.8203	53.6253	292.1266	090319	AAS1011	060803	Normal	Heterogeneous	Homogeneous	Normal	Normal	1	Aborted	0		0	060525
At5g06270	Col-0	SALK_089888	060426	060718	P13177	RL03764		F10096	57.8	3.24	060814	absolute	730.5722	99.2304	257.4582	312.6886	0.9671	32.1165	145.0582	2015.4532	211.762	4.7342	0.5468	80.2532	106.1063	130.9215	130.0861	37.919	132.2987	359.9494	249.1089	155.8633	760.1165	63.1899	211.0785	090319	AAS1011	060803	Normal	Homogeneous	Homogeneous	Normal	Normal	0		0		0	060525
At1g05810	Col-0	SALK_064845	060426	060718	P13178	RL03765		F10096	56.6	3.17	060814	absolute	424.0333	68.0222	346.8056	657.1056	0.4222	18.05	76.9333	2375.0278	178.5056	4.3611	4.4889	54.4611	80.8889	81.7222	55.8333	40.2611	122.0722	111.5444	338.3333	136.1278	597.5611	51.9222	161.6389	090319	AAS1011	060803	Normal	Homogeneous	Homogeneous	Normal	Normal	0		0		0	060525
At3g54290	Col-0	SALK_102262	060426	060718	P13180	RL03738		F10096	57.8	3.15	060814	absolute	897.8137	106.1534	553.8082	770.6027	0.937	25.1945	188.7726	2741.6	426.1041	10.7836	2.9973	67.1178	112.4822	112.6795	73.4082	42.6959	124.0055	277.8904	470.1973	218.2411	619.4795	51.9178	204.8822	090319	AAS1011	060803	Normal	Homogeneous	Homogeneous	Normal	Normal	0		0		0	060525
At2g30880	Col-0	SALK_087428	060426	060718	P13181	RL03737		F10096	58.1	2.93	060814	absolute	575.0648	72.7324	411.7352	675.2958	0.9972	35.4704	175.0535	2767.1775	347.262	8.8676	2.0732	73.6282	98.2648	109.7127	60.8169	41.2056	127.7577	237.7746	417.1831	162.2761	795.8873	51.138	191.3296	090319	AAS1011	060803	Normal	Homogeneous	Homogeneous	Normal	Normal	0		0		0	060525
At1g64770	Col-0	SALK_103166	060426	060718	P13183	RL03770		F10096	55.8	3.78	060814	absolute	498.9973	114.0986	465.5068	626.5096	2.0712	19.5781	102.0493	2423.4466	265.7425	5.726	5.6822	74.0329	112.5589	112.1534	88.7014	49.9671	153.9233	203.6438	440.9863	182.8877	374.6904	65.5781	209.4411	090319	AAS1011	060803	Normal	Homogeneous	Homogeneous	Normal	Normal	0		0		0	060525
At1g07610	Col-0	SALK_091819	060426	060718	P13184	RL03771		F10096	57.6	3.15	060814	absolute	748.45	199.15	488.7722	679.0167	2.8444	123.4056	623.1167	1971.0056	427.4056	22.7056	4.9778	125.2333	320.6111	303.2	133.4444	38.2722	263.1333	2785.7944	707.0556	495.6222	728.5833	82.4833	549.6333	090319	AAS1011	060803	Normal	Homogeneous	Homogeneous	Normal	Normal	0		0		0	060525
At4g31990	Col-0	SALK_070088	060426	060718	P13185	RL03772		F10096	55.1	3.1	060814	absolute	461.5158	68.5	340.2263	435.7421	1.6316	66.5526	120.0895	1737.9737	323.6842	6.7053	3.9211	51.7684	118.8842	150.6526	75.7789	29.8842	124.5947	844.7895	349.9368	150.4053	345.8368	48	212.2789	090319	AAS1011	060803	Normal	Homogeneous	Homogeneous	Normal	Normal	0		0		0	060525
At5g43720	Col-0	SALK_055217	060426	060718	P13186	RL03773		F10096	57.1	3.4	060814	absolute	735.8216	91.6973	281.427	277.6324	1.0811	54.7622	231.6378	1948	218.0486	5.7135	4.2649	61.5622	152.0649	211.9135	102.8378	40.4541	174.4432	848.3838	289.7892	190.9946	586.2703	61.827	264.3514	090319	AAS1011	060803	Normal	Homogeneous	Homogeneous	Normal	Normal	0		0		0	060525
At5g22150	Col-0	SALK_102524	060426	060718	P13187	RL03769		F10096	56.6	3.04	060814	absolute	555.6693	74.9547	395.7333	723.1307	3.0347	42.3093	230.4213	1827.3013	208.912	13.616	4.0693	130.1013	119.104	149.984	91.6053	36.16	154.6827	1442.5867	439.8827	193.4027	576.64	58.112	214.4267	090319	AAS1011	060803	Normal	Homogeneous	Homogeneous	Normal	Normal	0		0		0	060525
At5g51540	Col-0	SALK_057646	060426	060718	P13226	RL03778		F10096	55.7	3.11	060814	absolute	598.9744	80.6359	428.5487	710.9949	1.159	23.7744	160.9641	2247.1795	193	8.2154	1.0308	73.8923	92.2051	107.3897	72.4667	40.7026	133.7077	177.1179	382.5538	138.6205	892.3692	56.9538	172.3846	090319	AAS1011	060803	Normal	Homogeneous	Homogeneous	Normal	Normal	0		0		0	060525
At4g31360	Col-0	SALK_092343	060426	060718	P13228	RL03777		F10096	56.5	3.14	060814	absolute	462.7013	57.0026	263.9532	567.9584	1.4234	58.5351	162.5558	1346.1351	273.9532	10.1247	6.8052	52.2701	122.3792	152.2597	79.1429	28.1143	145.8494	782.9299	343.0857	193.7714	380.0312	50.7844	226.0104	090319	AAS1011	060803	Normal	Homogeneous	Homogeneous	Normal	Normal	0		0		0	060525
At3g07510	Col-0	SALK_106776	060426	060718	P13229	RL03776		F10096	56.6	3.22	060814	absolute	608.8712	83.1671	418.5315	567.8466	1.5178	43.7151	155.5288	2134.0658	252.4603	10.0384	3.589	110.6466	108.2466	138.9041	91.0247	37.6438	143.5726	638.9863	419.9726	165.5671	594.2027	59.8027	192.9096	090319	AAS1011	060803	Normal	Homogeneous	Homogeneous	Normal	Normal	0		0		0	060525
At3g51860	Col-0	SALK_094565	060426	060718	P13232	RL03775		F10096	56.7	3.34	060814	absolute	587.2051	94.4256	444.1692	588.3538	2.4154	48.7231	253.4205	2134.9436	214.3692	11.6615	2.0513	64.6769	125.5487	163.8923	105.8872	40.4923	152.3949	361.2154	469.7026	242.3179	600.3333	59.7385	209.1179	090319	AAS1011	060803	Normal	Homogeneous	Homogeneous	Normal	Normal	0		0		0	060525
At3g16080	Col-0	SALK_106983	060426	060718	P13233	RL03774		F10096	58.1	3.28	060814	absolute	559.443	74.2127	397.2608	576.562	1.6962	26.9924	265.5696	1949.1696	249.1342	9.9291	3.4785	66.5519	123.4835	138.1114	84.162	34.8709	132.081	266.3747	402.6481	165.2557	400.0051	59.0329	222.0506	090319	AAS1011	060803	Normal	Homogeneous	Homogeneous	Normal	Normal	0		0		0	060525
At5g41960	Col-0	SALK_121446	060426	060718	P13068	RL03753		F10097	55.8	3.45	060814	absolute	373.0453	102.896	372.592	702.6293	3.2213	20.3787	116.384	2857.008	211.5787	6.5227	4.336	64.944	111.7813	106.464	82.544	47.3547	139.696	268.32	366.48	146.5653	411.2587	57.2693	222.4	090319	AAS1011	060803	Normal	Homogeneous	Homogeneous	Normal	Normal	0		0		0	060525
At1g04140	Col-0	SALK_120054	060426	060718	P13069	RL03750		F10097	58	3.22	060814	absolute	819.15	115.4778	582.1944	721.4889	1.3222	35	196.0611	2381.7	246.7333	6.6167	2.1167	99.6833	145.3278	146.8611	83.5333	55.5722	159.3889	460.1833	452.6	222.4611	893.8	82.3056	259.8722	090319	AAS1011	060803	Normal	Homogeneous	Homogeneous	Lighter than Normal	Normal	0		0		0	060525
At1g71260	Col-0	SALK_118900	060426	060718	P13070	RL03746		F10097	55.7	3.26	060814	absolute	1603.627	76.7081	493.2811	400.9622	2.7351	51.9892	226.3892	2096.7676	356.7892	11.3405	3.9622	47.5892	88.0703	114.2973	68.8378	34.0486	126.7081	326.3351	466.8757	163.9027	481.7459	51.1946	178.6486	090319	AAS1011	060803	Normal	Homogeneous	Homogeneous	Normal	Normal	0		0		0	060525
At4g11300	Col-0	SALK_118557	060426	060718	P13071	RL03743		F10097	57.4	3.41	060814	absolute	797.5836	84.4822	494.8	608.2082	2.2575	26.0877	172.3014	2035.3151	285.6712	7.2712	1.4247	49.4849	77.7315	85.2658	58.8493	33.6219	108.1918	181.3918	301.4137	140.9151	742.3288	54.7452	157.2493	090319	AAS1011	060803	Normal	Homogeneous	Homogeneous	Normal	Normal	0		0		0	060525
At5g22090	Col-0	SALK_108025	060426	060718	P13072	RL03739		F10097	57	3.17	060814	absolute	607.4987	89.6587	456.752	683.312	2.1813	43.3973	222.2507	2839.8613	305.6267	12.0853	3.3387	62.6133	121.936	143.6	77.3707	36.72	150.176	387.1467	400.688	214.352	583.6853	57.8667	205.904	090319	AAS1011	060803	Normal	Homogeneous	Homogeneous	Normal	Normal	0		0		0	060525
At5g08690	Col-0	SALK_135351	060426	060718	P13087	RL03761		F10097	56	3.38	060814	absolute	845.6164	170.4932	397.2712	437.5836	1.7315	112.4274	535.2384	2578.7014	366.1753	15.4192	3.1014	179.9507	270.1753	388.0932	189.211	46.7123	314.1699	2586.4767	650.0603	396.6575	681.3699	93.737	503.0027	090319	AAS1011	060803	Normal	Homogeneous	Homogeneous	Normal	Normal	0		0		0	060525
At5g65300	Col-0	SALK_133788	060426	060718	P13088	RL03755		F10097	52.9	3.76	060814	absolute	732.7667	324.4389	959.8889	1178.3944	2.6611	90.2111	530.3611	3051.3389	427.4556	24.1556	7.05	271.6444	436.6556	426.7333	226.0278	72.3611	376.2	2215.6833	894.5	349.4944	567.7056	118.9	794.7	090319	AAS1011	060803	Normal	Homogeneous	Homogeneous	Normal	Normal	0		0		0	060525
At1g49630	Col-0	SALK_133220	060426	060718	P13089	RL03758		F10097	57.2	3.23	060814	absolute	1138.1823	92.2835	416.0405	373.2962	1.6405	55.1291	389.3063	1171.4481	158.6127	15.2759	3.3316	118.7848	98.9013	142.4304	103.8076	27.4886	160.2785	1127.5949	431.2861	169.0278	566.2633	62.0557	202.0354	090319	AAS1011	060803	Normal	Homogeneous	Heterogeneous	Darker than Normal	Normal	0		0		0	060525
At5g21080	Col-0	SALK_129639	060426	060718	P13110	RL03751		F10097	55.5	3.11	060814	absolute	807.4254	132.3099	536.0451	643.2113	0.8056	44.1239	286.0676	2005.6676	356.1972	9.1155	3.4817	146.9915	148.2197	156.2817	96.5972	44.2873	162.2817	581.893	434.9296	197.2113	893.5493	74.5352	260.5014	090319	AAS1011	060803	Normal	Homogeneous	Homogeneous	Normal	Normal	0		0		0	060525
At1g54060	Col-0	SALK_124095	060426	060718	P13111	RL03747		F10097	57	3.3	060814	absolute	1044.5039	105.9844	725.4909	751.4182	1.2935	30.6442	191.6156	2538.8727	351.1844	8.8883	3.1221	98.2805	241.174	285.1013	86.2909	47.1273	157.1532	219.2831	549.0078	205.4494	810.8727	77.0597	310.0623	090319	AAS1011	060803	Normal	Homogeneous	Homogeneous	Normal	Normal	0		0		0	060525
At3g21700	Col-0	SALK_122890	060426	060718	P13113	RL03740		F10097	57.3	3.46	060814	absolute	734.7556	133.5611	515.8278	674.2111	1.7556	17.5222	234.1	2991.4389	327.0389	8.2167	1.6111	89.65	129.4611	147.5944	91.2333	49.2778	143.1111	201.4667	378.4333	233.0667	609.5222	65.9167	268.0278	090319	AAS1011	060803	Normal	Homogeneous	Homogeneous	Normal	Normal	0		0		0	060525
At1g10700	Col-0	SALK_142152	060426	060718	P13128	RL03744		F10097	54.9	3.28	060814	absolute	1040.5922	113.5844	634.0623	656.2753	2.2649	39.1065	195.4857	2411.0286	215.4961	8.6078	3.3766	73.5221	113.6675	132.5247	69.7974	49.8857	149.3506	585.6416	490.6026	224.7532	616.6494	72	226.9403	090319	AAS1011	060803	Normal	Homogeneous	Homogeneous	Normal	Normal	0		0		0	060525
At3g07510	Col-0	SALK_138548	060426	060718	P13129	RL03741		F10097	56.7	3.64	060814	absolute	1306.3068	126.6411	805.1562	1023.9397	3.4082	48.5589	330.4658	2985.8137	488.9425	11.9178	4.3781	80.4603	152.2685	171.4247	97.9507	58.0548	192.9753	571.2932	593.2986	251.9397	402.0986	81.4192	311.8959	090319	AAS1011	060803	Normal	Homogeneous	Homogeneous	Normal	Normal	0		0		0	060525
	Col	SSB4	060426	060718	P13130	RL03767		F10097	57.2	3.45	060814	absolute	505.174	84.2026	366.4779	582.9247	1.761	22.1714	123.0182	2495.6104	208.426	5.4182	2.0623	63.174	98.9662	96.0208	79.3195	42.0727	141.5429	346.4727	367.6312	189.0857	417.7506	56.5195	188.6597	090319	AAS1011	060803	Normal	Homogeneous	Homogeneous	Normal	Normal	0		0		0	060525
	Col	SSB4	060426	060718	P13131	RL03763		F10097	57.6	3.2	060814	absolute	367.7183	66.4507	310.2085	478.4169	1.3127	18.5239	113.7915	2094.0732	154.4394	5.4817	6.2535	57.7465	84.5746	86.338	66.4394	35.6451	106.4225	212.8282	290.3268	150.6986	688.3549	49.1775	157.0366	090319	AAS1011	060803	Normal	Homogeneous	Homogeneous	Normal	Normal	0		0		0	060525
	Col	SSB4	060426	060720	P13132	RL03849		F10097	55.1	3.43	060814	absolute	672.7167	100.9111	495.05	604.5667	2.3889	20.1889	177.2389	2318.6056	140.3389	26.6556	4.2056	67.65	102.4444	110.8722	81.6667	43.8889	155.6	245.3444	419.9278	123.7611	593.6833	77.4167	191.8444	090319	AAS1011	060804	Normal	Homogeneous	Homogeneous	Normal	Normal	0		0		0	060525
	Col-0	CS60000	060426	060718	P13134	RL03762		F10097	57.2	3.15	060814	absolute	764.9029	65.9543	349.9943	458.1771	1.0114	37.7371	177.5143	1542.6629	220.7314	9.1371	0.8914	47.16	81.2	107.6171	79.4229	29.5086	107.76	194.6343	370.4571	135.2171	525.8171	50.4743	160.1257	090319	AAS1011	060803	Normal	Homogeneous	Homogeneous	Normal	Normal	0		0		0	060525
At1g60190	Col-0	SALK_152677	060426	060718	P13135	RL03759		F10097	54.7	3.53	060814	absolute	1118.72	148.352	642.8533	916.944	4.128	29.6267	173.8773	2671.504	311.6533	11.184	4.88	91.4987	149.0933	184.6987	141.8187	55.6267	180.2987	338.5707	529.4827	203.5947	884.7627	89.744	265.4613	090319	AAS1011	060803	Normal	Homogeneous	Homogeneous	Normal	Normal	0		0		0	060525
At2g14890	Col-0	SALK_149384	060426	060718	P13136	RL03757		F10097	58.3	3.18	060814	absolute	859.0479	83.2563	441.8817	534.6254	1.4817	39.2394	172.3549	2028.6197	148.1915	11.5155	3.0141	55.138	93.4366	107.8648	79.0535	35.3183	136.6479	233.0423	410.8958	178.8845	720.2423	52.3775	163.2113	090319	AAS1011	060803	Normal	Homogeneous	Homogeneous	Normal	Normal	0		0		0	060525
At3g04160	Col-0	SALK_142557	060426	060718	P13138	RL03748		F10097	55.5	3.11	060814	absolute	832.6535	109.5211	639.0479	857.2507	1.9437	21.3296	207.4648	2662.5296	249.7183	7.9437	3.0254	78.9127	95.5155	103.538	69.1887	42.9803	146.3944	163.938	399.0479	216.4451	738.9408	70.6366	205.9042	090319	AAS1011	060803	Normal	Homogeneous	Homogeneous	Normal	Normal	0		0		0	060525
At4g03030	Col-0	SALK_121520	060426	060718	P13140	RL03754		F10097	55.9	3.12	060814	absolute	691.5147	97.8613	491.344	698.192	1.3973	62.2933	466.1067	2314.528	305.696	17.7173	5.312	91.2853	202.2133	244.6987	125.7333	40.1547	202.736	354.1067	521.8187	278.8907	821.664	62.6507	306.8107	090319	AAS1011	060803	Normal	Homogeneous	Homogeneous	Normal	Normal	0		0		0	060525
At1g11290	Col-0	SALK_122320	060426	060718	P13190	RL03760		F10097	56.9	3.39	060814	absolute	855.0649	106.6541	559.4919	780.0541	1.0108	53.0162	380.1676	2344.0595	178.6054	16.8541	5.6703	78.7027	134.6703	194.2703	112.9081	39.4486	182.8703	421.7459	642.8432	260.0973	441.1514	72.9027	250.0757	090319	AAS1011	060803	Normal	Homogeneous	Homogeneous	Normal	Normal	0		0		0	060525
At5g17660	Col-0	SALK_045034	060426	060720	P13055	RL03890		F10098	57.1	2.92	060828	absolute	1088.9314	122.3886	416.3886	782.2686	1.2171	46.9543	199.6571	1965.12	277.6686	10.4114	5.88	67.88	124.2229	160.8	114.2971	53.56	184.4343	1205.4229	425.92	208.12	991.9943	90.84	258.84	090319	AAS1012	060804	Normal	Homogeneous	Homogeneous	Normal	Normal	0		0		0	060525
At1g08500	Col-0	SALK_033290	060426	060720	P13119	RL03896		F10098	57.4	3.05	060828	absolute	569.8187	83.5733	351.3707	593.2267	1.008	20.8693	151.792	2149.0347	240.7787	5.2853	3.2427	52.6027	117.168	113.8453	77.264	47.968	148.464	274.7093	308.176	183.84	670.3307	64.384	214.5973	090319	AAS1012	060804	Normal	Homogeneous	Homogeneous	Normal	Normal	0		0		0	060525
At1g72010	Col-0	SALK_045755	060426	060720	P13163	RL03892		F10098	57.9	2.95	060828	absolute	745.0944	85.6222	345.25	823.0611	1.4056	32.3444	235.2167	2196.3833	229.9333	7.9167	6.0667	73.3333	136.0611	158.9278	97.1056	50.5444	167.4889	330.5167	398.4444	229.9222	1025.3389	71.1944	247.7389	090319	AAS1012	060804	Normal	Homogeneous	Homogeneous	Normal	Normal	0		0		0	060525
At1g03010	Col-0	SALK_001828	060426	060720	P13172	RL03882		F10098	56.7	3.59	060828	absolute	616.5179	151.5333	383.5897	729.4051	1.3795	53.4154	539.5385	2308.9077	371.9333	12.5385	3.6872	101.7744	246.7333	323.7333	217.441	50.041	212.4923	734.0718	478.7385	293.5641	501.7333	102.8103	426.6769	090319	AAS1012	060804	Normal	Heterogeneous	Homogeneous	Normal	Normal	1	Aborted	0		0	060525
At1g03600	Col-0	SALK_004769	060426	060720	P13174	RL03880		F10098	56.6	3.77	060828	absolute	849.1747	133.7468	587.7823	967.5089	1.3772	47.0532	225.5494	2398.3797	262.9772	10.8506	7.1392	97.7468	164.8405	185.5392	110.7241	56.9722	236.1266	1223.0582	503.3772	245.9139	292.9924	89.0076	296.1316	090319	AAS1012	060804	Normal	Homogeneous	Homogeneous	Normal	Normal	0		0		0	060525
At1g06380	Col-0	SALK_022100	060426	060720	P13192	RL03879		F10098	56.8	3.31	060828	absolute	646.5671	89.9038	409.5038	700.7392	1.0177	17.0329	163.8582	2797.762	227.5139	4.7392	4.4608	63.2456	101.5089	98.0203	67.9139	51.4177	155.5646	192.0101	367.3367	207.6861	533.9797	63.0127	184.1975	090319	AAS1012	060804	Normal	Homogeneous	Homogeneous	Normal	Normal	0		0		0	060525
At4g10000	Col-0	SALK_019119	060426	060720	P13193	RL03894		F10098	56.1	2.89	060828	absolute	546.6154	63.7949	253.0667	582.3897	0.8564	29.1744	158.5282	1694.4872	188.5897	5.9128	5.6308	69.1744	96.0769	95.2564	68.9846	34.3692	132.4462	1024.5795	280.5795	214.6	756.7436	52.7949	193.0051	090319	AAS1012	060804	Normal	Homogeneous	Homogeneous	Normal	Normal	0		0		0	060525
At1g72020	Col-0	SALK_010837	060426	060720	P13194	RL03897		F10098	56.5	3.06	060828	absolute	705.0028	76.5915	384.0507	772.062	0.9239	17.831	176.693	2673.1211	177.1324	4.4901	1.369	67.6394	120.1014	108.4225	70.5352	53.1211	173.6394	182.6986	351.0366	203.0028	862.9408	73.6958	216.1465	090319	AAS1012	060804	Normal	Homogeneous	Homogeneous	Normal	Normal	0		0		0	060525
At5g66650	Col-0	SALK_037347	060426	060720	P13197	RL03886		F10098	57	3.13	060828	absolute	576.8493	102.3178	447.3699	753.3863	0.4712	23.6	160.663	3096.4658	305.0356	7.0027	3.9562	67.9671	142.263	120.663	69.7479	56.7781	228.5315	872.126	410.7342	228.7288	807.9836	68.1425	251.5507	090319	AAS1012	060804	Normal	Homogeneous	Homogeneous	Normal	Normal	0		0		0	060525
At1g08530	Col-0	SALK_018465	060426	060720	P13198	RL03893		F10098	57.1	2.99	060828	absolute	580.8514	73.1829	402.84	961.76	1.12	18.3486	216.7143	2196.7429	240.8514	5.5886	4.1314	60.0457	99.7371	118.8171	67.9657	37.6571	151.7257	244.6686	374.4514	184.3829	909.0229	70.5029	202.4971	090319	AAS1012	060804	Normal	Homogeneous	Homogeneous	Normal	Normal	0		0		0	060525
At1g18150	Col-0	SALK_037501	060426	060720	P13200	RL03885		F10098	57.3	3.33	060828	absolute	767.4632	135.2158	518.7211	1068.7632	1.0421	45.6526	286.9632	3180.1368	351.1105	8.4842	4.8211	97.7316	194.4316	192.9526	110.5684	62.3105	271.4737	1218.0737	458.8842	251.8263	927.2737	91.9684	330.0105	090319	AAS1012	060804	Normal	Homogeneous	Homogeneous	Normal	Normal	0		0		0	060525
At1g66090	Col-0	SALK_018440	060426	060720	P13203	RL03898		F10098	59.1	3.16	060828	absolute	1229.1887	89.3634	411.0479	580.4113	2.107	23.3183	142.8958	2332.2704	282.4901	6.0563	6.5014	68.4732	101.7577	98.6592	70.3549	46.7437	195.6732	190.6873	369.3803	189.1662	969.8648	68.9352	194.4732	090319	AAS1012	060804	Normal	Homogeneous	Homogeneous	Normal	Normal	0		0		0	060525
At4g29480	Col-0	SALK_023571	060426	060720	P13205	RL03881		F10098	57	3.3	060828	absolute	758.6613	108.8213	517.2853	748.6347	1.9147	71.1947	311.0027	2292.5653	490.9707	30.1333	6.7253	148.016	305.6693	296.432	105.728	55.9093	263.2533	2921.1307	705.6213	364.6027	619.504	109.0667	491.52	090319	AAS1012	060804	Normal	Homogeneous	Homogeneous	Normal	Normal	0		0		0	060525
At3g47640	Col-0	SALK_021217	060426	060720	P13207	RL03884		F10098	59.4	3.65	060828	absolute	484.6597	90.4519	363.8338	742.5195	1.6935	48.7896	175.9325	2462.8831	280.3221	5.9792	7.2987	67.9429	155.6935	176.0364	77.4442	51.6156	216.8987	920.8416	386.0779	262.5143	519.4234	66.6961	287.013	090319	AAS1012	060804	Normal	Homogeneous	Homogeneous	Normal	Normal	0		0		0	060525
At5g43830	Col-0	SALK_016986	060426	060720	P13208	RL03883		F10098	56.1	3.72	060828	absolute	861.4216	200.4378	587.9676	1080.4324	1.8757	57.5514	354.027	3272.5135	386.2162	10.6378	9.1892	137.4973	265.8649	272.7784	146.4216	82.9622	322.7514	1714.6054	647.3838	305.0486	549.8486	113	460.6	090319	AAS1012	060804	Normal	Homogeneous	Homogeneous	Normal	Normal	0		0		0	060525
At3g02065	Col-0	SALK_020125	060426	060720	P13212	RL03891		F10098	57.8	3.36	060828	absolute	631.9288	100.2192	431.8849	1067.4521	1.4082	35.4192	181.7315	2336.1096	261.4301	6.0932	6.2137	70	127.0301	149.9014	91.5452	46.9425	178.1534	1102.8658	408.5589	244.7945	577.2329	81.0466	265.2603	090319	AAS1012	060804	Normal	Homogeneous	Homogeneous	Normal	Normal	0		0		0	060525
At3g52320	Col-0	SALK_016775	060426	060720	P13213	RL03889		F10098	56.8	3.23	060828	absolute	1333.1027	185.1027	547.2	1187.5459	1.4324	79.8649	448.2432	2591.9622	347.7892	19.5946	4.8865	115.4811	169.8757	235.7081	168.4865	55.8541	279.9892	1694.4486	678.8595	235.5622	1020.8486	103.5838	323.3946	090319	AAS1012	060804	Normal	Homogeneous	Homogeneous	Normal	Normal	0		0		0	060525
At4g22890	Col-0	SALK_024747	060426	060720	P13215	RL03887		F10098	57.1	3.28	060828	absolute	705.6203	87.7468	391.9342	645.8532	0.7595	31.6456	190.5924	2225.5696	312.5013	7.2051	5.9139	69.1443	129.281	139.8835	72.7544	50.9215	171.9291	469.5089	371.0076	206.5823	698.6734	64.562	226.5468	090319	AAS1012	060804	Normal	Homogeneous	Homogeneous	Normal	Normal	0		0		0	060525
At3g53120	Col-0	SALK_042859	060426	060720	P13220	RL03910		F10098	57.7	2.83	060828	absolute	944.9943	104.0686	541.2743	1216.3029	0.7429	22.4629	276.6686	2370.7257	284.64	6.9086	1.6971	77.5714	114.84	130.0857	97.7371	51.8686	190.1886	266.1886	461.7543	174.9886	1331.6914	89.9086	213	090319	AAS1012	060804	Normal	Homogeneous	Homogeneous	Normal	Normal	0		0		0	060525
At4g31560	Col-0	SALK_015471	060426	060720	P13221	RL03888		F10098	55.6	3.32	060828	absolute	1224.9027	194.0973	655.4595	716.4703	1	70.9297	360.1838	2549.9514	350.427	12.373	5.9405	183.9243	206.7892	261.9027	149.6054	63.3676	288.7243	1676.7135	653.6378	369.6973	916.3568	101.0703	361.2973	090319	AAS1012	060804	Normal	Homogeneous	Homogeneous	Normal	Normal	0		0		0	060525
At4g25660	Col-0	SALK_011945	060426	060720	P13223	RL03895		F10098	57.3	3.4	060828	absolute	462.9333	77.6747	324.7413	689.5093	1.1307	19.536	121.3653	2233.424	225.168	3.8133	5.7013	51.6213	102.1547	96.6613	60.608	46.4907	149.1627	250.3467	284.0267	167.52	529.9893	59.136	194.3147	090319	AAS1012	060804	Normal	Homogeneous	Homogeneous	Normal	Normal	0		0		0	060525
At3g02065	Col-0	SALK_046438	060426	060720	P13047	RL03878		F10099	55.9	3.85	060828	absolute	559.2359	191.1795	697.6256	1211.5949	1.8615	102.3538	295.9128	2666.4974	472.3333	16.1795	9.9846	206.4872	299.3487	339.2564	159.3077	67.3487	367.1385	2463.9077	680.0103	461.1641	321.6513	97.2205	596.6103	090319	AAS1012	060804	Normal	Homogeneous	Homogeneous	Normal	Normal	0		0		0	060525
At4g02000	Col-0	SALK_046965	060426	060720	P13051	RL03876		F10099	58	3.28	060828	absolute	522.9823	80.2329	336.1823	663.8987	0.8506	27.7823	175.1949	2418.9418	228.2582	5.5797	5.7114	57.9797	138.3443	125.443	67.7316	49.7215	178.6177	695.2	328.2481	195.5949	707.7873	64.7848	239.5392	090319	AAS1012	060804	Normal	Homogeneous	Homogeneous	Normal	Normal	0		0		0	060525
At2g26340	Col-0	SALK_048391	060426	060720	P13052	RL03854		F10099	56.7	3.27	060828	absolute	493.2213	121.2053	394.352	682.528	1.6053	36.9973	315.984	2881.728	489.2	7.008	4.64	126.3733	194.736	168.256	79.44	45.0933	195.2853	769.1893	460.7573	196.7893	462.5653	66.2293	355.2693	090319	AAS1012	060804	Normal	Homogeneous	Homogeneous	Normal	Normal	0		0		0	060525
At5g51540	Col-0	SALK_057646	060426	060720	P13058	RL03857		F10099	57.1	3.17	060828	absolute	733.0704	97.4197	462.0338	802.3324	1.4761	43.5549	266.507	2405.1606	278.1859	8.2366	5.4141	90.462	144.4225	145.3465	83.6	47.4423	169.6507	973.1211	449.093	220.6085	724.2028	76.2141	262.9859	090319	AAS1012	060804	Normal	Homogeneous	Homogeneous	Normal	Normal	0		0		0	060525
At5g20130	Col-0	SALK_058047	060426	060720	P13059	RL03859		F10099	58.5	3.2	060828	absolute	521.6114	72.5657	372.3371	753.0686	1.2629	20.9314	156.8514	2932.48	164.0971	6.1143	6.8457	67.12	110.9829	100.8343	67.7143	44.6686	144.9371	303.3829	337.9657	206.28	775.5543	57.6971	207.2514	090319	AAS1012	060804	Normal	Homogeneous	Homogeneous	Normal	Normal	0		0		0	060525
At5g10390	Col-0	SALK_073757	060426	060720	P13060	RL03862		F10099	57.5	3.36	060828	absolute	613.1167	133.8833	576.4667	865.1611	1.85	11.9667	162.3056	4020.1	362.6056	5.8556	5.1222	108.7167	150.8333	117.8667	74.6444	66.8889	199.7611	280.2556	466.8278	223.3556	1532.1111	90.0833	265.1444	090319	AAS1012	060804	Normal	Homogeneous	Homogeneous	Normal	Normal	0		0		0	060525
At5g06270	Col-0	SALK_089888	060426	060720	P13062	RL03856		F10099	60.2	3.26	060828	absolute	872.3895	93.7947	503.0632	1023.5895	1.8316	27.0053	330.3421	2272.4053	319.7053	9.2895	2.2105	107.5421	131.2158	128.4474	77.2105	47.9421	165.9421	950.6895	444.5684	210.1053	1073.7579	77.0947	255.6421	090319	AAS1012	060804	Normal	Homogeneous	Homogeneous	Normal	Normal	0		0		0	060525
At2g30880	Col-0	SALK_087428	060426	060720	P13063	RL03870		F10099	57.9	3.18	060828	absolute	796.8603	108.8329	530.0712	919.063	1.2712	38.3562	309.7315	2320.6301	198.3671	7.7205	3.9945	91.6493	143.9671	148.537	84.3178	50.0384	193.6822	1048.4603	490.7288	223.8685	748.7397	84.126	278.2904	090319	AAS1012	060804	Normal	Homogeneous	Homogeneous	Normal	Normal	0		0		0	060525
At1g16630	Col-0	SALK_084790	060426	060720	P13064	RL03877		F10099	57.6	3.26	060828	absolute	546.5771	140.9829	451.9886	793.9886	1.6057	71.5086	328.5029	2314.5029	313.36	20.7086	8.8114	217.9086	243.3429	245.5086	137.3029	54.3086	238.8686	2766.8971	566.0171	300.7029	672.4457	99.84	427.7771	090319	AAS1012	060804	Normal	Homogeneous	Homogeneous	Normal	Normal	0		0		0	060525
At1g15710	Col-0	SALK_081796	060426	060720	P13065	RL03874		F10099	56.9	3.7	060828	absolute	768.8213	289.9413	751.9467	1133.3973	1.0507	32.7947	261.1467	4291.1467	663.6373	8.3467	6.8213	176.432	247.84	205.2107	126.7787	75.7333	298.0427	729.1627	713.8293	250.144	644.384	109.4827	426.6347	090319	AAS1012	060804	Smaller than normal	Heterogeneous	Homogeneous	Normal	Normal	0		0		0	060525
At2g37400	Col-0	SALK_079544	060426	060720	P13066	RL03867		F10099	56.6	3.53	060828	absolute	535.7257	85.4914	381.2914	678.1486	0.6686	17.9943	165.3943	2898.9429	223.4171	14.9829	3.0914	71.0457	130.1314	120.4	63.7886	51.7657	185.2343	251.1314	382.48	191.72	326.7771	70.7943	248.1314	090319	AAS1012	060804	Normal	Homogeneous	Homogeneous	Normal	Normal	0		0		0	060525
At3g16080	Col-0	SALK_106983	060426	060720	P13092	RL03861		F10099	57.9	3.17	060828	absolute	705.761	101.2052	497.0234	838.4208	1.6416	19.3714	177.9688	3173.174	288.7429	5.6156	4.8675	81.7195	133.7351	118.2753	75.1221	62.5714	201.6935	287.013	404.0364	234.4364	1123.361	76.4	226.4208	090319	AAS1012	060804	Normal	Homogeneous	Homogeneous	Normal	Normal	0		0		0	060525
At3g07510	Col-0	SALK_106776	060426	060720	P13093	RL03864		F10099	58.2	3.1	060828	absolute	640.4722	94.6389	393.6889	703.1111	1.2389	30.0556	291.3056	2507.1556	269.1056	7.3278	5.7944	87.3	144.35	140.1889	81.7667	54.45	159.5667	416.1889	409.6556	175.8278	1040.9611	78.0944	242.3667	090319	AAS1012	060804	Normal	Homogeneous	Homogeneous	Normal	Normal	0		0		0	060525
At1g64770	Col-0	SALK_103166	060426	060720	P13094	RL03855		F10099	60.1	3.15	060828	absolute	857.9944	88.5278	447.0389	736.4333	1.5111	25.6333	211.1667	2456.8611	299.6278	6.1333	5.5778	59.2556	123.0833	110.9889	70.85	47.9278	160.7556	212.9111	377.0333	210.5111	975.3556	72.3722	210.75	090319	AAS1012	060804	Normal	Homogeneous	Homogeneous	Normal	Normal	0		0		0	060525
At5g22150	Col-0	SALK_102524	060426	060720	P13095	RL03850		F10099	59.1	3.35	060828	absolute	893.6703	136.0595	559.1243	831.0054	2.7838	27.5892	193.0162	3573.4162	357.1351	8.0432	5.8865	125.6162	148.0757	138.8108	85.3081	62.8162	232.0595	658.2595	475.6216	241.3243	1000.1351	82.027	263.827	090319	AAS1012	060804	Normal	Homogeneous	Homogeneous	Normal	Normal	0		0		0	060525
At3g54290	Col-0	SALK_102262	060426	060720	P13096	RL03875		F10099	58.8	3.5	060828	absolute	606.288	221.7973	652.5547	871.4773	3.408	87.3973	446.5173	3123.8347	644	12.6453	12.7147	265.7867	337.952	304.96	156.3733	63.0613	349.7653	2285.5893	675.584	378.2453	835.3547	101.1627	591.9573	090319	AAS1012	060804	Smaller than normal	Heterogeneous	Heterogeneous	Lighter than Normal	Normal	0		0		0	060525
At1g64770	Col-0	SALK_073687	060426	060720	P13098	RL03851		F10099	59.6	3.19	060828	absolute	813.328	105.3227	504.832	800.352	1.9787	26.3253	205.1787	3236.8853	322.4267	6.448	6.1547	108.8747	150.5173	127.5733	82.8907	56.752	178.9653	244.1973	473.232	202.336	1018.752	81.696	244.3467	090319	AAS1012	060804	Normal	Homogeneous	Homogeneous	Normal	Normal	0		0		0	060525
At4g31990	Col-0	SALK_070088	060426	060720	P13099	RL03852		F10099	57.7	3.06	060828	absolute	524.6247	68.2849	376.9918	679.7918	2.4	34.7178	140.8767	2383.9452	320.2959	4.9315	4.0603	60.7507	106.0384	103.1507	59.3863	38.2137	137.3479	463.8137	374.4329	168.3288	675.5452	55.211	198.5041	090319	AAS1012	060804	Normal	Homogeneous	Homogeneous	Normal	Normal	0		0		0	060525
At1g05810	Col-0	SALK_064845	060426	060720	P13100	RL03868		F10099	58.5	3.17	060828	absolute	621.4479	96.2535	423.9887	725.7859	1.9549	22.8225	275.8366	2812.3042	396.2592	5.769	4.5746	114.6761	152.969	131.1268	72.231	54.2704	178.7775	569.8535	397.5718	194.9915	837.4817	78.3662	282.7268	090319	AAS1012	060804	Normal	Homogeneous	Homogeneous	Normal	Normal	0		0		0	060525
At1g60190	Col-0	SALK_064472	060426	060720	P13101	RL03872		F10099	54.5	4.26	060828	absolute	1235.0877	561.8386	787.8877	1043.2842	2.2807	183.2912	662.2737	2920.2456	1759.8386	27.3614	11.986	637.8175	715.1368	699.9509	364.2737	85.2982	505.2772	3063.9088	1790.0351	638.007	715.0667	156.8211	1185.9509	090319	AAS1012	060804	Smaller than normal	Heterogeneous	Heterogeneous	Lighter than Normal	Normal	0		0		0	060525
At2g24090	Col-0	SALK_064042	060426	060720	P13102	RL03863		F10099	58.1	3.15	060828	absolute	770.4658	90.8658	398.8759	765.3114	1.1949	14.0456	172.3291	2170.1873	277.0532	4.6228	0.7646	58.5519	98.6076	91.6608	69.9139	46.8759	149.4886	185.9949	334.0253	177.8937	829.1089	72.5316	191.8633	090319	AAS1012	060804	Normal	Homogeneous	Homogeneous	Normal	Normal	0		0		0	060525
At2g26900	Col-0	SALK_101808	060426	060720	P13116	RL03866		F10099	57.5	3.37	060828	absolute	707.03	108.07	463.61	802.64	1.325	63.565	306.18	2209.445	214.575	14.255	5.4	143.085	167.695	184.37	109.79	40.54	199.98	1429.795	454.085	295.83	494.925	66.665	311.835	090319	AAS1012	060804	Normal	Homogeneous	Homogeneous	Normal	Normal	0		0		0	060525
At2g26340	Col-0	SALK_099844	060426	060720	P13117	RL03873		F10099	57.4	3.36	060828	absolute	1757.1385	114.2718	411.6256	470.159	0.8051	22.4513	375.1333	1829.7949	67489.3795	18.559	0.2359	98.6308	136.1436	144.5385	120.4154	68.6564	208.5897	545.0154	325.6821	155.2462	937.4308	87.5487	259.4308	090319	AAS1012	060804	Normal	Homogeneous	Homogeneous	Normal	Normal	0		0		0	060525
At2g26900	Col-0	SALK_098692	060426	060720	P13118	RL03871		F10099	56.5	3.38	060828	absolute	405.5443	85.5291	373.5342	753.0025	1.7114	23.0785	122.0709	2497.2203	303.681	8.7747	7.0177	148.4405	122.4759	120.6532	72.8304	50.0911	164.6228	1979.843	334.5367	203.5848	476.6684	72.8759	259.1443	090319	AAS1012	060804	Normal	Homogeneous	Homogeneous	Normal	Normal	0		0		0	060525
At2g33450	Col-0	SALK_059236	060426	060720	P13122	RL03869		F10099	56.3	3.27	060828	absolute	870.7562	123.1178	541.9233	748.1425	1.989	35.5781	272.2192	2507.6932	214.1753	17.0521	4.6959	92.6575	155.7096	160.1863	101.726	56.4	216.5644	681.2932	474.8767	213.0247	852.5863	87.9452	295.6877	090319	AAS1012	060804	Normal	Homogeneous	Homogeneous	Normal	Normal	0		0		0	060525
At1g78930	Col-0	SALK_058242	060426	060720	P13123	RL03865		F10099	57.3	3.63	060828	absolute	656.1421	95.8211	439.3789	672.6895	0.6316	28.8737	210.9421	2584.7	216.0105	9.6421	4.1684	68.5263	139.6895	140.8526	100.0789	54.0474	183.4579	274.6737	426.1053	194.2421	474.1789	72.4474	256.9053	090319	AAS1012	060804	Normal	Heterogeneous	Homogeneous	Normal	Normal	1	Aborted	0		0	060525
At3g51860	Col-0	SALK_094565	060426	060720	P13124	RL03858		F10099	58.5	3.26	060828	absolute	559.8222	61.5556	355.7667	620.4333	0.7167	11.9833	146.7611	2437.35	379.4056	3.8944	2.8111	73.8667	113.8778	113.1944	62.4056	43.8556	149.7722	168.4833	634.1889	211.2278	583.0333	76.3056	208.2778	090319	AAS1012	060804	Normal	Homogeneous	Homogeneous	Normal	Normal	0		0		0	060525
At4g31360	Col-0	SALK_092343	060426	060720	P13125	RL03853		F10099	58.7	3.42	060828	absolute	815.8571	130.2286	565.3029	1010.3371	2.7257	34.7943	218.16	1933.7943	300.72	9.1714	4.3371	133.2857	189.3943	194.5086	110.3886	76.4971	216.4857	255.9657	521.2171	253.7143	790.2057	98.5657	285.1143	090319	AAS1012	060804	Normal	Homogeneous	Homogeneous	Normal	Normal	0		0		0	060525
At1g07610	Col-0	SALK_091819	060426	060720	P13126	RL03860		F10099	57.9	3.08	060828	absolute	672.44	83.4914	409.3714	766.36	0.9257	22.6057	159.8571	2986.4229	261.1143	4.9829	4.28	73.9086	115.4171	101.3314	63.7143	44.8286	156.9314	155.9486	398.1371	164.9886	950.9371	68.4057	213.6914	090319	AAS1012	060804	Normal	Homogeneous	Homogeneous	Normal	Normal	0		0		0	060525
	Col	SSB4	060426	060720	P13043	RL03906		F10100				absolute	847.8827	90.3253	350.4907	604.1547	1.168	18.3253	134.3467	2229.2	268.896	5.232	2.5173	57.936	115.568	122.4587	71.8293	56.9013	147.0773	316.432	332.7627	212.5867	432.032	71.2267	209.3387	090319	AAS1012	060804	Normal	Homogeneous	Homogeneous	Normal	Normal	0		0		0	060525
	Col	SSB4	060426	060720	P13053	RL03904		F10100	57.6	3.39	060828	absolute	610.2633	91.0025	388.3291	771.7519	0.9013	31.4532	150.9266	2290.4456	204.1468	15.0582	3.3367	72.4911	131.8329	142.6278	96.6329	52.0354	159.8835	295.519	356.7595	180.4759	588.8709	73.3873	220.2127	090319	AAS1012	060804	Normal	Homogeneous	Homogeneous	Normal	Normal	0		0		0	060525
At5g22090	Col-0	SALK_108025	060426	060720	P13061	RL03912		F10100	56.6	3.25	060828	absolute	450.2027	83.184	314	729.1573	0.784	24.9067	172.096	2467.3387	261.456	4.784	2.8533	66.7147	127.9413	131.9947	75.008	46.0267	161.3387	261.2267	326.8587	192.352	560.2133	60.672	228.2133	090319	AAS1012	060804	Normal	Homogeneous	Homogeneous	Normal	Normal	0		0		0	060525
At4g11300	Col-0	SALK_118557	060426	060720	P13067	RL03916		F10100	56.6	3.43	060828	absolute	532.9622	128.8811	425.1459	852.4108	1.6541	51.8595	331.5135	2417.6865	287.1784	9.227	5.7189	110.2486	212.4324	229.0703	117.3946	44.9784	192.1892	1236.6649	450.3081	239.5243	495.9351	74	369.1027	090319	AAS1012	060804	Normal	Homogeneous	Homogeneous	Normal	Normal	0		0		0	060525
At1g71260	Col-0	SALK_118900	060426	060720	P13073	RL03922		F10100	54.1	3.09	060828	absolute	855.6373	145.1093	711.856	1341.4293	0.8213	28.5547	248.944	3472.2773	347.0933	8.9067	3.9253	118.1707	165.8453	163.3547	112.6027	67.696	271.664	685.3013	564.976	307.072	954.4853	101.392	292.5493	090319	AAS1012	060804	Normal	Homogeneous	Homogeneous	Normal	Normal	0		0		0	060525
At5g41190	Col-0	SALK_123453	060426	060720	P13097	RL03920		F10100	56.2	3.17	060828	absolute	600.7222	103.5833	437.4	823.6222	0.5278	65.5667	380.3389	2426.9611	342.1	9.5667	5.75	97.3833	202.8222	227.5056	105.8056	47.3944	225.1444	719.6889	499.4222	239.2944	817.4611	77.0611	313.9944	090319	AAS1012	060804	Normal	Homogeneous	Homogeneous	Normal	Normal	0		0		0	060525
At3g21700	Col-0	SALK_122890	060426	060720	P13103	RL03911		F10100				absolute	763.5042	181.6	542.0732	779.4141	1.2507	21.4254	494.7211	2465.6845	280.693	16.9859	5.9775	122.107	243.3408	338.5521	286.4789	60.907	233.5268	513.7127	497.2113	338.6873	1000.5408	126.3775	449.6169	090319	AAS1012	060804	Normal	Heterogeneous	Homogeneous	Normal	Normal	1	Aborted	0		0	060525
At1g15140	Col-0	SALK_145819	060426	060720	P13109	RL03919		F10100	54.4	3.37	060828	absolute	686.2247	225.7808	619.2877	989.1068	2.2521	90.0986	497.4849	2708.6795	462.6137	22.6027	10.2411	203.1507	390.9096	373.2055	176.4658	60.1315	296.1534	2741.3918	800.5205	385.326	771.7315	105.5507	609.5836	090319	AAS1012	060804	Normal	Homogeneous	Homogeneous	Normal	Normal	0		0		0	060525
At3g04160	Col-0	SALK_142557	060426	060720	P13115	RL03908		F10100	55.8	3.21	060828	absolute	943.8556	108.5556	494.4222	785.0444	1.1111	17.3167	149.9222	2357.7833	281.8667	5.8667	3.8222	103.2389	128.95	133.1722	85.0611	61.4833	179.4389	310.2056	479.0667	242.7111	944.3389	86.3889	236.9333	090319	AAS1012	060804	Normal	Homogeneous	Homogeneous	Normal	Normal	0		0		0	060525
At1g10700	Col-0	SALK_142152	060426	060720	P13121	RL03914		F10100	58	3.28	060828	absolute	730.5568	161.4	600.2216	703.2162	1.4162	62.7027	314.9676	2998.4865	657.8649	9.6973	4.1135	190.0757	339.227	305.0757	141.9676	58.1189	267.1405	1278.427	765.0703	270.3568	797.3892	110.0054	524.7838	090319	AAS1012	060804	Normal	Homogeneous	Homogeneous	Normal	Normal	0		0		0	060525
At3g07510	Col-0	SALK_138548	060426	060720	P13127	RL03921		F10100	54.7	3.23	060828	absolute	1205.4105	163.9158	547.4684	1026.6632	2.4421	25.9211	214.7842	2932.4684	299.0474	7.8579	4.3632	99.9526	150.5632	166.3316	102.0895	75.3842	246.3684	446.7211	463.3	279.6579	1015.7947	92.7211	254.4474	090319	AAS1012	060804	Normal	Homogeneous	Homogeneous	Normal	Normal	0		0		0	060525
At5g41960	Col-0	SALK_121446	060426	060720	P13150	RL03923		F10100	56.2	3.3	060828	absolute	711.1314	142.1314	537.4057	1003.2629	1.7771	54.0914	353.1429	2914.1543	643.3371	10.3829	7.2971	126.7086	256.8114	296.9086	140.4343	75.1257	289.7143	877.68	563.5143	401.4057	739.84	94.9657	400.8743	090319	AAS1012	060804	Normal	Homogeneous	Homogeneous	Normal	Normal	0		0		0	060525
At4g03030	Col-0	SALK_121520	060426	060720	P13154	RL03901		F10100	55.9	3.24	060828	absolute	623.8933	124.0747	475.6213	874.368	2.7467	45.8933	250.448	2622.5973	393.7493	9.792	6.2507	128.0053	204.2027	226.912	120.864	62.752	208.5067	1204.6773	477.9573	299.776	708.4533	89.7067	328.2773	090319	AAS1012	060804	Normal	Homogeneous	Homogeneous	Normal	Normal	0		0		0	060525
At1g11290	Col-0	SALK_122320	060426	060720	P13158	RL03909		F10100	58	3.42	060828	absolute	620.9189	117.0378	424.7568	847.8432	2	37.6757	208.7676	3160.0919	269.9892	6.973	3.3514	74.627	164.1784	166.0649	84.9622	63.3297	228.0541	944.6378	401.8216	244.6108	780.9297	79.4108	293.3784	090319	AAS1012	060804	Normal	Homogeneous	Homogeneous	Normal	Normal	0		0		0	060525
At1g49630	Col-0	SALK_133220	060426	060720	P13166	RL03925		F10100	59.1	3.25	060828	absolute	578.0557	88.7494	351.6506	746.6886	1.7975	42.4658	251.5038	2371.8329	326.7848	10.0506	4.6127	114.7595	178.719	200.3241	90.0405	50.8962	206.8506	1174.1924	387.6304	299.6354	782.4861	70.9013	272.481	090319	AAS1012	060804	Normal	Homogeneous	Homogeneous	Normal	Normal	0		0		0	060525
At5g65300	Col-0	SALK_133788	060426	060720	P13176	RL03899		F10100	52.8	4.1	060828	absolute	1346.1029	568.8857	1374.5143	1745.0229	1.3086	73.6343	557.8743	3648.6857	579.4514	16.2914	8.6514	321.6857	435.7486	512.28	283.68	107.8971	510.4629	1459.1543	1009.5371	342.32	861.5429	174.7714	780.1086	090319	AAS1012	060804	Normal	Homogeneous	Homogeneous	Normal	Normal	0		0		0	060525
At5g08690	Col-0	SALK_135351	060426	060720	P13182	RL03900		F10100	56.1	3.34	060828	absolute	455.6914	127.7886	451.9886	793.9829	1.2686	46.4971	304.6743	2634.4743	665.3829	13.2629	5.56	185.2571	260.88	246.8571	106.7657	61.5371	231.8629	2755.2914	458.0914	334.6914	670.9371	88.4286	382.3486	090319	AAS1012	060804	Normal	Homogeneous	Homogeneous	Normal	Normal	0		0		0	060525
	Col	SSB4	060426	060720	P13195	RL03907		F10100				absolute	710.7086	139.2057	453.8171	873.9371	2.08	47.0057	204.7029	2728.3143	433.3429	6.2971	4.9429	103.8343	191.48	192.08	110.2	65.0857	243.4743	1134.1143	463.3314	324.8686	339.5657	88.9314	346.4743	090319	AAS1012	060804	Normal	Homogeneous	Homogeneous	Normal	Normal	0		0		0	060525
At1g60190	Col-0	SALK_152677	060426	060720	P13217	RL03903		F10100	55.4	3.47	060828	absolute	788.5889	97.35	396.0667	898.8278	1.2333	28.5389	192.1444	2429.4111	252.5167	6.1056	7.1278	69.9056	133.9389	145.4444	101.7556	52.45	165.0389	429.1333	383.4	232.1778	494.2556	74.8722	236.1778	090319	AAS1012	060804	Normal	Homogeneous	Heterogeneous	Lighter than Normal	Normal	0		0		0	060525
	Col-0	CS60000	060426	060720	P13218	RL03905		F10100	56.7	3.01	060828	absolute	393.5	72.865	274.28	593.41	1.41	36.84	240.175	1777.87	297.235	7.73	3.505	93.825	160.215	146.215	72.735	39.935	154.815	1508.31	313.32	220.945	435.675	60.335	256.405	090319	AAS1012	060804	Normal	Homogeneous	Homogeneous	Normal	Normal	0		0		0	060525
At1g10890	Col-0	SALK_049516	060526	060821	P13631	RL04268		F10115	54.2	3.55	060911	absolute	513.0133	208.6293	614.2187	880.24	3.104	65.9893	362.4693	1601.1893	281.4133	16.928	20.608	158.6507	141.1733	131.7227	133.5627	37.6053	211.36	3074.1813	291.0667	282.6507	318.9653	72.7093	249.472	060829	AAS1013	060905	Normal	Homogeneous	Homogeneous	Normal	Normal	0		0		0	060623
At5g04360	Col-0	SALK_060765	060526	060821	P13633	RL04267		F10115	54.3	3.25	060911	absolute	595.493	108.4901	591.3521	689.3127	2.2423	24.969	280.969	1189.4535	309.4817	10.3268	13.5042	105.4873	97.3972	101.5718	110.8338	35.3014	139.2845	638.2986	258.3887	220.7268	397.0254	68.3549	183.6338	060829	AAS1013	060905	Normal	Homogeneous	Homogeneous	Normal	Normal	0		0		0	060623
At5g41500	Col-0	SALK_046391	060526	060821	P13634	RL04271		F10115	54.6	3.65	060911	absolute	433.7634	90.7662	612.0958	770.8845	3.4197	65.3972	366.2085	1851.9887	200.9408	13.7972	23.4648	104.2085	130.0451	130.3662	81.3972	25.9944	189.431	2525.0423	289.4535	426.231	282.7831	57.2169	225.6056	060829	AAS1013	060905	Normal	Homogeneous	Homogeneous	Normal	Normal	0		0		0	060623
At1g08050	Col-0	SALK_005004	060526	060821	P13636	RL04224		F10115	58.2	3.39	060911	absolute	703.5684	170.9737	848.4053	1429.0579	4.1632	24.7263	290.3053	1880.8316	282.7263	17.4211	14.9895	102.2789	106.0053	90.7105	123.1105	48.7053	179.5526	441	264.3053	253.0474	836.2474	95.8368	214.5474	060829	AAS1013	060831	Normal	Homogeneous	Homogeneous	Normal	Normal	0		0		0	060623
At1g20810	Col-0	SALK_007247	060526	060821	P13637	RL04220		F10115	58	3.24	060911	absolute	572.5818	63.5325	462.0571	482.774	2.7792	36.7636	190.5143	1367.8338	249.9532	7.4857	3.6779	101.5948	82.8623	86.4312	88.6545	33.4909	133.5429	434.8675	218.2597	164.3117	544.1506	51.8338	157.7662	060829	AAS1013	060831	Normal	Homogeneous	Homogeneous	Normal	Normal	0		0		0	060623
At5g63180	Col-0	SALK_021933	060526	060821	P13638	RL04222		F10115	58	3.3	060911	absolute	425.4959	81.0795	569.0849	550.6082	1.8137	30.6466	192.4767	1516.2849	225.5288	7.189	2.9863	71.5781	101.1726	91.0192	92.4712	34.663	114.7452	112.0767	252.6521	197.8685	427.8027	52.9041	181.7863	060829	AAS1013	060831	Normal	Homogeneous	Homogeneous	Normal	Normal	0		0		0	060623
At3g07020	Col-0	SALK_020939	060526	060821	P13639	RL04217		F10115	58.2	3.52	060911	absolute	514.0053	111.5573	416.3467	665.5253	2.8267	72.1067	317.632	1801.2747	231.8827	16.3947	24.576	208.6933	125.2373	119.3013	127.5787	27.8027	184.1493	1543.2053	261.7813	207.4933	653.472	78.9867	226.24	060829	AAS1013	060831	Normal	Homogeneous	Homogeneous	Normal	Normal	0		0		0	060623
At2g17220	Col-0	SALK_113804	060526	060821	P13648	RL04218		F10115	57.9	3.31	060911	absolute	561.3367	69.6304	407.1646	326.5975	1.838	30.4152	175.4481	1378.5013	191.4127	5.6304	5.7823	67.4177	65.8177	61.6759	68.1519	26.6481	106.7139	160.3595	215.043	114.4051	405.6557	37.1443	139.2051	060829	AAS1013	060831	Normal	Homogeneous	Homogeneous	Normal	Normal	0		0		0	060623
At5g41510	Col-0	SALK_075644	060526	060821	P13649	RL04219		F10115	57.1	3.43	060911	absolute	400.0778	112.95	730.1889	814.0444	3.2167	24.6222	171.5444	1890.6778	244.8222	7.8	8.3278	94.8611	96.7667	83.8	91.3833	35.1556	134.1167	357.8833	280.2722	203.6222	479.6833	67.5833	187.6556	060829	AAS1013	060831	Normal	Homogeneous	Homogeneous	Normal	Normal	0		0		0	060623
At5g45800	Col-0	SALK_051073	060526	060821	P13747	RL04223		F10115	57	3.32	060911	absolute	409.8411	130.8603	866.6027	1638.0548	3.7699	42.6521	152.7342	2348.5973	304.1041	9.2548	15.5068	109.2	112.4822	107.1288	91.7589	38.8767	203.3808	546.9425	332.6795	282.6795	541.5726	83.4411	247.5123	060829	AAS1013	060831	Normal	Homogeneous	Homogeneous	Normal	Normal	0		0		0	060623
At1g10170	Col-0	SALK_001399	060526	060821	P13748	RL04221		F10115	57.9	3.1	060911	absolute	360.1684	77.0421	513.0105	642.2789	2.4158	37.2789	117.4632	1532.6632	224.3579	6.9316	14.4053	96.0842	98.8579	82.1158	75.3263	33.9263	103.2737	977.3474	231.8368	189.9368	624.1421	51.7211	181.8368	060829	AAS1013	060831	Normal	Homogeneous	Homogeneous	Normal	Normal	0		0		0	060623
At3g18290	Col-0	SALK_016526	060526	060821	P13749	RL04225		F10115	58.6	3.14	060911	absolute	472.0831	149.1792	502.3169	803.5221	3.1429	98.2701	226.7636	1604.8935	351.5481	20.5506	42.8571	232.7221	149.0857	111.3818	112.5091	29.6623	164.4779	4782.826	301.5636	259.013	595.6416	74.5922	263.4442	060829	AAS1013	060831	Normal	Homogeneous	Homogeneous	Normal	Normal	0		0		0	060623
At3g55250	Col-0	SALK_041935	060526	060821	P13774	RL04226		F10115	57.8	3.13	060911	absolute	555.4051	94.0718	524.3385	349.0615	2.6051	32.4615	132.9538	1231.8821	175.6359	7.9077	5.5641	109.0308	88.9026	87.2462	95.2	32.4308	118.3026	411.1333	217.7897	131.9641	542.6513	58.9846	160.4256	060829	AAS1013	060831	Normal	Homogeneous	Homogeneous	Normal	Normal	0		0		0	060623
At1g18310	Col-0	SALK_045389	060526	060821	P13775	RL04261		F10115	55	3.08	060911	absolute	589.32	81.1543	645.6286	795.08	1.6457	47.0971	120.6971	1446.6114	249.0171	8.9543	11.2686	74.64	93.1314	82.2686	92.2686	31.4743	135.2229	616.1029	262.7543	192.7429	407.28	63.4914	182.5143	060829	AAS1013	060905	Normal	Homogeneous	Homogeneous	Normal	Normal	0		0		0	060623
At3g06330	Col-0	SALK_013557	060526	060821	P13776	RL04259		F10115	54.9	3.31	060911	absolute	386.4263	112.0632	534.8263	594.9526	3.0632	51.0105	232.1789	1513.1316	286.3053	8.6316	9.8579	82.9632	114.2211	110.7263	100.8474	31	140.3526	774.6526	235.5421	218.5632	321.4474	49.6632	214.4842	060829	AAS1013	060905	Normal	Homogeneous	Homogeneous	Normal	Normal	0		0		0	060623
At3g22720	Col-0	SALK_034769	060526	060821	P13777	RL04265		F10115	54.6	3.17	060911	absolute	328.4324	67.4649	448.8108	533.7351	1.1622	16.9027	110.0108	1078.4541	133.0108	5.8054	3.7027	57.8757	61.5081	55.3081	60.6378	27.6595	94.8703	97.8054	197.2973	129.6432	297.1946	43.1568	122.173	060829	AAS1013	060905	Normal	Homogeneous	Homogeneous	Normal	Normal	0		0		0	060623
At5g17050	Col-0	SALK_049338	060526	060821	P13778	RL04263		F10115	52.5	3.7	060911	absolute	1042.1418	297.9949	738.5924	352.8658	1.8886	45.5696	360.1165	1488.5722	365.2304	60.5671	15.4329	148.3696	136.0304	178.8557	229.038	47.5797	199.5696	341.5544	282.6228	438.4354	291.7468	123.8937	239.0633	060829	AAS1013	060905	Normal	Heterogeneous	Heterogeneous	Darker than Normal	Normal	1		0		0	060623
At3g26020	Col-0	SALK_039168	060526	060821	P13795	RL04227		F10115	56.6	3.53	060911	absolute	547.3778	206.8333	855.8556	1137.5167	3.2111	65.4833	373.8111	1696.7889	370.5167	15.5389	20.6278	216.6722	156.25	140.7111	135.2667	39.5	205.0333	2071.2833	283.6444	338.8889	474.9167	102.0944	304.7056	060829	AAS1013	060831	Normal	Homogeneous	Homogeneous	Normal	Normal	0		0		0	060623
At3g26020	Col-0	SALK_057440	060526	060821	P13796	RL04228		F10115	56.1	3.28	060911	absolute	460.2817	165.4423	737.0423	1195.2394	3.2282	21.0197	285.4986	1337.0141	269.7577	8.3437	7.5493	215.1606	108.1634	83.3408	108.5577	42.8056	176.1972	378.1915	234.9803	158	604.3606	66.8338	208.0056	060829	AAS1013	060831	Normal	Homogeneous	Homogeneous	Normal	Normal	0		0		0	060623
At3g58720	Col-0	SALK_029270	060526	060821	P13797	RL04260		F10115	55.4	3.07	060911	absolute	326.239	88.6442	552.8156	764.7688	1.9169	17.3558	104.1818	1347.9117	243.6883	5.7922	3.3922	79.3714	79.7766	64.6286	76.7065	28.9039	118.9818	99.6571	233.9065	127.7558	510.7948	49.6987	146.4519	060829	AAS1013	060905	Normal	Homogeneous	Homogeneous	Normal	Normal	0		0		0	060623
At5g14420	Col-0	SALK_062384	060526	060821	P13798	RL04264		F10115	54.5	3.54	060911	absolute	556.9027	142.5243	639.7622	774.227	3.3946	48.0324	273.5351	1203.6865	175.9946	29.0865	11.9838	114.9243	150.0324	135.5622	125.7297	40.7892	185.9514	806.3514	338.8541	178.3081	334.7514	82.5676	254.8541	060829	AAS1013	060905	Normal	Homogeneous	Homogeneous	Normal	Normal	0		0		0	060623
At1g67820	Col-0	SALK_000296	060526	060821	P13799	RL04258		F10115	56.1	3.51	060911	absolute	284.6649	88.3676	539.0054	801.0757	2.0162	25.8865	117.5892	578.0919	185.3622	7.3838	21.4486	81.9892	57.4811	44.4973	57.6595	34.9946	87.1784	2069.3946	146.8162	243.5405	489.1405	51.1297	115.9135	060829	AAS1013	060905	Larger than normal	Homogeneous	Homogeneous	Normal	Normal	0		0		0	060623
At1g10890	Col-0	SALK_075181	060526	060821	P13810	RL04214		F10115	60.1	3.35	060911	absolute	321.9892	85.6378	440.4703	682.6757	3.0216	27.3189	98.1459	1486.4486	168.5676	7.3946	8.9459	80.8649	79.1946	66.8919	72.3784	31.9135	116.0486	834.3946	194.4	141.1189	527.3459	41.1568	162.8216	060829	AAS1013	060831	Normal	Homogeneous	Homogeneous	Normal	Normal	0		0		0	060623
At3g06510	Col-0	SALK_106253	060526	060821	P13811	RL04216		F10115	58.5	3.68	060911	absolute	477.7425	143.6055	592.4	706.1589	2.6685	84.0658	137.5014	2171.6603	215.3863	11.6164	27.5178	167.1068	169.6822	138.2356	114.8822	42.9808	167.1288	2668.4055	362.3507	274.7836	329.1014	65.3753	278.7452	060829	AAS1013	060831	Normal	Homogeneous	Homogeneous	Normal	Normal	0		0		0	060623
At1g10230	Col-0	SALK_000515	060526	060821	P13822	RL04269		F10115	53.7	3.49	060911	absolute	526.462	155.431	768.462	968.0451	2.4563	23.6282	283.538	1228.4732	248.6592	12.4394	3.7352	94.2592	80.6254	84.3324	102.6873	32.3211	162.5915	198.7268	240.3887	187.3296	307.6507	72.7324	171.369	060829	AAS1013	060905	Normal	Homogeneous	Homogeneous	Normal	Normal	0		0		0	060623
At3g19490	Col-0	SALK_008491	060526	060821	P13823	RL04270		F10115	55.3	3.61	060911	absolute	534.7189	135.8865	646.7189	600.4054	2.5405	116.0595	274.2216	1807.5405	360.5297	9.8703	13.8919	102.5405	171.027	180.9297	141.8865	46.7351	188.6432	782.9351	376.6649	315.5946	246.9027	72.1568	272.2108	060829	AAS1013	060905	Normal	Homogeneous	Homogeneous	Normal	Normal	0		0		0	060623
At1g47670	Col-0	SALK_005293	060526	060821	P13824	RL04266		F10115	55.6	3.48	060911	absolute	745.2872	106.0923	712.7487	508.3487	4.1026	71.3231	304.9641	1335.6154	400.6667	21.7795	27.7846	190.0308	221.9795	239.1795	155.1179	42.8718	243.1385	2857.8359	395.159	401.2667	310.5897	76.9795	347.2872	060829	AAS1013	060905	Normal	Homogeneous	Homogeneous	Normal	Normal	0		0		0	060623
At4g23450	Col-0	SALK_110094	060526	060821	P13825	RL04272		F10115	53.9	3.37	060911	absolute	681.6114	132.3714	891.8629	1006.8	3.7371	40.9714	308.0514	1504.1143	485.3943	14.8743	17.9486	126.9429	133.8114	120.56	124.5314	41.3257	206.2286	1716.9657	272.6057	282.68	425.64	103.2686	256.5771	060829	AAS1013	060905	Normal	Homogeneous	Homogeneous	Normal	Normal	0		0		0	060623
At1g69830	Col-0	SALK_005044	060526	060821	P13842	RL04215		F10115	59.1	3.29	060911	absolute	830.9385	60.9026	436.9641	304.6051	2.5436	38.4308	177.7128	1228.9231	197.9487	7.441	8.8974	57.6821	71.7641	71.8923	78.4821	39.2564	116.9795	108.8154	228.2821	169.6051	406.4205	55.0821	141.9231	060829	AAS1013	060831	Normal	Homogeneous	Homogeneous	Normal	Normal	0		0		0	060623
At5g62000	Col-0	SALK_108995	060526	060821	P13843	RL04213		F10115																																									060623
At2g37980	Col-0	SALK_020524	060526	060822	P13598	RL04273		F10116	58.5	3.01	060911	absolute	337.5288	60.5753	374.3178	634.926	1.6438	25.5507	133.0301	1345.5288	212.3945	6.6904	5.6767	95.9945	95.1068	75.5671	52.4384	26.7288	123.8466	438.6301	208.4548	130.6137	526.7781	35.074	150.9479	060829	AAS1013	060905	Normal	Homogeneous	Homogeneous	Normal	Normal	0		0		0	060623
At3g49220	Col-0	SALK_062058	060526	060822	P13602	RL04301		F10116	56.5	3.14	060911	absolute	252.8519	41.2312	354.0416	514.3273	1.1532	33.1532	78.4156	1166.6234	173.7922	6.4052	8.1299	63.9948	92.0312	88.2286	64.6805	19.0078	107.4961	833.9584	201.1013	106.5766	308.0104	30.8623	159.9273	060829	AAS1013	060905	Normal	Homogeneous	Homogeneous	Normal	Normal	0		0		0	060623
At5g06230	Col-0	SALK_008492	060526	060822	P13614	RL04294		F10116	54.9	3.37	060911	absolute	639.0162	228.1027	840.8054	490.3892	1.0432	65.9081	363.6054	2516.427	491.1676	11.7135	14.8162	191.1027	320.1297	259.9405	168.4811	43.0486	171.7676	1277.0432	516.1135	200.7351	677.627	75.0054	468.2324	060829	AAS1013	060905	Smaller than normal	Homogeneous	Homogeneous	Lighter than Normal	Normal	1	Round	0		0	060623
At3g07510	Col-0	SALK_138548	060526	060822	P13618	RL04286		F10116	55.7	2.93	060911	absolute	428.4747	85.7173	450.96	652.112	3.6267	65.6533	235.056	1174.5387	243.4613	18.08	37.776	165.6053	171.808	130.3893	94.416	27.1627	175.872	4459.184	362.192	324.2507	536.5653	47.4293	255.408	060829	AAS1013	060905	Normal	Homogeneous	Homogeneous	Normal	Normal	0		0		0	060623
At5g22790	Col-0	SALK_126363	060526	060822	P13626	RL04290		F10116	56	3	060911	absolute	493.9211	80.6986	575.8535	818.2592	1.4141	42.4958	285.2338	1649.9775	269.9155	11.1042	16.231	161.3352	122.8	148.0901	101.4141	35.2451	177.3239	1626.3099	304.5183	271.5775	588.1239	54.4394	199.7577	060829	AAS1013	060905	Normal	Homogeneous	Homogeneous	Darker than Normal	Normal	0		0		0	060623
At4g00630	Col-0	SALK_045324	060526	060822	P13635	RL04277		F10116	56.1	3.28	060911	absolute	292.7093	67.0133	417.728	475.1787	1.4133	54.448	178.672	1364.7627	215.68	12.288	27.184	210.6827	130.848	131.5307	80.1493	19.3973	154.2187	1717.0933	245.4507	163.664	409.6747	39.8507	194.7627	060829	AAS1013	060905	Normal	Homogeneous	Homogeneous	Normal	Normal	0		0		0	060623
At2g01580	Col-0	SALK_124491	060526	060822	P13641	RL04280		F10116	60.6	3.33	060911	absolute	362.1189	93.2486	487.9622	705.427	2.5784	69.2054	194.2054	1551.3459	329.7838	23.6378	37.0486	272.7946	175.227	191.6865	98.8324	34.8108	211.4054	4634.2	311.9892	199.0108	403.4757	56.4324	302.1027	060829	AAS1013	060905	Normal	Homogeneous	Homogeneous	Normal	Normal	0		0		0	060623
At1g49650	Col-0	SALK_107688	060526	060822	P13647	RL04274		F10116	55.5	2.9	060911	absolute	262.6704	57.8423	388.9408	477.0141	1.0873	12.0901	71.707	1324.6085	153.0197	4.569	1.1155	54.6592	59.7859	49.5155	56.8056	24.9859	89.5887	81.6451	197.6789	81.3859	552.6761	38.4113	113.3014	060829	AAS1013	060905	Normal	Homogeneous	Homogeneous	Normal	Normal	0		0		0	060623
At4g08620	Col-0	SALK_093256	060526	060822	P13650	RL04281		F10116	56.3	3.03	060911	absolute	381.838	58.2278	371.8937	464.9418	0.9924	55.6861	158.5418	962.0709	191.7924	7.6658	7.5595	71.1696	100.3646	121.7975	76.7544	20.0506	111.1089	494.481	220.2937	143.8481	362.6481	39.1392	160.7848	060829	AAS1013	060905	Normal	Homogeneous	Homogeneous	Normal	Normal	0		0		0	060623
At1g20810	Col-0	SALK_005048	060526	060822	P13740	RL04296		F10116	55.6	3.11	060911	absolute	237.9342	62.126	479.2	507.1397	1.5014	19.9671	87.7425	1411.9726	186.5808	4.7452	4.3342	47.7589	94.5589	70.3562	59.2603	24.5644	94.2137	168.2137	244.6356	116.3233	277.0575	38.4329	167.1452	060829	AAS1013	060905	Normal	Homogeneous	Homogeneous	Normal	Normal	0		0		0	060623
At1g59870	Col-0	SALK_142256	060526	060822	P13743	RL04284		F10116	55.2	3.1	060911	absolute	409.4085	71.6845	520.6648	610.1014	2.3493	29.5887	153.6507	1715.3577	192.7324	7.7408	11.6563	70.1521	78.6873	76.4958	71.9606	24.4394	133.0197	560.0338	231.662	150.4563	546.6423	42.1577	136.1014	060829	AAS1013	060905	Normal	Homogeneous	Homogeneous	Normal	Normal	0		0		0	060623
At4g22030	Col-0	SALK_052988	060526	060822	P13750	RL04285		F10116	59.3	3.27	060911	absolute	516.3231	80.8103	473.4872	606.1897	1.4821	20.6103	181.4	1303.359	193.9077	6.5897	6.9744	60.2667	77.2718	66.0462	66.2513	27.3949	107.1128	116.3897	218.3026	132.5026	467.4513	46.8359	139.8923	060829	AAS1013	060905	Normal	Homogeneous	Homogeneous	Normal	Normal	0		0		0	060623
At2g41140	Col-0	SALK_071004	060526	060822	P13758	RL04287		F10116	56.6	3.04	060911	absolute	278.2453	50.1707	371.872	422.9067	1.7227	32.6827	99.7493	1446.0373	202.64	10.6347	12.32	87.136	97.952	104.9707	57.7653	21.088	104.7093	1009.8293	213.9947	145.5147	517.3067	34.9707	152.048	060829	AAS1013	060905	Normal	Homogeneous	Homogeneous	Normal	Normal	0		0		0	060623
At2g31750	Col-0	SALK_004870	060526	060822	P13759	RL04279		F10116	58.5	3.18	060911	absolute	245.8177	44.5266	328.5266	349.1797	1.6506	21.7013	66.2532	1073.9949	140	6.0506	8.9924	39.5899	68.8456	57.6608	40.9063	16.1114	72.0658	874.1418	157.0886	98.5316	318.3899	27.6253	111.7722	060829	AAS1013	060905	Normal	Homogeneous	Homogeneous	Normal	Normal	0		0		0	060623
At1g78090	Col-0	SALK_137712	060526	060822	P13768	RL04275		F10116	56.6	2.98	060911	absolute	294.656	49.872	355.104	460.848	2.2933	30.128	85.392	1325.824	135.2053	6.656	4.912	52.176	86.2987	79.728	71.9093	23.8613	90.256	307.7333	226.7733	112.9013	409.92	36.6027	143.1093	060829	AAS1013	060905	Normal	Homogeneous	Homogeneous	Normal	Normal	0		0		0	060623
At5g04970	Col-0	SALK_094562	060526	060822	P13771	RL04291		F10116	58.5	3.04	060911	absolute	338.8857	113.4114	400.7829	512.6457	2.04	78.1143	98.68	1341.7314	530.0343	12.32	23.7657	126.0514	159.6514	111.3314	78.9029	26.2057	121.9314	2689.6629	233.8686	197.9029	555.1657	52.1029	244.7314	060829	AAS1013	060905	Normal	Homogeneous	Homogeneous	Normal	Normal	0		0		0	060623
At1g20696	Col-0	SALK_018451	060526	060822	P13779	RL04276		F10116	56.2	3.06	060911	absolute	392.1405	100.2216	537.9892	592.1946	1.7892	54.6919	177.5838	1535.3135	242.5189	8.0865	13.4757	147.0865	149.9676	145.1081	103.3946	37.7297	188.6108	890	350.9405	204.6919	531.8162	62.5514	258.4703	060829	AAS1013	060905	Normal	Homogeneous	Homogeneous	Normal	Normal	0		0		0	060623
At1g13260	Col-0	SALK_021865	060526	060822	P13788	RL04283		F10116	55.9	3.16	060911	absolute	464.1367	63.3418	387.2759	497.4633	1.4076	59.4025	272.7544	1625.038	198.2228	14.8911	17.357	140.3747	156.3949	160.8608	86.8304	24.0051	173.6456	1717.8025	327.5291	275.3873	397.3013	42.3595	230.8203	060829	AAS1013	060905	Normal	Homogeneous	Homogeneous	Normal	Normal	0		0		0	060623
At1g06310	Col-0	SALK_023093	060526	060822	P13794	RL04282		F10116	56.4	3.17	060911	absolute	337.9494	69.7671	406.8861	436.0304	2.5975	60.5215	128.9975	1445.7367	289.362	15.3924	32.1165	146.5114	147.9595	131.9443	83.7873	25.6405	129.2354	3133.681	232.0608	187.1646	430.9013	42.9975	225.8633	060829	AAS1013	060905	Normal	Homogeneous	Homogeneous	Normal	Normal	0		0		0	060623
At1g09795	Col-0	SALK_024115	060526	060822	P13801	RL04288		F10116	55.1	3.15	060911	absolute	217.7722	62.5667	379.2889	401.5389	1.2778	39.3167	77.0389	1645.7722	179.6556	5.75	17.2	73.6278	137.7333	97.6056	62.8111	25.0833	104.8444	952.0611	250.0444	129.6944	325.6	38.0222	211.4556	060829	AAS1013	060905	Smaller than normal	Homogeneous	Homogeneous	Lighter than Normal	Normal	0		0		0	060623
At4g27320	Col-0	SALK_031274	060526	060822	P13802	RL04292		F10116	55.8	2.92	060911	absolute	302.5029	65.0171	551.4514	642.8629	1.0514	25.3771	111.0057	1965.4686	247.7943	7.5371	12.1714	67.8	94.4171	72.92	80.2457	35.3829	107.0171	293.0914	281.7314	155.7086	534.5714	47.0114	163.3486	060829	AAS1013	060905	Normal	Homogeneous	Homogeneous	Normal	Normal	0		0		0	060623
At4g32650	Col-0	SALK_078470	060526	060822	P13826	RL04278		F10116	55.4	2.93	060911	absolute	522.1	114.6556	424.3556	629.0833	4.0889	124.8944	336.6722	880.5556	558.45	19.1778	36.15	252.2389	250.9278	253.5444	122.0389	25.0667	227.9667	4050.3389	343.1111	288.6222	390.6389	67.8944	380.7889	060829	AAS1013	060905	Normal	Homogeneous	Homogeneous	Normal	Normal	0		0		0	060623
At2g37860	Col-0	SALK_084529	060526	060822	P13831	RL04295		F10116	56.1	3.1	060911	absolute	347.863	70.3726	506.7123	493.2438	1.4849	41.063	116.7233	1707.1068	267.474	7.6548	10.4767	91.863	118.0712	93.9342	69.5616	32.6849	105.0849	1214.4274	269.8027	151.9342	483.1397	51.6274	186.8712	060829	AAS1013	060905	Normal	Homogeneous	Homogeneous	Normal	Normal	0		0		0	060623
At1g66200	Col-0	SALK_145235	060526	060822	P13838	RL04302		F10116	56.5	2.97	060911	absolute	317.8722	41.3389	357.2222	465.8111	2.4	63.2444	139.9889	1151.3111	156.3611	9.6889	14.8556	52.6222	126.0556	112.1389	58.2056	19.7444	101.1111	2126.3389	250.0278	189.5056	443.6778	37.8667	213.7222	060829	AAS1013	060905	Normal	Homogeneous	Homogeneous	Normal	Normal	0		0		0	060623
At3g62000	Col-0	SALK_025849	060526	060822	P13847	RL04289		F10116	57.6	3.36	060911	absolute	220.0608	51.4278	407.5747	379.4228	1.0785	43.2152	168.6582	1248.9873	187.0734	6.6076	5.6962	62.8709	131.3063	116.7241	75.8734	29.2759	105.6557	627.357	261.3367	147.6354	337.8684	37.2911	208.3089	060829	AAS1013	060905	Normal	Homogeneous	Homogeneous	Normal	Normal	0		0		0	060623
At1g15730	Col-0	SALK_002480	060526	060822	P13853	RL04297		F10116	56.7	3.07	060911	absolute	379.6623	47.7714	499.6935	668.5506	0.7117	29.4753	166.5506	1691.6104	230.4104	6.2701	7.2675	52.2649	87.9688	67.1221	57.5532	29.4753	117.7195	169.9584	279.3974	154.1039	466.5247	45.7506	167.6883	060829	AAS1013	060905	Normal	Homogeneous	Homogeneous	Normal	Normal	0		0		0	060623
At1g79350	Col-0	SALK_004087	060526	060822	P13859	RL04298		F10116	54.9	3.01	060911	absolute	230.0493	45.9562	348.8055	358.537	1.4247	26.7781	84.9644	1533.5507	159.2384	5.7534	9.0685	68.3616	108.411	83.4521	59.9123	22.0712	108.8384	879.6932	216.4219	111.7589	346.0548	39.7534	168.5644	060829	AAS1013	060905	Normal	Homogeneous	Homogeneous	Normal	Normal	0		0		0	060623
At2g30695	Col-0	SALK_014066	060526	060822	P13865	RL04300		F10116	55.4	2.84	060911	absolute	284.8286	38.4629	386.44	490.2914	1.24	16.4571	85.2514	1233.5086	177.9086	4.9829	1.9543	40.9257	72.7543	65.8171	57.6114	28.5657	73.7429	92.6	222.7771	87.3714	436.2914	35.5714	118.72	060829	AAS1013	060905	Normal	Homogeneous	Homogeneous	Normal	Normal	0		0		0	060623
At5g10470	Col-0	SALK_036411	060526	060822	P13871	RL04293		F10116	57.2	2.85	060911	absolute	521.0889	116.2722	425.4389	484.3167	0.6111	41.1944	309.3611	1335.5944	190.0556	7.2889	11.55	90.9278	95.8833	85.2056	71.2722	29.0889	103.6944	597.3611	273.5278	148.5222	611.75	50.1611	168.2722	060829	AAS1013	060905	Normal	Homogeneous	Homogeneous	Normal	Normal	0		0		0	060623
At2g43430	Col-0	SALK_040003	060526	060822	P13877	RL04299		F10116	57.4	3.09	060911	absolute	251.6684	62.2579	426.4263	387.5421	1	40.2684	157.4263	1188.7579	186.9368	6.1842	9.6579	76.0895	124.4684	115.7579	65.0789	24.1474	101.4737	578.9316	236.0105	127.0579	360.3947	40.1053	189.2316	060829	AAS1013	060905	Normal	Homogeneous	Homogeneous	Normal	Normal	0		0		0	060623
At3g10370	Col-0	SALK_080169	060526	060821	P13601	RL04262		F10117	56.4	3	060911	absolute	246.0962	45.2203	311.2203	445.8177	1.6658	35.4076	115.7013	1223.0481	158.2937	5.9342	6.2886	56.4911	68.8861	67.4127	49.5797	19.5241	86.3646	476.0354	223.281	105.0532	341.1139	28.4203	124.9671	060829	AAS1013	060905	Normal	Homogeneous	Homogeneous	Normal	Normal	0		0		0	060623
At1g16790	Col-0	SALK_140644	060526	060821	P13621	RL04241		F10117	57.1	3.01	060911	absolute	241.0987	48.6076	341.1443	393.2911	1.7772	39.2709	179.0835	1183.0886	155.2253	7.6506	8.6582	83.6557	94.5722	88.0354	64.6582	18.2937	95.3063	878.1215	242.4506	128.2177	277.1342	35.5646	146.4405	060829	AAS1013	060831	Normal	Homogeneous	Homogeneous	Normal	Normal	0		0		0	060623
At3g52155	Col-0	SALK_144595	060526	060821	P13622	RL04244		F10117	56.8	2.94	060911	absolute	470.8743	65.2686	476.4743	541.8629	1.4	18.6171	115.0457	1084.8229	153.0057	5.88	6.4	79.3657	73.04	70.6457	65.9829	29.3143	95.3371	130.2571	222.1829	112.92	400.6114	52.7657	141.4971	060829	AAS1013	060831	Normal	Homogeneous	Homogeneous	Normal	Normal	0		0		0	060623
At1g74550	Col-0	SALK_150522	060526	060821	P13623	RL04245		F10117	56.3	2.97	060911	absolute	583.9947	62.0895	336.7474	496.1158	2.9737	40.3474	149.0158	1006.6947	195.1368	13.7421	18.9895	98.6105	124.9474	108.9	73.5895	22.7947	138.7895	1680.3474	265.9789	182.6789	316.2737	49.6737	206.5947	060829	AAS1013	060831	Normal	Homogeneous	Homogeneous	Normal	Normal	0		0		0	060623
At2g28540	Col-0	SALK_152456	060526	060821	P13624	RL04252		F10117	56.6	2.94	060911	absolute	314.3288	51.7096	481.2	429.2	0.7671	29.0356	93.1178	1170.8	123.463	5.5781	3.1726	51.2932	58.5205	57.0685	60.9479	20.6137	83.474	146.5315	202.411	114.0712	351.7425	38.3671	115.2822	060829	AAS1013	060905	Normal	Homogeneous	Homogeneous	Normal	Normal	0		0		0	060623
At5g04770	Col-0	SALK_067045	060526	060821	P13627	RL04250		F10117	57	2.99	060911	absolute	310.4438	40.5808	272.3397	448.126	0.4877	28.6027	117.726	1043.3918	104.0438	6.6247	6.7507	45.7589	54.2356	48.663	45.5123	21.0247	76.7945	436.411	173.8685	97.9781	237.8411	31.2658	101.989	060829	AAS1013	060905	Normal	Homogeneous	Homogeneous	Normal	Normal	0		0		0	060623
At5g11210	Col-0	SALK_078407	060526	060821	P13628	RL04254		F10117	57.3	3.08	060911	absolute	183.0301	48.5973	277.5945	382.3178	1.1452	27.5562	79.2055	1289.6986	212.6685	6.3342	6.6795	69.4137	90.7233	66.0219	60.7781	21.8849	94.4055	843.3589	196.0603	105.2767	375.0795	27.3205	145.4904	060829	AAS1013	060905	Normal	Homogeneous	Homogeneous	Normal	Normal	0		0		0	060623
At1g13960	Col-0	SALK_121735	060526	060821	P13752	RL04253		F10117	57	2.98	060911	absolute	148.7	27.0789	219.8789	324.6053	1.0211	30.3579	56.7842	909.2947	95.4211	4.7947	6.0474	44.0842	49.7368	55.7789	36.9632	14.8684	65.5579	236.3053	158.9316	128.0158	281.1526	22.6579	88.6632	060829	AAS1013	060905	Normal	Homogeneous	Homogeneous	Normal	Normal	0		0		0	060623
At5g39530	Col-0	SALK_106375	060526	060821	P13753	RL04249		F10117	57.2	3.1	060911	absolute	554.9611	92.3722	520.8167	890.7556	1.4333	44.6889	273.7333	1368.5833	242.9556	11.4944	7.7278	94.1444	128.0333	127.2056	103.4389	27.5556	164.6167	832.5111	291.9111	215.1278	576.9167	56.8667	219.5	060829	AAS1013	060905	Normal	Homogeneous	Homogeneous	Normal	Normal	0		0		0	060623
	Col	SSB4	060526	060821	P13754	RL04251		F10117	56.3	2.83	060911	absolute	213.0494	27.5792	265.2831	314.4935	0.4831	20.826	86.0468	689.2416	91.7766	5.3662	3.7091	35.2416	49.2831	54.5039	45.9221	14.4519	59.3974	98.213	155.2104	89.6052	155.6571	26.7636	85.8338	060829	AAS1013	060905	Normal	Homogeneous	Homogeneous	Normal	Normal	0		0		0	060623
	Col	SSB4	060526	060821	P13755	RL04246		F10117	56.2	2.97	060911	absolute	271.357	42.7241	336.2835	549.8076	1.4734	16.4304	68.3696	1457.1949	139.8329	4.6633	4.1468	58.9316	59.4835	59.4177	52.4152	21.5797	87.7873	59.0177	208.3089	137.4633	267.0228	37.1038	118.2633	060829	AAS1013	060831	Normal	Homogeneous	Homogeneous	Normal	Normal	0		0		0	060623
	Col	SSB4	060526	060821	P13756	RL04243		F10117	57	2.89	060911	absolute	241.7278	33.25	352.6333	369.6222	0.8389	19.2667	94.05	939.3833	119.5778	4.3056	3.4056	33.5556	48.2111	56.2722	52.4111	21.8278	76.3444	58.9889	152.3556	108.5778	310.9889	33.75	91.9111	060829	AAS1013	060831	Normal	Homogeneous	Homogeneous	Normal	Normal	0		0		0	060623
At1g08630	Col	RL0328	060526	060821	P13757	RL04242		F10117	55.9	3.23	060911	absolute	309.427	94.7568	511.7946	510.6216	19.4973	29.6054	193.1838	1391.7459	284.0757	6.8595	13.2649	99.0595	112.6432	96.4324	93.2	26.4541	121.2	140.4162	261.1514	5575.9946	293.2757	48.0541	174.6	060829	AAS1013	060831	Normal	Homogeneous	Homogeneous	Lighter than Normal	Normal	0		0		0	060623
At5g64640	Col-0	SALK_063593	060526	060821	P13772	RL04247		F10117	56	2.97	060911	absolute	192.9128	32.6051	282.0615	398.8718	1.0615	21.6	67.1077	1046.4256	163.0051	4.1692	2.5282	32.7692	50.6154	48.9795	45.1795	16.2718	69.6718	145.0513	175.0872	67.1333	255.6564	27.5795	95.2513	060829	AAS1013	060831	Normal	Homogeneous	Homogeneous	Normal	Normal	0		0		0	060623
At2g26650	Col-0	SALK_061400	060526	060821	P13773	RL04239		F10117	58	3.16	060911	absolute	338.2	101.7026	444.6974	597.6923	2.3282	46.5179	121.0564	1419.0308	310.9641	9.8718	16.441	199.7436	155.5487	139.2205	98.1333	28.3538	145.1077	1481.6974	284.7641	171.241	460.2359	58.1333	258.1846	060829	AAS1013	060831	Normal	Homogeneous	Homogeneous	Normal	Normal	0		0		0	060623
At3g55070	Col-0	SALK_059910	060526	060821	P13781	RL04235		F10117	56.4	3.02	060911	absolute	393.5696	50.6228	517.4076	651.919	1.5595	31.5646	111.1646	1317.2051	298.0152	7.3722	11.9544	99.3215	96.7544	96.881	70.6633	31.357	136.081	918.7797	224.1215	194.3494	501.0734	53.357	170.5165	060829	AAS1013	060831	Normal	Homogeneous	Homogeneous	Normal	Normal	0		0		0	060623
At2g37000	Col-0	SALK_056047	060526	060821	P13782	RL04231		F10117	57.4	3.16	060911	absolute	240.2411	48.4603	464.263	573.9616	2.9425	19.7644	89.1616	1517.5288	168.8932	5.0795	10.2356	47.6055	66.7781	60.3068	69.8137	27.9507	90.6027	128.1205	219.8137	96.3178	474.2466	44.0932	123.2603	060829	AAS1013	060831	Normal	Homogeneous	Homogeneous	Normal	Normal	0		0		0	060623
At3g14750	Col-0	SALK_048845	060526	060821	P13783	RL04229		F10117	58	3.28	060911	absolute	392.5333	57.1556	416.5167	476.2111	1.4056	35.4333	305.8056	1259.2444	170.1833	9.2222	3.9556	60.8444	90.4056	92.8889	82.3556	29.55	96.2111	270.0833	258.6278	142.4333	366.4444	48.5944	151.3111	060829	AAS1013	060831	Normal	Homogeneous	Homogeneous	Normal	Normal	0		0		0	060623
At5g08540	Col-0	SALK_100294	060526	060821	P13803	RL04248		F10117	56.7	2.91	060911	absolute	217.7333	29.2389	330.6833	338.0667	0.6111	17.7167	75.2333	973.8556	134.7222	4.6278	0.8722	34.2111	50.8167	45.8167	42.5611	19.4778	64.3389	59.0444	175.0667	97.1167	285.0056	34.1167	95.2	060829	AAS1013	060831	Normal	Homogeneous	Homogeneous	Normal	Normal	0		0		0	060623
At3g53120	Col-0	SALK_097275	060526	060821	P13804	RL04240		F10117	58.3	3.14	060911	absolute	343.7053	83.1632	417.0947	584.4263	1.7579	73.8368	219.9316	1502.7632	259.1842	10.1368	19.8421	90.2737	118.1211	112.1737	100.9105	28.9895	117.3368	1266.8158	280.1368	218	368.0789	51.0316	211.5158	060829	AAS1013	060831	Normal	Homogeneous	Homogeneous	Normal	Normal	0		0		0	060623
At5g56250	Col-0	SALK_093949	060526	060821	P13805	RL04236		F10117	56.9	2.95	060911	absolute	310.1403	44.9922	468.0364	665.7195	1.4234	18.7065	85.2779	1862.8468	188.1506	6.0416	4.1143	58.0831	69.9896	54.3636	57.7247	29.4545	98.7844	115.9065	236.5714	124.8	526.5247	45.9532	131.4597	060829	AAS1013	060831	Normal	Homogeneous	Homogeneous	Normal	Normal	0		0		0	060623
At1g19350	Col-0	SALK_091133	060526	060821	P13806	RL04232		F10117	57.9	3.11	060911	absolute	314.7831	63.6169	497.1324	544.7887	1.2563	34.4056	102.6366	1619.2394	148.1014	5.4592	5.662	57.1268	78.2366	78.4338	75.0197	33.1268	96.8901	151.2	265.7127	127.6056	435.6169	43.8648	141.5887	060829	AAS1013	060831	Normal	Homogeneous	Homogeneous	Normal	Normal	0		0		0	060623
At3g07340	Col-0	SALK_091124	060526	060821	P13807	RL04230		F10117	57.8	3.32	060911	absolute	442.3026	98.8051	611.2718	531.9846	2.1333	57.2923	279.6	1476.6154	186.241	11.0154	17.1179	75.4923	123.3744	141.0154	115.159	31.359	127.2308	522.841	323.7949	206.6923	363.6667	55.2462	215.2513	060829	AAS1013	060831	Normal	Homogeneous	Homogeneous	Normal	Normal	0		0		0	060623
At1g10310	Col-0	SALK_125505	060526	060821	P13837	RL04257		F10117	58.1	3.03	060911	absolute	296.3437	53.9718	291.893	424.6423	2.1239	60.8901	89.7746	1121.5042	210.0338	11.4704	18.7887	99.9324	113.0873	102.9972	66.7944	18.6704	124.4225	2243.1437	217.7465	179.8254	376.1859	31.7127	206.062	060829	AAS1013	060905	Normal	Homogeneous	Homogeneous	Normal	Normal	0		0		0	060623
At5g15510	Col-0	SALK_133661	060526	060821	P13845	RL04233		F10117	56.6	3.04	060911	absolute	255.2055	53.2219	391.9836	510.7123	0.2082	35.4192	116.0438	1518.3671	178.6466	6.7945	10.3836	78.1425	90.8548	96.126	70.9973	25.4521	102.7233	430.4603	235.4247	167.9616	429.1452	39.7644	151.9726	060829	AAS1013	060831	Normal	Homogeneous	Homogeneous	Normal	Normal	0		0		0	060623
At1g33270	Col-0	SALK_139011	060526	060821	P13846	RL04237		F10117	57.8	2.97	060911	absolute	438.2278	63.3873	572.562	637.043	2.7797	23.3063	97.1747	1737.519	246.1823	7.0582	13.9949	64.8	81.7367	73.0329	74.6937	33.6203	114.4506	187.4076	295.4076	145.8025	530.3089	52.7342	153.8025	060829	AAS1013	060831	Normal	Homogeneous	Homogeneous	Normal	Normal	0		0		0	060623
At5g62000	Col-0	SALK_108995	060526	060821	P13608	RL04183		F10118	58.6	3.72	060918	absolute	599.4442	132.2494	732.6338	1072.587	2.7792	22.6857	188.0727	2691.2	306.7688	8.2442	7.0078	103.2727	130.6234	104.239	127.6571	64.7584	184.1299	237.8078	354.0312	184.6026	596.1714	108.161	213.1792	060830	AAS1014	060906	Normal	Homogeneous	Homogeneous	Normal	Normal	0		0		0	060623
At1g69830	Col-0	SALK_005044	060526	060821	P13609	RL04185		F10118	57.6	3.74	060918	absolute	862.0923	120.3333	690.9846	736.9333	3.7077	43.7897	276.9436	2198.0923	279.2821	11.3692	10.0308	109.6667	143.8513	165.0205	161.0974	61.3077	223.7333	648.559	314.9744	284.1179	436.0513	96.5641	225.1026	060830	AAS1014	060906	Normal	Homogeneous	Homogeneous	Normal	Normal	0		0		0	060623
At3g07020	Col-0	SALK_020939	060526	060821	P13610	RL04188		F10118	56.8	3.62	060918	absolute	656.1846	228.7128	734.5333	1148.6923	2.4051	34.7231	469.7897	1412.7231	215.9692	15	14.5231	191.1641	124.0718	105.4513	135.0769	40.5897	238.1487	1531.5231	268.9282	217.4564	544.8564	113.9487	234.9538	060830	AAS1014	060906	Normal	Homogeneous	Homogeneous	Normal	Normal	0		0		0	060623
At5g63180	Col-0	SALK_021933	060526	060821	P13615	RL04192		F10118	56.8	3.52	060918	absolute	819.8111	116.4722	736.1222	581.7778	3.1222	19.7778	155	1456.3389	278.8944	8.7667	8.9056	99.6278	101.9611	83.8778	125.4111	53.8389	171.3278	228.5944	260.3833	170.5167	493.6444	106.0167	188.7778	060830	AAS1014	060906	Normal	Homogeneous	Homogeneous	Normal	Normal	0		0		0	060623
At1g10890	Col-0	SALK_049516	060526	060821	P13736	RL04208		F10118	55.6	3.06	060918	absolute	724.9632	119.4579	674.8263	1181.6368	1.9316	36.4	303.8211	1710.9053	327.5947	10.5263	9.6316	91.0368	96.4895	104.3263	123.4684	45.4158	187.5421	538.9105	231.7789	244.4632	629.4	90.9526	191.8526	060830	AAS1014	060906	Normal	Homogeneous	Homogeneous	Normal	Normal	0		0		0	060623
At1g16710	Col-0	SALK_071102	060526	060821	P13737	RL04210		F10118	58.1	3.7	060918	absolute	701.2333	97.9889	589.4778	736.9778	1.35	31.2111	140.6056	2574.6222	262.2389	9.25	7.2833	116.3722	142.6833	142.2333	126.7222	67.7444	201.5222	401.9833	333.8778	191.8778	518.1556	81.6833	226.6667	060830	AAS1014	060906	Normal	Homogeneous	Homogeneous	Lighter than Normal	Normal	0		0		0	060623
At1g47670	Col-0	SALK_005293	060526	060821	P13738	RL04205		F10118	58.2	3.15	060918	absolute	986.4329	94.4712	569.9671	425.5233	1.0027	25.3644	196.2027	1202.9205	247.9288	8.4932	4.6301	79.0192	87.5068	89.3589	111.7973	43.5014	136.5808	207.1836	203.9781	158.6411	551.5452	75.1507	162.1041	060830	AAS1014	060906	Normal	Homogeneous	Homogeneous	Normal	Normal	0		0		0	060623
At5g41510	Col-0	SALK_075644	060526	060821	P13741	RL04187		F10118	56.7	3.63	060918	absolute	709.3722	165.8667	825.45	1119.3	3.9722	58.7778	232.8944	2650.2444	474.35	49.3833	22.8333	229.6	225.1556	218.5389	172.7889	67.3778	285.5	1978.3056	389.7667	389.4056	667.1444	122.3333	330.3167	060830	AAS1014	060906	Normal	Homogeneous	Homogeneous	Normal	Normal	0		0		0	060623
At1g10890	Col-0	SALK_075181	060526	060821	P13742	RL04184		F10118	56.6	3.76	060918	absolute	810.8615	128.0821	728.9949	819.7846	3.7487	36.6256	234.0667	2562.3846	325.4667	8.9077	7.1179	93.4	111.7897	118.0974	155.5744	68.3795	186.8872	264.2256	308.7846	249.9436	486.1487	107.6103	196.2821	060830	AAS1014	060906	Normal	Homogeneous	Homogeneous	Normal	Normal	0		0		0	060623
At4g23450	Col-0	SALK_110094	060526	060821	P13813	RL04203		F10118	57.3	2.99	060918	absolute	556.4587	74.256	595.1467	998.2933	1.2373	32.752	127.92	1226.736	250.3733	7.6533	5.776	87.568	78.9867	84.656	99.2907	39.4987	128.896	172.5387	214.6667	153.984	574.752	72.656	146	060830	AAS1014	060906	Normal	Homogeneous	Homogeneous	Normal	Normal	0		0		0	060623
At5g14420	Col-0	SALK_062384	060526	060821	P13814	RL04198		F10118	56.5	3.19	060918	absolute	651.438	97.2203	530.2127	718.0962	2.8962	18.1215	119.1038	1480.5823	203.362	6.5823	9.6354	70.0051	64.8152	66.7342	93.0684	40.0608	135.6405	92.7544	217.8329	156.3949	470.9519	72.3595	128.0658	060830	AAS1014	060906	Normal	Homogeneous	Homogeneous	Normal	Normal	0		0		0	060623
At3g58720	Col-0	SALK_029270	060526	060821	P13815	RL04202		F10118	56.8	3.2	060918	absolute	727.8197	170.2366	884.0507	1303.1493	2.2254	18.2254	463.2732	1953.2676	342.1352	11.5437	11.093	139.3577	93.2225	93.6789	152.7606	50.569	236.5239	293.3803	248.1352	264.4056	783.3127	116.2592	189.8592	060830	AAS1014	060906	Normal	Heterogeneous	Homogeneous	Darker than Normal	Normal	0		0		0	060623
At3g18290	Col-0	SALK_016526	060526	060821	P13816	RL04195		F10118	56.2	3.07	060918	absolute	587.6686	152.2514	764.8857	1707.8171	2.5429	12.6457	367.0343	1902.1143	316.84	9.7886	9.1714	111.4629	87.1086	68.8971	109.4343	49.7429	199.3486	141.1371	268.2343	177.3314	829.72	98.9829	180.5086	060830	AAS1014	060906	Normal	Homogeneous	Homogeneous	Normal	Normal	0		0		0	060623
At1g10170	Col-0	SALK_001399	060526	060821	P13817	RL04191		F10118	57.9	3.56	060918	absolute	680.2564	141.3692	685.9692	667.641	1.8974	24.9744	215.0205	1597.441	242.2205	16.6051	5.7026	124.8718	106.5333	99.7538	141.2103	52.3282	186.1282	356.0872	260.4256	209.1385	549.6615	108.7641	190.1231	060830	AAS1014	060906	Normal	Homogeneous	Homogeneous	Normal	Normal	0		0		0	060623
At5g04360	Col-0	SALK_060765	060526	060821	P13834	RL04204		F10118	56.3	2.93	060918	absolute	864.1158	82.2842	513.0053	747.7842	1.7211	23.4526	164.1526	1294.9158	232.4263	8.6842	4.6526	83.2842	74.6263	69.7316	100.0368	41.2789	130.8211	101.6263	189.0789	152.1895	678.1526	79.4053	133.7	060830	AAS1014	060906	Normal	Homogeneous	Homogeneous	Normal	Normal	0		0		0	060623
At1g10230	Col-0	SALK_000515	060526	060821	P13835	RL04209		F10118	57.7	3.13	060918	absolute	1158.4811	155.4649	718.9189	886.6054	2.7405	36.8973	220.5297	1433.6486	468.9135	10.9297	8.9838	129.8595	120.3297	138.227	135.8973	56.3459	185.9892	620.3676	258.8541	236.5243	934.2324	110.1405	225.2757	060830	AAS1014	060906	Normal	Homogeneous	Homogeneous	Normal	Normal	0		0		0	060623
At5g45800	Col-0	SALK_051073	060526	060821	P13839	RL04193		F10118	56.2	3.38	060918	absolute	733.7889	135.0056	686.0222	760.1833	2.9167	77.7833	375.85	2148.7833	349.9889	19.0056	21.3722	150.8889	172.6722	194.3278	156.6444	47.6722	268.4056	1838.65	308.2167	407.4	648.0278	95.1278	276.4556	060830	AAS1014	060906	Normal	Homogeneous	Homogeneous	Normal	Normal	0		0		0	060623
At2g17220	Col-0	SALK_113804	060526	060821	P13840	RL04189		F10118	56.8	3.49	060918	absolute	904.5231	143.4564	763.0308	1240.7641	3.041	22.3641	273.1949	2237.2667	346.2564	14.1436	12.9231	122.7692	110.3231	104.1846	126.3692	50.1897	207.1077	451.1641	309.2615	326.1026	456.9385	109.6513	228.9385	060830	AAS1014	060906	Normal	Homogeneous	Homogeneous	Normal	Normal	0		0		0	060623
At3g06510	Col-0	SALK_106253	060526	060821	P13841	RL04186		F10118	57.4	3.3	060918	absolute	633.8479	74.7831	516.3549	471.6958	2.9972	35.1775	296.1352	1614.7662	238.7944	9.8141	8.5746	102.8056	102.4056	110.2479	96.6873	42.231	152.2535	561.5944	216.9296	226.6479	593.2338	67.3465	162.6873	060830	AAS1014	060906	Normal	Homogeneous	Homogeneous	Normal	Normal	0		0		0	060623
At5g17050	Col-0	SALK_049338	060526	060821	P13856	RL04199		F10118	54.7	3.62	060918	absolute	1071.9606	167.6225	627.3239	515.7352	2.693	59.4085	380.6761	2200.5183	251.2113	19.2169	13.8085	130.631	133.3239	155.093	156.0507	44.4732	212.7211	841.0761	242.9634	343.3127	410.0507	90.8732	242.6197	060830	AAS1014	060906	Normal	Homogeneous	Homogeneous	Normal	Normal	0		0		0	060623
At1g18310	Col-0	SALK_045389	060526	060821	P13857	RL04207		F10118	56.7	3.01	060918	absolute	1005.6421	93.9895	588.1211	943.1526	1.4474	24.8105	218.9368	1331.1105	274.3526	9.6053	5.5895	86.1316	74.8684	74.9842	104.0474	44.6053	163.5842	445.3474	216.8842	168.9895	723.3474	80.6842	146.0368	060830	AAS1014	060906	Normal	Homogeneous	Homogeneous	Normal	Normal	0		0		0	060623
At3g55250	Col-0	SALK_041935	060526	060821	P13858	RL04196		F10118	56.8	3.12	060918	absolute	989.0685	106.7342	594.6904	726.4438	2.0329	22.0767	245.189	1282.7068	229.2384	9.5507	7.9726	83.863	79.6986	84.1699	104.0822	42.6466	145.0466	205.7644	211.8685	160.0822	798.6356	74.1808	154.011	060830	AAS1014	060906	Normal	Homogeneous	Homogeneous	Normal	Normal	0		0		0	060623
At1g20810	Col-0	SALK_007247	060526	060821	P13860	RL04190		F10118	58.1	3.85	060918	absolute	933.4597	225.3662	835.4961	550.187	3.761	60.2753	400.1403	1874.1818	434.613	17.2883	12.0104	197.0078	174.987	206.9506	219.1792	71.9377	308.1143	968.3532	348.2234	385.2	501.1896	134.5299	291.0182	060830	AAS1014	060906	Normal	Homogeneous	Homogeneous	Normal	Normal	0		0		0	060623
At1g08050	Col-0	SALK_005004	060526	060821	P13861	RL04194		F10118	59.9	3.29	060918	absolute	781.6	92.5205	769.9616	837.9836	2.526	38.2849	349.6986	1124.8219	240.9699	12.2959	17.3644	81.2438	94.2795	76.9205	94.3342	31.0027	149.2438	1872.789	195.4466	171.1452	623.3041	68.5096	164.8219	060830	AAS1014	060906	Normal	Homogeneous	Homogeneous	Normal	Normal	0		0		0	060623
At3g06330	Col-0	SALK_013557	060526	060821	P13862	RL04201		F10118	58.3	3.27	060918	absolute	989.168	127.3013	851.024	1015.632	2.976	25.04	187.408	1960.4	311.8667	9.968	9.344	118.2667	104.3573	105.7227	143.2853	58.3093	180.8053	328.6933	303.0933	264.6507	809.3067	108.5227	223.4187	060830	AAS1014	060906	Normal	Homogeneous	Homogeneous	Normal	Normal	0		0		0	060623
At3g22720	Col-0	SALK_034769	060526	060821	P13863	RL04206		F10118	56.6	3.05	060918	absolute	684.4111	101.9889	574.3333	940.0722	2.6833	18.2722	129.3	1750.7278	250.4611	7.8222	8.6222	86.9722	82.3778	78.8444	101.4889	50.9056	141.6722	121.7778	248.0833	147.6333	906.3944	79.3889	141.6889	060830	AAS1014	060906	Normal	Homogeneous	Homogeneous	Normal	Normal	0		0		0	060623
At5g41500	Col-0	SALK_046391	060526	060821	P13864	RL04211		F10118	57	3.1	060918	absolute	814.8427	119.904	676.9973	885.3973	1.984	37.376	277.3493	1842.1173	325.6053	9.824	8.56	99.616	93.0507	110.5387	116.9067	50.9867	173.344	272.0053	244.096	215.7493	810.5173	84.1013	148.8907	060830	AAS1014	060906	Normal	Homogeneous	Homogeneous	Normal	Normal	0		0		0	060623
At1g67820	Col-0	SALK_000296	060526	060821	P13874	RL04200		F10118	56.6	3.16	060918	absolute	922.6842	91.8526	647.7842	573.5368	2.5368	21.8579	222.1053	801.6737	258.2263	7.5368	10.0211	78.1842	68.1842	63.8368	100.8947	58.0263	128.5895	132.4579	211.3368	361.0053	451.4211	81.2158	131.7632	060830	AAS1014	060906	Normal	Homogeneous	Homogeneous	Normal	Normal	0		0		0	060623
At3g26020	Col-0	SALK_057440	060526	060821	P13875	RL04212		F10118	58.1	3.37	060918	absolute	793.9895	120.8684	909.9263	673.0526	1.7684	29.4368	363.4053	1986.7263	289.4579	10.4947	7.7421	101.2632	120.2105	137.7895	169.3947	72.5579	208.9368	202.5737	290.7842	208.5158	827.8947	115.1737	214.4737	060830	AAS1014	060906	Normal	Homogeneous	Homogeneous	Normal	Normal	0		0		0	060623
At3g26020	Col-0	SALK_039168	060526	060821	P13876	RL04197		F10118	57.4	3.3	060918	absolute	993.152	135.2053	786.3467	775.3547	2.5387	24.928	322.48	1160.4853	303.3173	10.0373	5.3333	109.7973	93.3067	90.56	131.04	47.3387	186.5653	191.696	272.0853	187.808	653.1253	123.248	180.688	060830	AAS1014	060906	Normal	Homogeneous	Homogeneous	Normal	Normal	0		0		0	060623
At5g22790	Col-0	SALK_126363	060526	060822	P13611	RL04318		F10119	53	3.11	060918	absolute	726.0571	166.6457	732.6	1291.3486	1.3543	16.3371	307.4	1846.1371	319.2	18.4743	9.3429	104.84	89.8514	103.3029	149.4057	61.08	233.2686	276.9314	180.4629	203.6686	733.1429	99.2229	168.0914	060830	AAS1014	060906	Normal	Homogeneous	Homogeneous	Normal	Normal	0		0		0	060623
At3g07510	Col-0	SALK_138548	060526	060822	P13612	RL04317		F10119	55	3	060918	absolute	820.0857	74.9943	637.0629	531.1829	1.8857	19.6286	133.3943	1097.7943	275.1371	6.3657	6.1829	79.9314	81.4914	84.9371	110.6743	49.9771	141.6057	139.8286	214.92	138.7086	500.0629	94.4914	161.7829	060830	AAS1014	060906	Normal	Homogeneous	Homogeneous	Normal	Normal	0		0		0	060623
At5g06230	Col-0	SALK_008492	060526	060822	P13613	RL04314		F10119	57.8	3.43	060918	absolute	799.1945	260.7123	1059.5945	847.5397	2.8164	48.3288	313.326	2387.3699	321.5068	17.0027	11.4849	180.937	232.2959	258.5151	254.4438	79.8685	232.1315	659.3808	415.1397	221.5452	1196.0986	146.1425	389.7096	060830	AAS1014	060906	Normal	Heterogeneous	Heterogeneous	Normal	Normal	1	Aborted	0		0	060623
At2g01580	Col-0	SALK_124491	060526	060822	P13616	RL04327		F10119	55.6	3.15	060918	absolute	741.074	95.1397	546.4877	858.3123	1.211	26.9699	231.2712	2088.6301	201.7425	25.9452	4.4055	76.6356	107.4411	134.1096	115.2164	57.4356	176.5918	176.2027	263.9397	155.0849	757.9233	92.3178	175.8247	060830	AAS1014	060906	Normal	Homogeneous	Homogeneous	Normal	Normal	0		0		0	060623
At4g00630	Col-0	SALK_045324	060526	060822	P13617	RL04329		F10119	56.2	3.4	060918	absolute	600.8286	101.44	573.5086	732.7543	1.6914	23.3771	230.4057	2198.4171	309.9371	10.6229	9.5829	85	121.9371	162.04	142.8	77.8914	209.4629	815.6514	282.8571	182.04	661.8057	90.3486	199.68	060830	AAS1014	060906	Normal	Homogeneous	Homogeneous	Normal	Normal	0		0		0	060623
At5g04970	Col-0	SALK_094562	060526	060822	P13619	RL04316		F10119	54.1	3.03	060918	absolute	838.2521	112.4877	533.3151	680.3178	1.9726	29.1068	139.8192	1785.589	228.526	7.5507	9.0137	88.9205	109.6767	123.8301	117.8849	50.0055	156.0877	214.0548	270.9973	155.1945	657.8137	76.0219	196.1479	060830	AAS1014	060906	Normal	Homogeneous	Homogeneous	Normal	Normal	0		0		0	060623
At1g15730	Col-0	SALK_002480	060526	060822	P13620	RL04312		F10119	57.6	3.26	060918	absolute	1302.0405	122.6633	523.2354	929.5949	1.7519	15.8025	188.9316	1322.6177	252.0253	9.1291	5.038	99.7316	90.0759	89.6658	122.162	48.9165	169.9949	142.0759	237.9848	137.281	541.0177	99.6709	179.0532	060830	AAS1014	060906	Normal	Homogeneous	Homogeneous	Normal	Normal	0		0		0	060623
At1g79350	Col-0	SALK_004087	060526	060822	P13629	RL04308		F10119	57.9	3.07	060918	absolute	800.4384	109.2164	646.9863	1105.9178	2.0055	28.5479	260.5918	1176.1096	257.0301	9.9726	9.5397	107.1014	96.263	108.011	103.3644	37.9452	183.3479	564.4274	155.2822	139.8904	896.5699	92.8548	149.8521	060830	AAS1014	060906	Normal	Homogeneous	Homogeneous	Normal	Normal	0		0		0	060623
At3g49220	Col-0	SALK_062058	060526	060822	P13739	RL04306		F10119	56.8	2.96	060918	absolute	838.0901	82.0225	613.0366	783.9493	1.831	23.8085	216.2254	1808.4338	215.9324	9.7183	4.3887	106.0282	98.462	113.938	114.0563	57.3183	156.8169	200.0451	246.2535	183.4197	872.1127	86.4282	176.7718	060830	AAS1014	060906	Normal	Homogeneous	Homogeneous	Normal	Normal	0		0		0	060623
At4g27320	Col-0	SALK_031274	060526	060822	P13744	RL04315		F10119	56.1	3.13	060918	absolute	969.3266	124.8608	608.4101	799.6759	1.7975	41.5291	245.9747	1922.4253	259.6405	35.1291	13.2759	86.0962	109.5342	131.8734	123.4278	51.6203	167.4785	812.4203	268.2633	210.2835	868.1266	81.6658	175.119	060830	AAS1014	060906	Normal	Homogeneous	Homogeneous	Normal	Normal	0		0		0	060623
At5g10470	Col-0	SALK_036411	060526	060822	P13745	RL04311		F10119	57.2	3.11	060918	absolute	967.8961	87.3662	592.6286	1203.3714	2.1506	20.5662	183.0338	1232.6545	289.1377	7.787	6.5662	83.2623	69.8286	85.4442	106.6597	50.4987	157.1169	141.1117	220.3792	146.8156	653.4701	90.6338	148.7792	060830	AAS1014	060906	Normal	Homogeneous	Homogeneous	Normal	Normal	0		0		0	060623
At2g43430	Col-0	SALK_040003	060526	060822	P13746	RL04307		F10119	58	3.18	060918	absolute	718.2347	75.936	473.68	649.824	1.12	32.4587	230.0747	1696.096	190.992	9.3653	4.7787	70.304	102.1973	106.1227	106.9973	45.2747	160.0693	147.3013	258.8213	165.5147	588.416	66.112	164.672	060830	AAS1014	060906	Normal	Homogeneous	Homogeneous	Normal	Normal	0		0		0	060623
At4g08620	Col-0	SALK_093256	060526	060822	P13827	RL04328		F10119	56.6	3.35	060918	absolute	724.6462	127.9333	695.4564	917.9077	1.4103	22.6256	153.8667	2314.4667	223.4769	7.7641	6.6923	106.1487	124.1487	158.7077	144.0308	70.0718	207.0513	167.9026	320.3641	190.4103	935.8615	104.6103	214.1128	060830	AAS1014	060906	Normal	Homogeneous	Homogeneous	Normal	Normal	0		0		0	060623
At4g22030	Col-0	SALK_052988	060526	060822	P13828	RL04320		F10119	56.3	3.09	060918	absolute	803.5887	102.8282	662.9465	1258.3606	2.0507	20.4676	123.5099	1804.6085	233.4085	7.2845	8.4451	132.2704	84.4056	89.9324	94.0338	52.1634	172.2873	176.2704	267.6732	157.0592	1141.0197	92.0394	169.2394	060830	AAS1014	060906	Normal	Homogeneous	Homogeneous	Normal	Normal	0		0		0	060623
At1g59870	Col-0	SALK_142256	060526	060822	P13829	RL04319		F10119	54.9	3.26	060918	absolute	1723.8479	177.4366	788.0676	1247.6	3.1211	31.7014	294.7437	1805.9324	438.6028	12.3324	9.5437	149.1606	136.0282	146.7268	174.7324	67.9831	236.1521	206.9746	339.2225	287.5493	778.5239	137.9944	266.3887	060830	AAS1014	060906	Normal	Homogeneous	Homogeneous	Normal	Normal	0		0		0	060623
At2g37860	Col-0	SALK_084529	060526	060822	P13830	RL04313		F10119	57.2	3.32	060918	absolute	1216.9026	108.7385	688.4051	978.3385	1.5744	25.0923	232.3026	1996.7436	359.1436	9.8564	7.4564	110.4051	106.0821	115.2154	147.4308	62.441	177.8205	187.3231	285.3026	205.2564	851.1846	104.7949	196.8308	060830	AAS1014	060906	Normal	Homogeneous	Homogeneous	Normal	Normal	0		0		0	060623
At4g32650	Col-0	SALK_078470	060526	060822	P13832	RL04324		F10119	56.6	3.26	060918	absolute	601.3547	86.704	513.5893	640.5387	1.6747	35.5573	188.16	1504.4213	260.8533	9.7333	10.8	109.2267	128.56	158.88	135.648	70.224	196.032	1001.5093	237.4613	163.056	1052.5547	92.3787	205.3067	060830	AAS1014	060906	Normal	Homogeneous	Homogeneous	Normal	Normal	0		0		0	060623
At1g66200	Col-0	SALK_145235	060526	060822	P13836	RL04305		F10119	57.6	3.15	060918	absolute	952.9867	86.8267	570.7147	846.368	2.2187	42.3467	193.328	1752.8373	270.48	10.2133	9.9893	108.16	112.0107	135.312	98.2453	51.6107	177.8347	720.512	284.72	180.1013	836.496	72.688	190.0907	060830	AAS1014	060906	Normal	Homogeneous	Homogeneous	Normal	Normal	0		0		0	060623
At3g62000	Col-0	SALK_025849	060526	060822	P13848	RL04321		F10119	54.8	3.27	060918	absolute	641.1632	120.5842	595.3526	909.8263	1.3158	17.9947	233.1263	1620.9789	314.4737	9.0737	7.9158	90.2789	121.3368	108.5526	100.1737	40.2368	131.5895	372.6421	266.8158	135.5579	581.7526	61.1895	194.2	060830	AAS1014	060906	Normal	Homogeneous	Homogeneous	Normal	Normal	0		0		0	060623
At2g41140	Col-0	SALK_071004	060526	060822	P13849	RL04323		F10119	56.6	3.05	060918	absolute	565.4	85.1795	518.5487	870.7487	1.2205	14.3436	103.2154	2125.5795	189.4923	7.0974	6.0205	66.0359	102.8	110.1385	105.5179	61.4769	174.5385	156.1282	227.6	122.4359	949.8154	79.1795	178.6308	060830	AAS1014	060906	Normal	Homogeneous	Homogeneous	Normal	Normal	0		0		0	060623
At2g31750	Col-0	SALK_004870	060526	060822	P13850	RL04325		F10119	55.5	2.9	060918	absolute	595.4817	75.8873	584.8225	720.9183	0.6535	20.1521	187.4028	1603.0366	237.3746	7.7014	7.8761	70.3268	101.0479	130.8113	120.6592	67.9324	160.7775	130.969	262.8225	147.7014	771.3239	77.8197	169.2789	060830	AAS1014	060906	Normal	Homogeneous	Homogeneous	Normal	Normal	0		0		0	060623
At1g78090	Col-0	SALK_137712	060526	060822	P13851	RL04332		F10119	55.8	3.02	060918	absolute	442.6222	71.4389	464.1167	756.0833	0.8889	18.3889	157.3222	1650.5667	199.8889	6.2	6.7444	66.6944	106.3556	100.4389	97.9722	46.0111	144.3722	243.1889	221.0778	138.9833	817.6833	63.0222	171.6667	060830	AAS1014	060906	Normal	Homogeneous	Homogeneous	Normal	Normal	0		0		0	060623
At2g37980	Col-0	SALK_020524	060526	060822	P13852	RL04330		F10119	57.4	3.05	060918	absolute	700	75.5945	513.4192	513.7041	2.3616	25.0137	161.1342	1242.9753	176.7616	8.2521	5.7699	87.4904	101.7315	132.5205	129.8082	65.5452	185.1288	536.2027	191.5288	133.211	769.8082	86.1151	170.3781	060830	AAS1014	060906	Normal	Homogeneous	Homogeneous	Normal	Normal	0		0		0	060623
At1g18310	Col-0	SALK_017021	060526	060822	P13854	RL04310		F10119	56.1	3.06	060918	absolute	852.9699	88.9808	560.9699	807.8849	1.8521	23.474	152.1315	1737.3644	260.7726	7.0137	4.0164	86	75.4521	82.8274	89.6548	47.8795	134.0493	147.6767	235.474	158.5973	716.7452	84.4274	152.3836	060830	AAS1014	060906	Normal	Homogeneous	Homogeneous	Normal	Normal	0		0		0	060623
At2g30695	Col-0	SALK_014066	060526	060822	P13855	RL04304		F10119	56.6	3.14	060918	absolute	831.4532	105.5443	632.5924	959.4835	2.1823	23.6051	199.6658	1697.6658	291.5443	8.5367	5.3873	91.4937	100.4557	111.9443	123.519	56.2886	170.3595	163.4582	268.957	165.4886	699.6861	87.3114	186.7392	060830	AAS1014	060906	Normal	Homogeneous	Homogeneous	Normal	Normal	0		0		0	060623
At1g09795	Col-0	SALK_024115	060526	060822	P13866	RL04322		F10119	56.9	3.26	060918	absolute	815.9836	89.8959	587.1014	844.0274	1.6219	22.5479	226.9753	2303.3808	224.5151	9.9781	6.1589	77.2658	86.6575	89.5616	93.3041	47.874	161.7699	102.7616	267.5452	204.8219	883.474	74.0493	148.7397	060830	AAS1014	060906	Normal	Homogeneous	Homogeneous	Normal	Normal	0		0		0	060623
At1g13260	Col-0	SALK_021865	060526	060822	P13868	RL04326		F10119	57.1	3.29	060918	absolute	568.4162	168.4216	736.9946	864.1838	1.4378	20.7676	287.1946	2220.8162	270.8703	27.827	7.7838	116.7568	143.973	167.1622	200.0216	82.7297	194.7189	238.1622	301.0703	151.3838	1101.5459	103.6054	235.8541	060830	AAS1014	060906	Normal	Homogeneous	Homogeneous	Normal	Normal	0		0		0	060623
At1g20696	Col-0	SALK_018451	060526	060822	P13869	RL04333		F10119	56.3	3.31	060918	absolute	602.4595	118.2486	736.4216	845.6649	1.6811	17.6162	206.2	2027.7135	269.9622	7.2162	4.7081	107.0162	149.6054	142.5297	150.827	75.2	263.7676	189.5622	281.3622	187.5946	946.1405	103.3459	247.8432	060830	AAS1014	060906	Normal	Homogeneous	Homogeneous	Normal	Normal	0		0		0	060623
At1g49650	Col-0	SALK_107688	060526	060822	P13870	RL04331		F10119	57.2	3.2	060918	absolute	479.0308	79.8769	518.8308	911.0256	1.9692	14.2359	131.6872	1810.8872	209.0821	5.6872	4.1179	72.1949	95.0564	107.7641	110.6	72.5487	166.3436	133.7744	233.7385	138.6667	921.6718	73.5744	177.6205	060830	AAS1014	060906	Normal	Homogeneous	Homogeneous	Normal	Normal	0		0		0	060623
At1g20810	Col-0	SALK_005048	060526	060822	P13872	RL04309		F10119	55.3	3.17	060918	absolute	713.1747	101.8785	621.8481	707.0025	2.1215	20.8861	167.8025	1655.9038	256.2127	25.681	8.3747	87.4532	82.5924	88.5367	104.9671	46.5165	159.4734	168.6785	213.3418	155.762	501.9139	84.9671	162.3696	060830	AAS1014	060906	Normal	Homogeneous	Homogeneous	Normal	Normal	0		0		0	060623
At1g06490	Col-0	SALK_040051	060526	060822	P13873	RL04303		F10119	57	3.36	060918	absolute	902.8	147.7889	711.0056	673.5944	2.7944	52.3889	289.95	1517.4444	289.45	9.6167	9.1611	145.2667	204.0389	207.5056	153.5389	72.3056	189.3667	405.2056	357.6	219.8056	466.2667	101.2722	284.2889	060830	AAS1014	060906	Normal	Heterogeneous	Homogeneous	Lighter than Normal	Normal	0		0		0	060623
At1g74550	Col-0	SALK_150522	060526	060822	P13599	RL04337		F10120	56.3	3.04	060918	absolute	576.5924	73.0076	514.3392	679.838	2.238	26.8354	90.9063	1772.0557	198.7291	6.7241	8.8506	68.9316	96.881	126.9519	94.2278	55.681	146.4051	387.3924	227.1544	144.5519	710.5215	63.5797	161.8177	060830	AAS1014	060906	Normal	Homogeneous	Homogeneous	Normal	Normal	0		0		0	060623
At2g28540	Col-0	SALK_152456	060526	060822	P13600	RL04342		F10120	56.6	3.24	060918	absolute	1283.2533	173.8613	661.7013	640.1653	2.0747	54.6133	250.192	1413.7813	330.3253	11.8293	18.08	206.512	186.1707	213.472	178.7733	76.1813	230.496	1860.2293	354.7253	214.176	961.1893	126.208	297.7067	060830	AAS1014	060906	Normal	Homogeneous	Homogeneous	Normal	Normal	0		0		0	060623
At5g11210	Col-0	SALK_078407	060526	060822	P13605	RL04341		F10120	57.9	3.34	060918	absolute	1007	149.84	677.0457	691.56	1.2457	19.6914	339.6743	1612.9657	289.1486	9.2743	7.0114	115.2743	131.0743	188.8286	151.1371	93.0057	216.2057	374.6057	290.3371	163.8171	769.3771	132.6971	243.3029	060830	AAS1014	060906	Normal	Homogeneous	Homogeneous	Normal	Normal	0		0		0	060623
At3g14750	Col-0	SALK_048845	060526	060823	P13630	RL04347		F10120	57.5	3.92	060918	absolute	625.4785	124.9013	828.1722	862.8	2.6937	29.4329	178.4101	2781.1392	264.4759	8.1823	7.2658	113.4127	177.9646	187.7975	137.4127	89.5443	246.0354	255.7316	396.9063	186.4962	536.7038	96.5823	264.3544	060830	AAS1014	060906	Normal	Homogeneous	Homogeneous	Normal	Normal	0		0		0	060623
At1g10310	Col-0	SALK_125505	060526	060822	P13643	RL04340		F10120	55.9	3.14	060918	absolute	355.1253	50.0107	297.472	499.792	0.576	9.9893	76.336	1166.6293	121.936	4.1547	3.168	39.3173	59.2587	99.232	68.368	44.2293	121.1573	70.4853	141.5893	63.1147	528.2347	55.6533	112.7467	060830	AAS1014	060906	Normal	Homogeneous	Homogeneous	Normal	Normal	0		0		0	060623
At1g13960	Col-0	SALK_121735	060526	060822	P13644	RL04339		F10120	57.5	3.2	060918	absolute	582.6514	84.8057	521.8686	711.2971	2.0457	44.5029	128.0686	1559.1886	223.4114	8.8743	11.4686	79.0629	124.68	153.7029	118.4914	66.4743	175.2571	903.6514	258.7371	157.1486	847.6	89.12	192.4	060830	AAS1014	060906	Normal	Homogeneous	Homogeneous	Normal	Normal	0		0		0	060623
	Col	SSB4	060526	060822	P13645	RL04345		F10120	58.2	3.23	060918	absolute	553.9086	72.9257	488.5257	709.3143	1.0686	25.1429	84.7086	1447	154.8629	5.2171	10.2286	67.16	82.2229	83.6857	96.7086	48.7371	128.0686	254.2629	211.9543	143.8743	802.32	63.9657	142.9943	060830	AAS1014	060906	Normal	Homogeneous	Homogeneous	Normal	Normal	0		0		0	060623
	Col	SSB4	060526	060822	P13646	RL04336		F10120	56.8	3.1	060918	absolute	845.4137	96.8	547.5726	867.7589	0.9205	16.6795	236.9644	1406.9973	226.5041	8.7781	3.1616	79.5288	103.1397	140.0767	121.1014	73.0411	172.2301	200.0877	221.326	152.2082	882.3342	97.4685	180.7781	060830	AAS1014	060906	Normal	Homogeneous	Homogeneous	Normal	Normal	0		0		0	060623
At5g61210	Col-0	SALK_126761	060526	060823	P13760	RL04349		F10120	57.1	3.41	060918	absolute	696.848	128.624	707.2587	1256.2933	1.5467	17.648	129.3227	1614.3893	258.3253	7.2853	10.7307	143.952	129.872	154.9547	130.8	71.12	201.6213	578.8693	304.128	171.9467	728.9333	101.44	239.872	060830	AAS1014	060906	Normal	Homogeneous	Homogeneous	Normal	Normal	0		0		0	060623
At5g15510	Col-0	SALK_133661	060526	060823	P13761	RL04353		F10120	57.5	3.75	060918	absolute	978.7233	207.0466	770.3068	1038.3726	2.7397	102.7397	498.1644	2263.3479	433.2329	33.3918	32.3123	238.3123	318.7397	312.937	205.2712	93.5123	332.0877	4043.211	474.3123	367.7753	849.8685	125.0904	485.9233	060830	AAS1014	060906	Normal	Homogeneous	Homogeneous	Normal	Normal	0		0		0	060623
At2g37000	Col-0	SALK_056047	060526	060823	P13762	RL04351		F10120	56.5	3.41	060918	absolute	745.5684	135.1789	766.3895	788.9211	2.0579	43.3421	297.8842	2776.0263	311.5105	9.4	8.5158	108.5211	157.4158	184.0368	137.0421	62.0632	213.8105	332.9947	289.7	247.6842	879.3789	78.2474	241.5105	060830	AAS1014	060906	Normal	Homogeneous	Homogeneous	Normal	Normal	0		0		0	060623
At3g55070	Col-0	SALK_059910	060526	060823	P13763	RL04355		F10120	56.3	3.58	060918	absolute	611.0025	140.3291	609.4633	712.8759	2.0456	31.4481	244.9873	1366.7291	205.4734	10.6127	10.6076	111.9494	119.7266	122.7696	133.5797	53.9494	180.8203	1077.9848	217.4684	157.7418	611.2354	81.9949	197.7165	060830	AAS1014	060906	Normal	Homogeneous	Homogeneous	Normal	Normal	0		0		0	060623
At1g33270	Col-0	SALK_139011	060526	060823	P13764	RL04357		F10120	57.1	3.62	060918	absolute	753.3543	148.0686	643.32	868.9429	1.8571	36.2571	326.9086	1811.5486	279.4114	16.3143	12.4171	148.4286	186.2343	152.8114	133.5143	49.3486	221.8686	1398.4057	314.2971	234.7486	655.6686	88.6571	275.52	060830	AAS1014	060906	Normal	Homogeneous	Homogeneous	Normal	Normal	0		0		0	060623
At3g52155	Col-0	SALK_144595	060526	060822	P13765	RL04334		F10120	56.1	3.28	060918	absolute	658.231	140.3099	752.693	1567.6282	1.9493	33.538	321.0254	1836.0113	288.0338	14.6366	14.6423	183.6394	138.0225	164.6366	145.3465	61.6676	259.831	1109.2507	274.8	189.7239	1199.2394	107.8423	228.1352	060830	AAS1014	060906	Normal	Homogeneous	Homogeneous	Normal	Normal	0		0		0	060623
At5g64640	Col-0	SALK_063593	060526	060823	P13766	RL04364		F10120	57.7	3.38	060918	absolute	630.5039	134.6961	586.3481	1362.4	2.0312	24.5766	399.3818	1622.2234	397.3662	37.4494	9.2104	236.9195	145.9065	154.9455	133.1532	52.8935	241.174	1034.8571	232.7584	235.5117	748.6338	97.5948	240.3377	060830	AAS1014	060906	Normal	Homogeneous	Homogeneous	Normal	Normal	0		0		0	060623
At5g04770	Col-0	SALK_067045	060526	060822	P13767	RL04344		F10120	55.3	3.22	060918	absolute	539.6162	165.2703	705.8973	1816.6973	1.9946	26.2703	373.4919	1671.6541	396.7784	12.3622	12.6919	136.1838	137.2865	117.2108	138.4703	48.4649	235.173	1191.2757	226.7784	266.0703	869.3297	96.8162	235.1622	060830	AAS1014	060906	Normal	Homogeneous	Homogeneous	Normal	Normal	0		0		0	060623
At2g26650	Col-0	SALK_061400	060526	060823	P13769	RL04359		F10120	56.8	3.28	060918	absolute	653.9775	190.2141	661.4873	807.0761	0.8958	36.9352	404.1634	1585.1944	279.4085	11.2056	15.9606	164.2592	128.4338	109.1831	123.5775	49.7014	198.4845	1304.1183	196.2254	166.7042	702.6704	67.8423	202.6085	060830	AAS1014	060906	Normal	Homogeneous	Homogeneous	Normal	Normal	0		0		0	060623
At1g16790	Col-0	SALK_140644	060526	060823	P13770	RL04361		F10120	55.6	3.48	060918	absolute	629.5787	181.0187	734.6933	1379.9413	2.8427	27.632	292.6827	1984.384	383.232	12.3413	14.0747	138.1493	158.2987	146.176	156.7147	57.6427	223.4187	1319.264	267.1573	268.704	855.632	109.088	254.4	060830	AAS1014	060906	Normal	Homogeneous	Homogeneous	Normal	Normal	0		0		0	060623
At3g53120	Col-0	SALK_097275	060526	060823	P13780	RL04360		F10120	57.6	3.29	060918	absolute	883.9944	100.1127	505.6845	629.3915	2.1803	27.9606	334.9465	1419.2338	291.5211	10.4901	10.2761	97.4535	97.2901	106.5915	116.4	45.8986	166.9014	975.2507	206.8338	138.2817	667.5099	82.0845	177.0254	060830	AAS1014	060906	Normal	Homogeneous	Homogeneous	Normal	Normal	0		0		0	060623
At1g08630	Col	RL0328	060526	060823	P13784	RL04362		F10120	55.4	4.09	060918	absolute	835.2167	376.9889	888.6722	918.4444	24.6722	65.5667	560.8111	2051.8667	561.8722	26.3611	22.1056	288.2556	267.2333	286.5722	251.2	67.0222	294.9111	1110.9833	418	9165.8833	538.2222	142.5056	400.7333	060830	AAS1014	060906	Normal	Homogeneous	Homogeneous	Normal	Normal	0		0		0	060623
	Col	SSB4	060526	060822	P13785	RL04335		F10120	57.1	3.7	060918	absolute	616.6649	162.8468	549.7403	1135.4649	1.7403	17.5117	271.9377	2736.826	208.0208	9.1169	7.3299	115.2364	98.5558	168.2494	151.8078	77.8545	234.1662	290.9299	265.9221	215.6208	834.5506	105.1221	173.2519	060830	AAS1014	060906	Normal	Homogeneous	Heterogeneous	Darker than Normal	Normal	0		0		0	060623
At5g08540	Col-0	SALK_100294	060526	060823	P13786	RL04363		F10120	56.8	3.46	060918	absolute	919.5829	165.6514	678.0229	983.9257	1.8114	19.2286	263.2514	1221.6457	265.0914	11.52	12.6914	126.44	122.28	115.8057	138.4857	56.6229	174.0229	1257.7657	274.4286	181.8971	621.6	103.1657	214.1657	060830	AAS1014	060906	Normal	Homogeneous	Homogeneous	Normal	Normal	0		0		0	060623
At5g39530	Col-0	SALK_106375	060526	060822	P13787	RL04338		F10120	56.4	3.06	060918	absolute	756.4304	87.4177	573.443	561.0481	1.9089	25.1848	108.7038	1391.1241	189.1291	6.4051	5.0684	70.2532	94.4405	128.6228	115.5696	68.8709	158.957	166.6278	210.1063	133.9544	747.1342	94.0152	160.3089	060830	AAS1014	060906	Normal	Homogeneous	Homogeneous	Normal	Normal	0		0		0	060623
At1g19350	Col-0	SALK_091133	060526	060823	P13791	RL04352		F10120	56.1	3.56	060918	absolute	695.8192	198.1973	760.663	1447.4027	2.5315	55.8301	485.8849	1826.526	367.5014	15.7589	15.4301	207.3315	227.6712	220.4932	203.9562	76.3123	276.3342	1834.5425	351.337	302.6082	632.4822	122.4986	355.3479	060830	AAS1014	060906	Normal	Homogeneous	Homogeneous	Normal	Normal	0		0		0	060623
At5g56250	Col-0	SALK_093949	060526	060823	P13792	RL04356		F10120	54.2	3.36	060918	absolute	657.616	198.496	690.0853	813.9253	2.832	118.3147	332.368	2378.5173	467.792	16.9013	23.0133	177.5627	225.1093	234.2827	157.008	53.184	241.6427	2562.8587	320.144	255.3173	674.9333	91.5893	328.3733	060830	AAS1014	060906	Normal	Homogeneous	Homogeneous	Normal	Normal	0		0		0	060623
At3g07340	Col-0	SALK_091124	060526	060823	P13821	RL04348		F10120	55.7	3.77	060918	absolute	884.9915	179.5549	993.138	1418.4451	1.2789	35.7352	284.3662	2279.9887	418.2873	15.6901	17.0648	203.8986	236.8901	255.3408	188.9634	105.6563	298.4451	1742.4225	456.2254	226.2479	694.9746	142.6028	382.2535	060830	AAS1014	060906	Normal	Homogeneous	Homogeneous	Normal	Normal	0		0		0	060623
At3g12010	Col-0	SALK_012278	060623	060912	P13896	RL04456		F10127	57.4	2.9	061017	absolute	213.424	40.1173	314.576	598.656	1.2693	15.8187	89.024	1844.8853	179.648	5.4827	3.52	52.8267	91.1947	82.8053	59.6373	34.48	99.568	140.5013	176.1813	99.8293	1005.264	43.4933	120.816	060919	AAS1015	060915	Normal	Homogeneous	Homogeneous	Normal	Normal	0		0		0	060719
At1g51560	Col-0	SALK_025420	060623	060912	P13898	RL04455		F10127	57.3	2.98	061017	absolute	227.2216	43.9676	254.9838	553.1784	1.0162	14.0649	100.1514	1452.4324	136.4378	5.5568	3.2973	60.1297	113.4486	111.7135	51.7622	35.9514	103.3189	163.8811	189.6162	85.0108	570.373	42.3081	139.9297	060919	AAS1015	060915	Normal	Homogeneous	Homogeneous	Normal	Normal	0		0		0	060719
At4g30150	Col-0	SALK_037675	060623	060912	P13899	RL04454		F10127	59.1	3.62	061017	absolute	308.8658	79.3096	428.2521	664.8055	1.0082	10.4767	87.4192	2098.6521	192.8986	4.9644	5.7041	96.5973	143.6822	125.326	80.8055	61.8959	163.6164	204.9863	254.8932	112.263	934.9644	70.7836	188.3288	060919	AAS1015	060915	Normal	Homogeneous	Homogeneous	Normal	Normal	0		0		0	060719
At1g16160	Col-0	SALK_053466	060623	060912	P13900	RL04453		F10127	58.3	3.42	061017	absolute	203.008	47.0773	266.3093	552.0853	0.848	11.5467	66.272	1601.1253	93.808	4.4907	3.3333	45.3493	87.8027	76.048	45.632	35.376	110.6027	112.832	167.8027	76.4267	607.488	38.2453	115.4187	060919	AAS1015	060915	Normal	Homogeneous	Homogeneous	Normal	Normal	0		0		0	060719
At3g13150	Col-0	SALK_008117	060623	060912	P13901	RL04457		F10127	57.5	3.07	061017	absolute	207.1676	37.3568	280.6757	540.4378	0.7459	11.9405	66.6216	1596.7676	130.2	4.5351	3.3838	47.0703	82.8162	82.7189	48.027	35.3514	100.5676	143.4757	177.5027	105.2216	592.573	37.6324	115.1027	060919	AAS1015	060915	Normal	Homogeneous	Homogeneous	Normal	Normal	0		0		0	060719
At3g50240	Col-0	SALK_022231	060623	060912	P13903	RL04440		F10127	55.1	2.83	061017	absolute	219.7833	37.3389	235.7778	514.2722	0.5444	14	80.3389	1788.6167	147.0222	5.0167	5.35	43.65	86.9167	87.3278	51.4333	30.8444	110.1778	155.4833	180.8	91	483.3389	36.9389	124.3889	060919	AAS1015	060915	Normal	Homogeneous	Homogeneous	Normal	Normal	0		0		0	060719
At3g11040	Col-0	SALK_034105	060623	060912	P13904	RL04445		F10127	56.3	3	061017	absolute	207.6907	45.6533	281.6693	618.0747	0.96	11.12	61.6	1839.9947	112.912	5.7013	3.8773	54	100.4	98.08	62.0587	44.5013	106.4213	131.648	178.7573	116.8107	501.1787	44.144	124.8427	060919	AAS1015	060915	Normal	Homogeneous	Homogeneous	Normal	Normal	0		0		0	060719
At3g57670	Col-0	SALK_049220	060623	060912	P13905	RL04446		F10127	56.4	3.28	061017	absolute	218.3169	66.7688	434.1662	607.6208	1.6	11.6208	55.6779	1913.9896	108.4779	4.5299	5.787	91.5273	101.8338	106.0935	57.0286	51.013	114.5714	169.7506	176.3896	105.9948	1471.6468	61.6052	130.5766	060919	AAS1015	060915	Normal	Homogeneous	Homogeneous	Normal	Normal	0		0		0	060719
At5g14060	Col-0	SALK_003685	060623	060912	P13906	RL04408		F10127	56.4	2.9	061017	absolute	218.027	50.7622	274.3892	619.0054	0.7946	16.3568	77.0432	1715.3351	151.7135	5.0216	4.1297	60.5135	93.7514	87.1622	63.9892	41.3784	92.5838	403.427	201.627	91.6486	893.4865	42.2811	135.4378	060919	AAS1015	060915	Normal	Homogeneous	Homogeneous	Normal	Normal	0		0		0	060719
At3g02660	Col-0	SALK_045570	060623	060912	P13907	RL04401		F10127	57.6	3.01	061017	absolute	283.8904	59.8356	406.8986	707.6	1.8411	25.4411	135.7479	2401.9123	220.3178	6.3671	6.2247	76.4877	120.674	123.9342	73.5945	50.9699	143.1616	218.7068	240.4219	139.2438	1269.5397	53.2274	170.6849	060919	AAS1015	060915	Normal	Homogeneous	Homogeneous	Normal	Normal	0		0		0	060719
At3g18230	Col-0	SALK_032655	060623	060912	P13908	RL04402		F10127	56.1	2.86	061017	absolute	190.6961	49.8701	343.361	547.0701	1.7662	12.3584	71.0701	2237.0182	182.5714	5.6416	4.9506	63.5584	85.1377	87.1792	59.0805	39.5169	105.6052	132.5714	170.4104	160.6494	692.0571	47.3195	129.3143	060919	AAS1015	060915	Normal	Homogeneous	Homogeneous	Normal	Normal	0		0		0	060719
At1g62130	Col-0	SALK_020951	060623	060912	P13909	RL04403		F10127	58	2.9	061017	absolute	254.4857	55.9543	287.5086	669.0686	1.5143	25.5486	121.6343	2301.5943	192.7257	7.5886	5.4	70.2629	106.9257	118.2114	76.1029	41.7829	132.2457	242.1029	224.1714	150.1257	748.5429	49.2171	158.12	060919	AAS1015	060915	Normal	Homogeneous	Homogeneous	Normal	Normal	0		0		0	060719
At3g16950	Col-0	SALK_003718	060623	060912	P13910	RL04404		F10127	56.9	3.69	061017	absolute	319.3371	145.4971	683.4	668.1714	3.72	29.8286	152.3029	2663.6343	319.7143	9.4571	6.0457	108.7943	175.9371	169.6114	94.1257	83.5143	182.04	387.7029	406.0229	168.8229	1168.0457	67.6514	234.8229	060919	AAS1015	060915	Normal	Homogeneous	Homogeneous	Normal	Normal	0		0		0	060719
At3g48320	Col-0	SALK_048771	060623	060912	P13911	RL04444		F10127	55.6	3.02	061017	absolute	193.4057	50.8971	285.6914	524.16	1.1143	22.4171	140.5086	2029.4743	189.0457	6.5143	4.6571	62.1371	103.2057	119.8457	65.0229	36.3657	114.0057	165.5086	184.1429	143.2971	721.7829	44.3771	137.6	060919	AAS1015	060915	Normal	Homogeneous	Homogeneous	Normal	Normal	0		0		0	060719
At2g28540	Col-0	SALK_033197	060623	060912	P13912	RL04443		F10127	56.5	2.94	061017	absolute	236.5227	39.312	315.0987	582.6293	0.944	13.3707	78.896	1778.4907	158.7307	5.0027	3.024	52.0587	96.9227	84.9813	56.2027	37.616	104.5867	153.7707	180.96	103.8827	756.8107	44.208	125.8027	060919	AAS1015	060915	Normal	Homogeneous	Homogeneous	Normal	Normal	0		0		0	060719
At3g02030	Col-0	SALK_021205	060623	060912	P13913	RL04447		F10127	58.7	2.98	061017	absolute	196.2597	40.0052	238.8312	511.361	0.9403	7.6623	33.4597	1449.1429	81.2	3.8857	2.7481	38.161	71.6779	73.1169	48.2909	34.7325	88.7169	117.5013	146.0312	84.0935	584.4104	36.2338	104.3948	060919	AAS1015	060915	Normal	Homogeneous	Homogeneous	Normal	Normal	0		0		0	060719
At4g11910	Col-0	SALK_003830	060623	060912	P13914	RL04449		F10127	57.1	2.82	061017	absolute	282.9105	46.1105	277.2895	494.7053	0.9526	22.0895	97.0158	1564.6	143.7368	6.4421	4.5947	59.0789	114.0526	131.5421	68.5684	42.9053	117.2316	218.4789	180.0105	94.9526	859.5947	48.9053	144.1421	060919	AAS1015	060915	Normal	Homogeneous	Homogeneous	Normal	Normal	0		0		0	060719
At5g21930	Col-0	SALK_052655	060623	060912	P13916	RL04451		F10127	54.7	2.9	061017	absolute	212.8712	40.6904	290.9479	561.737	0.5205	9.0904	64.9753	1740.5425	155.9671	4.4986	3.7918	70.1534	90.0055	89.5726	56.2466	45.3699	112.2575	136.8329	189.1562	75.5342	550.1918	43.7041	125.0959	060919	AAS1015	060915	Normal	Homogeneous	Homogeneous	Normal	Normal	0		0		0	060719
At3g55640	Col-0	SALK_037402	060623	060912	P13917	RL04458		F10127	55.9	2.91	061017	absolute	212.2933	39.0293	224.1387	486.9067	1.0933	20.064	99.0933	1541.2373	120.48	5.3493	3.8293	45.4133	91.2267	91.2907	52.608	33.8293	92.064	206.6347	173.8293	117.1147	427.328	33.6373	122.688	060919	AAS1015	060915	Normal	Homogeneous	Homogeneous	Normal	Normal	0		0		0	060719
At3g11950	Col-0	SALK_024357	060623	060912	P13918	RL04452		F10127	57	2.87	061017	absolute	217.0753	36.7636	258.5662	523.0078	1.0182	12.9455	78.7065	1462.8987	132.7325	5.1117	4.613	44.0364	92.8364	86.4156	51.3247	34.826	101.5481	120.6857	163.6364	85.839	701.3039	38.3221	118.161	060919	AAS1015	060915	Normal	Homogeneous	Homogeneous	Normal	Normal	0		0		0	060719
At3g20150	Col-0	SALK_039654	060623	060912	P14064	RL04412		F10127	56.9	2.94	061017	absolute	259.7671	53.5241	319.0937	616.4456	0.6025	32.9266	112.5722	1738.2177	157.2709	6.3443	4.0911	64.5063	105.9392	133.5696	70.8709	44.6127	123.2101	154.4304	207.0481	82.1418	836.4405	51.519	149.4177	060919	AAS1015	060915	Normal	Homogeneous	Homogeneous	Normal	Normal	0		0		0	060719
At2g15740	Col-0	SALK_012323	060623	060912	P14066	RL04410		F10127	56	2.87	061017	absolute	205.1948	61.1844	395.9636	577.9377	0.8987	17.4442	122.4052	2668.9195	167.2883	6.3896	4.7013	78.1766	102.1039	112.8883	72.3065	42.9818	124.5091	139.574	193.6727	159.9169	1075.6727	53.6364	152.5922	060919	AAS1015	060915	Normal	Homogeneous	Homogeneous	Normal	Normal	0		0		0	060719
At3g14540	Col-0	SALK_000099	060623	060912	P14067	RL04409		F10127	56.3	2.9	061017	absolute	199.6107	52.752	318.784	602.3893	1.5093	14.208	111.776	2235.7387	182.384	5.3653	4.9333	59.5467	98.688	94.6613	65.5413	43.4773	108.7947	165.8667	192.3307	105.4507	1018.0267	49.7013	138.528	060919	AAS1015	060915	Normal	Homogeneous	Homogeneous	Normal	Normal	0		0		0	060719
At2g39830	Col-0	SALK_016122	060623	060912	P14068	RL04414		F10127	56.9	3.11	061017	absolute	221.9789	62.7632	335.2737	519.3526	0.8053	27.0263	92.5632	1909.9526	166.5895	5.8211	5.9842	82.4368	116.4895	117.8895	74.0421	44.0316	112.4474	235.5316	194.3316	137.2263	716.9579	46.7368	158.8842	060919	AAS1015	060915	Normal	Homogeneous	Homogeneous	Normal	Normal	0		0		0	060719
At5g01020	Col-0	SALK_044339	060623	060912	P14069	RL04405		F10127	58.9	3.05	061017	absolute	810.7123	237.4027	996.7781	697.8466	3.1068	29.863	200.6575	2123.0575	364.6082	6.9096	9.9836	205.8356	230.1425	209.2384	161.2384	97.2932	233.1397	403.3151	446.7671	169.4082	1284.9425	92.2849	319.7041	060919	AAS1015	060915	Normal	Homogeneous	Heterogeneous	Darker than Normal	Dull	0		0		0	060719
At3g24360	Col-0	SALK_032288	060623	060912	P14070	RL04406		F10127	58.3	3.11	061017	absolute	205.6456	54.2532	310.9975	593.3165	1.7063	16.6177	95.6658	1810.3291	158.7848	6.719	4.9114	79.7418	97.8177	101.9747	65.3519	36.8861	99.843	202.7342	192.3797	117.5848	607.443	40.2228	137.0785	060919	AAS1015	060915	Normal	Homogeneous	Homogeneous	Normal	Normal	0		0		0	060719
At3g21600	Col-0	SALK_042795	060623	060912	P14071	RL04416		F10127	56.9	2.84	061017	absolute	226.8156	48.5766	296.5299	602.0312	1.9896	17.813	90.9195	1709.8805	163.6052	6.161	7.1065	64.5974	122.9143	111.8338	71.0442	42.2338	130.5974	1017.5273	207.4909	136.7013	895.787	46.2909	154.0364	060919	AAS1015	060915	Normal	Homogeneous	Homogeneous	Normal	Normal	0		0		0	060719
At5g08415	Col-0	SALK_030869	060623	060912	P14072	RL04415		F10127	54.5	3.23	061017	absolute	283.3778	80.3667	391.1111	619.4556	1.1944	13.6167	90.6389	2078.6556	208.3667	5.6444	5.8556	102.3111	126.6	129.55	86.7556	64.7944	172.4444	209.6833	260.3444	132.6556	745.3278	65.1722	172.2833	060919	AAS1015	060915	Normal	Homogeneous	Homogeneous	Normal	Normal	0		0		0	060719
At2g22460	Col-0	SALK_003443	060623	060912	P14073	RL04413		F10127	57.8	2.93	061017	absolute	266.4343	71.0457	404.9314	632.2229	1.5029	19.4571	92.6914	2068.5314	306.12	5.8571	4.2971	81.1771	106.8171	111.5543	78.6971	50.4343	126.1486	239.0971	217.7714	98.9543	1174.8114	53.3029	157.4971	060919	AAS1015	060915	Normal	Homogeneous	Homogeneous	Normal	Normal	0		0		0	060719
At5g48460	Col-0	SALK_019403	060623	060912	P14075	RL04407		F10127	58.3	3	061017	absolute	222.7886	48.8171	323.0743	589.4743	1.4057	12.9029	65.3714	1780.8229	157.5543	5.1314	3.4114	70.1429	94.1029	87	64.92	43.5029	111.7714	133.12	190.1714	79.3029	784.2971	48.9143	141.6971	060919	AAS1015	060915	Normal	Homogeneous	Homogeneous	Normal	Normal	0		0		0	060719
At5g52020	Col-0	SALK_080153	060623	060912	P14062	RL04450		F10128	55.6	3.16	061017	absolute	347.3538	60.4	387.9795	486.7538	1.0154	24.641	84.3487	1775.9128	126.5744	5.4154	5.1179	57.7077	101.5641	116.6154	73.1641	49.2103	129.4923	176.3795	188.2256	93.2051	705.4462	53.4205	133.4513	060919	AAS1015	060915	Normal	Homogeneous	Homogeneous	Normal	Normal	0		0		0	060719
At4g12620	Col-0	SALK_068008	060623	060912	P14063	RL04437		F10128	57.5	3.15	061017	absolute	298.5128	54.0103	295.3897	452.9077	1.3128	26.9385	103.2359	1881.7385	176.8564	6.1795	5.5795	73.7333	108.0769	122.2872	73.9641	44.7897	122.4513	195.6821	192.3487	145.4872	739.5026	49.8769	137.7795	060919	AAS1015	060915	Normal	Homogeneous	Homogeneous	Normal	Normal	0		0		0	060719
At3g20040	Col-0	SALK_098180	060623	060912	P14209	RL04448		F10128	55.7	3.24	061017	absolute	237.1253	52.56	369.4293	506	1.3653	21.8827	93.5307	2154.0853	156.2347	4.6453	3.4933	51.3547	93.52	104.2827	68.9973	40.1707	118.8107	119.232	179.4347	130.976	850.224	48.928	131.696	060919	AAS1015	060915	Normal	Homogeneous	Homogeneous	Normal	Normal	0		0		0	060719
At1g18500	Col-0	SALK_101771	060623	060912	P14210	RL04439		F10128	55.9	3.03	061017	absolute	382.274	75.5671	442.0329	740.3014	1.2219	17.0466	69.5068	2140.6082	189.4247	5.4356	4.4932	89.3863	124.7178	162.1808	97.0795	70.2411	159.1671	174.7726	220.1753	139.0959	1582.2795	72.4932	167.6877	060919	AAS1015	060915	Normal	Homogeneous	Homogeneous	Normal	Normal	0		0		0	060719
At5g04970	Col-0	SALK_094562	060623	060912	P14213	RL04441		F10128	59.3	3.11	061017	absolute	223.8785	46.2076	269.681	546.7139	1.0582	21.9696	146.3899	1692.5468	157.919	5.0835	5.8127	66.0608	103.6101	115.6506	70.9519	37.4076	117.7468	188.7595	166.2481	113.4987	1022.2684	43.7266	126.9266	060919	AAS1015	060915	Normal	Homogeneous	Homogeneous	Normal	Normal	0		0		0	060719
At5g35560	Col-0	SALK_101752	060623	060912	P14214	RL04436		F10128	56.8	3.31	061017	absolute	270.5558	55.7818	356.4519	521.6	1.5429	26.6545	173.7299	2119.7558	232.4675	7.5013	5.8182	68.5247	128.9351	158.6701	87.2675	48.9506	139.9792	219.0338	214.0208	116.6909	783.1221	53.574	164.2857	060919	AAS1015	060915	Normal	Homogeneous	Homogeneous	Normal	Normal	0		0		0	060719
At5g35220	Col-0	SALK_061494	060623	060912	P14215	RL04428		F10128	55	3.05	061017	absolute	281.5	54.6278	384.6222	524.6556	0.9889	19.4333	72.3778	1966.0944	195.2667	5.0833	6.1389	71.8444	93.9611	94.05	59.5444	42.6333	112.6778	136.4	196.9944	91.8222	1079.4333	52.8111	131.1111	060919	AAS1015	060915	Normal	Homogeneous	Homogeneous	Normal	Normal	0		0		0	060719
At3g12980	Col-0	SALK_075639	060623	060912	P14216	RL04438		F10128	56.2	2.94	061017	absolute	231.2587	48.1653	281.808	499.104	0.992	20.8053	95.0613	1727.5893	204.1173	5.92	5.3067	55.5627	106.4747	119.376	68.128	41.0293	114.416	206.1867	181.7333	125.9733	940.4907	48.576	135.408	060919	AAS1015	060915	Normal	Homogeneous	Homogeneous	Normal	Normal	0		0		0	060719
At4g27060	Col-0	SALK_094291	060623	060912	P14217	RL04435		F10128	55.4	3.29	061017	absolute	295.7027	70.9459	362.1189	457.8216	0.9838	19.2216	167.1892	1873.6595	221.5243	4.9081	5.8973	90.6919	203.1784	236.4973	95.9027	42.7622	126.7027	195.8378	235.5027	118.7405	788.4757	56.8	218.5189	060919	AAS1015	060915	Normal	Homogeneous	Homogeneous	Normal	Normal	0		0		0	060719
At4g37840	Col-0	SALK_100981	060623	060912	P14218	RL04442		F10128	58	3.17	061017	absolute	338.7	52.1684	343.4684	512.1632	1.2684	21.3789	64.9579	1813.4737	172.9632	4.9474	5.3632	67.4947	102.3684	93.8053	63.1842	39.2947	112.3526	529.7	174.7316	85.1895	980.0105	47.5895	127.4158	060919	AAS1015	060915	Normal	Homogeneous	Homogeneous	Normal	Normal	0		0		0	060719
At3g43700	Col-0	SALK_060136	060623	060912	P14219	RL04434		F10128	55.4	3.16	061017	absolute	239.4051	48.9282	282.5692	461.3436	1.1949	15.6205	58.8051	1854.6308	145.5949	3.6	3.3385	59.1026	83.3487	91.2462	57.7795	42.6872	111.6462	179.4103	165.359	86.3231	806.8308	46.2308	117.441	060919	AAS1015	060915	Normal	Homogeneous	Homogeneous	Normal	Normal	0		0		0	060719
At4g25970	Col-0	SALK_055283	060623	060912	P14307	RL04397		F10128	55.3	3.37	061017	absolute	281.1948	94.6338	439.2364	635.7403	2.4987	35.3247	342.0156	2366.6338	252.1662	8.3065	7.2416	111.0234	156.6545	176.3117	107.9117	46.9974	152.7325	622.3065	254.1766	173.387	730.6649	60.2753	232.5766	060919	AAS1015	060915	Normal	Homogeneous	Homogeneous	Normal	Normal	0		0		0	060719
At1g14590	Col-0	SALK_072704	060623	060912	P14308	RL04398		F10128	56.6	3.34	061017	absolute	357.8329	94.8203	562.481	673.3722	2.0861	38.1873	166.7291	2812.9823	243.8228	8.2076	9.6861	120.1316	175.757	175.3519	107.043	61.6911	163.843	301.3975	266.5873	174.4861	1071.9139	68.5519	212.2785	060919	AAS1015	060915	Normal	Homogeneous	Homogeneous	Normal	Normal	0		0		0	060719
At3g16785	Col-0	SALK_083090	060623	060912	P14309	RL04399		F10128	56.1	3.05	061017	absolute	267.56	63.1657	378.3886	690.6971	1.6914	34.8057	111.8229	2273.3886	169.76	6.5314	5.0686	75.8857	113.8057	124.0686	77.2171	49.3771	109.56	240.5371	231.7657	134.6229	829.1657	52.4571	161.1486	060919	AAS1015	060915	Normal	Homogeneous	Homogeneous	Normal	Normal	0		0		0	060719
At4g19660	Col-0	SALK_098460	060623	060912	P14310	RL04400		F10128	57.2	3.41	061017	absolute	301.1155	77.2056	443.2338	653.9042	1.5662	23.6563	96.5408	2336.3887	225.3521	5.8197	4.6254	76.7099	123.4761	142.3324	84.9408	57.0535	154.3324	289.6958	247.7014	137.3465	837.0141	62.3775	177.4986	060919	AAS1015	060915	Normal	Homogeneous	Homogeneous	Normal	Normal	0		0		0	060719
At5g15280	Col-0	SALK_053947	060623	060912	P14311	RL04393		F10128	56.4	3.45	061017	absolute	273.7519	67.9544	380.1468	626.2582	2.3696	16.9671	118.3595	2206.5671	218.1671	5.1342	4.7544	75.9646	121.1241	113.5038	77.043	47.8177	141.1696	166.2987	236.6582	124.4709	630.7291	55.4937	166.5215	060919	AAS1015	060915	Normal	Homogeneous	Homogeneous	Normal	Normal	0		0		0	060719
At1g27690	Col-0	SALK_072667	060623	060912	P14312	RL04394		F10128	57.5	3.24	061017	absolute	300.3573	66.8587	406.4587	629.776	2.6133	27.0453	200.9173	2144.6987	204.1653	6.9493	4.128	86.3947	128.432	120.16	77.856	45.3333	113.6747	366.0053	233.1947	122.8373	921.648	52.4213	172.672	060919	AAS1015	060915	Normal	Homogeneous	Homogeneous	Normal	Normal	0		0		0	060719
At1g63680	Col-0	SALK_080437	060623	060912	P14313	RL04395		F10128	56.3	3.57	061017	absolute	250.1351	84.773	522.2919	622.4054	2.1081	27.8324	137.6865	2911.8811	245.5351	6.1622	4.8432	85.6216	126.4162	138.8703	83.4865	59.3243	158.3838	208.2108	253.4432	196.2811	722.6973	57.227	184.9027	060919	AAS1015	060915	Normal	Homogeneous	Homogeneous	Normal	Normal	0		0		0	060719
At1g42960	Col-0	SALK_098367	060623	060912	P14314	RL04396		F10128	56	3.35	061017	absolute	332.8	74.8658	407.2603	663.2493	1.7205	47.1562	194.3836	2259.5068	188.3616	10.2247	5.7534	82.3726	160.5808	174.0712	105.7205	50.5041	162.6411	496.5205	262.6027	129.6329	628.8329	61.1233	203.4904	060919	AAS1015	060915	Normal	Homogeneous	Homogeneous	Normal	Normal	0		0		0	060719
At5g04610	Col-0	SALK_075496	060623	060912	P14319	RL04433		F10128	55.7	3.32	061017	absolute	325.8811	48.7243	405.4	531.8757	0.9189	30.427	130.6541	2198.5351	195.4432	5.8703	4.2541	57.4108	105.5351	128.7351	66.7297	43.4757	133.0378	180.0595	200.573	132.0432	612.227	47.2486	146.6432	060919	AAS1015	060915	Normal	Homogeneous	Homogeneous	Normal	Normal	0		0		0	060719
At3g20350	Col-0	SALK_093646	060623	060912	P14320	RL04427		F10128	54	2.85	061017	absolute	316.7722	65.6167	360.4056	635.9111	0.9889	27.9556	117.2389	2166.9333	190.7722	7.2333	4.4889	69.6444	120.0222	141.6611	86.0333	53.0778	152.4111	314.2111	233.3722	118.3333	1037.65	54.55	155.2611	060919	AAS1015	060915	Normal	Homogeneous	Homogeneous	Normal	Normal	0		0		0	060719
At5g22800	Col-0	SALK_100540	060623	060912	P14321	RL04429		F10128	56	3.23	061017	absolute	260.2278	54.6389	389.5278	460.8444	1.5278	23.3056	85.2556	1983.1056	157.6389	5.5167	6.2611	56.5222	100.9611	107.6389	70.0556	45.7389	131.1167	137.2444	191.5056	120.75	699.5056	49.2389	133.6167	060919	AAS1015	060915	Normal	Homogeneous	Homogeneous	Normal	Normal	0		0		0	060719
At1g32190	Col-0	SALK_060122	060623	060912	P14322	RL04388		F10128	57.2	4.24	061017	absolute	322.7688	246.9299	544.1922	519.2623	2.826	14.9766	129.4026	1811.2156	173.2416	6.4312	4.1351	181.3714	197.2156	160.7065	147.1013	51.9065	137.9481	123.7922	189.4078	124.3013	1466.5091	75.3091	297.3039	060919	AAS1015	060915	Normal	Heterogeneous	Heterogeneous	Darker than Normal	Normal	1	Aborted	0		0	060719
At5g07780	Col-0	SALK_074606	060623	060912	P14323	RL04387		F10128	55.7	3.29	061017	absolute	259.7352	64.0338	368.8056	589.2958	2.693	24.7718	125.3296	2456.7155	218.2592	6.5239	6.9803	79.0648	127.307	111.4535	67.0479	38.7662	119.8873	161.3803	225.1606	153.2451	717.9887	51.3746	171.0254	060919	AAS1015	060915	Normal	Homogeneous	Homogeneous	Normal	Normal	0		0		0	060719
At2g34170	Col-0	SALK_091903	060623	060912	P14324	RL04386		F10128	55.3	3.21	061017	absolute	333.2378	70.3027	436.8595	622.7459	2.4757	36.627	151.1135	2300.2378	191.5784	6.6162	6.0054	78.6162	113.2757	119.2973	79.7514	43.8	122.3892	248.4054	227.0324	159.9081	710.4757	55.3027	163.2162	060919	AAS1015	060915	Normal	Homogeneous	Homogeneous	Normal	Normal	0		0		0	060719
At1g72890	Col-0	SALK_099669	060623	060912	P14325	RL04385		F10128	55.7	3.1	061017	absolute	236.4747	63.072	313.8507	521.8667	1.8347	23.8773	72.5333	1739.8933	138.688	6.112	4.72	77.0987	90.272	79.8347	54.6667	32.7413	87.7387	789.8453	198.3733	90.1227	706.5867	41.3227	139.7173	060919	AAS1015	060915	Normal	Homogeneous	Homogeneous	Normal	Normal	0		0		0	060719
At3g13800	Col-0	SALK_057415	060623	060912	P14326	RL04392		F10128	56.2	3.26	061017	absolute	296.1387	70.6133	426	643.6267	2.0693	23.856	92.8747	2199.0293	183.9307	5.2587	6.864	86.9493	109.2533	100.6933	69.248	45.328	115.8987	201.3013	226.944	112.6347	949.0613	56.3467	158.5867	060919	AAS1015	060915	Normal	Homogeneous	Homogeneous	Normal	Normal	0		0		0	060719
At5g01760	Col-0	SALK_072718	060623	060912	P14327	RL04391		F10128	57	3.27	061017	absolute	275.9368	69.4053	426.8737	634.7	2.6526	21.2842	88.8158	2316.2316	179.5632	5.7947	5.2737	84.8895	111.8316	101.5789	63.5526	44.4842	118.6	210.6632	221.2526	107.5263	950.9474	57.4789	157.5053	060919	AAS1015	060915	Normal	Homogeneous	Homogeneous	Normal	Normal	0		0		0	060719
At1g62760	Col-0	SALK_084836	060623	060912	P14328	RL04390		F10128	57.1	3.32	061017	absolute	275.031	76.338	418.5408	540.0169	1.5775	36.4338	155.4254	2488.6704	171.0704	6.0507	5.0028	76.1127	111.9042	115.5155	76.5859	48.2141	121.3521	244.8169	200.8845	159.7352	713.8704	53.6113	165.493	060919	AAS1015	060915	Normal	Homogeneous	Homogeneous	Normal	Normal	0		0		0	060719
At3g10070	Col-0	SALK_099569	060623	060912	P14329	RL04389		F10128	55.4	3.21	061017	absolute	278.9892	88.0649	471.6649	689.027	2.6811	33.8757	176.6054	2595.8595	243.8703	7.0054	5.2162	105.9784	155.3027	136.2973	102.8595	45.3946	144	266.0649	275.4324	161.7243	723.7351	60.3081	207.5243	060919	AAS1015	060915	Normal	Homogeneous	Homogeneous	Normal	Normal	0		0		0	060719
At5g12930	Col-0	SALK_120789	060623	060912	P14077	RL04375		F10129	57.5	3.11	061017	absolute	198.3714	39.0971	276.8057	543.0343	1.6286	22.1086	94.8114	1964.8286	175.6171	5.0629	1.2171	48.1257	72.3886	60.6114	49.6114	28.5029	85.7429	135.9943	166.8743	106.32	806.8286	34.76	114.6629	060919	AAS1015	060915	Normal	Homogeneous	Homogeneous	Normal	Normal	0		0		0	060719
At4g23650	Col-0	SALK_107620	060623	060912	P14078	RL04376		F10129	59	3.08	061017	absolute	267.3684	51.1842	315.2105	576.2474	1.8737	25.4053	94.1947	2272.3421	167.7789	6.7737	6.9316	64.7105	77.9	81.1579	61.9105	32.0737	90.9368	243.4105	187.2421	110.8947	734.0789	41.2158	123.0737	060919	AAS1015	060915	Normal	Homogeneous	Homogeneous	Normal	Normal	0		0		0	060719
At1g05805	Col-0	SALK_106364	060623	060912	P14079	RL04381		F10129	59.4	3.24	061017	absolute	262.6108	54.9946	315.9243	651.0757	2.5459	15.4973	89.7676	2277.5784	177.8595	6.5405	6.1622	87.0108	90.0919	84.027	66.2595	37.1568	101.8595	178.7459	194.2973	134.4324	968.7081	40.1892	133.8865	060919	AAS1015	060915	Normal	Homogeneous	Homogeneous	Normal	Normal	0		0		0	060719
At4g35130	Col-0	SALK_118555	060623	060912	P14080	RL04382		F10129	58.8	3.25	061017	absolute	219.7013	46.048	281.1573	505.0987	2.5653	16.2133	73.4187	1942.272	159.9787	4.944	5.5947	53.872	71.9147	70.8267	59.2	31.6267	91.008	153.616	169.648	120.448	811.6587	40.2187	117.808	060919	AAS1015	060915	Normal	Homogeneous	Homogeneous	Normal	Normal	0		0		0	060719
At3g17690	Col-0	SALK_129200	060623	060912	P14081	RL04383		F10129	58	3.11	061017	absolute	187.5263	50.9316	280.5842	451.5789	3.4632	12.2158	47.0421	1827.0895	187.4737	3.7737	14.2316	118.3	72.5947	59.8316	46.1842	42.1947	91.4632	188.9737	185.2579	118.6579	430.3947	38.9842	117.5474	060919	AAS1015	060915	Normal	Homogeneous	Homogeneous	Normal	Normal	0		0		0	060719
At1g63750	Col-0	SALK_147533	060623	060912	P14082	RL04384		F10129	57.7	2.99	061017	absolute	282.8526	48.5474	278.1947	510.0263	1.4211	28.2632	142.1684	1793.2211	172.0474	6.6368	5.1421	53.8105	89.7947	90.7632	75.0579	24.3053	86.8579	328.8474	195.9421	140.3368	733.5737	38.4263	136.9842	060919	AAS1015	060915	Normal	Homogeneous	Homogeneous	Normal	Normal	0		0		0	060719
At3g11170	Col-0	SALK_147096	060623	060912	P14083	RL04380		F10129	56.7	2.91	061017	absolute	264.7169	53.2987	275.1584	525.0545	2.0104	17.6727	87.0026	1954.4779	196.7273	4.2597	4.6494	71.5584	88.5766	82.561	59.0597	26.2753	86.0416	161.3351	190.3896	120.3532	687.8805	33.1636	133.1688	060919	AAS1015	060915	Normal	Homogeneous	Homogeneous	Normal	Normal	0		0		0	060719
At3g15840	Col-0	SALK_127399	060623	060912	P14084	RL04379		F10129	55.9	2.93	061017	absolute	227.5514	63.2595	342.6865	611.2486	2.5027	11.6757	48.3946	2145.8541	209.5027	4.1568	4.227	68.8757	74.9189	62.2486	53.2541	32.3676	89.2432	164.3243	178.2108	91.6919	887.1027	40.3405	118	060919	AAS1015	060915	Normal	Homogeneous	Homogeneous	Normal	Normal	0		0		0	060719
At1g32240	Col-0	SALK_116307	060623	060912	P14085	RL04378		F10129	55.7	2.87	061017	absolute	149.184	38.1547	270.2987	540.88	1.8027	8.832	46	1771.5467	165.9893	3.36	5.2853	49.5893	73.36	54.9387	48.896	27.4613	71.7547	114.7573	142.2133	101.952	877.5093	35.888	112.5547	060919	AAS1015	060915	Normal	Homogeneous	Homogeneous	Normal	Normal	0		0		0	060719
At1g15690	Col-0	SALK_106153	060623	060912	P14086	RL04377		F10129	60	3.26	061017	absolute	229.0811	57.7027	290.3676	640.6541	2.0919	16.7189	93.4757	2108.7405	181.4865	5.9243	6.2324	77.8757	88.8486	87.5405	66.7676	31.9351	86.4054	206.1622	206.9676	148.4703	495.2649	44.4757	140.6865	060919	AAS1015	060915	Normal	Homogeneous	Homogeneous	Normal	Normal	0		0		0	060719
At4g25450	Col-0	SALK_151551	060623	060912	P14112	RL04421		F10129	56.8	2.93	061017	absolute	296.5547	65.6533	449.4613	674.9173	1.3013	24.832	144.1013	2263.5627	244.4	7.0187	5.9467	67.9627	121.3493	144.7147	86.608	57.0773	147.104	218.288	219.9627	136.448	1360.6027	54.496	158.448	060919	AAS1015	060915	Normal	Homogeneous	Homogeneous	Normal	Normal	0		0		0	060719
At3g55030	Col-0	SALK_148773	060623	060912	P14113	RL04370		F10129	58.9	3.05	061017	absolute	425.3056	55.8222	340.4111	593.9222	1.8	37.1722	200.9944	2291.1889	192.5444	8.9444	4.25	71.9778	105.4	102.0944	75.1444	28.5444	101.5333	266.9111	231.8611	164.6944	892.7111	47.8278	153.1167	060919	AAS1015	060915	Normal	Homogeneous	Homogeneous	Normal	Normal	0		0		0	060719
At1g75400	Col-0	SALK_137120	060623	060912	P14114	RL04369		F10129	58.1	3.11	061017	absolute	267.2548	45.4685	290.7123	571.8137	1.7973	27.6329	166.8219	2112.7562	217.4959	6.1644	4.389	64.0877	97.5726	93.2932	71.5397	32.7233	93.6986	186.6247	212.8274	150.9699	782.1863	43.9014	148.8493	060919	AAS1015	060915	Normal	Homogeneous	Homogeneous	Normal	Normal	0		0		0	060719
At1g35460	Col-0	SALK_121760	060623	060912	P14115	RL04423		F10129	56.8	2.9	061017	absolute	207.2857	45.16	244.2743	524.1543	0.8971	20.8	108.8171	1561.6571	136.8286	5.6857	3.5771	65.5886	93.5029	104.4571	61.92	35.4629	95.0457	188	168.4686	123.6286	837.4743	37.7486	121.4	060919	AAS1015	060915	Normal	Homogeneous	Homogeneous	Normal	Normal	0		0		0	060719
At5g36210	Col-0	SALK_109588	060623	060912	P14116	RL04425		F10129	56.6	2.92	061017	absolute	255.16	62.6686	338.9029	638.1714	1.0743	13.4629	98.2514	1923.0857	193.0743	6.0057	5.0229	78.5486	119.9429	130.9314	77.3829	56.68	135.7657	154.8343	200.4857	133.8	1156.5829	57.6114	168.0114	060919	AAS1015	060915	Normal	Homogeneous	Homogeneous	Normal	Normal	0		0		0	060719
At1g22510	Col-0	SALK_107859	060623	060912	P14117	RL04373		F10129	58.1	2.96	061017	absolute	243.8486	50.3459	337.2	631.6108	2.1081	20.1243	77.2054	2235.7784	159.8486	5.0703	4.4432	59.6649	89.0108	68.7027	59.9892	30.3838	84.0919	278.2919	201.3459	122.9351	898.0486	43.7405	131.7189	060919	AAS1015	060915	Normal	Homogeneous	Homogeneous	Lighter than Normal	Normal	1	Round	0		0	060719
At3g57330	Col-0	SALK_121482	060623	060912	P14118	RL04372		F10129	58.5	2.97	061017	absolute	221.3014	44.1859	337.1549	513.8986	2.293	22.0958	88	2040.9465	200.1239	4.8394	3.5324	48.5352	71.0366	63.1155	49.938	27.6789	90	147.1437	169.6394	111.4423	747.7803	35.138	120.0169	060919	AAS1015	060915	Normal	Homogeneous	Homogeneous	Normal	Normal	0		0		0	060719
At2g32650	Col-0	SALK_136551	060623	060912	P14119	RL04371		F10129	57.1	2.93	061017	absolute	218.2873	47.431	326.7211	521.5437	2.3042	25.3127	97.6	1969.1099	186.2197	5.7634	3.8873	118.7493	84.293	72.8451	58.6254	25.7746	80.1183	216.1521	186.8901	112.738	695.2845	36.338	125.0761	060919	AAS1015	060915	Normal	Homogeneous	Homogeneous	Normal	Normal	0		0		0	060719
At1g13930	Col-0	SALK_130097	060623	060912	P14122	RL04374		F10129	55.1	2.84	061017	absolute	259.6	45.4789	317.9158	513.7526	1.5	25.1263	94.4737	1814.6105	179.9158	6.4211	4.7737	59.6474	74.4421	73.8474	58.2632	26.9789	76.5263	266.2316	177.0895	119.8632	623.8579	34.4368	114.4947	060919	AAS1015	060915	Normal	Homogeneous	Homogeneous	Normal	Normal	0		0		0	060719
At4g37670	Col-0	SALK_112320	060623	060912	P14149	RL04432		F10129	57	2.96	061017	absolute	217.3947	41.2053	302.3895	579.8053	0.7737	20.3895	99.3368	1872.4579	157.3211	5.3421	4.1316	53.0526	101.8947	112.0579	57.1947	42.2158	121.0842	210.8684	200.5579	110.3	834.0053	41.4947	128.9211	060919	AAS1015	060915	Normal	Homogeneous	Homogeneous	Normal	Normal	0		0		0	060719
At5g19020	Col-0	SALK_126644	060623	060912	P14150	RL04431		F10129	57	3.02	061017	absolute	198.6842	42.3211	267.2526	504.4632	1.3526	15.8632	84.1053	1714.8158	160.2	4.9158	2.5684	50.2579	87.8579	99.8579	59.6105	37.7737	100.4263	196.9737	173.2158	119.5368	783.9211	40.2	119.9632	060919	AAS1015	060915	Normal	Homogeneous	Homogeneous	Normal	Normal	0		0		0	060719
At3g01345	Col-0	SALK_141810	060623	060912	P14151	RL04430		F10129	58.3	3.06	061017	absolute	240.6171	47.48	309.6629	603.7314	0.8571	11.9029	52.8514	1979.7886	171.4229	4.6229	3.1257	47.2857	91.3086	90.72	53.3143	45.3143	113.1829	148.8114	174.0229	92.0057	866.8857	44.5029	133.1543	060919	AAS1015	060915	Normal	Homogeneous	Homogeneous	Normal	Normal	0		0		0	060719
At4g30210	Col-0	SALK_152766	060623	060912	P14153	RL04420		F10129	57.4	3.29	061017	absolute	275.827	59.627	355.2432	644.2919	1.0216	20.7622	115.3027	2030.2703	176.7568	5.5892	4.3351	74.027	125.4216	127.0378	85.9838	45.7351	117.3027	196.1514	214.5838	132.5838	1355.8703	58.1622	168.7514	060919	AAS1015	060915	Normal	Homogeneous	Homogeneous	Normal	Normal	0		0		0	060719
At4g13050	Col-0	SALK_111046	060623	060912	P14154	RL04426		F10129	56.4	2.9	061017	absolute	252.1167	50.3111	323.7889	563.0111	0.75	15.4722	77.6889	1801.2278	125.5778	5.2333	5.9833	61.7833	99.3833	110.8444	65.6944	45.5667	120.1556	183.0167	187.7278	97.0556	1046.2444	46.7222	141.7833	060919	AAS1015	060915	Normal	Homogeneous	Homogeneous	Normal	Normal	0		0		0	060719
At5g13860	Col-0	SALK_122115	060623	060912	P14155	RL04424		F10129	61.2	3.12	061017	absolute	295.4545	50.3065	345.6675	578.9039	1.2883	15.4338	92.6909	1872.4468	173.3351	4.4831	5.3974	56.7065	102.9039	121.5844	73.4701	46.5714	117.0545	168.4623	213.3662	127.9481	1215.2156	54.2338	141.7403	060919	AAS1015	060915	Normal	Homogeneous	Homogeneous	Normal	Normal	0		0		0	060719
At5g46070	Col-0	SALK_139144	060623	060912	P14156	RL04419		F10129	58.2	3.05	061017	absolute	181.3333	46.24	290.1067	526.2293	0.6827	12.272	66.736	1944.5813	153.4667	4.6827	4.272	65.8613	87.4133	96.848	59.2053	37.6693	99.728	137.312	159.4827	111.536	895.0507	41.2053	117.632	060919	AAS1015	060915	Normal	Homogeneous	Homogeneous	Normal	Normal	0		0		0	060719
At3g15850	Col-0	SALK_126600	060623	060912	P14157	RL04418		F10129	58.1	3.04	061017	absolute	225.3889	47.0333	293.3778	570.55	1.1667	17.7056	82.1278	1881.5667	189.7722	5.2944	3.35	59.2556	88.7222	97.2611	62.7056	37.7444	107.4944	225.1611	187.35	117.3833	780.0167	40.4722	123.8167	060919	AAS1015	060915	Normal	Homogeneous	Homogeneous	Normal	Normal	0		0		0	060719
At5g35170	Col-0	SALK_111774	060623	060912	P14158	RL04417		F10129	59.1	3.12	061017	absolute	203.3889	44.6778	306.4389	538.1278	1.0167	20.4111	106.7	1816.1444	149.7611	5.6333	5.9222	50.6667	90.3222	95.7444	52.8611	33.1667	101.3778	167.9	188.5556	131.4444	725.2556	36.55	123.1667	060919	AAS1015	060915	Normal	Homogeneous	Homogeneous	Normal	Normal	0		0		0	060719
At2g28200	Col-0	SALK_137213	060623	060912	P14159	RL04422		F10129	56.2	2.93	061017	absolute	274.7233	44.9096	291.5781	541.5507	0.7014	13.9397	53.9671	1788.2685	146.9589	4.0712	5.6603	59.5781	73.9781	81.8356	54.5918	43.8795	95.8247	112.4712	168.0767	121.4466	1026.9205	45.2986	112.8164	060919	AAS1015	060915	Normal	Homogeneous	Homogeneous	Normal	Normal	0		0		0	060719
At4g30150	Col-0	SALK_037675	060623	060912	P13885	RL04530		F10130	56.8	3.28	061023	absolute	397.9579	85.9211	612.3263	843.7684	3.0842	12.9263	81.3211	3022.5316	260.9263	7.7895	4.4737	169.2	158.5579	168.9895	139.9789	75.9526	210.1895	164.3105	339.1158	170.7421	1317.7684	84	223.4895	060918	AAS1016	060913	Normal	Homogeneous	Homogeneous	Normal	Normal	0		0		0	060719
At1g16160	Col-0	SALK_053466	060623	060912	P13897	RL04516		F10130	55.4	2.87	061023	absolute	438.6944	56.2611	382.1556	700.6611	2.0833	69.3556	333.8667	2211.1056	438.2722	14.5389	9	95.6889	198.1	280.5889	125.5111	44.1944	212.3667	643.2278	279.2889	274.4722	587.2389	68.5944	275.1278	060918	AAS1016	060913	Normal	Homogeneous	Homogeneous	Normal	Normal	0		0		0	060719
At5g21930	Col-0	SALK_052655	060623	060912	P13915	RL04517		F10130	55.9	2.94	061023	absolute	289.16	43.1943	316.5829	584.4343	2.08	19.1943	104.0286	2081.1943	148.12	6.7829	3.2971	64.7314	104.3486	113.6857	79.9314	44.1543	123.7886	184.2286	225.7257	149.2114	471.2286	49.1371	148.9943	060918	AAS1016	060913	Normal	Homogeneous	Homogeneous	Normal	Normal	0		0		0	060719
At3g21600	Col-0	SALK_042795	060623	060912	P14001	RL04522		F10130	58.5	2.99	061023	absolute	403.2667	82.6278	496.4444	835.1	2.0722	26.2056	136.45	2534.9889	239.6111	7.6389	5.3167	150.4556	166.4389	172.2	133.7	60.0778	152.0333	301.4889	333.6611	202.5944	1054.7667	72.7722	228.0333	060918	AAS1016	060913	Normal	Homogeneous	Homogeneous	Lighter than Normal	Normal	0		0		0	060719
At3g18230	Col-0	SALK_032655	060623	060912	P14012	RL04526		F10130	58.5	2.88	061023	absolute	252.6686	40.2514	257.1086	541.7486	1.6229	12.6914	56.6057	1611.9886	162.7543	4.3143	2.5486	52.7886	76.6857	92.1486	64.8571	35.8857	91.7429	136.4686	168.5771	114.7943	573.9371	40.7543	120.9371	060918	AAS1016	060913	Normal	Homogeneous	Homogeneous	Normal	Normal	0		0		0	060719
At5g01020	Col-0	SALK_044339	060623	060912	P14025	RL04521		F10130	56.6	3.25	061023	absolute	413.5556	82.7722	566.1389	742.7	2.2222	27.5389	185.3833	2475.8722	248.7944	9.0389	6.4778	105.65	179.1444	205.2333	154.9333	57.7722	166.2	258.8278	355.9722	216.5944	517.8167	65.7833	241.6	060918	AAS1016	060913	Normal	Homogeneous	Homogeneous	Normal	Normal	0		0		0	060719
At3g02660	Col-0	SALK_045570	060623	060912	P14037	RL04520		F10130	55.9	3	061023	absolute	390.1013	68.1873	541.7063	830.7241	1.5241	26.162	154.5468	3093.6354	265.2	10.3089	6.1013	100.557	132.2177	143.9241	103.1038	52.962	164.643	300.2582	291.3671	162.6177	921.357	64.4861	190.481	060918	AAS1016	060913	Normal	Homogeneous	Homogeneous	Normal	Normal	0		0		0	060719
At2g28540	Col-0	SALK_033197	060623	060912	P14049	RL04527		F10130	56.6	2.93	061023	absolute	326.7421	45.5789	376.0105	621.5474	0.5421	23.6579	122.2579	2135.4421	172.4316	7.9	5.1737	63.4	96.5316	119.5842	83.9737	41.0947	113.4579	206.4842	232.1421	161.7474	814.1789	48.6474	153.4526	060918	AAS1016	060913	Normal	Homogeneous	Homogeneous	Normal	Normal	0		0		0	060719
At3g11040	Col-0	SALK_034105	060623	060912	P14061	RL04528		F10130	56	2.77	061023	absolute	379.1081	42.3946	340.1838	653.5514	1.2216	35.6865	160.3676	2346.8811	173.6054	11.5568	7.8162	76.0595	127.4162	165.0973	113.573	44.1514	146.0541	282.8757	261.2649	181.8703	833.0541	54.6757	171.0324	060918	AAS1016	060913	Normal	Homogeneous	Homogeneous	Normal	Normal	0		0		0	060719
At3g55640	Col-0	SALK_037402	060623	060912	P14074	RL04529		F10130	54.9	2.75	070507	absolute	309.1167	52.0944	391.0778	745.5389	1.3889	18.7444	108.9333	2408.5056	235.8333	7.3111	5.5278	75.5444	115.6833	138.0722	86.9833	55.8944	143.2056	190.8611	245.3778	159.5	802.1722	57.7111	153.3833	060918	AAS1016	060913	Normal	Homogeneous	Homogeneous	Normal	Normal	0		0		0	060719
At2g15740	Col-0	SALK_012323	060623	060912	P14087	RL04538		F10130	56.7	2.96	061023	absolute	303.2667	62.4103	353.6769	753.7692	1.8513	17.7128	91.7231	2152.6718	172.3077	6.7128	5.6	82.2769	108.241	104.4667	84.2	41.2821	109.2513	200.2462	237.4923	132.3846	668.7487	48.9282	148.4462	060918	AAS1016	060913	Normal	Homogeneous	Homogeneous	Normal	Normal	0		0		0	060719
At2g15740	Col-0	SALK_012323	060623	060912	P14099	RL04537		F10130	58	2.89	061023	absolute	330.112	46.0427	329.696	716.176	1.7013	30.7787	125.6	2015.6053	157.6107	11.3547	7.1467	161.3333	116.6507	147.6373	97.2907	41.5413	142.5867	1102.7467	273.456	192.6933	472.6133	46.304	176.9867	060918	AAS1016	060913	Normal	Homogeneous	Homogeneous	Normal	Normal	0		0		0	060719
At5g48460	Col-0	SALK_019403	060623	060912	P14111	RL04536		F10130	57.3	2.96	061023	absolute	378.2987	61.0532	394.4911	739.5696	1.8987	29.2	136.8911	2468.4911	248.4304	7.4127	5.6101	73.8633	121.2354	145.8886	104.9114	47.7165	134.9063	206.3342	269.3468	168.5468	655.6405	56.5215	180.1873	060918	AAS1016	060913	Normal	Homogeneous	Homogeneous	Normal	Normal	0		0		0	060719
At1g25560	Col-0	SALK_029626	060623	060912	P14123	RL04524		F10130	57	2.91	061023	absolute	270.5823	48.957	309.8684	677.9038	2.5519	12.3342	54.2025	1980.7494	181.6557	4.4203	4.7544	82.7544	97.6	106.7089	78.5772	51.043	118.7646	247.357	202.2127	142.3797	1261.2101	56.3038	150.2937	060918	AAS1016	060913	Normal	Homogeneous	Homogeneous	Normal	Normal	0		0		0	060719
At5g08415	Col-0	SALK_030869	060623	060912	P14135	RL04525		F10130	57	3.14	061023	absolute	268.9067	55.84	347.3813	659.328	2.1013	18.9333	149.6693	2301.584	224.272	8.352	5.8773	74.24	117.6213	139.4987	97.2213	46.2453	135.9733	220.2507	252.8853	163.8773	357.12	53.872	162.3147	060918	AAS1016	060913	Normal	Homogeneous	Homogeneous	Normal	Normal	0		0		0	060719
At3g20150	Col-0	SALK_039654	060623	060912	P14136	RL04523		F10130	56.3	3.16	061023	absolute	315.3838	48.5838	348.1405	706.7676	1.9946	21.7405	75.9081	2235.9622	164.2811	6.3459	6.2541	64.6811	112.5568	113.1676	75.1946	48.5459	123.2541	200.2378	249.0865	151.0378	469.8919	52.227	169.6973	060918	AAS1016	060913	Normal	Homogeneous	Homogeneous	Normal	Normal	0		0		0	060719
At1g62130	Col-0	SALK_020951	060623	060912	P14172	RL04535		F10130	57.7	2.84	061023	absolute	277.6451	38.5239	305.6676	600.8338	1.8535	16.5521	71.707	2000.1859	188.9352	5.1831	4.8732	54.1127	94.4676	108.6535	77.0141	43.8817	126.1127	159.2563	200.3099	123.7014	677.7183	47.6225	148.0901	060918	AAS1016	060913	Normal	Homogeneous	Homogeneous	Normal	Normal	0		0		0	060719
At3g02030	Col-0	SALK_021205	060623	060912	P14184	RL04534		F10130	54.4	2.78	061023	absolute	291.4895	46.5737	318.3158	622.3895	1.4211	21.5211	94.2316	1917.3158	183.4474	5.9105	4.3211	69.6842	96.2842	118.2368	73.2632	42.2842	116.4263	143.3368	223.8	131.7737	638.8421	50.3368	146.0632	060918	AAS1016	060913	Normal	Homogeneous	Homogeneous	Normal	Normal	0		0		0	060719
At3g50240	Col-0	SALK_022231	060623	060912	P14196	RL04533		F10130	57.9	2.79	061023	absolute	290.9459	45.4595	312.1189	621.5189	1.2108	20.6865	104.9405	1935.227	141.027	6.5514	3.7946	60.2757	106.0595	125.7243	74.9189	42.5027	123.8865	217.3243	231.7351	130.4703	737.7405	49.5946	152.7838	060918	AAS1016	060913	Normal	Homogeneous	Homogeneous	Normal	Normal	0		0		0	060719
At3g11950	Col-0	SALK_024357	060623	060912	P14208	RL04532		F10130	55.4	2.74	061023	absolute	332.8456	48.3443	382.0911	707.6	1.0532	25.2506	132.3038	2059.3266	186.957	8.7646	5.3671	67.519	109.9544	139.1392	84.9418	51.3924	142.643	228.4203	288.3494	166.4304	899.6354	55.2456	158.5013	060918	AAS1016	060913	Normal	Homogeneous	Homogeneous	Normal	Normal	0		0		0	060719
At1g51560	Col-0	SALK_025420	060623	060912	P14220	RL04531		F10130	58.8	2.87	061023	absolute	356.0169	52.4958	308.3775	684.5239	1.6113	34.507	152.8	1807.5887	167.2845	11.2	5.893	76.0113	111.6901	126.7831	85.031	38.6141	120.2085	324.2535	261.9042	132.2817	722.3549	42.0169	153.769	060918	AAS1016	060913	Normal	Homogeneous	Homogeneous	Normal	Normal	0		0		0	060719
At3g48320	Col-0	SALK_048771	060623	060912	P14232	RL04519		F10130	56.7	2.95	061023	absolute	357.1307	44.4907	364.7147	643.2533	2	23.168	77.6427	2125.3813	143.7973	6.64	6.208	55.4187	90.6187	102.8587	73.4933	44.384	121.36	145.1413	223.2747	159.2107	847.8773	45.4027	134.4373	060918	AAS1016	060913	Normal	Homogeneous	Homogeneous	Normal	Normal	0		0		0	060719
At3g57670	Col-0	SALK_049220	060623	060912	P14244	RL04518		F10130	55.2	2.98	061023	absolute	308.8514	52.5886	520.1486	736.9257	1.7943	14.5371	95.4857	2468.7314	175.2857	6.1829	3.0343	68.6343	94.1371	98.7943	71.4286	50.9486	126.5714	163.2	231.5829	143.7143	1280.8114	54.5943	135.1143	060918	AAS1016	060913	Normal	Homogeneous	Homogeneous	Normal	Normal	0		0		0	060719
At3g14540	Col-0	SALK_000099	060623	060912	P14246	RL04539		F10130	57.2	2.89	061023	absolute	411.7493	83.8773	534.688	790.112	2.2027	22.032	98.592	3284.5013	267.904	6.8267	6.176	97.472	125.76	118.5973	98.384	57.04	143.152	206.0213	289.328	156.6667	1210.6773	64.4053	173.5093	060918	AAS1016	060913	Normal	Homogeneous	Homogeneous	Normal	Normal	0		0		0	060719
At2g22460	Col-0	SALK_003443	060623	060912	P14258	RL04540		F10130	56	3.63	061023	absolute	342.0162	118.5676	675.0865	1132.1946	2.2432	49.1784	104.4432	2680.827	412.2703	13.8811	13.7784	269.2649	220.6649	221.2811	165.4108	53.773	214.9892	1606.5405	334.3676	227.7297	651.6865	77.8432	357.9892	060918	AAS1016	060913	Normal	Homogeneous	Homogeneous	Lighter than Normal	Normal	0		0		0	060719
At5g14060	Col-0	SALK_003685	060623	060912	P14270	RL04541		F10130	54.7	2.67	061023	absolute	282.5096	54.2466	351.8411	679.6329	1.7205	18.8055	71.4192	1852.3397	160.7781	5.4137	5.4685	60.274	93.2822	99.0301	72.8329	42.7836	105.9397	179.2	203.7534	143.7315	581.9726	48.1753	139.7699	060918	AAS1016	060913	Normal	Homogeneous	Homogeneous	Normal	Normal	0		0		0	060719
At3g16950	Col-0	SALK_003718	060623	060912	P14282	RL04542		F10130	56.6	3.76	061023	absolute	375.5147	156.4853	706.128	651.84	1.7653	27.8507	124.4373	2117.2907	271.456	22.5227	6.0853	146.4267	167.4667	159.632	129.4773	71.9573	182.992	341.7493	399.5467	156.2827	1013.6	81.04	261.28	060918	AAS1016	060913	Normal	Homogeneous	Homogeneous	Normal	Normal	0		0		0	060719
At4g11910	Col-0	SALK_003830	060623	060912	P14295	RL04543		F10130	56.4	2.79	061023	absolute	296.1027	48.827	314.8162	539.5297	1.5892	24.9514	72.2486	1874.7946	115.1189	6.2595	4.3622	68.6162	92.4432	92.3027	75.7297	35.2432	106.9189	225.6757	208.7243	122.0162	813.1784	44.0054	131.6865	060918	AAS1016	060913	Normal	Homogeneous	Homogeneous	Normal	Normal	0		0		0	060719
At3g13150	Col-0	SALK_008117	060623	060912	P14318	RL04544		F10130	56.7	2.79	061023	absolute	353.6389	49.75	377.4278	691.7111	0.9722	38.8	128.3778	2055.3889	200.9611	9.9111	6.15	88.7222	105.7611	117.4111	92.2556	37.6167	118.7889	339.7889	247.4833	141.3944	810.4722	46.85	152.0778	060918	AAS1016	060913	Normal	Homogeneous	Homogeneous	Normal	Normal	0		0		0	060719
At3g12010	Col-0	SALK_012278	060623	060912	P14330	RL04545		F10130	56.4	2.77	061023	absolute	272.4051	45.2962	267.6709	624.5924	1.0329	23.3975	76.1063	1684.6785	112.719	6.9519	4.6684	65.3367	82.4152	97.8785	67.1494	37.2405	95.4127	242.0051	187.0076	107.4835	684.0354	43.2152	125.1342	060918	AAS1016	060913	Normal	Homogeneous	Homogeneous	Normal	Normal	0		0		0	060719
At1g18500	Col-0	SALK_101771	060623	060912	P13820	RL04486		F10131	56.2	3.15	061023	absolute	365.4545	83.1065	507.8545	693.8286	1.4701	16.9091	101.5221	2889.8805	236.3273	6.6494	8.4416	93.9429	126.0987	137.3247	92.0779	73.5117	182.587	158.2857	317.8805	170.774	609.9481	66.5506	473.2	060918	AAS1016	060913	Smaller than normal	Homogeneous	Homogeneous	Normal	Normal	1	Round	0		0	060719
At4g19660	Col-0	SALK_098460	060623	060912	P13879	RL04491		F10131	57.5	3.58	061023	absolute	387.6822	97.611	537.6438	888.4164	1.7973	16.6411	83.3479	2648.9753	141.074	6.1315	7.1452	98.2356	153.0082	146.1534	124.5534	74.0548	183.4082	181.6164	265.1562	181.3041	688.5205	69.5014	219.7151	060918	AAS1016	060913	Normal	Homogeneous	Homogeneous	Normal	Normal	0		0		0	060719
[truncated: 11,702 more rows]
[truncated: 14 more columns]
