# Supplementary material for: MIPHENO: data normalization for high throughput metabolite analysis
Source: BMC Bioinformatics. 2012 Jan 13;13:10. doi: 10.1186/1471-2105-13-10 (PMC3278354; doi:10.1186/1471-2105-13-10)
Supplement: Additional file 1 — This file contains two folders (Code and Data) along with a README file with a brief description of the contents in each folder as well as instructions for execution of code. The 'Data' folder contains six files representing all the data used in the biological analyses presented, including the Aracyc and Gene Ontology files. The 'Code' folder contains three files representing all the code used to carry out the analyses as well as a Sweave file (MIPHENO.pdf) which illustrates how to carry out the analysis on the Chloroplast 2010 dataset presented in the manuscript. [file 1471-2105-13-10-S1.ZIP › Additional Files/Data/seedmolper100811.txt]

LOCUS	ECOTYPE	SOURCEREF	P_DATE	H_DATE	POTCODE	LABSTOCK	GENOTYPING	FLATCODE	CARBON	NITROGEN	CN_DATE	METRIC	ALA	ARG	ASN	ASP	CYS	GABA	GLN	GLU	GLY	HPRO	HSER	HIS	ILE	LEU	LYS	MET	PHE	PRO	SER	THR	TRP	TYR	VAL	AA_DATE	PLATE_ID	SM_DATE	SIZE	MORPH_POPULATION	PIGMENT_POPULATION	SEED_COAT_COLOR	SEED_COAT_SURFACE	MORPH_SHAPE	MORPH_SHAPE_ATTR	SEED_COLOR	SEED_COAT_COLOR_ATTR	STARCH	MORPH_DATE
At3g02065	Col-0	SALK_020125	060125	060412	P12229	RL02560		F10065	58.9	3.43	060501	molpercent	4.7898	1.3545	4.7068	13.0538	0.0318	0.2084	2.0076	43.136	3.1708	0.0518	0.1088	1.2169	1.7931	1.6547	0.9674	0.5272	2.1438	2.0845	3.3768	2.591	7.6673	0.6149	2.7424	090319	AAS1003	060425	Normal	Homogeneous	Homogeneous	Normal	Normal	0		0		0	060221
At3g12970	Col-0	SALK_060534	060125	060412	P12230	RL02561		F10065	58.4	3.35	060501	molpercent	4.2414	1.4065	4.7277	12.7886	0.017	0.2157	1.4383	44.0635	2.8985	0.0631	0.041	1.1548	1.4069	1.3704	0.8831	0.5167	2.1482	2.7899	3.6132	2.5772	8.6461	0.6209	2.3712	090319	AAS1003	060425	Normal	Homogeneous	Homogeneous	Normal	Normal	0		0		0	060221
At1g22170	Col-0	SALK_087895	060125	060412	P12231	RL02562		F10065	58.6	3.27	060501	molpercent	4.8277	1.2987	4.8643	12.9049	0.0254	0.2685	1.7856	41.1071	3.5887	0.064	0.0309	0.9972	1.4665	1.3535	0.8984	0.5113	2.1927	2.6114	3.5659	3.5118	9.2865	0.5709	2.2682	090319	AAS1003	060425	Normal	Homogeneous	Homogeneous	Normal	Normal	0		0		0	060221
At5g22150	Col-0	SALK_052505	060125	060412	P12234	RL02559		F10065	55.5	3.29	060501	molpercent	4.6358	1.5587	5.2876	13.9764	0.022	0.1945	1.1607	43.9112	3.0887	0.0491	0.0321	0.977	1.2647	1.2334	1.0405	0.6044	2.1533	1.4524	3.4631	2.7951	8.1631	0.6196	2.3167	090319	AAS1003	060425	Normal	Homogeneous	Homogeneous	Normal	Normal	0		0		0	060221
At1g25220	Col-0	SALK_035971	060125	060412	P12237	RL02563		F10065	58.7	3.51	060501	molpercent	4.8152	1.564	4.6238	14.4796	0.0159	0.253	1.609	44.6515	2.6141	0.0587	0.0593	1.0134	1.2863	1.2263	0.9781	0.434	2.2845	2.7323	3.2757	2.3926	6.8999	0.6038	2.1289	090319	AAS1003	060425	Normal	Homogeneous	Homogeneous	Normal	Normal	0		0		0	060221
At5g55210	Col-0	SALK_060883	060125	060412	P12238	RL02564		F10065	59	3.44	060501	molpercent	4.6087	1.573	4.782	12.3334	0.0325	0.9913	1.0613	39.1297	6.0429	0.052	0.0847	1.0381	1.7604	1.6713	1.1523	0.5039	1.9791	5.1925	3.3638	2.6955	6.5911	0.6354	2.7252	090319	AAS1003	060425	Smaller than normal	Homogeneous	Homogeneous	Normal	Normal	0		0		0	060221
At1g58235	Col-0	SALK_089132	060125	060412	P12239	RL02565		F10065	59.9	3.36	060501	molpercent	4.5576	1.3722	5.0179	13.4322	0.0442	0.2072	1.2662	44.8113	2.7621	0.0593	0.0855	0.957	1.4249	1.3076	0.9349	0.5148	1.9174	1.8869	3.6669	2.694	8.2828	0.6405	2.1564	090319	AAS1003	060425	Normal	Homogeneous	Homogeneous	Normal	Normal	0		0		0	060221
At3g47200	Col-0	SALK_042578	060125	060412	P12241	RL02554		F10065	59.8	3.41	060501	molpercent	4.4095	1.3797	5.2975	13.6484	0.0257	0.1177	1.0225	41.8708	4.1861	0.0481	0.0382	1.2073	1.1663	1.0845	0.8382	0.4885	2.034	2.002	3.5655	2.7307	10.2722	0.5437	2.0228	090319	AAS1003	060425	Normal	Homogeneous	Homogeneous	Normal	Normal	0		0		0	060221
At1g02980	Col-0	SALK_012144	060125	060412	P12242	RL02556		F10065	59	3.7	060501	molpercent	4.3622	1.9184	4.3838	15.8806	0.0366	0.2554	1.7703	42.2951	3.5629	0.0643	0.0554	0.8358	1.3939	1.2273	0.8371	0.4597	2.154	2.4081	3.1851	2.9587	7.3494	0.5542	2.0518	090319	AAS1003	060425	Normal	Homogeneous	Homogeneous	Normal	Normal	0		0		0	060221
At3g50920	Col-0	SALK_010330	060125	060412	P12243	RL02547		F10065	59.7	3.42	060501	molpercent	4.5644	1.3332	4.2278	16.0127	0.0188	0.1862	1.6631	42.8185	2.6009	0.0654	0.0381	0.7911	1.3207	1.1838	0.8824	0.5137	1.8538	1.9604	3.5115	3.1275	8.4971	0.5977	2.2311	090319	AAS1003	060425	Normal	Homogeneous	Homogeneous	Normal	Normal	0		0		0	060221
At1g70470	Col-0	SALK_075882	060125	060412	P12245	RL02549		F10065	59	3.73	060501	molpercent	4.5203	1.733	4.8604	14.5475	0.015	0.1668	1.2081	45.2448	3.8119	0.0465	0.0909	0.912	1.3851	1.1287	0.8798	0.5944	2.0976	2.1467	3.5627	2.5978	5.7155	0.5545	2.1801	090319	AAS1003	060425	Normal	Homogeneous	Homogeneous	Normal	Normal	0		0		0	090312
At1g14230	Col-0	SALK_107413	060125	060412	P12246	RL02546		F10065	60.6	3.79	060501	molpercent	4.5579	1.3923	4.2669	15.5428	0.0185	0.317	2.27	43.018	3.1191	0.0844	0.0717	0.8655	1.4423	1.4575	0.9742	0.4768	2.0362	3.0088	3.7253	3.2781	5.2462	0.5897	2.2408	090319	AAS1003	060425	Normal	Homogeneous	Homogeneous	Normal	Normal	0		0		0	090312
At3g07470	Col-0	SALK_015333	060125	060412	P12265	RL02557		F10065	57.5	3.33	060501	molpercent	4.4825	1.5442	5.0453	14.3842	0.0517	0.1364	1.1231	42.1313	2.745	0.0444	0.0327	1.3343	1.2644	1.0407	0.9972	0.5463	2.0546	2.0923	3.4501	2.5194	10.4447	0.5503	1.985	090319	AAS1003	060425	Normal	Homogeneous	Homogeneous	Normal	Normal	0		0		0	090312
At3g12570	Col-0	SALK_082510	060125	060412	P12267	RL02550		F10065	57.9	3.27	060501	molpercent	4.6764	1.3093	4.7039	14.1958	0.016	0.1419	1.0118	45.0764	3.9322	0.0511	0.0692	0.8487	1.2432	1.0006	0.8275	0.5469	2.0977	2.6727	3.3103	2.4202	7.2916	0.5873	1.969	090319	AAS1003	060425	Normal	Homogeneous	Homogeneous	Normal	Normal	0		0		0	090312
At5g43160	Col-0	SALK_114840	060125	060412	P12269	RL02551		F10065	58.1	3.45	060501	molpercent	4.3213	1.2813	4.9278	14.2411	0.0286	0.2147	1.5847	43.861	3.418	0.0646	0.0296	0.934	1.256	1.2197	0.9285	0.5006	2.0251	2.7121	3.7359	2.4948	7.5173	0.5619	2.1412	090319	AAS1003	060425	Normal	Homogeneous	Homogeneous	Normal	Normal	0		0		0	090312
At1g10230	Col-0	SALK_077963	060125	060412	P12270	RL02548		F10065	58.2	3.47	060501	molpercent	4.6867	1.4516	5.2099	14.4657	0.0231	0.1885	1.5245	42.8652	3.9434	0.0581	0.0628	0.8603	1.341	1.1251	0.859	0.6022	2.0139	2.1115	3.5901	2.3693	7.9555	0.5963	2.0964	090319	AAS1003	060425	Normal	Homogeneous	Homogeneous	Normal	Normal	0		0		0	090312
At3g26730	Col-0	SALK_129274	060125	060412	P12285	RL02552		F10065	58.2	3.34	060501	molpercent	4.311	1.5547	4.4692	14.3724	0.0264	0.1552	1.2152	44.0734	2.4155	0.0455	0.0317	0.991	1.2451	1.1227	1.0116	0.5083	1.9507	2.1313	3.2737	2.7734	9.7068	0.5831	2.0323	090319	AAS1003	060425	Normal	Homogeneous	Homogeneous	Normal	Normal	0		0		0	090312
	Col	SSB4	060125	060412	P12286	RL02555		F10065	53.5	2.91	060501	molpercent	4.6703	1.4633	5.1493	13.9121	0.0446	0.1667	1.0505	43.0616	3.793	0.0552	0.0339	0.9035	1.1567	1.035	0.8563	0.5413	1.9227	2.198	3.2774	2.5697	9.5975	0.5836	1.9577	090319	AAS1003	060425	Normal	Homogeneous	Homogeneous	Normal	Normal	0		0		0	090312
At1g20693	Col-0	SALK_049142	060125	060412	P12287	RL02558		F10065	56.8	3.25	060501	molpercent	4.2738	1.4688	4.7694	13.0386	0.0219	0.2123	1.209	43.3292	2.52	0.0507	0.0682	1.0076	1.4406	1.2006	0.9082	0.5431	2.207	2.3318	3.5837	3.2502	9.6018	0.6177	2.3458	090319	AAS1003	060425	Normal	Homogeneous	Homogeneous	Normal	Normal	0		0		0	090312
At4g30610	Col-0	SALK_018148	060125	060412	P12288	RL02553		F10065	58.4	3.24	060501	molpercent	4.7863	1.3581	4.812	14.4858	0.023	0.2328	1.6236	43.0015	1.9936	0.0684	0.0827	0.9085	1.4712	1.3391	0.9319	0.4448	2.056	2.3925	3.4206	2.4901	9.1861	0.6166	2.2747	090319	AAS1003	060425	Normal	Homogeneous	Homogeneous	Normal	Normal	0		0		0	090312
At3g50430	Col-0	SALK_038272	060125	060412	P12290	RL02545		F10065	61.8	3.62	060501	molpercent	4.5422	1.3313	5.0788	16.6101	0.0065	0.2223	1.4151	44.6178	3.795	0.0569	0.0212	0.7591	1.3015	1.0388	0.8701	0.5451	1.8851	2.6078	3.6282	2.8786	4.0662	0.572	2.1499	090319	AAS1003	060425	Normal	Homogeneous	Homogeneous	Normal	Normal	0		0		0	090312
At1g55370	Col-0	SALK_019994	060125	060412	P12271	RL02593		F10066	60	3.54	060501	molpercent	5.1336	1.7201	5.4911	14.1411	0.0487	0.1964	1.7579	41.7021	1.9169	0.0651	0.0315	0.9882	1.5632	1.4742	1.0301	0.5931	2.2709	2.8586	3.825	2.8236	7.4831	0.6151	2.2703	090319	AAS1003	060427	Normal	Homogeneous	Homogeneous	Normal	Normal	0		0		0	090312
At5g19540	Col-0	SALK_015620	060125	060412	P12274	RL02613		F10066	58.5	2.98	060501	molpercent	5.5849	1.8164	5.0938	11.0601	0.0416	0.2097	1.4179	38.0572	3.411	0.0553	0.0321	1.2807	1.8634	1.8685	1.0816	0.6333	2.6212	3.8473	4.7338	2.8698	9.0822	0.7187	2.6196	090319	AAS1003	060427	Normal	Homogeneous	Homogeneous	Normal	Normal	0		0		0	090312
At1g65260	Col-0	SALK_024005	060125	060412	P12275	RL02601		F10066	59.3	3.58	060501	molpercent	4.5283	1.8403	4.7316	11.9851	0.0135	0.2041	1.4137	43.2668	2.6936	0.0585	0.0443	1.0364	1.3596	1.4858	1.0518	0.6071	2.4207	2.1378	3.5291	2.6315	10.0817	0.6463	2.2325	090319	AAS1003	060427	Normal	Homogeneous	Homogeneous	Normal	Normal	0		0		0	090312
At1g15030	Col-0	SALK_025406	060125	060412	P12276	RL02597		F10066	56.7	3.12	060501	molpercent	5.6021	1.8788	6.1236	13.1353	0.0239	0.1146	1.0447	39.3406	1.903	0.0485	0.0276	1.5552	1.5984	1.4509	1.0679	0.6573	2.4321	2.4098	3.4478	2.8557	10.2309	0.6982	2.3534	090319	AAS1003	060427	Normal	Homogeneous	Homogeneous	Normal	Normal	0		0		0	090312
At1g48405	Col-0	SALK_052425	060125	060412	P12279	RL02594		F10066	56.3	2.87	060501	molpercent	5.6804	1.5011	5.419	12.2335	0.0246	0.1168	1.0187	41.8747	2.4442	0.0509	0.054	1.0181	1.4811	1.4087	0.9658	0.5263	2.3595	1.9214	3.4685	2.9006	10.6091	0.671	2.2523	090319	AAS1003	060427	Normal	Homogeneous	Homogeneous	Normal	Normal	0		0		0	090312
At1g13350	Col-0	SALK_042123	060125	060412	P12280	RL02596		F10066	56.2	3.14	060501	molpercent	5.2415	1.9816	4.7543	13.0306	0.0217	0.1774	2.3269	37.1087	2.0487	0.0561	0.0286	1.2922	1.7625	2.0772	1.2127	0.5868	2.2564	2.1529	3.9441	2.9356	11.5987	0.7324	2.6724	090319	AAS1003	060427	Normal	Homogeneous	Homogeneous	Normal	Normal	0		0		0	090312
At2g02800	Col-0	SALK_039503	060125	060412	P12281	RL02599		F10066	57.5	2.99	060501	molpercent	4.6852	1.4116	4.4199	13.5006	0.0259	0.1779	1.2692	42.7953	4.1694	0.0529	0.0565	0.9667	1.4455	1.2698	0.9819	0.5012	2.1242	2.3578	3.6522	2.6661	8.6614	0.6349	2.1737	090319	AAS1003	060427	Normal	Homogeneous	Homogeneous	Normal	Normal	0		0		0	090312
At2g33845	Col-0	SALK_025600	060125	060412	P12282	RL02595		F10066	54.1	2.95	060501	molpercent	5.3156	1.7149	5.0025	13.7463	0.0294	0.156	1.1699	42.9101	3.2174	0.0556	0.0325	0.9633	1.327	1.5036	0.9319	0.6248	2.4352	2.0465	3.3688	2.8052	7.8856	0.6199	2.1378	090319	AAS1003	060427	Normal	Homogeneous	Homogeneous	Normal	Normal	0		0		0	090312
At5g52540	Col-0	SALK_148834	060125	060412	P12293	RL02612		F10066	57	3.5	060501	molpercent	5.4002	1.9464	5.568	13.0057	0.0038	0.1826	1.2282	40.2322	3.7443	0.0475	0.0117	1.1616	1.6663	1.671	1.1471	0.7204	2.5548	2.0418	3.532	2.3681	8.5416	0.7877	2.4372	090319	AAS1003	060427	Normal	Homogeneous	Homogeneous	Normal	Normal	0		0		0	090312
At1g18440	Col-0	SALK_021196	060125	060412	P12294	RL02609		F10066	57.6	3.4	060501	molpercent	5.396	2.9182	5.7263	13.0286	0.0137	0.1553	1.4692	36.9934	2.1218	0.0551	0.0364	1.4654	1.7402	1.7213	1.5819	0.7631	2.5656	1.7458	3.4287	2.7272	10.8253	0.8242	2.6973	090319	AAS1003	060427	Normal	Heterogeneous	Heterogeneous	Normal	Normal	1	Aborted	0		0	090312
At1g07476	Col-0	SALK_023415	060125	060412	P12297	RL02602		F10066	57	3.44	060501	molpercent	5.2972	2.0821	5.0281	12.4176	0.0283	0.1498	0.8706	40.3503	3.1168	0.047	0.0212	1.2766	1.6389	1.4355	1.2866	0.7434	2.3913	2.0894	3.862	2.9515	9.7815	0.6615	2.4725	090319	AAS1003	060427	Normal	Homogeneous	Homogeneous	Normal	Normal	0		0		0	090312
At5g20250	Col-0	SALK_035336	060125	060412	P12298	RL02603		F10066	56.3	3.21	060501	molpercent	5.4992	1.6873	5.0688	12.5201	0.0317	0.1927	1.8238	38.6563	3.9262	0.0614	0.1023	1.2735	1.7066	1.7316	1.178	0.6257	2.433	2.4476	3.59	3.2235	9.1261	0.7011	2.3936	090319	AAS1003	060427	Normal	Homogeneous	Homogeneous	Normal	Normal	0		0		0	090312
At1g50020	Col-0	SALK_064115	060125	060424	P12299	RL02794		F10066	57.2	3.5	060515	molpercent	9.0854	2.1411	2.9237	12.0881	0.1324	0.1404	1.3196	40.355	2.0131	0.0507	0.0356	1.1069	2.1296	2.055	1.6333	0.8116	3.0787	2.3193	4.6193	2.3604	5.5837	0.9191	3.0979	090319	AAS1004	060428	Normal	Homogeneous	Homogeneous	Normal	Normal	0		0		0	090312
At5g13440	Col-0	SALK_064243	060125	060412	P12300	RL02598		F10066	58.3	3.58	060501	molpercent	5.5012	2.0022	6.0407	13.0373	0.0184	0.1395	1.3451	38.6836	2.5379	0.0526	0.0205	1.25	1.4306	1.4716	1.1023	0.6082	2.5774	2.0468	3.8284	2.8156	10.4983	0.6919	2.2998	090319	AAS1003	060427	Normal	Homogeneous	Homogeneous	Normal	Normal	0		0		0	090312
At1g69523	Col-0	SALK_027396	060125	060412	P12302	RL02608		F10066	57	3.22	060501	molpercent	6.0052	1.7708	5.4799	13.4151	0.0322	0.1466	1.0695	39.8018	3.2286	0.0395	0.0349	1.0167	1.467	1.5291	1.1647	0.6368	2.4447	1.7374	3.7805	3.2191	8.982	0.6975	2.3003	090319	AAS1003	060427	Normal	Homogeneous	Homogeneous	Normal	Normal	0		0		0	090312
At3g07560	Col-0	SALK_006744	060125	060412	P12304	RL02611		F10066	57.2	3.24	060501	molpercent	5.1597	1.7622	5.7337	13.4646	0.0234	0.14	1.5869	38.7997	2.2553	0.0517	0.0218	1.1726	1.4957	1.6306	1.0291	0.6396	2.6016	2.1883	3.7585	2.6291	10.9418	0.7228	2.1914	090319	AAS1003	060427	Normal	Homogeneous	Homogeneous	Normal	Normal	0		0		0	090312
At1g16320	Col-0	SALK_032063	060125	060412	P12305	RL02606		F10066	57.8	3.24	060501	molpercent	5.374	1.6609	6.0937	14.4736	0.0257	0.1744	1.1435	41.0874	2.4225	0.053	0.0386	0.9322	1.3852	1.3244	1.0123	0.559	2.2561	2.0744	3.61	2.7924	8.8585	0.5999	2.0484	090319	AAS1003	060427	Normal	Homogeneous	Homogeneous	Normal	Normal	0		0		0	090312
At1g64100	Col-0	SALK_022264	060125	060412	P12306	RL02607		F10066	56	3.29	060501	molpercent	5.2282	1.9191	4.673	12.3468	0.0385	0.1753	1.1491	38.6763	4.6482	0.0479	0.1134	1.4436	1.5646	1.7169	1.0838	0.5745	2.6097	2.4469	3.6263	2.6262	10.2414	0.7067	2.3436	090319	AAS1003	060427	Normal	Homogeneous	Homogeneous	Normal	Normal	0		0		0	090312
At2g20100	Col-0	SALK_070716	060125	060412	P12307	RL02592		F10066	56.3	3.1	070507	molpercent	4.9202	1.5115	4.7565	14.304	0.0158	0.1557	1.2554	40.7202	2.9686	0.0534	0.0548	1.2856	1.5053	1.3563	1.0557	0.5384	2.3159	2.2517	3.8943	2.9143	9.3482	0.6628	2.1556	090319	AAS1003	060427	Normal	Homogeneous	Homogeneous	Normal	Normal	0		0		0	090312
At2g14890	Col-0	SALK_058644	060125	060412	P12308	RL02591		F10066	54.8	3.36	070507	molpercent	5.0825	1.796	5.3389	14.406	0.0215	0.166	1.1515	42.3885	2.5792	0.0513	0.03	0.9804	1.4819	1.4925	1.0553	0.6045	2.6499	2.0891	3.651	2.9694	7.0331	0.641	2.3406	090319	AAS1003	060427	Normal	Homogeneous	Homogeneous	Normal	Normal	0		0		0	090312
At2g33450	Col-0	SALK_059236	060125	060412	P12309	RL02600		F10066	55.8	3.4	060501	molpercent	5.5687	1.8698	5.7347	13.4981	0.0235	0.1429	1.3017	40.1702	2.2196	0.0495	0.0791	1.1978	1.5786	1.4905	1.1355	0.6597	2.5206	2.362	3.6708	3.2234	8.558	0.6477	2.2976	090319	AAS1003	060427	Normal	Homogeneous	Homogeneous	Normal	Normal	0		0		0	090312
At1g61660	Col-0	SALK_033618	060125	060412	P12310	RL02604		F10066	56.2	2.81	060501	molpercent	4.5101	1.5561	4.1582	12.3013	0.0332	0.1455	1.1281	37.6026	2.1046	0.0464	0.0297	1.4614	1.4713	1.2556	1.0368	0.5609	2.0538	2.7121	3.6119	2.8737	16.5489	0.6397	2.158	090319	AAS1003	060427	Smaller than normal	Homogeneous	Homogeneous	Lighter than Normal	Normal	0		0		0	090312
At1g64350	Col-0	SALK_022717	060125	060412	P12311	RL02605		F10066	57	3.34	060501	molpercent	5.4213	1.7481	5.7874	14.3698	0.0206	0.1549	0.9595	41.6497	2.8134	0.0457	0.0441	0.9101	1.339	1.2813	0.9114	0.6226	2.3864	2.0597	3.6073	2.7931	8.3445	0.6467	2.0835	090319	AAS1003	060427	Normal	Homogeneous	Homogeneous	Normal	Normal	0		0		0	090312
At5g23020	Col-0	SALK_007222	060125	060412	P12312	RL02610		F10066	57.2	3.61	060501	molpercent	5.3954	2.3244	6.4274	13.6981	0.0436	0.1413	1.304	39.8492	2.8796	0.0461	0.1085	1.3794	1.775	1.7873	1.2446	0.7408	2.9962	2.0594	3.752	3.4823	5.2561	0.748	2.5612	090319	AAS1003	060427	Normal	Homogeneous	Homogeneous	Normal	Normal	0		0		0	090312
At1g64350	Col-0	SALK_089339	060125	060412	P11981	RL02572		F10067	56.8	2.96	060501	molpercent	5.0516	1.2966	5.1982	13.1088	0.0133	0.1403	1.1819	41.822	2.9859	0.0495	0.0517	1.0346	1.4575	1.2023	0.9953	0.6058	2.1321	1.711	3.7511	2.3749	10.9308	0.6559	2.2489	090319	AAS1003	060425	Normal	Homogeneous	Homogeneous	Normal	Normal	0		0		0	060221
At4g19710	Col-0	SALK_082155	060125	060412	P11982	RL02567		F10067	58.4	3.03	060501	molpercent	5.0047	1.3515	4.7441	13.5168	0.0292	0.2028	1.9989	40.1785	2.2058	0.0733	0.0596	1.2716	1.5033	1.5351	1.0443	0.4544	1.9318	2.1299	3.8722	3.8015	10.3822	0.6012	2.1073	090319	AAS1003	060425	Smaller than normal	Homogeneous	Homogeneous	Normal	Normal	1	Round	0		0	060221
At1g79530	Col-0	SALK_080245	060125	060412	P11983	RL02566		F10067	58.5	3.04	060501	molpercent	3.992	1.2875	4.8584	11.4624	0.0218	0.2187	1.1592	39.7967	3.5178	0.0464	0.0198	1.2516	1.4939	1.2652	1.0408	0.5469	2.0015	2.6443	3.6737	3.0099	13.8467	0.6599	2.1849	090319	AAS1003	060425	Normal	Homogeneous	Homogeneous	Normal	Normal	0		0		0	060221
At1g18900	Col-0	SALK_122867	060125	060412	P11984	RL02586		F10067	57.5	2.93	060501	molpercent	5.2194	1.4441	4.7727	12.7345	0.0236	0.1389	1.1568	41.2234	3.3394	0.0534	0.0665	0.973	1.3495	1.3112	1.0485	0.5749	2.233	2.0509	3.8733	3.1344	10.4022	0.6204	2.2561	090319	AAS1003	060427	Normal	Homogeneous	Homogeneous	Normal	Normal	0		0		0	060221
At2g33840	Col-0	SALK_122363	060125	060412	P11985	RL02589		F10067	58	2.87	060501	molpercent	5.8963	1.7197	4.6305	12.7665	0.0337	0.1377	1.2263	43.0791	4.1552	0.0541	0.08	1.1543	1.4161	1.281	1.0755	0.5692	2.2129	2.3209	3.6433	3.4004	6.2868	0.6324	2.228	090319	AAS1003	060427	Normal	Homogeneous	Homogeneous	Normal	Normal	0		0		0	060221
At3g54900	Col-0	SALK_121143	060125	060412	P11986	RL02581		F10067	57.8	3.01	060501	molpercent	5.0134	1.2366	4.5056	10.7382	0.0128	0.6427	2.4051	32.8157	3.3487	0.0833	0.0343	2.166	1.5344	1.7112	0.9868	0.432	2.239	12.0743	4.1846	3.5335	7.3179	0.5513	2.4327	090319	AAS1003	060427	Normal	Homogeneous	Homogeneous	Normal	Normal	0		0		0	060221
At3g09880	Col-0	SALK_103167	060125	060412	P12007	RL02587		F10067	59.3	3.04	060501	molpercent	5.9481	1.3376	5.6006	13.6415	0.0351	0.1407	1.2113	42.2655	1.7965	0.0601	0.0224	0.9444	1.4594	1.285	0.9421	0.5807	1.9206	2.3234	3.9081	2.8953	8.9562	0.6314	2.0938	090319	AAS1003	060427	Normal	Homogeneous	Homogeneous	Normal	Normal	0		0		0	060221
At1g36990	Col-0	SALK_101497	060125	060412	P12008	RL02584		F10067	59.3	3.02	060501	molpercent	5.2194	1.3432	4.746	15.1943	0.0601	0.1524	1.2592	43.7601	2.8708	0.0568	0.0604	0.9184	1.3758	1.1942	1.0423	0.5092	1.8363	2.0735	3.7514	2.7879	6.8967	0.6298	2.2619	090319	AAS1003	060427	Normal	Homogeneous	Homogeneous	Normal	Normal	0		0		0	060221
At4g25520	Col-0	SALK_093829	060125	060412	P12009	RL02582		F10067	58.8	3.15	060501	molpercent	4.915	1.5539	5.0009	12.8963	0.0181	0.1663	1.2677	40.6669	2.7373	0.0635	0.0558	1.263	1.5057	1.3453	1.1129	0.5508	2.4312	2.6726	3.8333	3.412	9.5456	0.6645	2.3214	090319	AAS1003	060427	Normal	Homogeneous	Homogeneous	Normal	Normal	0		0		0	060221
At1g75330	Col-0	SALK_090727	060125	060412	P12010	RL02577		F10067	55.3	2.93	060501	molpercent	4.6681	1.3594	5.4416	13.2532	0.0401	0.1635	1.4298	42.8208	2.3234	0.049	0.0191	0.9644	1.4018	1.2878	0.9634	0.5469	2.0224	1.8809	3.5508	3.1559	9.8531	0.6306	2.1741	090319	AAS1003	060427	Normal	Homogeneous	Homogeneous	Normal	Normal	0		0		0	060221
At1g75440	Col-0	SALK_106469	060125	060412	P12015	RL02588		F10067	58.2	2.89	060501	molpercent	5.1866	1.4881	5.5214	12.0735	0.0515	0.1332	1.1393	41.1694	3.8164	0.0553	0.0548	0.9824	1.5294	1.4214	1.1846	0.6217	2.0731	2.0409	3.7617	3.2852	9.6028	0.6659	2.1412	090319	AAS1003	060427	Normal	Homogeneous	Homogeneous	Normal	Normal	0		0		0	060221
At1g67840	Col-0	SALK_125411	060125	060412	P12016	RL02576		F10067	56	2.89	060501	molpercent	5.1993	1.3525	4.8001	13.3065	0.0098	0.1304	1.1976	44.4721	3.121	0.0449	0.0259	0.8856	1.49	1.2656	0.9523	0.5788	2.0326	1.9341	3.6313	2.7367	7.9648	0.5917	2.2764	090319	AAS1003	060425	Normal	Homogeneous	Homogeneous	Normal	Normal	0		0		0	060221
At1g17745	Col-0	SALK_149747	060125	060412	P12023	RL02583		F10067	58.3	3.09	060501	molpercent	5.5159	1.4194	4.8315	13.3534	0.0199	0.1474	1.2695	42.4113	3.2866	0.0576	0.0374	1.0364	1.4758	1.3298	0.9433	0.5223	2.2772	2.0636	3.7596	2.3118	9.0007	0.6645	2.2654	090319	AAS1003	060427	Normal	Homogeneous	Homogeneous	Normal	Normal	0		0		0	060221
At2g03050	Col-0	SALK_141368	060125	060412	P12025	RL02579		F10067	56.6	2.89	060501	molpercent	5.0852	1.504	5.1704	12.8575	0.0319	0.2612	1.899	38.6538	3.32	0.0866	0.072	1.4278	2.4544	2.149	1.3931	0.5583	2.3322	1.8043	4.2939	3.1472	7.3499	0.6691	3.4792	090319	AAS1003	060427	Normal	Homogeneous	Homogeneous	Normal	Normal	0		0		0	060221
At3g54900	Col-0	SALK_139556	060125	060412	P12026	RL02575		F10067	50.9	2.53	060501	molpercent	4.769	1.3716	4.9222	12.9994	0.0128	0.1081	1.588	43.7476	3.5341	0.0607	0.0651	0.967	1.5291	1.3868	1.0871	0.5042	2.0556	1.8911	3.8199	2.8666	7.8514	0.6201	2.2426	090319	AAS1003	060425	Normal	Homogeneous	Homogeneous	Normal	Normal	0		0		0	060221
At1g65260	Col-0	SALK_137498	060125	060412	P12027	RL02571		F10067	57.8	3.1	060501	molpercent	5.0967	1.4119	4.474	12.9916	0.0275	0.1328	1.5002	43.4576	2.0719	0.0612	0.0747	1.0114	1.2877	1.2946	0.9952	0.5675	2.1789	1.8342	3.8824	2.7632	10.047	0.6672	2.1706	090319	AAS1003	060425	Normal	Homogeneous	Homogeneous	Normal	Normal	0		0		0	060221
At3g26050	Col-0	SALK_137193	060125	060412	P12028	RL02569		F10067	57.5	3.08	060501	molpercent	4.567	1.2215	5.0833	13.0798	0.0384	0.2239	1.2404	41.9063	3.8099	0.0543	0.0529	1.065	1.4122	1.0682	0.9402	0.4204	1.9266	2.6954	3.4699	2.8566	10.0405	0.5734	2.2539	090319	AAS1003	060425	Normal	Homogeneous	Homogeneous	Normal	Normal	0		0		0	060221
At1g17440	Col-0	SALK_132293	060125	060412	P12217	RL02580		F10067	57.5	2.8	060501	molpercent	5.0742	1.4198	4.7446	12.7262	0.0256	0.1449	1.201	41.3415	2.4891	0.0492	0.0028	1.1133	1.5853	1.2959	1.0094	0.5247	2.127	1.7862	3.5664	2.4179	12.4886	0.6279	2.2385	090319	AAS1003	060427	Normal	Homogeneous	Homogeneous	Normal	Normal	0		0		0	060221
At4g13590	Col-0	SALK_129037	060125	060412	P12218	RL02578		F10067	56.9	3.24	060501	molpercent	5.029	1.5572	5.9886	11.3792	0.0199	0.1559	1.0324	38.9295	4.1312	0.0503	0.0664	1.2617	1.4426	1.1992	0.8486	0.5548	2.2029	1.7382	4.1674	2.4009	12.7497	0.7788	2.3155	090319	AAS1003	060427	Normal	Homogeneous	Homogeneous	Normal	Normal	0		0		0	060221
At4g11160	Col-0	SALK_128966	060125	060412	P12219	RL02574		F10067	56.8	2.86	060501	molpercent	4.4471	1.1713	4.9124	13.4036	0.0256	0.1739	1.0644	45.2142	2.9817	0.0544	0.02	0.9494	1.3881	1.2656	0.8868	0.5784	2.091	2.2176	3.2911	2.7952	8.2439	0.5761	2.2484	090319	AAS1003	060425	Normal	Homogeneous	Homogeneous	Normal	Normal	0		0		0	060221
At3g52180	Col	SALK_126784	060125	060412	P12220	RL02570		F10067	56.9	3.03	060501	molpercent	5.756	1.5309	4.023	10.4395	0.0553	0.2267	1.5953	40.5186	2.8798	0.0647	0.0386	1.1113	1.6215	1.7466	1.0275	0.8197	2.3091	2.9267	4.2681	3.9122	10.1327	0.7141	2.2822	090319	AAS1003	060425	Normal	Homogeneous	Homogeneous	Normal	Normal	0		0		1	060221
At1g66330	Col-0	SALK_126180	060125	060412	P12221	RL02568		F10067	58.2	3.29	060501	molpercent	4.3855	1.3927	4.4696	12.7844	0.0193	0.1936	1.2766	40.4141	3.4378	0.0579	0.0586	1.0503	1.5159	1.1576	0.8857	0.5455	2.0877	4.185	3.6316	2.9972	10.6574	0.584	2.212	090319	AAS1003	060425	Normal	Homogeneous	Homogeneous	Normal	Normal	0		0		0	060221
At5g26850	Col-0	SALK_151241	060125	060424	P12222	RL02797		F10067	56.9	3.21	060515	molpercent	10.2734	1.6339	2.2166	14.5149	0.1407	0.1681	1.2793	39.9003	1.7501	0.0456	0.0198	0.8779	1.7613	1.6599	1.2848	0.7723	2.5158	2.244	4.1588	1.9045	7.0702	0.7884	3.0195	090319	AAS1004	060428	Normal	Homogeneous	Homogeneous	Normal	Normal	0		0		0	060221
At1g66090	Col-0	SALK_120846	060125	060412	P12223	RL02590		F10067	56.8	3.02	060501	molpercent	6.1703	1.4036	4.8562	13.6119	0.018	0.11	0.9739	43.0509	2.2716	0.0512	0.0836	1.0396	1.4248	1.2622	0.9945	0.5551	2.0159	1.8898	3.3934	3.408	8.6066	0.6513	2.1576	090319	AAS1003	060427	Normal	Homogeneous	Homogeneous	Normal	Normal	0		0		0	060221
At4g13660	Col-0	SALK_118506	060125	060412	P12224	RL02573		F10067	54.6	2.95	060501	molpercent	5.0948	1.4649	5.5769	14.3802	0.0247	0.1192	1.1681	40.8958	3.3198	0.0459	0.0632	1.1418	1.4575	1.3375	1.0207	0.5337	2.054	2.1604	3.5945	2.3922	9.2724	0.6044	2.2774	090319	AAS1003	060425	Normal	Homogeneous	Homogeneous	Normal	Normal	0		0		0	060221
At3g63490	Col-0	SALK_135192	060125	060412	P12228	RL02585		F10067	59	2.98	060501	molpercent	5.0398	1.45	5.4784	12.6923	0.0256	0.1257	1.2009	40.7779	3.7417	0.0554	0.0622	1.2461	1.4801	1.3412	0.9573	0.558	2.2074	1.7272	3.6153	2.9301	10.5719	0.5951	2.1203	090319	AAS1003	060427	Normal	Homogeneous	Homogeneous	Normal	Normal	0		0		0	060221
At3g26730	Col-0	SALK_129274	060125	060417	P11951	RL02644		F10068	58.1	3.5	060515	molpercent	9.9028	1.7501	2.6139	12.864	0.0976	0.2706	1.5237	40.3907	2.1095	0.0544	0.0679	1.0035	1.533	1.2977	1.2918	0.7196	2.0541	2.7098	3.8264	1.7678	9.0856	0.6314	2.4342	090319	AAS1004	060428	Normal	Homogeneous	Homogeneous	Normal	Normal	0		0		0	060221
At3g12570	Col-0	SALK_082510	060125	060417	P11952	RL02651		F10068	56.6	3.37	060515	molpercent	10.7093	1.9356	3.3939	12.0734	0.2786	0.2372	1.3243	37.0072	1.9218	0.0542	0.0338	1.0819	1.5138	1.3784	1.2165	0.7797	2.3872	2.3272	3.6082	1.983	11.606	0.7049	2.444	090319	AAS1004	060428	Normal	Homogeneous	Homogeneous	Normal	Normal	0		0		0	060221
At1g20693	Col-0	SALK_049142	060125	060417	P11953	RL02659		F10068	56.4	3.5	060515	molpercent	9.5541	1.846	3.4011	14.1844	0.2297	0.2131	1.4598	37.0298	1.6139	0.0529	0.0568	1.1244	1.8434	1.5539	1.3039	0.739	2.2895	2.4344	3.9201	1.2716	10.3301	0.7107	2.8376	090319	AAS1004	060428	Normal	Homogeneous	Homogeneous	Normal	Normal	0		0		0	060221
At4g30610	Col-0	SALK_018148	060125	060417	P11954	RL02666		F10068	55.3	3.64	060515	molpercent	9.4991	2.4426	3.6261	15.3387	0.1497	0.1943	1.2755	37.5982	1.7648	0.0547	0.0406	1.1632	1.6452	1.6363	1.4797	0.8448	2.7916	2.5881	3.5452	1.6306	7.3451	0.7813	2.5646	090319	AAS1004	060428	Normal	Homogeneous	Homogeneous	Normal	Normal	0		0		0	060221
At3g07470	Col-0	SALK_015333	060125	060417	P11955	RL02665		F10068	57.2	3.74	060515	molpercent	8.836	1.7804	3.243	13.7626	0.0788	0.5766	1.7173	37.1216	1.9814	0.0596	0.0426	1.0481	1.759	1.975	1.3944	0.7012	2.6219	5.036	3.8131	1.8268	6.9915	0.7607	2.8724	090319	AAS1004	060428	Normal	Homogeneous	Homogeneous	Normal	Normal	0		0		0	060221
At5g17660	Col-0	SALK_045034	060125	060417	P11956	RL02658		F10068	59.1	3.39	060515	molpercent	9.3643	1.816	2.7901	14.2646	0.3062	0.2121	1.3955	37.1046	2.4276	0.052	0.0185	1.0901	1.6754	1.426	1.337	0.6225	2.1105	2.9665	3.7463	1.165	10.7646	0.7211	2.6235	090319	AAS1004	060428	Normal	Homogeneous	Homogeneous	Normal	Normal	0		0		0	060221
	Col	SSB4	060125	060417	P11957	RL02650		F10068	59	3.8	060515	molpercent	11.2868	2.1306	3.6947	13.1955	0.2586	0.3137	1.7412	35.3779	1.8745	0.0663	0.0592	1.183	1.6846	1.6011	1.4203	0.7805	2.3417	3.3058	3.927	1.6606	8.6995	0.7219	2.6751	090319	AAS1004	060428	Normal	Homogeneous	Homogeneous	Normal	Normal	0		0		0	060221
At1g04140	Col-0	SALK_120054	060125	060417	P11958	RL02643		F10068	58.4	3.67	060515	molpercent	10.9204	1.9694	4.0385	12.4011	0.2735	0.221	1.5416	39.3677	2.6122	0.0557	0.022	0.9148	1.3725	1.3102	1.1893	0.6373	1.8701	2.3868	3.7168	2.1139	8.0062	0.6974	2.3615	090319	AAS1004	060428	Normal	Homogeneous	Homogeneous	Normal	Normal	0		0		0	060221
At5g43160	Col-0	SALK_114840	060125	060417	P11959	RL02642		F10068	57.8	3.35	060515	molpercent	9.7185	1.5613	3.2485	11.4538	0.298	0.1891	1.667	41.2117	2.7966	0.0718	0.0602	0.9025	1.5145	1.2692	1.0903	0.6323	1.9238	3.2712	3.7577	2.182	8.0471	0.6552	2.4776	090319	AAS1004	060428	Normal	Homogeneous	Homogeneous	Normal	Normal	0		0		0	060221
At1g10230	Col-0	SALK_077963	060125	060417	P11960	RL02649		F10068	58.2	3.41	060515	molpercent	11.193	1.7679	3.026	12.712	0.0835	0.2163	1.3933	36.7858	2.2977	0.0537	0.0557	0.8568	1.4879	1.3152	1.2058	0.7719	2.2726	2.2602	3.4949	1.711	11.8176	0.7315	2.4896	090319	AAS1004	060428	Normal	Homogeneous	Homogeneous	Normal	Normal	0		0		0	060221
At3g47200	Col-0	SALK_042578	060125	060417	P11961	RL02657		F10068	58.3	3.62	060515	molpercent	8.8835	2.0223	3.0684	14.2545	0.0886	0.2524	1.3678	39.5521	1.7641	0.068	0.0415	1.0526	1.6558	1.5511	1.1104	0.6625	2.1631	2.6501	3.9782	1.4273	8.9078	0.669	2.809	090319	AAS1004	060428	Normal	Homogeneous	Homogeneous	Normal	Normal	0		0		0	060221
At1g02980	Col-0	SALK_012144	060125	060417	P11962	RL02664		F10068	56.2	3.6	060515	molpercent	10.3944	1.9427	3.1938	15.0863	0.274	0.2374	1.5502	36.223	1.8974	0.0561	0.0347	0.8036	1.5842	1.5055	1.3224	0.6031	2.6031	2.4859	3.3424	1.7685	9.8563	0.7156	2.5194	090319	AAS1004	060428	Normal	Homogeneous	Homogeneous	Normal	Normal	0		0		0	060221
At1g05810	Col-0	SALK_064845	060125	060417	P11967	RL02648		F10068	60.3	3.42	060515	molpercent	10.5019	1.804	3.2541	12.2695	0.2925	0.2615	1.3695	35.8063	1.9575	0.0537	0.0258	0.9844	1.5304	1.2662	1.1142	0.6995	2.3299	5.0831	3.8126	1.8121	10.6601	0.6115	2.4997	090319	AAS1004	060428	Normal	Homogeneous	Homogeneous	Normal	Normal	0		0		0	060221
At3g12970	Col-0	SALK_060534	060125	060417	P11975	RL02661		F10068	58.7	3.95	060515	molpercent	7.7276	1.8721	3.1507	13.0742	0.268	0.4308	2.1097	33.171	2.1147	0.0683	0.0241	1.0391	1.9261	1.8695	1.1352	0.5834	2.6092	12.6295	3.8447	1.8285	4.8304	0.6439	3.0497	090319	AAS1004	060428	Normal	Homogeneous	Homogeneous	Normal	Normal	0		0		0	060221
At4g10000	Col-0	SALK_019119	060125	060417	P11977	RL02667		F10068	57.7	3.61	060515	molpercent	8.3753	1.9247	2.7901	16.0862	0.0216	0.2832	1.3869	36.3079	1.7462	0.0613	0.0303	1.0814	1.9367	1.681	1.5137	0.6224	2.4525	5.5056	3.9711	1.9667	6.1025	0.7344	3.4181	090319	AAS1004	060428	Smaller than normal	Heterogeneous	Homogeneous	Normal	Normal	0		0		0	060221
At5g22150	Col-0	SALK_052505	060125	060417	P11978	RL02660		F10068	57.7	3.79	060515	molpercent	9.4934	1.8241	3.2571	16.0879	0.2361	0.2344	1.4571	37.1571	2.0656	0.0506	0.0389	1.0282	1.6595	1.3736	1.2155	0.7745	2.4152	2.752	3.8823	1.4462	7.9581	0.7336	2.8588	090319	AAS1004	060428	Normal	Homogeneous	Homogeneous	Normal	Normal	0		0		0	060221
At2g30880	Col-0	SALK_087428	060125	060417	P11979	RL02652		F10068	58.5	3.49	060515	molpercent	13.4029	1.8817	3.5648	10.709	0.4285	0.2511	1.6079	35.8029	2.1559	0.0554	0.039	1.0818	1.616	1.5201	1.4434	0.7145	2.5749	2.6068	3.598	1.9401	9.8681	0.6833	2.4538	090319	AAS1004	060428	Normal	Homogeneous	Homogeneous	Normal	Normal	0		0		0	060221
At5g21080	Col-0	SALK_129639	060125	060417	P11980	RL02645		F10068	59.1	3.46	060515	molpercent	11.0432	1.8898	2.9812	12.6059	0.0413	0.243	1.5021	38.5008	1.847	0.0626	0.0649	0.9555	1.4332	1.418	1.1226	0.7174	2.194	3.7751	3.799	1.6102	8.9627	0.6921	2.5383	090319	AAS1004	060428	Normal	Homogeneous	Homogeneous	Normal	Normal	0		0		0	060221
At3g50920	Col-0	SALK_010330	060125	060417	P11987	RL02663		F10068	63.6	4.06	060515	molpercent	9.9128	1.846	3.0176	15.1236	0.1447	0.1826	1.3517	36.4037	3.0926	0.0526	0.0528	0.9095	1.4472	1.2711	1.3675	0.7104	2.2616	2.4352	3.5232	1.5664	10.0264	0.6899	2.6108	090319	AAS1004	060428	Normal	Homogeneous	Homogeneous	Normal	Normal	0		0		0	060221
At5g46440	Col-0	SALK_039433	060125	060417	P11988	RL02656		F10068	58.7	3.62	060515	molpercent	9.9633	2.0109	3.1072	13.5884	0.0929	0.2154	1.2365	37.8964	1.8447	0.0498	0.0315	1.0406	1.7036	1.4824	1.2967	0.8259	2.5747	2.7884	3.8078	1.705	9.371	0.7728	2.594	090319	AAS1004	060428	Normal	Homogeneous	Homogeneous	Normal	Normal	0		0		0	060221
At1g70470	Col-0	SALK_075882	060125	060424	P11989	RL02795		F10068	56.9	3.25	060515	molpercent	9.0137	1.8031	2.6433	14.2582	0.1125	0.1309	1.393	39.0717	1.6049	0.0457	0.0095	0.9037	1.7009	1.6109	1.5768	0.7886	2.5247	1.8892	3.8751	1.5994	9.9523	0.7433	2.7485	090319	AAS1004	060428	Normal	Homogeneous	Homogeneous	Normal	Normal	0		0		0	060221
At1g14230	Col-0	SALK_107413	060125	060424	P11990	RL02798		F10068	57.3	3.09	060515	molpercent	8.9861	1.8649	2.0989	16.0908	0.3486	0.1765	1.3173	38.8157	2.794	0.0513	0.003	0.8941	1.5379	1.7065	1.4045	0.6951	2.3787	2.0994	3.6892	1.9931	7.2148	0.819	3.0203	090319	AAS1004	060428	Normal	Homogeneous	Homogeneous	Normal	Normal	0		0		0	060221
At3g50430	Col-0	SALK_038272	060125	060417	P11992	RL02655		F10068	64.7	4.14	060515	molpercent	9.3464	2.2718	3.5422	15.1669	0.1133	0.2265	1.3024	36.0413	2.2063	0.048	0.0392	1.2367	1.6791	1.5583	1.4713	0.7833	2.5325	2.4495	3.8295	1.4414	9.0966	0.822	2.7955	090319	AAS1004	060428	Normal	Homogeneous	Homogeneous	Normal	Normal	0		0		0	060221
At1g25220	Col-0	SALK_035971	060125	060417	P11999	RL02669		F10068	55.4	3.89	060515	molpercent	9.9047	2.1243	2.9439	16.08	0.0658	0.2832	1.261	37.4362	3.1518	0.0474	0.0276	1.0029	1.6041	1.5504	1.485	0.6773	2.6912	3.0645	3.4478	1.6577	6.0201	0.7238	2.7496	090319	AAS1004	060428	Normal	Homogeneous	Homogeneous	Normal	Normal	0		0		0	060221
At5g55210	Col-0	SALK_060883	060125	060417	P12000	RL02662		F10068	58.8	3.8	060515	molpercent	9.8382	1.7346	3.3678	14.007	0.1626	0.2283	1.5539	37.33	1.7927	0.0546	0.0399	0.9653	1.6513	1.4923	1.1931	0.7524	2.3932	2.7163	3.8926	1.7112	9.9123	0.7169	2.4935	090319	AAS1004	060428	Normal	Homogeneous	Homogeneous	Normal	Normal	0		0		0	060221
At1g58235	Col-0	SALK_089132	060125	060417	P12001	RL02654		F10068	56.4	3.7	060515	molpercent	9.493	2.2168	3.5087	14.2465	0.2331	0.2262	1.448	37.3478	2.1482	0.0504	0.047	1.1434	1.6453	1.506	1.2856	0.7851	2.6235	2.4401	3.6572	2.0529	8.4006	0.7558	2.739	090319	AAS1004	060428	Normal	Homogeneous	Homogeneous	Normal	Normal	0		0		0	060221
At3g07510	Col-0	SALK_138548	060125	060417	P12002	RL02647		F10068	58.9	3.81	060515	molpercent	11.6739	1.7604	3.421	13.4285	0.306	0.2722	1.579	37.4602	2.706	0.0462	0.0527	0.9044	1.4881	1.301	1.2973	0.68	2.1902	2.5158	3.5766	2.0639	8.0029	0.73	2.5437	090319	AAS1004	060428	Normal	Homogeneous	Homogeneous	Normal	Normal	0		0		0	060221
At1g15710	Col-0	SALK_131009	060125	060417	P12003	RL02646		F10068	60.3	3.62	060515	molpercent	10.1714	1.7167	3.1378	12.1947	0.0952	0.2018	1.4418	38.2669	2.516	0.0574	0.0336	1.0894	1.3835	1.3161	1.1197	0.6953	2.0021	2.91	3.4717	1.443	11.7724	0.6661	2.2974	090319	AAS1004	060428	Normal	Homogeneous	Homogeneous	Normal	Normal	0		0		0	060221
At1g22170	Col-0	SALK_087895	060125	060417	P12004	RL02653		F10068	56.7	3.86	060515	molpercent	9.594	2.9403	3.548	12.9339	0.2659	0.4154	2.7835	32.197	3.3433	0.0445	0.0315	1.1822	2.3943	2.4762	1.6886	0.6895	2.79	4.01	4.3705	1.8196	6.3136	0.8088	3.3596	090319	AAS1004	060428	Normal	Homogeneous	Homogeneous	Normal	Normal	0		0		0	060221
At5g19540	Col-0	SALK_015620	060125	060417	P11963	RL02693		F10069	58	3.83	060515	molpercent	7.9303	2.033	2.8439	9.9954	0.1794	0.3475	1.3975	32.9055	3.5886	0.0629	0.0644	1.121	2.2694	2.3456	1.3144	0.8783	3.367	11.4643	4.89	1.6082	5.2452	0.8029	3.3452	090319	AAS1004	060428	Normal	Homogeneous	Homogeneous	Normal	Normal	0		0		0	060221
At1g65260	Col-0	SALK_024005	060125	060417	P11964	RL02686		F10069	56.4	3.34	060515	molpercent	8.6016	1.9415	3.0209	14.4615	0.0661	0.2294	1.3678	36.3921	2.7526	0.0563	0.0112	1.2865	1.8413	1.7272	1.3845	0.7594	2.5774	2.4418	3.8905	1.3691	10.2195	0.7818	2.82	090319	AAS1004	060428	Normal	Homogeneous	Homogeneous	Normal	Normal	0		0		0	060221
At2g02800	Col-0	SALK_039503	060125	060417	P11965	RL02678		F10069	58.7	3.2	060515	molpercent	9.7606	1.472	2.5105	13.9265	0.0743	0.2435	1.3385	39.3878	1.5016	0.0544	0.0667	0.9719	1.7205	1.5612	1.2944	0.6801	2.1797	2.8609	4.205	2.1299	8.3281	0.784	2.9476	090319	AAS1004	060428	Normal	Homogeneous	Homogeneous	Normal	Normal	0		0		0	060221
At5g13440	Col-0	SALK_064243	060125	060417	P11966	RL02672		F10069	58.7	3.42	060515	molpercent	9.6936	1.7436	2.4127	14.45	0.0773	0.2665	1.4508	38.8155	1.6729	0.0535	0.0468	0.9884	1.5798	1.4705	1.2445	0.741	2.489	3.2846	3.804	2.0026	8.3677	0.6811	2.6636	090319	AAS1004	060428	Normal	Homogeneous	Homogeneous	Normal	Normal	0		0		0	060221
At1g48405	Col-0	SALK_052425	060125	060417	P11969	RL02680		F10069	56.9	3.57	060515	molpercent	9.376	1.9286	2.5867	13.6087	0.0999	0.1936	1.1437	40.9371	2.3925	0.055	0.0143	0.9512	1.6693	1.4288	1.2594	0.8477	2.6939	2.6408	3.9742	1.6606	6.9994	0.7608	2.7779	090319	AAS1004	060428	Normal	Homogeneous	Homogeneous	Normal	Normal	0		0		0	060221
At4g31990	Col-0	SALK_070088	060125	060417	P11970	RL02673		F10069	57.7	3.65	060515	molpercent	9.4681	1.9573	2.895	13.4229	0.1299	0.1734	1.2597	38.1449	2.388	0.05	0.0513	1.0867	1.8178	1.6419	1.4211	0.8257	2.5875	2.3649	3.92	1.2638	9.4477	0.7538	2.9285	090319	AAS1004	060428	Normal	Homogeneous	Homogeneous	Normal	Normal	0		0		0	060221
At1g66090	Col-0	SALK_018440	060125	060417	P11971	RL02694		F10069	61.5	3.97	060515	molpercent	9.0976	1.9958	2.6826	13.6324	0.3272	0.2204	1.2591	39.5521	3.3345	0.0541	0.0186	0.9735	1.7286	1.6434	1.3158	0.7065	2.5529	2.4011	3.7177	2.2508	6.868	0.7017	2.9656	090319	AAS1004	060428	Normal	Homogeneous	Homogeneous	Normal	Normal	0		0		0	060221
At1g15030	Col-0	SALK_025406	060125	060417	P11972	RL02687		F10069	57.7	3.31	060515	molpercent	9.1407	1.9242	2.7891	14.8382	0.6908	0.2099	1.1052	39.4523	2.639	0.0461	0.0443	0.942	1.6514	1.6694	1.1845	0.7536	2.4195	2.5745	3.8068	1.5534	6.9403	0.7293	2.8954	090319	AAS1004	060428	Normal	Homogeneous	Homogeneous	Normal	Normal	0		0		0	060221
At1g13350	Col-0	SALK_042123	060125	060417	P11973	RL02679		F10069	58	3.47	060515	molpercent	10.4254	1.8443	3.0985	13.6689	0.2008	0.1897	1.2217	37.7897	2.4542	0.0541	0.0122	0.9906	1.7548	1.5158	1.309	0.8353	2.6671	2.6575	3.9454	2.2399	7.5763	0.7521	2.7966	090319	AAS1004	060428	Normal	Homogeneous	Homogeneous	Normal	Normal	0		0		0	060221
At1g60190	Col-0	SALK_064472	060125	060424	P11974	RL02796		F10069	56.1	5.13	060515	molpercent	9.5362	3.4581	3.4757	13.2265	0.2461	0.434	4.2783	28.9896	3.2533	0.0817	0.0038	2.5541	2.3072	2.1266	1.4429	0.6808	3.3157	2.6807	7.9628	1.4523	3.6651	1.0224	3.8062	090319	AAS1004	060428	Normal	Heterogeneous	Heterogeneous	Normal	Normal	1	Round;Wrinkled	0		0	060221
At1g55370	Col-0	SALK_019994	060125	060417	P11993	RL02696		F10069	53.7	3.49	060515	molpercent	8.8304	1.7711	2.5742	14.0257	0.0643	0.3192	1.7499	37.4161	2.9993	0.0588	0.0202	1.1194	1.8722	1.9888	1.4546	0.7879	2.635	2.7814	4.019	2.2203	7.5322	0.7866	2.9735	090319	AAS1004	060428	Normal	Homogeneous	Homogeneous	Normal	Normal	0		0		0	060221
At1g11360	Col-0	SALK_026026	060125	060417	P11994	RL02689		F10069	60.3	4.03	060515	molpercent	7.2758	1.9575	2.4458	11.5589	0.383	0.6602	2.5915	28.7935	4.5226	0.0783	0.0461	1.3984	2.1223	2.684	1.4657	0.6055	2.9646	11.7866	3.5264	2.3292	6.4362	0.7571	3.6107	090319	AAS1004	060428	Normal	Homogeneous	Homogeneous	Normal	Normal	0		0		0	060221
At5g20130	Col-0	SALK_058047	060125	060417	P11995	RL02681		F10069	57.3	3.85	060515	molpercent	8.505	2.3523	3.3634	13.1434	0.3561	0.1887	2.132	36.7296	3.1561	0.0512	0.0962	1.1349	2.1567	2.401	1.505	0.8231	2.943	2.6009	3.8275	2.2753	6.4251	0.7992	3.0342	090319	AAS1004	060428	Normal	Homogeneous	Homogeneous	Normal	Normal	0		0		0	060221
At2g20100	Col-0	SALK_070716	060125	060417	P11996	RL02674		F10069	57.4	3.59	060515	molpercent	7.7819	1.7083	2.8196	13.4326	0.253	0.2684	1.2931	35.9825	2.3149	0.0657	0.0317	0.9588	1.7812	1.5795	1.3525	0.6554	2.5559	8.1156	3.7499	1.6133	8.2258	0.6591	2.8014	090319	AAS1004	060428	Normal	Homogeneous	Homogeneous	Normal	Normal	0		0		0	060221
At1g08530	Col-0	SALK_018465	060125	060417	P11997	RL02695		F10069	55.3	3.39	060515	molpercent	9.262	2.0978	2.5674	15.2685	0.1785	0.2219	1.1488	38.0519	2.8635	0.0568	0.0498	0.9864	1.6977	1.5383	1.2464	0.8027	2.7117	2.9507	3.779	1.765	7.2044	0.7873	2.7635	090319	AAS1004	060428	Normal	Homogeneous	Homogeneous	Normal	Normal	0		0		0	060221
At2g33845	Col-0	SALK_025600	060125	060417	P11998	RL02688		F10069	58.9	3.75	060515	molpercent	9.0069	2.0007	3.6996	13.7168	0.2654	0.1783	1.1999	36.9485	2.2906	0.0505	0.055	1.0941	1.5789	1.4866	1.3066	0.8384	2.6872	2.7682	3.8416	1.5973	10.2333	0.6735	2.4822	090319	AAS1004	060428	Normal	Homogeneous	Homogeneous	Normal	Normal	0		0		0	060221
At1g69523	Col-0	SALK_027396	060125	060417	P12011	RL02675		F10069	57.8	3.28	060515	molpercent	9.3717	1.7714	2.7618	13.0419	0.3024	0.1601	1.4143	36.9837	2.1644	0.0483	0.014	0.8514	1.7254	1.6842	1.2606	0.7332	2.2674	2.3219	3.5325	1.7885	12.3941	0.7288	2.6779	090319	AAS1004	060428	Normal	Homogeneous	Homogeneous	Normal	Normal	0		0		0	060221
At2g14890	Col-0	SALK_058644	060125	060417	P12013	RL02670		F10069	56.8	3.07	060515	molpercent	8.7525	1.7679	2.4251	13.2831	0.4169	0.2209	1.3168	36.8684	2.4814	0.0473	0.0518	1.0821	1.8242	1.4952	1.4575	0.6835	2.3426	2.2611	3.6288	1.7945	12.4274	0.7153	2.6557	090319	AAS1004	060428	Normal	Homogeneous	Homogeneous	Normal	Normal	0		0		0	060221
At1g64350	Col-0	SALK_022717	060125	060417	P12018	RL02684		F10069	60	3.32	060515	molpercent	8.8138	1.6905	2.3432	14.1225	0.1042	0.1702	1.1489	39.0479	2.8004	0.0422	0.0316	0.95	1.6744	1.397	1.2368	0.6512	2.2888	2.3802	3.719	1.8769	10.0533	0.7731	2.6839	090319	AAS1004	060428	Normal	Homogeneous	Homogeneous	Normal	Normal	0		0		0	060221
At1g64100	Col-0	SALK_022264	060125	060417	P12019	RL02683		F10069	59.5	3.26	060515	molpercent	8.6145	1.7498	2.5216	13.2406	0.0456	0.2011	1.1393	39.4357	2.0262	0.0533	0.0281	1.3457	1.6664	1.5375	1.2318	0.7836	2.346	2.8031	3.3977	1.569	10.9481	0.7516	2.5636	090319	AAS1004	060428	Normal	Homogeneous	Homogeneous	Normal	Normal	0		0		0	060221
At1g18440	Col-0	SALK_021196	060125	060417	P12020	RL02682		F10069	57.9	3.52	060515	molpercent	8.5313	3.785	2.8458	13.056	0.2404	0.1865	2.4833	33.9403	2.2724	0.0845	0.0581	1.345	2.1526	2.068	2.4773	0.72	2.3922	3.093	4.1052	2.3	7.2549	0.7465	3.8617	090319	AAS1004	060428	Normal	Homogeneous	Homogeneous	Normal	Normal	0		0		0	060221
At1g61660	Col-0	SALK_033618	060125	060417	P12021	RL02677		F10069	57	3.18	060515	molpercent	8.6286	1.6467	2.1591	13.984	0.2353	0.2335	1.1853	37.195	2.028	0.06	0.0689	0.981	1.6598	1.5032	1.2702	0.6866	2.2925	3.0384	3.9021	2.3036	11.5779	0.6998	2.6607	090319	AAS1004	060428	Normal	Homogeneous	Homogeneous	Normal	Normal	0		0		0	060221
At1g16320	Col-0	SALK_032063	060125	060417	P12022	RL02676		F10069	58.5	3.15	060515	molpercent	8.8834	1.7542	2.7771	14.9288	0.3926	0.1817	1.2647	37.2307	2.4081	0.0581	0.0547	0.8316	1.451	1.2942	1.3696	0.648	2.0679	2.6668	3.4334	1.8316	11.5371	0.6687	2.266	090319	AAS1004	060428	Normal	Homogeneous	Homogeneous	Normal	Normal	0		0		0	060221
At1g07476	Col-0	SALK_023415	060125	060417	P12213	RL02685		F10069	56.1	3.14	060515	molpercent	8.544	1.7396	2.5375	13.7235	0.2567	0.1521	1.1848	38.92	2.2558	0.0573	0.0119	1.2083	1.8469	1.6028	1.239	0.6368	2.354	2.4356	4.0413	2.1351	9.4367	0.7275	2.953	090319	AAS1004	060428	Normal	Homogeneous	Homogeneous	Normal	Normal	0		0		0	060221
At1g50020	Col-0	SALK_064115	060125	060417	P12214	RL02671		F10069	56.4	3.15	060515	molpercent	8.4101	1.732	3.2345	11.3571	0.1422	0.2448	1.6473	37.806	2.2023	0.0625	0.0249	1.1489	1.9471	1.9148	1.2949	0.7407	2.7293	3.7026	4.6491	1.9453	9.486	0.7961	2.7813	090319	AAS1004	060428	Normal	Homogeneous	Homogeneous	Normal	Normal	0		0		0	060221
At5g23020	Col-0	SALK_007222	060125	060417	P12215	RL02691		F10069	56.5	3.21	060515	molpercent	9.2997	1.7009	2.0127	13.6598	0.1726	0.1952	1.558	38.4795	3.027	0.0629	0.1091	0.9828	1.8722	1.7453	1.372	0.7369	2.5903	3.1137	4.0218	2.171	7.3296	0.7243	3.0627	090319	AAS1004	060428	Normal	Homogeneous	Homogeneous	Normal	Normal	0		0		0	060221
At3g07560	Col-0	SALK_006744	060125	060417	P12216	RL02690		F10069	55.1	3.06	060515	molpercent	8.8115	1.8144	2.4728	14.1414	0.3268	0.1937	1.2804	36.5185	2.1571	0.0621	0.0682	0.9753	1.587	1.5599	1.2327	0.757	2.4594	3.1018	3.7649	1.7246	11.7376	0.7887	2.4642	090319	AAS1004	060428	Normal	Homogeneous	Homogeneous	Normal	Normal	0		0		0	060221
At1g75440	Col-0	SALK_106469	060125	060412	P12029	RL02629		F10070	60.1	3.28	060501	molpercent	5.2361	1.6473	6.1753	12.8499	0.0292	0.1388	1.2853	39.3014	2.189	0.0488	0.0129	1.1993	1.5783	1.5345	1.0799	0.6621	2.4883	2.0808	3.7212	2.8557	11.1384	0.6368	2.1106	090319	AAS1003	060427	Normal	Homogeneous	Homogeneous	Normal	Normal	0		0		0	060221
At1g67840	Col-0	SALK_125411	060125	060412	P12030	RL02639		F10070	56.8	3.09	060501	molpercent	5.4363	1.5746	5.4965	12.243	0.0096	0.2056	1.2702	39.996	3.1005	0.0559	0.0075	1.178	1.5085	1.5448	1.0137	0.6473	2.5532	2.3305	3.7237	3.2462	10.0673	0.627	2.1642	090319	AAS1003	060427	Smaller than normal	Homogeneous	Homogeneous	Normal	Normal	0		0		0	060221
At1g56000	Col-0	SALK_136720	060125	060417	P12031	RL02668		F10070	56.4	3.27	060515	molpercent	8.9581	1.7077	2.7933	13.731	0.2849	0.2119	1.242	35.7977	2.9295	0.0616	0.0158	1.0095	1.6277	1.5599	1.2065	0.7087	2.3452	3.054	3.8098	1.7545	11.709	0.7324	2.7494	090319	AAS1004	060428	Normal	Homogeneous	Homogeneous	Normal	Normal	0		0		0	060221
At1g60190	Col-0	SALK_152677	060125	060412	P12032	RL02635		F10070	56.1	3.4	060501	molpercent	5.6326	2.7923	5.1869	14.2398	0.0276	0.1584	4.5698	32.9827	3.3821	0.0613	0.0802	1.3355	2.5646	3.1011	1.6855	0.5429	2.2967	2.21	3.6875	2.3962	7.1515	0.6344	3.2803	090319	AAS1003	060427	Normal	Homogeneous	Homogeneous	Normal	Normal	0		0		0	060221
At3g09880	Col-0	SALK_103167	060125	060412	P12033	RL02640		F10070	55.3	3.21	060501	molpercent	5.0516	1.5776	5.6577	12.7221	0.0848	0.1369	1.169	39.182	5.0163	0.0539	0.221	1.133	1.3909	1.4304	0.9507	0.5533	2.2316	2.1363	3.4931	3.3707	9.695	0.6473	2.0949	090319	AAS1003	060427	Normal	Homogeneous	Homogeneous	Normal	Normal	0		0		0	060221
At5g08690	Col-0	SALK_135351	060125	060412	P12035	RL02636		F10070	57	3.13	060501	molpercent	5.5792	1.6083	5.0099	11.6449	0.0484	0.2183	1.6489	38.335	4.6177	0.0527	0.159	1.2089	1.6823	1.8506	1.0404	0.6164	2.4171	2.8669	3.7146	3.5633	9.1691	0.6465	2.3018	090319	AAS1003	060427	Normal	Homogeneous	Homogeneous	Normal	Normal	0		0		0	060221
At5g26850	Col-0	SALK_151241	060125	060412	P12206	RL02634		F10070	57	3.27	060501	molpercent	5.3658	1.8395	5.4095	12.2461	0.0083	0.1639	1.4674	36.7464	2.803	0.0487	0.084	1.3731	1.6873	1.5424	1.0469	0.6232	2.5137	1.9061	3.6793	3.2047	13.3554	0.6934	2.1919	090319	AAS1003	060427	Normal	Homogeneous	Homogeneous	Normal	Normal	0		0		0	060221
At1g36990	Col-0	SALK_101497	060125	060412	P12207	RL02628		F10070	58.3	3.04	060501	molpercent	5.043	1.4048	4.6714	14.2043	0.0046	0.2005	1.6075	35.1104	2.5809	0.0412	0.0511	1.4887	1.399	1.3971	1.2645	0.5362	1.9015	2.3911	3.639	3.1495	15.0354	0.6617	2.2169	090319	AAS1003	060427	Normal	Homogeneous	Homogeneous	Normal	Normal	0		0		0	060221
At2g33840	Col-0	SALK_122363	060125	060412	P12208	RL02630		F10070	58.6	3.22	060501	molpercent	5.2992	1.4906	4.1618	13.4718	0.0103	0.1301	1.0667	39.7087	2.4058	0.0508	0.0802	1.0216	1.3942	1.4643	0.9022	0.6408	2.544	2.0808	3.4092	3.6312	12.4192	0.6037	2.0128	090319	AAS1003	060427	Normal	Homogeneous	Homogeneous	Normal	Normal	0		0		0	060221
At3g63490	Col-0	SALK_135192	060125	060412	P12209	RL02633		F10070	57.9	3.12	060501	molpercent	5.1967	1.7247	5.2309	13.64	0.033	0.1264	1.1256	37.1537	3.7287	0.0465	0.0917	1.1181	1.3798	1.5606	1.0865	0.6734	2.4692	2.0215	3.5692	2.5855	12.7045	0.7263	2.0076	090319	AAS1003	060427	Normal	Homogeneous	Homogeneous	Normal	Normal	0		0		0	060221
At1g17745	Col-0	SALK_149747	060125	060412	P12210	RL02637		F10070	58.2	3.55	060501	molpercent	6.4234	2.0274	4.9309	12.8187	0.0099	0.256	1.4392	35.5721	2.688	0.0534	0.0518	1.373	1.8406	1.8828	1.4593	0.8081	2.8736	2.7029	4.2748	2.5532	10.0046	0.8402	3.1158	090319	AAS1003	060427	Normal	Homogeneous	Homogeneous	Normal	Normal	0		0		0	060221
At1g65260	Col-0	SALK_137498	060125	060412	P12235	RL02621		F10070	55.5	3.4	060501	molpercent	5.4788	2.1337	5.6905	13.1992	0.0388	0.1292	1.447	36.8214	2.9217	0.049	0.0729	1.3002	1.5072	1.7075	1.1601	0.7064	2.6528	2.0084	3.9706	2.8735	11.1761	0.763	2.1922	090319	AAS1003	060427	Normal	Homogeneous	Homogeneous	Normal	Normal	0		0		0	060221
At3g26050	Col-0	SALK_137193	060125	060412	P12236	RL02617		F10070	56.5	3.51	060501	molpercent	5.4759	1.8954	5.0056	12.3881	0.0233	0.1728	1.2721	36.5497	2.6686	0.0569	0.0479	1.1304	1.7467	1.83	1.0923	0.6386	2.6161	5.3994	3.6976	3.375	9.821	0.6295	2.4669	090319	AAS1003	060427	Normal	Homogeneous	Homogeneous	Normal	Normal	0		0		0	060221
At4g25520	Col-0	SALK_093829	060125	060417	P12247	RL02641		F10070	59.4	3.39	060515	molpercent	10.0947	1.5636	2.9999	12.0986	0.2065	0.2437	1.7945	38.4175	2.9683	0.0562	0.0356	0.892	1.3312	1.254	1.2667	0.6955	1.9616	3.3691	3.6105	1.9245	10.1272	0.6745	2.4139	090319	AAS1004	060428	Normal	Homogeneous	Homogeneous	Normal	Normal	0		0		0	090312
At1g75330	Col-0	SALK_090727	060125	060412	P12248	RL02626		F10070	56.4	3.11	060501	molpercent	5.7781	1.5711	5.0305	12.9114	0.0552	0.1348	1.0076	37.7077	2.543	0.0452	0.0373	1.4321	1.6301	1.6692	1.1128	0.64	2.428	2.0055	5.1779	3.3028	10.7334	0.8199	2.2266	090319	AAS1003	060427	Normal	Homogeneous	Homogeneous	Normal	Normal	0		0		0	090312
At1g64350	Col-0	SALK_089339	060125	060412	P12249	RL02622		F10070	53.9	3.04	060501	molpercent	5.6583	1.6198	5.299	12.8264	0.0301	0.2772	1.1728	36.7716	3.1315	0.0462	0.0766	1.2299	1.6845	1.7222	1.2116	0.6437	2.483	2.289	3.8044	2.843	12.2067	0.7329	2.2397	090319	AAS1003	060427	Normal	Homogeneous	Homogeneous	Normal	Normal	0		0		0	090312
At4g19710	Col-0	SALK_082155	060125	060412	P12250	RL02618		F10070	55.8	3.2	060501	molpercent	5.1178	1.5998	5.2812	13.1574	0.0261	0.1413	1.2678	41.7483	3.1108	0.0581	0.0273	0.9811	1.4965	1.4885	0.9221	0.6359	2.2959	1.7297	3.6661	2.5866	10.034	0.6122	2.0155	090319	AAS1003	060427	Normal	Homogeneous	Homogeneous	Normal	Normal	0		0		0	090312
At1g79530	Col-0	SALK_080245	060125	060412	P12251	RL02614		F10070	57.6	3.16	060501	molpercent	6.1023	1.7213	5.4855	13.5492	0.0388	0.1607	1.1317	38.4251	2.1979	0.042	0.0576	1.1357	1.6307	1.6353	1.1467	0.7016	2.4347	2.0617	3.7913	3.0641	10.5677	0.6768	2.2417	090319	AAS1003	060427	Normal	Homogeneous	Homogeneous	Normal	Normal	0		0		0	090312
At1g66090	Col-0	SALK_120846	060125	060412	P12253	RL02627		F10070	56.4	2.92	060501	molpercent	5.4394	1.6506	3.8758	12.5315	0.0142	0.1432	2.1829	34.0859	1.6809	0.059	0.0349	1.6204	2.1247	2.2476	1.3031	0.5537	2.158	3.1455	3.6623	3.0717	15.0754	0.7053	2.6341	090319	AAS1003	060427	Normal	Homogeneous	Homogeneous	Normal	Normal	0		0		0	090312
At4g13660	Col-0	SALK_118506	060125	060412	P12254	RL02623		F10070	55.1	3.06	060501	molpercent	5.21	1.6149	5.4326	14.0875	0.045	0.1471	1.0544	39.1277	3.6514	0.0412	0.0558	1.2567	1.4513	1.4341	1.0568	0.6549	2.3041	2.1041	3.483	3.2207	9.7398	0.6825	2.1443	090319	AAS1003	060427	Normal	Homogeneous	Homogeneous	Normal	Normal	0		0		0	090312
At1g69523	Col-0	SALK_107763	060125	060412	P12255	RL02619		F10070	57.8	2.96	060501	molpercent	5.5103	1.883	4.6721	13.0518	0.022	0.1558	1.2983	34.3405	1.681	0.0508	0.0435	1.4978	1.6788	1.7216	1.3917	0.6571	2.3483	2.5472	3.6988	2.6853	16.1552	0.7201	2.1891	090319	AAS1003	060427	Normal	Homogeneous	Homogeneous	Normal	Normal	0		0		0	090312
At3g07510	Col-0	SALK_106776	060125	060412	P12256	RL02615		F10070	58.9	3.48	060501	molpercent	5.0251	1.8034	5.3674	13.4343	0.0183	0.1201	1.0433	37.2221	3.2669	0.0372	0.0212	1.1968	1.5582	1.4929	1.1318	0.6337	2.2724	1.8798	3.7171	3.3922	12.574	0.7027	2.0892	090319	AAS1003	060427	Normal	Homogeneous	Homogeneous	Normal	Normal	0		0		0	090312
At1g17440	Col-0	SALK_132293	060125	060412	P12257	RL02632		F10070	57.7	3.17	060501	molpercent	5.4645	1.6886	4.4776	13.4794	0.0313	0.2127	1.7044	38.3286	2.6643	0.0488	0.1061	1.2004	1.5763	1.8059	1.0155	0.6348	2.1005	2.854	3.803	3.0032	10.7435	0.6145	2.4423	090319	AAS1003	060427	Normal	Homogeneous	Homogeneous	Normal	Normal	0		0		0	090312
At4g13590	Col-0	SALK_129037	060125	060412	P12258	RL02631		F10070	58.1	3.67	060501	molpercent	4.7576	1.9934	5.8772	10.811	0.0248	0.1291	1.2265	36.9665	2.393	0.0563	0.0271	1.6205	1.4432	1.4041	0.8824	0.6038	2.6804	1.7442	3.6966	1.8887	17.0271	0.7302	2.0162	090319	AAS1003	060427	Larger than normal	Homogeneous	Homogeneous	Normal	Normal	0		0		0	090312
At4g11160	Col-0	SALK_128966	060125	060412	P12259	RL02624		F10070	54.3	3.22	060501	molpercent	4.7735	1.8685	5.4739	13.3372	0.0254	0.1764	1.2906	38.3842	3.345	0.0494	0.0707	1.2575	1.6014	1.7812	1.1028	0.698	2.6656	2.5003	3.8971	3.1012	9.4747	0.7487	2.3768	090319	AAS1003	060427	Normal	Homogeneous	Homogeneous	Normal	Normal	0		0		0	090312
At3g52180	Col	SALK_126784	060125	060412	P12260	RL02620		F10070	54.9	3.28	060501	molpercent	6.1422	1.9706	5.339	9.9328	0.0544	0.297	1.4807	36.5216	3.0634	0.0544	0.0871	1.5649	1.8284	2.0901	1.1764	0.8412	2.805	2.6567	4.6376	3.2834	10.8597	0.7872	2.5263	090319	AAS1003	060427	Normal	Homogeneous	Homogeneous	Normal	Normal	0		0		1	090312
At1g66330	Col-0	SALK_126180	060125	060412	P12261	RL02616		F10070	57.7	3.51	060501	molpercent	3.8657	1.7306	5.1676	11.9493	0.0211	0.2891	1.2125	35.594	3.8219	0.0637	0.0586	1.2628	1.6885	1.8149	0.9978	0.6228	2.5008	6.6958	3.8686	3.3379	10.4703	0.6324	2.3333	090319	AAS1003	060427	Normal	Homogeneous	Homogeneous	Normal	Normal	0		0		0	090312
At2g14890	Col-0	SALK_149384	060125	060412	P12262	RL02638		F10070	57.1	2.87	060501	molpercent	4.5774	1.3675	4.5067	13.9731	0.0228	0.2129	1.1426	36.0321	2.9952	0.0428	0.0802	1.3844	1.5796	1.4351	1.2417	0.4981	1.905	2.7014	4.0839	2.7154	14.6766	0.6482	2.1772	090319	AAS1003	060427	Normal	Homogeneous	Homogeneous	Normal	Normal	0		0		0	090312
At2g03050	Col-0	SALK_141368	060125	060417	P12263	RL02692		F10070	56.4	3.64	060515	molpercent	8.3859	2.4204	2.7784	12.7214	0.4216	0.3282	2.2477	29.9797	3.8701	0.1051	0.0229	1.5317	2.1668	2.0497	2.0054	0.6706	2.2102	4.6605	4.0745	1.5551	11.2858	0.8027	3.7058	090319	AAS1004	060428	Normal	Homogeneous	Homogeneous	Lighter than Normal	Normal	0		0		0	090312
At3g54900	Col-0	SALK_139556	060125	060412	P12264	RL02625		F10070	54.9	3.13	060501	molpercent	5.6373	1.8247	5.4155	13.7593	0.0097	0.1455	1.1009	37.7272	1.8596	0.059	0.0782	1.3361	1.4382	1.5634	1.0876	0.6719	2.5356	2.3772	3.4669	2.6401	12.2656	0.7374	2.2629	090319	AAS1003	060427	Normal	Homogeneous	Homogeneous	Normal	Normal	0		0		0	090312
At1g20810	Col-0	SALK_007247	060228	060512	P12379	RL02975		F10071	58.4	3.1	060530	molpercent	8.2231	2.052	5.908	17.4338	0.4808	0.246	1.2749	32.2035	2.4144	0.1093	0.0386	1.0213	1.5548	1.701	1.6701	0.9676	2.2757	1.7003	3.275	2.4366	8.9937	1.0626	2.9569	090319	AAS1005	060519	Normal	Homogeneous	Homogeneous	Normal	Normal	0		0		0	060327
At1g53260	Col-0	SALK_018255	060228	060512	P12380	RL02979		F10071	58.7	3.28	060530	molpercent	8.1583	2.2624	5.5261	14.527	0.9581	0.5097	1.5759	29.1117	2.5145	0.1243	0.0278	1.467	1.9942	2.0577	1.9951	1.0865	2.3365	2.4802	3.9206	3.205	9.6282	1.2385	3.2946	090319	AAS1005	060519	Normal	Homogeneous	Homogeneous	Normal	Normal	0		0		0	060327
At5g20130	Col-0	SALK_020695	060228	060512	P12390	RL02978		F10071	58.5	2.79	060530	molpercent	9.2299	2.3177	5.5058	15.045	0.8264	0.3719	1.5833	31.1085	2.3845	0.1557	0.0181	1.5845	1.842	2.0724	2.0829	1.1463	2.3297	2.6212	4.0127	3.3303	6.1017	1.133	3.1965	090319	AAS1005	060519	Normal	Homogeneous	Homogeneous	Normal	Normal	0		0		0	060327
At1g03600	Col-0	SALK_004769	060228	060512	P12391	RL02980		F10071	57.2	3.74	060530	molpercent	7.6237	2.4201	9.9848	19.7102	0.6237	0.21	1.1149	32.054	2.4777	0.1102	0.0181	0.9977	1.3386	1.4768	1.5513	0.9558	2.1698	1.6129	2.9075	2.779	4.1241	0.9035	2.8355	090319	AAS1005	060519	Normal	Homogeneous	Homogeneous	Normal	Normal	0		0		0	060327
At1g79790	Col-0	SALK_045345	060228	060512	P12393	RL02982		F10071	56.7	3.07	060530	molpercent	7.2727	1.9115	5.672	11.7586	0.7603	0.2149	1.5548	31.749	2.4954	0.0977	0.024	0.9044	1.5719	1.3958	1.3168	0.8976	2.2693	1.6118	3.061	2.1848	17.4106	0.9835	2.8817	090319	AAS1005	060519	Normal	Homogeneous	Homogeneous	Normal	Normal	0		0		0	060327
At1g08080	Col-0	SALK_009792	060228	060512	P12394	RL02983		F10071	45.2	2.56	060530	molpercent	9.2128	1.9522	6.2109	15.7405	0.7555	0.2251	1.4013	31.7113	1.6569	0.0926	0.0454	0.9874	1.6946	1.5846	1.5587	1.0194	2.2844	1.7947	3.4408	2.4268	10.1432	1.0432	3.0178	090319	AAS1005	060519	Normal	Homogeneous	Homogeneous	Normal	Normal	0		0		0	060327
At1g76560	Col-0	SALK_008061	060228	060512	P12395	RL02985		F10071	56.2	2.99	060530	molpercent	9.661	2.1308	5.1596	12.2716	0.6331	0.3103	1.7676	31.6761	1.9675	0.1171	0.0377	0.9939	1.5502	1.5866	1.6434	0.9117	2.2025	1.8356	2.9855	2.787	13.9377	1.0209	2.8128	090319	AAS1005	060519	Normal	Homogeneous	Homogeneous	Normal	Normal	0		0		0	060327
At4g24760	Col-0	SALK_064192	060228	060512	P12402	RL02987		F10071	58.4	3.01	060530	molpercent	7.3679	2.01	4.4282	13.4967	0.5665	0.3361	1.629	31.2425	2.6431	0.0932	0.0301	1.0578	1.5265	1.6515	1.7908	0.96	2.1829	1.8561	3.4887	2.9835	14.6862	1.0251	2.9475	090319	AAS1005	060522	Normal	Homogeneous	Homogeneous	Normal	Normal	0		0		0	060327
At1g03130	Col-0	SALK_011908	060228	060512	P12403	RL02988		F10071	58.6	3.37	060530	molpercent	5.4295	1.7459	4.6751	12.2587	0.482	0.1748	1.1783	27.9196	21.0665	0.0906	0.0585	0.9279	1.3472	1.4145	1.3576	0.8217	1.7279	1.2939	2.6018	2.6582	7.5353	0.8517	2.383	090319	AAS1005	060522	Normal	Homogeneous	Homogeneous	Normal	Normal	0		0		0	060327
At4g29480	Col-0	SALK_023571	060228	060512	P12405	RL02989		F10071	60.8	3.24	060530	molpercent	7.8433	2.1852	6.0386	15.536	0.2514	0.2101	1.2986	28.9142	1.9618	0.0946	0.0543	1.2738	1.7849	1.7922	1.8183	1.1539	2.4521	1.5949	3.5039	2.4898	13.4903	1.1217	3.1361	090319	AAS1005	060522	Normal	Homogeneous	Homogeneous	Normal	Normal	0		0		0	060327
At4g24090	Col-0	SALK_012632	060228	060512	P12406	RL02990		F10071	57.2	3.06	060530	molpercent	6.7777	2.1383	5.3941	15.5788	0.7291	0.188	1.3615	32.696	2.4414	0.089	0.0451	1.0191	1.5386	1.5781	1.6923	1.1301	2.2921	1.5944	3.0877	3.0482	11.7028	1.1059	2.7716	090319	AAS1005	060522	Normal	Homogeneous	Homogeneous	Normal	Normal	0		0		0	060327
At4g25660	Col-0	SALK_011945	060228	060512	P12407	RL02993		F10071	57.4	3.52	060530	molpercent	7.678	2.3312	5.9822	11.4416	1.2278	0.1808	1.3618	31.9053	2.8668	0.0918	0.0283	1.0214	1.693	1.7608	1.3379	1.1616	2.5928	1.7192	3.074	3.1983	13.2608	1.0985	2.9861	090319	AAS1005	060522	Larger than normal	Homogeneous	Homogeneous	Normal	Normal	0		0		0	060327
At1g03680	Col-0	SALK_087118	060228	060512	P12408	RL02991		F10071	58.1	3.25	060530	molpercent	7.6098	2.1191	5.5761	14.0477	0.7787	0.3171	1.587	32.7216	2.1623	0.127	0.0605	1.1284	1.8412	1.792	1.6833	1.1738	2.3583	1.789	3.7503	3.6771	9.4279	1.094	3.1777	090319	AAS1005	060522	Normal	Homogeneous	Homogeneous	Normal	Normal	0		0		0	060327
At4g22890	Col-0	SALK_024747	060228	060512	P12411	RL02986		F10071	58.2	3.24	060530	molpercent	8.529	2.2216	4.9659	13.4085	0.4584	0.3059	1.6102	31.3652	2.2945	0.1234	0.0393	1.016	1.6271	1.648	1.9665	0.8857	2.1787	1.843	3.464	2.8708	12.954	1.0432	3.1812	090319	AAS1005	060522	Normal	Homogeneous	Homogeneous	Normal	Normal	0		0		0	060327
At2g41330	Col-0	SALK_014557	060228	060512	P12412	RL02992		F10071	56.8	3.21	060530	molpercent	7.5552	2.0981	6.7827	19.5152	0.3315	0.3413	1.4899	26.7491	3.1648	0.1167	0.0166	1.1835	1.7351	1.8423	1.7961	1.2507	2.4398	1.7749	3.4685	2.7636	9.4029	0.9913	3.19	090319	AAS1005	060522	Normal	Homogeneous	Homogeneous	Normal	Normal	0		0		0	060327
At1g31020	Col-0	SALK_107691	060228	060512	P12414	RL02996		F10071	56.7	3.47	060530	molpercent	8.3954	2.2055	5.8161	15.9905	0.7426	0.2072	1.3283	33.287	2.4425	0.0955	0.0453	1.1774	1.7701	1.8824	1.9534	1.1691	2.5102	1.8899	3.2706	2.9781	6.3199	1.1095	3.4135	090319	AAS1005	060522	Normal	Homogeneous	Homogeneous	Normal	Normal	0		0		0	060327
At3g52040	Col-0	SALK_018743	060228	060512	P12415	RL02998		F10071	57	3.43	060530	molpercent	7.9774	2.334	5.7141	15.239	0.6771	0.3208	1.4383	32.0619	1.1927	0.0987	0.1355	1.2236	1.7951	1.7247	1.7936	1.1191	2.3667	2.2524	3.2567	2.9812	10.0682	1.0338	3.1955	090319	AAS1005	060522	Normal	Homogeneous	Homogeneous	Normal	Normal	0		0		0	060327
At4g05180	Col-0	SALK_024897	060228	060512	P12417	RL02995		F10071	57	3.31	060530	molpercent	8.2694	2.2496	6.0641	17.1725	0.9018	0.2756	1.3329	29.4418	2.6293	0.1109	0.0246	1.1424	1.6409	1.7024	1.8909	1.2549	2.4475	1.7302	3.5463	2.7202	9.1399	1.1331	3.1788	090319	AAS1005	060522	Normal	Homogeneous	Homogeneous	Normal	Normal	0		0		0	060327
At1g79610	Col-0	SALK_113129	060228	060512	P12423	RL02997		F10071	56.4	3.22	060530	molpercent	8.7802	2.3949	5.6696	15.018	0.8034	0.2421	1.2637	29.7629	2.0119	0.0914	0.0404	1.1376	1.8001	1.6128	1.8408	1.0745	2.3768	1.9106	3.5708	3.1983	11.2084	1.0563	3.1343	090319	AAS1005	060522	Normal	Homogeneous	Homogeneous	Normal	Normal	0		0		0	060327
At2g13550	Col-0	SALK_024197	060228	060512	P12424	RL03000		F10071	55	3.56	060530	molpercent	7.5737	2.3329	7.2634	16.3986	0.6741	0.409	1.5668	27.2796	3.2434	0.1111	0.0176	1.3836	2.0649	2.0283	2.03	1.2854	2.728	2.1211	3.9702	2.9258	7.7663	1.1967	3.6292	090319	AAS1005	060522	Normal	Homogeneous	Homogeneous	Normal	Normal	0		0		0	060327
At2g22230	Col-0	SALK_026580	060228	060512	P12426	RL03002		F10071	55	3.09	060530	molpercent	8.0921	2.2398	5.5362	16.1494	0.5897	0.4959	1.8097	31.4632	2.4674	0.1077	0.0467	1.251	2.0882	2.083	2.0204	1.1222	2.6155	2.0357	3.8559	3.3747	5.7876	1.2905	3.4777	090319	AAS1005	060522	Normal	Homogeneous	Homogeneous	Normal	Normal	0		0		0	060327
At3g52320	Col-0	SALK_016775	060228	060512	P12427	RL02981		F10071	57.8	3.11	060530	molpercent	8.5621	2.2068	4.9708	14.2485	0.887	0.2973	1.5691	32.744	3.0244	0.1101	0.0344	1.1705	1.8765	1.829	1.9146	1.0212	2.3101	2.0013	3.7152	2.9501	8.1827	1.1257	3.2484	090319	AAS1005	060519	Normal	Homogeneous	Homogeneous	Normal	Normal	0		0		0	060327
At1g15140	Col-0	SALK_145819	060228	060512	P12429	RL02994		F10071	56.3	3.52	060530	molpercent	7.7379	2.3511	6.3136	17.513	0.9548	0.1692	1.1937	28.9883	2.1046	0.0873	0.024	1.2353	1.7887	1.6737	1.765	1.0765	2.4451	1.7549	3.3847	3.2807	9.9184	1.0309	3.2085	090319	AAS1005	060522	Normal	Homogeneous	Homogeneous	Normal	Normal	0		0		0	060327
At5g66480	Col-0	SALK_033887	060228	060512	P12430	RL02999		F10071	56.4	3.48	060530	molpercent	7.7513	2.1453	5.2859	13.5722	0.5376	0.2342	1.2685	33.5985	3.4898	0.0926	0.0406	1.2158	1.8657	1.8512	1.8467	1.2903	2.5664	1.871	3.1635	2.6214	9.3056	1.1087	3.2773	090319	AAS1005	060522	Normal	Homogeneous	Homogeneous	Normal	Normal	0		0		0	060327
At2g42080	Col-0	SALK_027414	060228	060512	P12432	RL02976		F10071	58.1	3.2	060530	molpercent	8.3494	2.4296	5.9333	14.1816	1.1638	0.3064	1.568	30.9751	1.9361	0.122	0.0485	1.3851	1.945	2.0095	1.9213	1.23	2.3613	1.6742	3.7431	2.6397	9.413	1.2396	3.4244	090319	AAS1005	060519	Normal	Homogeneous	Homogeneous	Normal	Normal	0		0		0	060327
At3g56040	Col-0	SALK_020654	060228	060512	P12433	RL02977		F10071	57.5	3.67	060530	molpercent	7.038	2.5712	8.1141	18.1741	0.8089	0.2415	1.3429	31.5954	1.9987	0.1185	0.0498	1.17	1.4943	1.6177	1.9891	0.9909	2.5283	1.624	3.3774	2.3798	6.6205	1.1583	2.9965	090319	AAS1005	060519	Normal	Homogeneous	Homogeneous	Normal	Normal	0		0		0	060327
At1g74040	Col-0	SALK_000074	060228	060512	P12435	RL02984		F10071	61	3.87	060530	molpercent	9.2881	3.0053	6.3473	7.8041	1.1733	0.3522	1.5647	32.8909	3.0519	0.0809	0.0573	1.4202	2.4428	2.2847	1.6676	0.9742	3.1929	2.4611	6.7812	3.7566	4.5969	1.1583	3.6476	090319	AAS1005	060519	Smaller than normal	Homogeneous	Heterogeneous	Normal	Dull	1	Round	0		0	060327
At5g26820	Col-0	SALK_034189	060228	060512	P12436	RL03001		F10071	54.7	3.53	060530	molpercent	7.5472	2.2936	5.8604	17.3865	0.6896	0.2272	1.1829	30.4151	1.2034	0.0953	0.0406	1.3164	2.1366	1.9772	2.057	1.1705	2.6688	1.9079	3.4232	2.5388	9.2402	1.2656	3.3559	090319	AAS1005	060522	Normal	Homogeneous	Homogeneous	Normal	Normal	0		0		0	060327
At2g11810	Col-0	SALK_069971	060228	060512	P12171	RL03043		F10072	56.4	3.42	060530	molpercent	13.0183	2.0154	5.865	14.4499	0.1773	0.4943	1.4475	31.8796	1.8138	0.1195	0.0718	1.0202	1.682	1.6415	1.5843	0.7796	2.3122	1.769	4.1645	2.833	6.9258	0.9538	2.9815	090319	AAS1006	060523	Normal	Homogeneous	Homogeneous	Normal	Normal	0		0		0	060327
At2g42060	Col-0	SALK_052170	060228	060512	P12172	RL03038		F10072	57.8	3.54	060530	molpercent	16.2814	2.2193	5.8342	13.3667	0.1204	0.3776	1.6186	28.8454	2.2108	0.1037	0.063	1.1228	1.414	1.578	1.5649	0.8869	2.4878	1.6722	3.8666	3.1919	7.6543	0.9485	2.5711	090319	AAS1006	060523	Normal	Homogeneous	Homogeneous	Normal	Normal	0		0		0	060327
At1g31160	Col-0	SALK_042175	060228	060515	P12173	RL03056		F10072	59.2	3.31	060613	molpercent	17.0339	2.0187	4.6566	12.0468	0.3268	0.4599	1.9157	29.2704	3.0251	0.1322	0.1071	1.0299	1.4806	1.3587	1.5804	0.7325	2.3201	1.6212	3.9011	2.3665	9.2934	0.8131	2.5094	090319	AAS1006	060601	Normal	Homogeneous	Homogeneous	Normal	Normal	0		0		0	060327
At1g11800	Col-0	SALK_043413	060228	060515	P12175	RL03046		F10072	60.2	3.37	060613	molpercent	8.4501	2.2693	5.465	16.9674	0.5827	0.2634	1.5248	27.5265	2.6734	0.129	0.0875	1.4097	2.0002	2.0597	2.0864	1.2586	2.5294	2.1174	3.8186	3.0086	9.3235	1.1685	3.2805	090319	AAS1005	060601	Normal	Homogeneous	Homogeneous	Normal	Normal	0		0		0	060327
At3g02780	Col-0	SALK_032917	060228	060515	P12176	RL03047		F10072	60.5	3.35	060613	molpercent	12.558	1.8975	4.7398	12.443	0.4511	1.3845	2.0882	23.9766	2.8254	0.1615	0.1028	1.1627	1.908	2.1403	1.8267	0.7335	2.1842	6.3796	4.3169	4.399	8.214	0.8947	3.2121	090319	AAS1006	060601	Normal	Homogeneous	Homogeneous	Normal	Normal	0		0		0	060327
At1g74070	Col-0	SALK_028513	060228	060512	P12177	RL03045		F10072	56.8	3.31	060530	molpercent	12.8477	1.8705	5.0028	17.0503	0.3314	0.4758	1.229	29.2341	1.9572	0.1056	0.0726	0.9478	1.4711	1.3586	1.4348	0.878	2.142	2.3845	4.0619	2.5379	9.0791	0.8931	2.6341	090319	AAS1006	060523	Normal	Homogeneous	Homogeneous	Normal	Normal	0		0		0	060327
At1g64770	Col-0	SALK_073687	060228	060512	P12178	RL03042		F10072	56.3	3.63	060530	molpercent	9.6981	2.4364	5.4261	14.3062	1.0189	0.2593	1.4062	29.0982	2.7173	0.0968	0.0096	1.4373	2.1016	2.0131	2.0329	1.2678	2.5048	1.8716	3.9924	3.0726	8.4382	1.2396	3.5551	090319	AAS1005	060523	Normal	Homogeneous	Homogeneous	Normal	Normal	0		0		0	060327
At3g01280	Col-0	SALK_058473	060228	060512	P12179	RL03030		F10072	56.2	3.61	060530	molpercent	11.681	1.8453	8.0981	17.9297	0.2235	0.5605	1.6978	25.266	2.5784	0.0933	0.0469	0.8242	1.3992	1.2895	1.5076	0.8692	1.6678	1.8871	4.6832	2.1803	9.6002	0.8688	3.2024	090319	AAS1006	060523	Larger than normal	Homogeneous	Homogeneous	Normal	Normal	0		0		0	060327
At1g06510	Col-0	SALK_074725	060228	060512	P12181	RL03044		F10072	57.2	3.76	060530	molpercent	12.8586	2.0276	4.9686	15.9484	0.1277	0.5344	1.9563	30.3924	2.7815	0.1127	0.0625	1.0001	1.5916	1.5457	1.5753	0.9322	2.2421	1.7508	4.0406	2.8633	6.9021	0.9634	2.8219	090319	AAS1006	060523	Normal	Homogeneous	Homogeneous	Normal	Normal	0		0		0	060327
At1g26090	Col-0	SALK_076216	060228	060512	P12182	RL03041		F10072	60.1	3.78	060530	molpercent	12.7045	2.1027	5.5373	16.5836	0.3908	0.5364	1.4759	29.4755	1.7511	0.1204	0.1123	1.1703	1.6782	1.6473	1.5978	0.8501	2.1712	1.622	4.3549	3.0408	7.1556	0.9145	3.0069	090319	AAS1006	060523	Normal	Homogeneous	Homogeneous	Normal	Normal	0		0		0	060327
At5g25750	Col-0	SALK_076748	060228	060512	P12184	RL03033		F10072	55.6	3.06	060530	molpercent	13.0677	1.6318	5.8491	17.7158	0.2174	0.4124	1.5439	32.7114	2.3857	0.1189	0.0425	0.8294	1.4662	1.4024	1.4975	0.7517	2.0226	1.8791	3.9533	2.9733	3.9582	0.8322	2.7377	090319	AAS1006	060523	Normal	Homogeneous	Homogeneous	Normal	Normal	0		0		0	060327
At4g18540	Col-0	SALK_078045	060228	060512	P12185	RL03040		F10072	51	3.76	060530	molpercent	17.1621	1.7853	7.812	9.5961	0.1233	0.3706	3.0523	25.9431	4.1797	0.1209	0.0467	1.0887	2.0235	1.8301	1.6518	0.7142	1.5829	2.4248	5.7195	2.5243	5.6195	0.8937	3.7349	090319	AAS1006	060523	Smaller than normal	Homogeneous	Heterogeneous	Lighter than Normal	Dull	1	Elongated	1	Yellow	1	060327
At2g42130	Col-0	SALK_059287	060228	060512	P12187	RL03031		F10072	56.7	3.13	060530	molpercent	14.8183	1.6944	4.1693	13.0276	0	0.4983	2.2979	33.2766	2.6699	0.1323	0.0851	0.9491	1.5225	1.545	1.5641	0.734	2.2115	2.0151	4.276	3.0064	5.6403	0.8683	2.998	090319	AAS1006	060523	Normal	Homogeneous	Homogeneous	Normal	Normal	0		0		0	060327
At1g75380	Col-0	SALK_060161	060228	060512	P12188	RL03029		F10072	56.7	3.16	060530	molpercent	14.8745	1.8438	5.7613	10.592	0.4509	0.5686	1.6216	32.6766	2.1119	0.1247	0.1261	0.9955	1.4877	1.4191	1.4554	0.8433	2.0792	2.2471	4.1686	3.4816	7.2939	0.8549	2.9216	090319	AAS1006	060523	Normal	Homogeneous	Homogeneous	Normal	Normal	0		0		0	060327
At2g22650	Col-0	SALK_079708	060228	060512	P12190	RL03036		F10072	53.4	3.17	060530	molpercent	20.1045	2.5305	5.3019	8.9193	0.1828	0.499	2.1025	27.526	1.6585	0.1077	0.0648	1.0752	1.8244	1.914	1.669	0.8531	2.5888	2.1485	3.8059	2.4771	8.9678	0.8988	2.7798	090319	AAS1006	060523	Normal	Homogeneous	Homogeneous	Normal	Normal	0		0		0	060327
At2g25910	Col-0	SALK_080472	060228	060512	P12191	RL03039		F10072	56.3	3.43	060530	molpercent	12.1622	1.8784	4.6243	15.4139	0.1738	0.5457	1.9336	29.3368	3.0397	0.1226	0.0764	0.9847	1.504	1.5173	1.6906	0.7625	2.1706	1.8681	3.8734	2.787	10.0295	0.8597	2.6453	090319	AAS1006	060523	Normal	Homogeneous	Homogeneous	Normal	Normal	0		0		0	060327
At1g20130	Col-0	SALK_063039	060228	060512	P12193	RL03028		F10072	56.2	3.1	060530	molpercent	15.4871	1.6554	5.1607	11.7558	0.2075	0.6029	1.622	34.7234	1.7941	0.1203	0.0603	0.8829	1.4357	1.3248	1.4808	0.811	2.0404	2.5867	3.9845	3.358	5.1563	0.8588	2.8905	090319	AAS1006	060523	Normal	Homogeneous	Homogeneous	Normal	Normal	0		0		0	060327
At4g39920	Col-0	SALK_063809	060228	060512	P12194	RL03034		F10072	55.7	3.14	060530	molpercent	14.5295	1.765	5.2224	14.4495	0.2406	0.4544	1.6448	30.1624	1.8209	0.1166	0.0717	1.0621	1.3702	1.4223	1.5247	0.894	2.0446	1.8955	3.9611	2.8728	9.2274	0.8851	2.3625	090319	AAS1006	060523	Normal	Homogeneous	Homogeneous	Normal	Normal	0		0		0	060327
At4g13730	Col-0	SALK_064895	060228	060512	P12196	RL03035		F10072	56.9	3.06	060530	molpercent	16.1467	1.7357	4.6041	11.7705	0.25	0.5228	1.751	34.5743	2.1658	0.1096	0.1098	0.894	1.608	1.4331	1.5563	0.852	2.2079	1.8944	3.8903	2.8285	5.4058	0.8094	2.88	090319	AAS1006	060523	Normal	Homogeneous	Homogeneous	Normal	Normal	0		0		0	060327
At4g06599	Col-0	SALK_067228	060228	060512	P12197	RL03037		F10072	56.6	3.42	060530	molpercent	18.2195	2.2681	5.0031	9.4788	0.0618	0.4606	1.9402	26.426	2.3418	0.0903	0.0606	1.1414	1.5732	1.4156	1.6223	0.7509	2.4405	2.0971	3.7427	3.0406	12.4906	0.824	2.5103	090319	AAS1006	060523	Normal	Homogeneous	Homogeneous	Normal	Normal	0		0		0	060327
At3g02065	Col-0	SALK_046438	060228	060515	P12198	RL03048		F10072	58.2	3.22	060613	molpercent	16.1748	1.7224	5.104	14.1825	0.3289	0.5065	1.8435	29.4939	1.8819	0.118	0.1686	0.9507	1.4402	1.5365	1.7887	0.7565	2.0021	1.5362	4.2798	3.0914	7.4665	0.8641	2.7623	090319	AAS1006	060601	Normal	Homogeneous	Homogeneous	Normal	Normal	0		0		0	060327
At1g08500	Col-0	SALK_033290	060228	060515	P12199	RL03049		F10072	54.9	2.98	060613	molpercent	15.7834	1.5678	4.8364	12.1738	0.2306	0.5282	1.9139	32.1635	2.4557	0.1166	0.1161	0.9931	1.4552	1.4628	1.48	0.7682	2.0267	1.9579	4.1441	2.7588	7.4014	0.8607	2.8051	090319	AAS1006	060601	Normal	Homogeneous	Homogeneous	Normal	Normal	0		0		0	060327
At3g25730	Col-0	SALK_046567	060228	060515	P12202	RL03109		F10072	57	3.11	060613	molpercent	10.3853	1.7715	4.9444	18.2282	0.235	0.4304	2.1903	30.9906	1.8857	0.1653	0.0684	1.0669	1.5388	1.6398	1.6464	0.7908	2.1131	1.8944	4.256	3.1328	6.9321	0.8289	2.8648	090319	AAS1006	060601	Normal	Homogeneous	Homogeneous	Normal	Normal	0		0		0	060327
At1g50270	Col-0	SALK_036097	060228	060515	P12203	RL03061		F10072	56.2	3.82	060613	molpercent	12.2376	2.6232	5.1212	14.4471	0.166	0.4109	1.6649	26.159	2.0051	0.1017	0.0635	1.8964	2.0234	2.052	2.0215	1.0237	2.6715	1.8662	4.7217	3.1778	8.9181	1.2351	3.3923	090319	AAS1006	060601	Normal	Homogeneous	Homogeneous	Normal	Normal	0		0		0	060327
At4g02000	Col-0	SALK_046965	060228	060515	P12205	RL03106		F10072	57	3.32	060613	molpercent	15.1359	2.1522	5.5479	12.2914	0.3281	0.3759	1.7825	28.8515	2.127	0.115	0.0812	1.1127	1.5688	1.441	1.4015	0.7884	2.4025	1.644	3.8975	2.5641	11.0912	0.8665	2.433	090319	AAS1006	060601	Normal	Homogeneous	Homogeneous	Normal	Normal	0		0		0	060327
At5g49015	Col-0	SALK_039639	060228	060515	P12376	RL03098		F10072	56.7	3.26	060613	molpercent	11.4902	1.6386	4.3602	15.9059	0.2397	0.584	2.3197	31.4665	1.8849	0.1425	0.0827	1.1645	1.6843	1.7302	1.5752	0.7528	2.051	2.3877	4.6933	2.5792	7.3538	0.8571	3.0561	090319	AAS1006	060601	Normal	Homogeneous	Homogeneous	Normal	Normal	0		0		0	060327
At2g47210	Col-0	SALK_049966	060228	060515	P12384	RL03062		F10072	60.7	3.41	060613	molpercent	9.858	1.8838	4.9783	18.1734	0.0898	0.3751	1.5673	32.8642	1.8053	0.1036	0.0559	0.9159	1.5126	1.659	1.5722	0.959	2.1542	1.85	3.8053	3.0558	6.9107	0.9485	2.9021	090319	AAS1006	060601	Normal	Homogeneous	Homogeneous	Normal	Normal	0		0		0	060327
At1g22450	Col-0	SALK_040096	060228	060515	P12385	RL03099		F10072	55.8	3.23	060613	molpercent	10.2155	1.6869	4.9998	17.2173	0.2362	0.373	1.4487	32.344	2.8163	0.1029	0.106	0.9777	1.5993	1.3987	1.6536	0.7147	2.112	1.9328	4.2429	2.9519	7.159	0.8177	2.8933	090319	AAS1006	060601	Normal	Homogeneous	Homogeneous	Normal	Normal	0		0		0	060327
At4g39753	Col-0	SALK_047702	060228	060515	P12387	RL03074		F10072	56.1	3.14	060613	molpercent	10.8743	1.7834	4.3361	16.585	0.2758	0.4261	1.4383	32.6469	2.8748	0.1314	0.1276	0.9836	1.5363	1.3918	1.5777	0.7906	2.1261	1.9684	3.9112	3.1524	7.3727	0.8741	2.8156	090319	AAS1006	060601	Normal	Homogeneous	Homogeneous	Normal	Normal	0		0		0	060327
At2g47730	Col-0	SALK_039887	060228	060515	P12388	RL03050		F10072	58.5	3.3	060613	molpercent	19.5302	2.1835	5.1206	11.2372	0.1398	0.4293	2.5696	25.548	2.5463	0.1228	0.0817	1.2184	1.6059	1.6854	1.7457	0.8776	2.3531	1.9666	3.9547	3.6143	7.8203	0.9232	2.7258	090319	AAS1006	060601	Normal	Homogeneous	Homogeneous	Normal	Normal	0		0		0	060327
At1g78090	Col-0	SALK_051229	060228	060515	P12399	RL03089		F10072	55.8	3.22	060613	molpercent	11.0692	1.7422	4.6608	15.8397	0.0822	0.4082	1.6165	30.3887	1.9901	0.1056	0.066	1.0912	1.4997	1.538	1.4595	0.774	2.0657	2.0888	3.8673	3.0666	10.8773	0.9098	2.793	090319	AAS1006	060601	Normal	Homogeneous	Homogeneous	Normal	Normal	0		0		0	060327
At1g48280	Col-0	SALK_080607	060228	060515	P12111	RL03110		F10073	56.4	3.22	060613	molpercent	11.0951	1.8562	4.3445	15.7201	0.1938	0.5833	1.9701	32.9066	2.1077	0.126	0.0596	0.9842	1.6996	1.7994	1.6067	0.8295	2.2507	2.441	4.3681	2.5635	6.3385	0.7937	3.362	090319	AAS1006	060601	Normal	Homogeneous	Homogeneous	Normal	Normal	0		0		0	060327
At1g15710	Col-0	SALK_081796	060228	060515	P12116	RL03105		F10073	55.1	3.19	060613	molpercent	13.9923	2.202	5.0444	13.8252	0.0542	0.3342	1.5491	29.9267	2.5214	0.102	0.0938	1.0359	1.6121	1.5563	1.5246	0.8009	2.5758	1.8092	4.0399	2.758	9.0917	0.9365	2.6139	090319	AAS1006	060601	Normal	Homogeneous	Homogeneous	Normal	Normal	0		0		0	060327
At2g41360	Col-0	SALK_083307	060228	060515	P12119	RL03094		F10073	58.4	2.98	060613	molpercent	15.8451	1.8714	5.3621	11.336	0.2305	0.494	1.8497	31.6131	1.5415	0.1216	0.0909	0.9216	1.5086	1.3825	1.4081	0.7669	2.339	2.2667	4.2581	2.4335	8.8821	0.9059	2.5712	090319	AAS1006	060601	Normal	Homogeneous	Homogeneous	Normal	Normal	0		0		0	060327
At1g10760	Col	cs3093	060228	060515	P12420	RL03082		F10073	55.5	3.3	060613	molpercent	14.6533	2.3571	5.123	12.7937	0.1905	0.5188	1.9041	28.4777	2.7465	0.1123	0.126	1.1961	1.425	1.4793	1.5747	0.9435	2.5158	2.0376	4.284	2.9179	9.0052	0.8979	2.7202	090319	AAS1006	060601	Normal	Homogeneous	Homogeneous	Normal	Normal	0		0		1	060327
At1g72810	Col-0	SALK_084914	060228	060515	P12465	RL03088		F10073	57.2	3.55	060613	molpercent	10.7295	2.2163	5.383	17.8902	0.3372	0.4071	1.7285	29.8796	2.0329	0.1012	0.084	1.1788	1.6063	1.6105	1.625	0.8151	2.4312	1.9991	4.2619	2.4233	7.207	1.0205	3.0319	090319	AAS1006	060601	Normal	Homogeneous	Homogeneous	Normal	Normal	0		0		0	060327
At2g44940	Col-0	SALK_087049	060228	060515	P12468	RL03069		F10073	57	3.35	060613	molpercent	8.0624	2.1505	4.9797	14.896	0.7934	0.2414	1.2841	29.1467	1.7022	0.0974	0.0299	1.3951	1.8109	1.7836	1.7705	1.115	2.2272	2.025	3.5498	2.9672	13.6203	1.2286	3.123	090319	AAS1005	060601	Normal	Homogeneous	Homogeneous	Normal	Normal	0		0		0	060327
At1g50490	Col-0	SALK_088157	060228	060515	P12471	RL03054		F10073	57.4	3.2	060613	molpercent	8.2125	2.0132	4.978	14.4766	0.4751	0.3072	1.6003	29.2998	1.9661	0.1004	0.0408	1.3239	2.0021	1.9296	1.948	1.179	2.314	2.5953	3.7673	3.3526	11.7774	1.1051	3.2357	090319	AAS1005	060601	Normal	Homogeneous	Homogeneous	Normal	Normal	0		0		0	060327
At1g21610	Col-0	SALK_090109	060228	060515	P12474	RL03101		F10073	56.5	3.19	060613	molpercent	10.6741	1.6604	4.9461	14.2142	0.0831	0.4925	2.0083	31.3498	3.7067	0.1043	0.1242	0.9581	1.5915	1.6779	1.4675	0.7445	2.2088	1.9669	4.1389	2.6274	9.5118	0.8117	2.9316	090319	AAS1006	060601	Normal	Homogeneous	Homogeneous	Normal	Normal	0		0		0	060327
At1g18730	Col-0	SALK_095654	060228	060515	P12477	RL03111		F10073	56	3.37	060613	molpercent	10.8152	1.9905	3.7764	17.466	0.1633	0.6476	1.6984	31.5783	1.8147	0.1188	0.0393	1.1309	1.617	1.7159	1.765	0.7458	2.1723	2.7552	4.1683	2.4024	7.464	0.8865	3.0684	090319	AAS1006	060601	Normal	Homogeneous	Homogeneous	Normal	Normal	0		0		0	060327
At4g19160	Col-0	SALK_098354	060228	060515	P12480	RL03104		F10073	55	3.25	060613	molpercent	9.9368	1.9692	5.4224	17.6262	0.0933	0.4273	1.5299	27.0882	3.0721	0.1208	0.0161	1.3983	1.6482	1.6461	1.4479	0.7731	2.127	1.6173	4.5328	2.1638	11.5666	0.9391	2.8375	090319	AAS1006	060601	Normal	Homogeneous	Homogeneous	Normal	Normal	0		0		0	060327
At4g01880	Col-0	SALK_120953	060228	060515	P12483	RL03112		F10073	55.6	2.93	060613	molpercent	10.495	1.7173	4.5862	16.3807	0.3032	0.458	1.5975	31.8079	2.8815	0.1339	0.1425	1.1875	1.4777	1.5147	1.5999	0.6809	2.0693	2.4569	4.2107	3.4365	7.0203	0.8462	2.9957	090319	AAS1006	060601	Normal	Homogeneous	Homogeneous	Normal	Normal	0		0		0	060327
At4g03030	Col-0	SALK_121520	060228	060515	P12488	RL03103		F10073	56.2	2.99	060613	molpercent	10.1987	1.6144	4.5533	13.9141	0.1439	0.8956	1.7316	26.87	3.2275	0.1283	0.0736	1.0159	1.9409	2.091	1.6082	0.5741	2.0983	8.0497	4.176	2.964	7.7136	0.8993	3.5178	090319	AAS1006	060601	Normal	Heterogeneous	Heterogeneous	Normal	Dull	0		0		0	060327
At1g21750	Col-0	SALK_136642	060228	060515	P12491	RL03113		F10073	55	2.7	060613	molpercent	10.6248	1.7295	4.4067	13.0102	0.1306	0.5029	1.3904	28.5201	2.3356	0.1088	0.03	1.3264	1.5494	1.517	1.4996	0.6574	1.9246	2.8631	4.327	2.9762	14.8127	0.9171	2.8401	090319	AAS1006	060601	Normal	Homogeneous	Homogeneous	Normal	Normal	0		0		0	060327
At1g10700	Col-0	SALK_142152	060228	060515	P12493	RL03102		F10073	55.9	2.86	060613	molpercent	10.4329	1.6329	5.2047	15.3276	0.392	0.4448	1.8478	32.5449	3.6097	0.1487	0.104	0.9963	1.7787	1.7752	1.5745	0.8778	2.1952	2.0363	4.6458	3.2818	5.1498	0.9191	3.0794	090319	AAS1006	060601	Normal	Homogeneous	Homogeneous	Normal	Normal	0		0		0	060327
At3g21700	Col-0	SALK_122890	060228	060515	P12497	RL03092		F10073	55.2	3.06	060613	molpercent	11.874	2.3237	5.3092	14.8188	0.1081	0.3965	2.8226	31.2572	2.7864	0.1831	0.0865	1.1335	1.7465	1.8748	3.0815	0.7961	2.141	2.2302	4.0647	3.3764	2.5833	0.9986	4.0072	090319	AAS1006	060601	Normal	Homogeneous	Homogeneous	Normal	Normal	0		0		0	060327
At4g13130	Col-0	SALK_105969	060228	060515	P12500	RL03093		F10073	58.2	2.77	060613	molpercent	18.0808	1.8472	5.3097	9.9419	0.1432	0.57	1.6234	27.0365	2.38	0.1186	0.0897	1.0933	1.6373	1.5802	1.5776	0.8299	2.4439	2.4062	4.1828	2.3453	11.122	0.9926	2.648	090319	AAS1006	060601	Normal	Homogeneous	Homogeneous	Normal	Normal	0		0		0	060327
At1g54320	Col-0	SALK_143740	060228	060515	P12505	RL03091		F10073	57	2.89	060613	molpercent	12.0066	1.6726	5.2313	14.9845	0.189	0.4665	1.9007	31.2446	2.8548	0.1179	0.078	0.889	1.623	1.5741	1.5797	0.696	2.2678	2.0059	4.4374	3.6167	6.7031	0.9403	2.9206	090319	AAS1006	060601	Normal	Homogeneous	Homogeneous	Normal	Normal	0		0		0	060327
At4g28210	Col-0	SALK_108952	060228	060515	P12506	RL03087		F10073	59.8	3.15	060613	molpercent	12.261	1.8882	5.7826	15.608	0.453	0.5969	1.2952	30.9536	2.3641	0.1276	0.082	1.2547	1.5273	1.7138	1.8063	0.8891	2.0392	2.4305	4.3714	2.6666	5.6519	1.0167	3.2204	090319	AAS1006	060601	Normal	Homogeneous	Heterogeneous	Darker than Normal	Dull	0		0		0	060327
At1g26160	Col-0	SALK_123482	060228	060515	P12509	RL03086		F10073	56.4	2.78	060613	molpercent	11.0644	1.7766	4.3407	15.8329	0.1984	0.4539	1.6659	32.6487	3.1689	0.1119	0.114	0.8866	1.6	1.5899	1.6821	0.8245	2.1063	2.2235	4.6021	3.0232	5.9042	0.9761	3.2052	090319	AAS1006	060601	Normal	Homogeneous	Homogeneous	Normal	Normal	0		0		0	060327
At1g74030	Col-0	SALK_151513	060228	060515	P12510	RL03085		F10073	57.7	3.03	060613	molpercent	11.1491	1.7571	4.9278	17.1716	0.1996	0.3868	1.5999	31.0244	3.6798	0.118	0.1082	0.8371	1.5293	1.5067	1.4809	0.7871	2.0112	1.9786	4.1878	3.1635	6.5449	0.9344	2.9163	090319	AAS1006	060601	Normal	Homogeneous	Homogeneous	Normal	Normal	0		0		0	060327
At5g25280	Col-0	SALK_113038	060228	060515	P12513	RL03084		F10073	56.4	3.37	060613	molpercent	10.8784	2.0965	5.5772	17.8686	0.0974	0.4894	1.8777	29.6563	2.629	0.1362	0.0893	0.9875	1.5712	1.6661	1.6147	0.8034	2.2674	1.7284	4.4414	3.0884	6.4467	0.9194	3.0695	090319	AAS1006	060601	Normal	Homogeneous	Homogeneous	Normal	Normal	0		0		0	060327
At4g21020	Col-0	SALK_151565	060228	060515	P12517	RL03080		F10073	57	3.29	060613	molpercent	15.7061	1.9981	4.5361	14.7405	0.2108	0.4415	1.723	31.9204	2.3343	0.1049	0.1158	0.9341	1.6008	1.531	1.5542	0.924	2.2619	1.9382	4.4224	2.8351	4.087	0.8875	3.1924	090319	AAS1006	060601	Normal	Homogeneous	Homogeneous	Normal	Normal	0		0		0	060327
At1g67700	Col-0	SALK_129146	060228	060515	P12520	RL03090		F10073	57.1	2.76	060613	molpercent	11.8832	1.6993	4.8342	16.5175	0.2608	0.4938	1.8974	29.6765	2.7751	0.1372	0.0863	0.9711	1.7128	1.7361	1.7425	0.8337	2.1253	2.46	4.6778	3.0548	6.3372	1.0044	3.0828	090319	AAS1006	060601	Normal	Homogeneous	Homogeneous	Normal	Normal	0		0		0	060327
At1g09420	Col-0	SALK_131208	060228	060515	P12521	RL03075		F10073	59.2	3.3	060613	molpercent	12.6163	1.7317	4.8683	16.6929	0.3666	0.4072	1.6419	30.7684	2.2197	0.106	0.0485	0.936	1.3521	1.4253	1.5334	0.7039	2.0672	1.9777	3.9057	2.8559	8.1844	0.8169	2.774	090319	AAS1006	060601	Normal	Homogeneous	Homogeneous	Normal	Normal	0		0		0	060327
At5g06930	Col-0	SALK_114553	060228	060515	P12524	RL03100		F10073	57.2	2.85	060613	molpercent	10.3443	1.4982	4.9817	16.2183	0.2491	0.5534	2.1386	31.68	2.6609	0.1335	0.061	1.0097	1.5934	1.6853	1.5617	0.7564	2.0406	2.7672	4.7037	3.4319	6.0301	0.8738	3.0273	090319	AAS1006	060601	Normal	Homogeneous	Homogeneous	Normal	Normal	0		0		0	060327
At1g77060	Col-0	SALK_151864	060228	060515	P12528	RL03051		F10073	61.1	3.36	060613	molpercent	8.5193	1.929	4.4807	14.0303	0.4861	0.2679	1.5604	32.3378	2.7555	0.1135	0.0226	1.1104	1.868	1.772	1.8881	1.1102	2.3821	1.9635	3.4404	4.24	9.2578	1.1756	3.2887	090319	AAS1005	060601	Normal	Homogeneous	Homogeneous	Normal	Normal	0		0		0	060327
At4g26640	Col-0	SALK_116115	060228	060515	P12533	RL03095		F10073	55.4	3.04	060613	molpercent	11.5792	1.6014	5.2607	16.2022	0.2218	0.5355	2.0395	29.1877	2.4082	0.1157	0.0595	0.975	1.3907	1.6474	1.448	0.7725	2.0677	2.3651	4.146	2.5774	9.9322	0.8071	2.6594	090319	AAS1006	060601	Normal	Homogeneous	Homogeneous	Normal	Normal	0		0		0	060327
At1g19670	Col-0	SALK_119134	060228	060515	P12536	RL03076		F10073	58.9	3.26	060613	molpercent	7.6049	1.9621	4.556	16.231	0.8296	0.2934	1.5222	31.8537	2.5747	0.0858	0.0887	1.1011	1.8122	1.7814	1.8344	1.1654	2.323	2.582	3.5546	3.1401	8.828	1.0901	3.1856	090319	AAS1005	060601	Normal	Homogeneous	Homogeneous	Normal	Normal	0		0		0	060327
At2g37400	Col-0	SALK_079544	060228	060515	P12539	RL03097		F10073	56.1	2.98	060613	molpercent	11.1201	1.4941	5.1107	14.5206	0.1138	0.3876	1.6968	34.6011	2.5518	0.117	0.1253	0.8308	1.4595	1.5152	1.4419	0.772	1.9538	1.969	4.7051	2.7059	6.8622	0.8647	3.0808	090319	AAS1006	060601	Normal	Homogeneous	Homogeneous	Normal	Normal	0		0		0	060327
At1g74470	Col-0	SALK_135219	060228	060515	P12543	RL03108		F10073	57.1	3.23	060613	molpercent	11.3848	1.7033	4.9365	15.9333	0.3001	0.4579	1.8285	29.7356	1.8544	0.1069	0.0384	1.0493	1.4035	1.5802	1.4233	0.7756	2.0442	2.2212	3.6491	2.7231	11.0513	0.8907	2.9087	090319	AAS1006	060601	Normal	Homogeneous	Homogeneous	Normal	Normal	0		0		0	060327
At2g22230	Col-0	SALK_026580	060228	060515	P12466	RL03059		F10074	58.4	3.19	060613	molpercent	11.8435	1.7018	5.0409	15.6548	0.0758	0.4415	1.2998	31.637	1.9667	0.1262	0.0907	0.8897	1.3644	1.4998	1.5465	0.7863	2.1038	1.7345	4.3448	2.4051	9.7607	0.9239	2.7617	090319	AAS1006	060601	Normal	Homogeneous	Homogeneous	Normal	Normal	0		0		0	060327
At2g42080	Col-0	SALK_027414	060228	060512	P12467	RL03026		F10074	55.5	3.39	060530	molpercent	14.4956	2.266	5.2278	8.3075	0.212	0.6574	2.1549	23.0707	2.3567	0.1267	0.0427	1.164	1.6707	1.6857	2.157	0.7734	2.0164	12.9605	3.7106	2.1256	8.6043	0.8104	3.4035	090319	AAS1006	060523	Normal	Homogeneous	Homogeneous	Normal	Normal	0		0		0	060327
At1g53260	Col-0	SALK_018255	060228	060515	P12470	RL03060		F10074	58.2	3.29	060613	molpercent	14.4602	2.466	4.6799	11.1176	0.0747	0.5365	1.6153	25.4366	2.4031	0.1064	0.0754	1.8813	1.9986	1.9983	1.9878	0.82	2.666	2.4142	4.6086	3.2028	10.713	1.2099	3.5279	090319	AAS1006	060601	Normal	Homogeneous	Homogeneous	Normal	Normal	0		0		0	060327
At1g74040	Col-0	SALK_000074	060228	060515	P12473	RL03063		F10074	53.8	2.8	060613	molpercent	11.5868	1.786	4.9975	13.5877	0.2087	0.427	1.6742	33.2307	2.5409	0.103	0.0687	0.8716	1.1769	1.3247	1.3433	0.869	2.4031	2.2863	3.9828	2.5739	9.4521	0.8082	2.697	090319	AAS1006	060601	Normal	Homogeneous	Homogeneous	Normal	Normal	0		0		0	060327
At1g08080	Col-0	SALK_009792	060228	060512	P12476	RL03013		F10074	56.9	3.19	060530	molpercent	18.6397	2.0646	4.8122	9.2244	0.3091	0.4059	2.3478	30.1594	2.7173	0.1067	0.1202	0.9131	1.4118	1.2587	1.4356	0.7205	2.2018	1.5848	4.057	2.7394	9.3588	0.8917	2.5194	090319	AAS1006	060522	Normal	Homogeneous	Homogeneous	Normal	Normal	0		0		0	060327
At4g05180	Col-0	SALK_024897	060228	060515	P12511	RL03057		F10074	56.9	3.43	060613	molpercent	13.002	2.166	5.5869	13.7704	0.1979	0.3374	1.6797	27.6324	1.8758	0.0951	0.0599	1.0106	1.5081	1.3572	1.4558	0.8391	2.3517	1.583	3.6725	2.8976	13.4901	0.893	2.5376	090319	AAS1006	060601	Normal	Homogeneous	Homogeneous	Normal	Normal	0		0		0	060327
At3g56040	Col-0	SALK_020654	060228	060512	P12516	RL03012		F10074	54.7	3.47	060530	molpercent	18.46	2.3086	6.1756	8.717	0.2016	0.5169	2.8311	27.5333	3.2965	0.1104	0.1486	1.206	1.6092	1.4625	1.557	0.8555	2.1844	1.8767	4.3121	2.9729	7.5881	1.049	3.027	090319	AAS1006	060522	Normal	Homogeneous	Homogeneous	Normal	Normal	0		0		0	060327
At3g47640	Col-0	SALK_021217	060228	060512	P12518	RL03018		F10074				molpercent	8.04	2.0869	5.8592	15.1194	0.4455	0.2311	1.4176	30.3162	2.5459	0.0845	0.0417	1.2224	2.0438	1.9157	1.8197	1.3458	2.555	1.6535	3.5328	3.6932	9.6374	1.1281	3.2646	090319	AAS1005	060522	Normal	Homogeneous	Homogeneous	Normal	Normal	0		0		0	060327
At2g41330	Col-0	SALK_014557	060228	060512	P12523	RL03017		F10074	56.9	2.95	060530	molpercent	19.5535	1.616	4.6986	8.8018	0.3627	0.4768	1.9945	30.0587	1.9222	0.1379	0.108	0.9805	1.3982	1.2898	1.3557	0.6759	2.1519	1.6505	4.3751	2.6179	10.1964	0.8549	2.7225	090319	AAS1006	060522	Normal	Homogeneous	Homogeneous	Normal	Normal	0		0		0	060327
At5g20130	Col-0	SALK_020695	060228	060512	P12525	RL03016		F10074	62.4	3.52	060530	molpercent	17.3252	2.3352	5.2395	10.7166	0.2525	0.4811	2.6028	28.5767	3.5929	0.1147	0.0929	1.0701	1.8747	1.6233	1.4948	0.783	2.3556	1.5578	4.144	2.5575	7.4814	0.9002	2.8275	090319	AAS1006	060522	Normal	Homogeneous	Homogeneous	Normal	Normal	0		0		0	060327
At2g22090	Col-0	SALK_001364	060228	060512	P12527	RL03011		F10074	54.7	3.86	060530	molpercent	7.6259	3.0301	7.6038	21.5417	0.7645	0.3516	1.5194	21.7044	2.0448	0.0963	0.0703	1.4084	2.4234	2.8144	2.4649	1.5411	2.989	2.7248	3.9183	3.1544	5.3073	1.4806	3.4204	090319	AAS1005	060522	Normal	Homogeneous	Homogeneous	Normal	Normal	0		0		0	060327
At4g24090	Col-0	SALK_012632	060228	060512	P12529	RL03014		F10074	56.1	2.98	060530	molpercent	20.3199	1.8698	4.1809	7.0358	0.189	0.6026	2.31	29.9671	2.3505	0.1227	0.0983	1.0157	1.4284	1.573	1.4683	0.7107	2.2959	1.8062	3.7779	2.7564	10.5658	0.8871	2.6682	090319	AAS1006	060522	Normal	Homogeneous	Homogeneous	Normal	Normal	0		0		0	060327
At1g76560	Col-0	SALK_008061	060228	060512	P12530	RL03019		F10074	57.3	3.01	060530	molpercent	17.145	1.857	5.0093	11.2833	0.1527	0.455	2.441	29.8515	2.4959	0.1309	0.1594	0.906	1.5112	1.3204	1.4011	0.6727	2.2176	1.7199	4.2269	2.6433	8.9735	0.8666	2.5599	090319	AAS1006	060522	Normal	Homogeneous	Homogeneous	Normal	Normal	0		0		0	060327
At1g79610	Col-0	SALK_113129	060228	060512	P12531	RL03023		F10074	56.2	3.04	060530	molpercent	19.6879	2.0366	5.3333	7.2209	0.242	0.5572	3.8646	23.0334	2.7006	0.1214	0.0961	1.0245	1.5671	1.6653	1.478	0.7272	2.4948	5.0024	3.6885	3.0101	10.6498	0.9474	2.8508	090319	AAS1006	060523	Normal	Homogeneous	Homogeneous	Normal	Normal	0		0		0	060327
At1g31020	Col-0	SALK_107691	060228	060512	P12532	RL03021		F10074	57	2.87	060530	molpercent	20.2381	1.7771	4.6167	6.455	0.1715	0.4763	2.3217	28.3518	3.1478	0.1122	0.1026	0.9717	1.5224	1.4869	1.4306	0.7711	2.2155	1.6752	3.9819	3.0449	11.5315	0.9084	2.6889	090319	AAS1006	060522	Normal	Homogeneous	Homogeneous	Normal	Normal	0		0		0	060327
At1g79790	Col-0	SALK_045345	060228	060512	P12535	RL03015		F10074	56	3.28	060530	molpercent	14.7797	2.2264	6.2013	11.3381	0.3408	0.4485	1.8715	26.1991	1.7676	0.1063	0.1	1.1223	1.3046	1.2499	1.271	0.7324	2.1257	1.5707	3.8952	2.6354	15.3701	0.9951	2.3481	090319	AAS1006	060522	Normal	Homogeneous	Homogeneous	Normal	Normal	0		0		0	060327
At4g24760	Col-0	SALK_064192	060228	060512	P12537	RL03022		F10074	56.1	3.07	060530	molpercent	19.5298	2.0159	4.5996	8.9125	0.1919	0.4183	2.8956	28.3668	2.1788	0.1163	0.0906	1.0964	1.5423	1.3987	1.5704	0.6918	2.2946	1.6351	4.0562	2.9702	9.5499	0.9883	2.8899	090319	AAS1006	060523	Normal	Homogeneous	Homogeneous	Normal	Normal	0		0		0	060327
At1g03680	Col-0	SALK_087118	060228	060512	P12540	RL03020		F10074	57.1	3.02	060530	molpercent	18.2866	1.8405	5.3361	9.2691	0.1491	0.4481	2.1763	30.0667	1.8145	0.1073	0.0668	0.9222	1.562	1.4433	1.3974	0.839	2.3849	1.6077	3.8578	2.416	10.5433	0.9245	2.5407	090319	AAS1006	060522	Normal	Homogeneous	Homogeneous	Normal	Normal	0		0		0	060327
At2g13550	Col-0	SALK_024197	060228	060512	P12541	RL03025		F10074	56.2	3.05	060530	molpercent	19.2537	1.9469	4.8855	8.6152	0.1306	0.4428	2.9454	27.4365	2.351	0.0947	0.0594	0.8027	1.2347	1.336	1.4203	0.633	2.1807	1.8938	3.3124	2.8311	12.9067	0.9223	2.3645	090319	AAS1006	060523	Normal	Homogeneous	Homogeneous	Normal	Normal	0		0		0	060327
At3g52040	Col-0	SALK_018743	060228	060512	P12542	RL03027		F10074	56.7	2.98	060530	molpercent	16.0962	1.4669	4.0134	9.2602	0.1696	0.4151	2.1218	27.8102	2.7522	0.0979	0.0721	0.8747	1.2785	1.2681	1.3639	0.6889	1.7792	1.7807	3.7966	3.4207	16.0334	0.7615	2.6782	090319	AAS1006	060523	Normal	Homogeneous	Homogeneous	Normal	Normal	0		0		0	060327
At5g26820	Col-0	SALK_034189	060228	060512	P12544	RL03024		F10074	57.1	2.97	060530	molpercent	21.8569	1.9633	4.8119	6.5943	0.3413	0.451	4.7616	22.8672	2.746	0.1387	0.1134	0.9668	1.3634	1.3785	1.4955	0.6872	2.2903	1.8568	3.4018	2.6948	13.8986	0.8474	2.4732	090319	AAS1006	060523	Normal	Homogeneous	Homogeneous	Normal	Normal	0		0		0	060327
At5g66480	Col-0	SALK_033887	060228	060512	P12545	RL03032		F10074	56.9	3.04	060530	molpercent	13.0637	1.5334	5.4478	12.6922	0.3491	0.4811	1.6531	29.0915	2.4456	0.1135	0.0919	0.8843	1.1822	1.2266	1.2791	0.6277	1.916	1.8316	4.1542	2.8092	13.6612	0.8912	2.5738	090319	AAS1006	060523	Normal	Homogeneous	Homogeneous	Normal	Normal	0		0		0	060327
At2g42060	Col-0	SALK_052170	060228	060512	P12112	RL02955		F10075	58.4	3.05	060530	molpercent	8.6297	1.7529	5.3645	12.8534	0.3942	0.5493	1.9005	30.7178	3.2255	0.1184	0.0488	1.1376	1.4773	1.4513	1.5022	0.7296	1.962	2.9859	3.7814	2.8275	12.7703	0.8665	2.9533	090319	AAS1005	060519	Normal	Homogeneous	Homogeneous	Normal	Normal	0		0		0	060327
At3g01280	Col-0	SALK_058473	060228	060512	P12113	RL02956		F10075	54.6	2.78	060530	molpercent	10.5787	1.3923	7.4201	14.7505	0.606	0.5738	1.7487	27.7701	2.9559	0.0926	0.0354	0.893	1.3637	1.2662	1.4244	0.9322	1.4375	2.2986	3.7917	2.5795	12.2518	0.8086	3.0289	090319	AAS1005	060519	Normal	Homogeneous	Homogeneous	Normal	Normal	0		0		0	060327
At2g11810	Col-0	SALK_069971	060228	060512	P12118	RL02950		F10075	57.8	2.86	060530	molpercent	12.7076	1.7534	4.8724	7.9642	0.5208	0.3051	2.3825	33.1643	3.9247	0.1209	0.0596	0.9991	1.542	1.3427	1.3404	0.8083	2.1365	2.1728	3.6642	2.9737	11.4388	0.8512	2.9549	090319	AAS1005	060519	Normal	Homogeneous	Homogeneous	Normal	Normal	0		0		0	060327
At2g47210	Col-0	SALK_049966	060228	060512	P12120	RL02968		F10075	58.2	3.1	060530	molpercent	7.9825	2.1297	6.4035	17.2176	0.6173	0.3405	1.4705	31.693	2.6592	0.1222	0.0348	0.9598	1.485	1.5685	1.5376	0.8543	2.182	2.3613	3.5837	2.6711	8.1765	0.964	2.9852	090319	AAS1005	060519	Normal	Homogeneous	Homogeneous	Normal	Normal	0		0		0	060327
At1g78090	Col-0	SALK_051229	060228	060512	P12461	RL02962		F10075	61.5	3.13	060530	molpercent	9.778	1.8346	6.0895	13.5685	0.6713	0.2753	1.6701	35.7953	2.7124	0.121	0.0657	0.99	1.5922	1.4631	1.5294	0.9068	2.0844	1.6521	3.6579	3.1438	6.375	0.9088	3.1148	090319	AAS1005	060519	Normal	Homogeneous	Homogeneous	Normal	Normal	1	Elongated	0		0	060327
At1g22450	Col-0	SALK_040096	060228	060512	P12463	RL02970		F10075	56.5	4.26	060530	molpercent	9.0228	2.7283	6.9157	15.5305	0.6807	0.3171	1.5403	33.0685	2.4168	0.1004	0.0392	1.3214	1.8868	1.8051	1.8354	1.0312	2.8246	1.8915	4.1768	2.7103	3.7582	1.0415	3.3567	090319	AAS1005	060519	Normal	Homogeneous	Homogeneous	Normal	Normal	0		0		0	060327
At2g42130	Col-0	SALK_059287	060228	060512	P12478	RL02957		F10075	59.8	3	060530	molpercent	10.291	1.8098	4.704	11.6421	0.6714	0.3527	2.6875	31.8854	2.7692	0.1188	0.0042	0.9517	1.4865	1.5232	1.5685	0.7829	2.1036	2.1047	3.5282	3.019	12.0278	0.9092	3.0587	090319	AAS1005	060519	Normal	Homogeneous	Homogeneous	Normal	Normal	0		0		0	060327
At1g75380	Col-0	SALK_060161	060228	060512	P12479	RL02967		F10075	57.7	2.91	060530	molpercent	9.2516	1.7768	4.8612	13.5101	0.7369	0.44	1.8415	32.1689	2.6212	0.0956	0.0611	1.0663	1.8156	1.8132	1.6608	0.9599	2.2556	2.492	3.9477	3.3651	8.8162	0.9366	3.5058	090319	AAS1005	060519	Normal	Homogeneous	Homogeneous	Normal	Normal	0		0		0	060327
At1g26090	Col-0	SALK_076216	060228	060512	P12481	RL02952		F10075	60.9	2.87	060530	molpercent	12.6834	1.691	4.9641	10.3997	0.6935	0.3629	2.4634	30.0625	2.8446	0.1062	0.0467	0.9658	1.8449	1.6985	1.5995	0.8964	1.8653	2.4974	4.3528	3.4656	10.2586	0.8765	3.3607	090319	AAS1005	060519	Normal	Homogeneous	Homogeneous	Normal	Normal	0		0		0	060327
At1g06510	Col-0	SALK_074725	060228	060512	P12482	RL02951		F10075	57.9	2.64	060530	molpercent	10.6467	1.5272	4.6752	8.4514	0.4967	0.3317	2.3901	32.1934	3.1029	0.109	0.0543	0.9347	1.4649	1.4506	1.3277	0.7648	1.864	2.0924	3.7293	3.2226	15.3908	0.8865	2.8931	090319	AAS1005	060519	Normal	Homogeneous	Homogeneous	Normal	Normal	0		0		0	060327
At1g20130	Col-0	SALK_063039	060228	060512	P12484	RL02965		F10075	59.1	3.21	060530	molpercent	8.5561	1.9929	5.1883	14.6296	0.4622	0.2866	1.5896	31.204	2.9564	0.1163	0.0881	1.0079	1.5525	1.5537	1.6995	0.9789	2.4077	1.7929	3.5196	2.8516	11.4641	1.0156	3.086	090319	AAS1005	060519	Normal	Homogeneous	Heterogeneous	Normal	Dull	0		0		0	060327
At4g39920	Col-0	SALK_063809	060228	060512	P12485	RL02964		F10075	58.4	3.16	060530	molpercent	8.6836	1.857	5.375	15.2171	0.8448	0.2761	1.4058	32.7364	2.9806	0.0958	0.0867	0.9488	1.5719	1.4191	1.6156	0.9372	2.1517	1.7304	3.3064	3.3508	9.507	0.9884	2.9137	090319	AAS1005	060519	Normal	Homogeneous	Homogeneous	Normal	Normal	0		0		0	060327
At5g25750	Col-0	SALK_076748	060228	060512	P12486	RL02953		F10075	59.5	3	060530	molpercent	9.2912	1.6319	3.9941	11.876	0.6006	0.3726	1.9571	31.3842	3.476	0.1136	0.0748	0.9864	1.4261	1.2734	1.395	0.7183	1.6776	2.346	3.6222	3.6863	14.4206	0.8604	2.8155	090319	AAS1005	060519	Normal	Homogeneous	Homogeneous	Normal	Normal	0		0		0	060327
At4g18540	Col-0	SALK_078045	060228	060512	P12487	RL02954		F10075	54.1	3.4	060530	molpercent	16.4606	2.6712	9.9916	6.0349	0.3606	0.4672	2.8622	22.7026	5.0933	0.119	0.0332	1.3508	2.2237	2.0331	1.7559	0.6217	1.4537	2.733	6.2571	2.8669	6.6871	1.0358	4.1844	090319	AAS1005	060519	Smaller than normal	Heterogeneous	Homogeneous	Lighter than Normal	Dull	1	Round;Elongated	1	Yellow	1	060327
At4g06599	Col-0	SALK_067228	060228	060512	P12489	RL02960		F10075				molpercent	12.2033	1.951	5.9218	11.8569	0.9708	0.2503	1.753	35.0176	2.285	0.116	0.069	0.9739	1.524	1.5221	1.4585	0.8947	2.1395	1.8077	3.498	2.7896	6.9655	0.9414	3.0904	090319	AAS1005	060519	Normal	Homogeneous	Homogeneous	Normal	Normal	0		0		0	060327
At4g13730	Col-0	SALK_064895	060228	060512	P12490	RL02966		F10075	61.1	3.09	060530	molpercent	7.7376	1.9101	5.3051	13.4746	0.801	0.2964	1.8261	34.7661	2.0775	0.0929	0.0385	0.9855	1.6966	1.6178	1.6548	1.0366	2.2069	1.6603	3.6773	3.3539	9.6483	0.9772	3.1587	090319	AAS1005	060519	Normal	Homogeneous	Homogeneous	Normal	Normal	0		0		0	060327
At2g22650	Col-0	SALK_079708	060228	060512	P12492	RL02963		F10075				molpercent	8.0274	1.8852	4.1928	9.0789	0.6476	1.2254	1.9376	23.0979	6.38	0.1271	0.0812	1.4193	2.5871	2.9227	2.0151	0.8039	2.3363	10.4584	4.2106	3.5943	7.7505	1.0622	4.1587	090319	AAS1005	060519	Normal	Homogeneous	Homogeneous	Normal	Normal	0		0		0	060327
At4g39753	Col-0	SALK_047702	060228	060512	P12494	RL02969		F10075	63.6	3.61	060530	molpercent	7.9642	2.0359	5.8274	15.3049	1.071	0.5144	1.7864	33.3599	1.087	0.1138	0.0906	1.0704	1.5894	1.5673	1.4158	1.0299	2.4416	1.7584	3.2421	2.8144	9.8666	1.0014	3.0471	090319	AAS1005	060519	Normal	Homogeneous	Homogeneous	Normal	Normal	0		0		0	060327
At2g25910	Col-0	SALK_080472	060228	060512	P12496	RL02959		F10075	58.6	3.17	060530	molpercent	16.1284	2.555	6.4212	7.2679	0.8516	0.2876	2.87	26.9384	4.8161	0.1117	0.0266	1.0946	1.808	1.7747	1.9218	0.8698	2.7401	2.0841	4.273	3.6174	7.257	1.0413	3.2437	090319	AAS1005	060519	Normal	Homogeneous	Homogeneous	Normal	Normal	0		0		0	060327
At5g49015	Col-0	SALK_039639	060228	060512	P12501	RL02971		F10075	58.4	3.16	060530	molpercent	8.4974	2.3874	5.5036	15.4226	0.5314	0.3657	1.6896	29.6452	2.124	0.1308	0.0297	1.0595	1.6401	1.6371	1.6424	0.9693	2.2174	2.7704	3.1969	2.4568	12.1712	0.9194	2.9922	090319	AAS1005	060519	Normal	Homogeneous	Homogeneous	Normal	Normal	0		0		0	060327
At2g47730	Col-0	SALK_039887	060228	060512	P12502	RL02972		F10075	58.3	3.22	060530	molpercent	10.0511	2.1259	6.508	12.6964	0.6377	0.32	1.7062	31.6342	2.4386	0.0979	0.0913	1.1007	1.7742	1.6633	1.5218	1.0409	2.4875	1.9334	3.4378	3.1793	9.3688	1.026	3.1589	090319	AAS1005	060519	Normal	Homogeneous	Homogeneous	Normal	Normal	0		0		0	060327
At1g11800	Col-0	SALK_043413	060228	060515	P12503	RL03079		F10075	57.5	3.05	060613	molpercent	7.3986	2.3141	4.5451	13.3387	0.5264	0.3724	1.7358	24.9032	5.2995	0.1153	0.1253	2.1778	1.9577	2.1183	1.9978	1.1184	2.3881	5.3087	3.8482	2.8681	11.0275	1.1139	3.4012	090319	AAS1005	060601	Normal	Homogeneous	Homogeneous	Normal	Normal	0		0		0	060327
At1g31160	Col-0	SALK_042175	060228	060512	P12504	RL02958		F10075	58.7	3.13	060530	molpercent	10.0477	1.7999	4.893	13.3974	0.604	0.3927	2.0366	34.2936	1.961	0.1195	0.0665	0.9613	1.6396	1.4319	1.6713	0.734	2.0668	1.8726	3.6979	2.7761	9.444	0.8685	3.224	090319	AAS1005	060519	Normal	Homogeneous	Homogeneous	Normal	Normal	0		0		0	060327
At1g50270	Col-0	SALK_036097	060228	060512	P12507	RL02973		F10075	56.3	3.73	060530	molpercent	7.6045	2.7841	7.3731	12.4984	0.8309	0.3129	1.3997	23.9357	2.1414	0.1224	0.064	1.856	1.797	1.7154	1.6697	0.9736	2.3536	1.7036	3.1938	2.8309	18.9099	1.2416	2.688	090319	AAS1005	060519	Normal	Heterogeneous	Homogeneous	Normal	Normal	1	Round	0		0	060327
At3g02780	Col-0	SALK_032917	060228	060512	P12514	RL02961		F10075	60.8	3.05	060530	molpercent	11.3989	2.0057	3.9349	9.4389	1.3649	0.4794	2.3847	29.773	3.3562	0.1188	0.1092	1.0857	1.5577	1.4685	1.6136	0.8091	2.1331	2.6046	3.3353	3.2637	13.9884	0.9341	2.8416	090319	AAS1005	060519	Normal	Homogeneous	Homogeneous	Normal	Normal	0		0		0	060327
At1g74070	Col-0	SALK_028513	060228	060512	P12515	RL02974		F10075	60.7	3.38	060530	molpercent	8.4668	1.9872	4.74	14.6625	0.5301	0.3495	1.9353	31.1245	2.9181	0.1207	0.0212	1.0388	1.6412	1.6284	1.6923	0.9529	2.1911	1.9169	3.4531	3.2406	11.42	0.9457	3.0229	090319	AAS1005	060519	Normal	Homogeneous	Homogeneous	Normal	Normal	0		0		0	060327
At4g01880	Col-0	SALK_120953	060228	060515	P12174	RL03068		F10076	56.5	3.25	060613	molpercent	8.7059	2.1308	5.0589	16.8956	0.7446	0.3175	1.5333	31.1326	2.526	0.1126	0.0285	1.2352	1.9841	1.9439	1.9675	1.1663	2.4398	1.9186	3.7114	3.1635	6.7452	1.1117	3.4266	090319	AAS1005	060601	Normal	Homogeneous	Homogeneous	Normal	Normal	0		0		0	060327
At1g21750	Col-0	SALK_136642	060228	060512	P12180	RL03003		F10076	57.3	3.29	060530	molpercent	7.2343	2.3103	4.8482	15.1423	0.5169	0.2735	1.5811	31.1077	1.3763	0.1057	0.0035	1.2401	1.9861	1.9477	1.9792	1.1996	2.6545	2.1609	3.8513	2.9299	10.822	1.1974	3.5314	090319	AAS1005	060522	Normal	Homogeneous	Homogeneous	Normal	Normal	0		0		0	060327
At4g19160	Col-0	SALK_098354	060228	060515	P12189	RL03073		F10076	58	3.72	060613	molpercent	8.5854	2.3841	4.0836	16.6848	0.3714	0.9201	1.1095	23.9924	1.8556	0.1111	0.0574	1.5115	2.2249	2.2257	2.1398	1.0632	2.3787	8.9079	4.764	2.5852	6.7584	1.2135	4.0718	090319	AAS1005	060601	Normal	Homogeneous	Homogeneous	Normal	Normal	0		0		0	060327
At2g41360	Col-0	SALK_083307	060228	060515	P12195	RL03070		F10076	61.8	3.81	060613	molpercent	8.3559	2.3897	5.9068	16.3381	0.6486	0.2774	1.3992	28.7634	3.4009	0.1095	0.0471	1.2697	2.0072	2.0637	2.1251	1.2836	2.5441	1.9213	3.9543	3.2833	7.1195	1.3162	3.4753	090319	AAS1005	060601	Normal	Homogeneous	Homogeneous	Normal	Normal	0		0		0	060327
At4g13130	Col-0	SALK_105969	060228	060515	P12200	RL03071		F10076	55.4	3.54	060613	molpercent	8.387	2.3871	5.4701	16.3621	0.7162	0.2947	1.3544	31.7432	2.8127	0.1049	0.0907	1.4264	2.0605	1.9861	2.0769	1.3056	2.6709	2.0089	3.9916	3.2662	4.6499	1.1711	3.6628	090319	AAS1005	060601	Normal	Homogeneous	Homogeneous	Normal	Normal	0		0		0	060327
At1g54320	Col-0	SALK_143740	060228	060512	P12204	RL03005		F10076	56.6	3.32	060530	molpercent	8.8836	2.1825	4.9986	14.5512	0.8067	0.3937	1.2818	33.3051	1.4373	0.1307	0.1404	1.23	1.8918	1.8457	2.0793	1.1189	2.4558	1.9644	3.5991	3.2074	8.2723	1.1097	3.114	090319	AAS1005	060522	Normal	Homogeneous	Homogeneous	Normal	Normal	0		0		0	060327
At1g16630	Col-0	SALK_084790	060228	060515	P12377	RL03066		F10076	61	4.02	060613	molpercent	12.0095	2.2202	5.404	16.7647	0.1625	0.4717	1.4006	32.6258	2.3338	0.1031	0.0949	1.075	1.5921	1.4974	1.6835	0.779	2.1968	1.8841	4.496	3.2326	4.1358	0.9108	2.9261	090319	AAS1006	060601	Normal	Homogeneous	Homogeneous	Normal	Normal	0		0		0	060327
At4g28210	Col-0	SALK_108952	060228	060515	P12382	RL03065		F10076	57.9	3.44	060613	molpercent	9.0487	2.6907	5.788	16.0674	0.6434	0.2502	1.28	31.7874	1.9744	0.1174	0.0453	1.3999	1.9866	1.9499	2.0242	1.3223	2.6833	2.1989	3.8471	2.8156	5.5024	1.1737	3.4033	090319	AAS1005	060601	Normal	Homogeneous	Heterogeneous	Darker than Normal	Dull	0		0		0	060327
At1g26160	Col-0	SALK_123482	060228	060512	P12383	RL03006		F10076	55.8	2.94	060530	molpercent	8.9355	2.3798	5.352	16.1869	0.9261	0.3794	1.4201	29.1609	2.4689	0.137	0.0026	1.1982	1.9139	2.2394	2.2913	1.4081	2.7912	2.6619	3.9703	2.7601	6.5784	1.3584	3.4794	090319	AAS1005	060522	Normal	Homogeneous	Homogeneous	Normal	Normal	0		0		0	060327
At1g74030	Col-0	SALK_151513	060228	060512	P12386	RL03008		F10076				molpercent	10.0158	2.1468	5.3842	11.6267	0.8589	0.2519	1.6662	35.2674	1.8634	0.1066	0.0881	1.1764	2.0945	2.0696	1.9548	1.2394	2.5797	2.169	4.1248	3.8792	4.5524	1.1952	3.6891	090319	AAS1005	060522	Normal	Homogeneous	Homogeneous	Normal	Normal	0		0		0	060327
At1g72810	Col-0	SALK_084914	060228	060515	P12389	RL03055		F10076	58.4	3.53	060613	molpercent	9.1644	2.3489	6.0004	16.3943	0.9055	0.2194	1.3226	32.2703	2.0357	0.1001	0.0285	1.2101	2.0829	2.0598	1.923	1.4447	2.6189	1.8129	3.6018	2.6751	4.8633	1.2396	3.678	090319	AAS1005	060601	Normal	Homogeneous	Homogeneous	Normal	Normal	0		0		0	060327
At5g25280	Col-0	SALK_113038	060228	060515	P12392	RL03064		F10076	56.9	3.11	060613	molpercent	9.2017	2.3467	5.9517	15.6542	0.7369	0.3159	1.2097	29.6516	1.9589	0.1158	0.0374	1.3195	1.9981	1.9087	2.0886	1.3846	2.4394	2.5388	4.1957	2.8057	7.6264	1.2075	3.3064	090319	AAS1005	060601	Normal	Homogeneous	Homogeneous	Normal	Normal	0		0		0	060327
At1g67700	Col-0	SALK_129146	060228	060515	P12397	RL03072		F10076	59.4	3.26	060613	molpercent	8.9991	2.3504	5.6525	18.6465	0.4574	0.3275	1.3735	27.6727	0.7817	0.0956	0.0308	1.2887	1.94	2.0714	2.2407	1.2819	2.5787	2.8927	4.1836	3.0559	7.4242	1.2202	3.4345	090319	AAS1005	060601	Normal	Homogeneous	Homogeneous	Normal	Normal	0		0		0	060327
At4g21020	Col-0	SALK_151565	060228	060512	P12400	RL03009		F10076	56.8	3.38	060530	molpercent	9.6837	2.3363	5.4769	16.139	0.7644	0.2944	1.0551	31.4233	2.0468	0.104	0.0304	1.2217	2.0042	1.7441	1.9945	1.1985	2.6339	2.1885	3.5555	3.1767	6.3953	1.1997	3.3332	090319	AAS1005	060522	Normal	Homogeneous	Homogeneous	Normal	Normal	0		0		0	060327
At2g44940	Col-0	SALK_087049	060228	060515	P12401	RL03083		F10076	55.3	3.16	060613	molpercent	13.1509	1.8357	4.7334	12.3464	0.2074	0.4068	1.382	34.4543	2.6695	0.0992	0.0768	0.9704	1.6882	1.5612	1.4943	0.8793	2.2379	1.8021	4.5145	2.6875	6.7873	0.9859	3.0289	090319	AAS1006	060601	Normal	Homogeneous	Homogeneous	Normal	Normal	0		0		0	060327
At1g09420	Col-0	SALK_131208	060228	060515	P12409	RL03053		F10076	57.8	2.99	060613	molpercent	9.1929	1.9993	5.1924	14.1625	0.9758	0.3412	1.6795	31.7145	2.9738	0.1283	0.0299	1.1957	1.9943	2.0241	2.0716	1.1801	2.4842	2.2254	4.0142	4.0868	5.4688	1.093	3.7718	090319	AAS1005	060601	Normal	Homogeneous	Homogeneous	Normal	Normal	0		0		0	060327
At1g77060	Col-0	SALK_151864	060228	060515	P12410	RL03081		F10076	57.3	3.11	060613	molpercent	19.0032	2.1716	5.2355	10.8286	0.2889	0.4432	1.9145	29.1408	1.8929	0.1157	0.1064	0.9405	1.4859	1.5777	1.631	0.8909	2.6149	1.9709	3.974	2.7196	7.4983	0.9003	2.6547	090319	AAS1006	060601	Normal	Homogeneous	Homogeneous	Normal	Normal	0		0		0	060327
At1g50490	Col-0	SALK_088157	060228	060515	P12413	RL03067		F10076																																								0	060327
At4g26640	Col-0	SALK_116115	060228	060515	P12416	RL03077		F10076	62.8	3.53	060613	molpercent	8.611	2.328	5.5981	16.1916	0.6814	0.3039	1.4896	28.5694	2.2499	0.1524	0.0423	1.4998	2.0627	2.0396	2.0935	1.1905	2.4465	2.276	4.2663	3.3917	8.0276	1.1475	3.3407	090319	AAS1005	060601	Normal	Homogeneous	Homogeneous	Normal	Normal	0		0		0	060327
At1g49630	Col-0	SALK_133220	060228	060515	P12422	RL03107		F10076	56.9	3.07	060613	molpercent	14.0048	1.8756	4.5562	14.3322	0.1658	0.569	2.3947	30.1165	3.0796	0.1635	0.0482	1.3224	1.6093	1.7806	1.8177	0.8358	2.0569	2.2385	4.5357	3.0161	5.6298	0.9231	2.9282	090319	AAS1006	060601	Normal	Homogeneous	Homogeneous	Normal	Normal	0		0		0	060327
At1g21610	Col-0	SALK_090109	060228	060515	P12428	RL03058		F10076	58.9	2.98	060613	molpercent	8.5217	2.1711	6.5117	13.9356	1.0208	0.3826	1.4476	25.1349	2.0625	0.1102	0.0211	1.5151	2.2539	2.0919	2.0076	1.28	2.4569	2.1136	4.3889	2.6626	13.3436	1.3261	3.24	090319	AAS1005	060601	Normal	Homogeneous	Homogeneous	Normal	Normal	0		0		0	060327
At1g19670	Col-0	SALK_119134	060228	060515	P12431	RL03096		F10076	55.4	3.46	060613	molpercent	12.1651	2.0073	4.9707	19.0491	0.0669	0.5372	1.6045	29.9283	2.4694	0.1306	0.088	1.0848	1.5726	1.6067	1.5887	0.8436	2.1227	1.8391	4.4517	2.6466	5.6185	0.8887	2.7191	090319	AAS1006	060601	Normal	Homogeneous	Homogeneous	Normal	Normal	0		0		0	060327
At1g74470	Col-0	SALK_135219	060228	060512	P12434	RL03004		F10076	57.9	3.04	060530	molpercent	7.9267	2.024	5.5144	14.2521	0.7104	0.2686	1.243	33.2047	3.5985	0.1066	0.1208	1.066	1.8598	1.7201	1.9025	1.1385	2.2724	2.0668	3.9107	3.5936	7.1755	1.1324	3.192	090319	AAS1005	060522	Normal	Homogeneous	Homogeneous	Normal	Normal	0		0		0	060327
At5g06930	Col-0	SALK_114553	060228	060515	P12437	RL03052		F10076	57.9	3.12	060613	molpercent	8.6668	2.0681	4.8806	14.7815	0.3663	0.2105	1.3908	33.5173	2.9966	0.1091	0.0506	1.0701	1.8349	1.8604	1.8618	1.1346	2.3782	1.9938	3.5081	4.0756	6.9242	1.1361	3.184	090319	AAS1005	060601	Normal	Homogeneous	Homogeneous	Normal	Normal	0		0		0	060327
At1g18730	Col-0	SALK_095654	060228	060512	P12438	RL03007		F10076	54.6	3.89	060530	molpercent	8.4008	2.4224	5.7145	18.5926	0.6329	0.2535	1.2512	29.9003	2.9673	0.1039	0.048	1.3635	1.9733	2.0793	2.0984	1.4764	2.837	2.014	3.5681	3.0484	4.5249	1.2007	3.5286	090319	AAS1005	060522	Normal	Homogeneous	Homogeneous	Normal	Normal	0		0		0	060327
At1g48280	Col-0	SALK_080607	060228	060515	P12439	RL03078		F10076	55.5	3.25	060613	molpercent	13.7967	2.3233	5.7697	12.4359	0.9231	0.7579	1.7682	27.3254	2.1018	0.1115	0.0331	1.2374	2.0923	2.0776	2.1983	1.0964	2.5553	2.3066	4.2235	2.9898	7.2698	1.296	3.3104	090319	AAS1005	060601	Normal	Homogeneous	Homogeneous	Normal	Normal	0		0		0	060327
At1g10760	Col	cs3093	060228	060512	P12440	RL03010		F10076	53.9	3.18	060530	molpercent	9.2021	2.3139	5.6437	19.5418	0.7532	0.3443	1.1397	27.8152	2.6367	0.1085	0.0522	1.3004	1.7185	1.7996	2.0808	1.2909	2.4484	1.9318	3.9462	3.2716	6.2299	1.0983	3.3325	090319	AAS1005	060522	Normal	Homogeneous	Homogeneous	Normal	Normal	0		0		1	060327
At5g43830	Col-0	SALK_016986	060324	060615	P12582	RL03359		F10077	56.5	3.55	060627	molpercent	9.4642	1.8636	6.5466	8.9818	0.0275	0.1899	1.2004	38.1378	4.5588	0.0971	0.0487	0.9532	1.6865	1.8994	0.9086	0.8714	2.0612	1.8826	4.6883	3.657	6.3776	0.7347	3.1634	090319	AAS1007	060620	Normal	Homogeneous	Heterogeneous	Darker than Normal	Normal	0		0		0	060420
At2g27980	Col-0	SALK_010667	060324	060615	P12583	RL03361		F10077	58.1	2.81	060627	molpercent	8.4115	0.9664	6.7675	11.9764	0.021	0.2917	1.0007	30.8295	3.4779	0.1014	0.082	0.7678	1.6401	1.4828	0.9492	0.6618	1.9654	3.3509	5.0944	3.5989	12.3573	0.7434	3.4624	090319	AAS1007	060620	Normal	Homogeneous	Homogeneous	Normal	Normal	0		0		0	060420
At2g01400	Col-0	SALK_010499	060324	060615	P12584	RL03356		F10077	55.7	2.72	060627	molpercent	8.9591	1.1807	6.2	11.2145	0.0452	0.2682	1.2543	30.2711	4.5714	0.1041	0.0847	0.7802	1.5306	1.6063	0.9728	0.7937	2.4052	2.9543	5.0704	2.8456	12.8124	0.8756	3.1995	090319	AAS1007	060620	Smaller than normal	Homogeneous	Homogeneous	Lighter than Normal	Normal	1	Round	0	Yellow	0	060420
At3g08950	Col-0	SALK_032461	060324	060615	P12587	RL03334		F10077	54.8	3.51	060627	molpercent	9.7377	1.8412	8.7486	11.5045	0.007	0.361	1.1933	30.4643	2.8412	0.0889	0.0713	0.877	1.6881	1.7554	0.958	0.8343	2.8844	4.2142	4.6994	2.4424	8.3514	0.9553	3.481	090319	AAS1007	060620	Normal	Homogeneous	Homogeneous	Normal	Normal	0		0		0	060420
At4g09620	Col-0	SALK_029851	060324	060615	P12588	RL03337		F10077	57.1	2.92	060627	molpercent	9.3089	1.238	7.3316	10.2073	0.0162	0.3673	1.4591	29.0592	2.7947	0.1008	0.0681	0.8544	1.6376	1.796	1.0272	0.8472	2.2502	3.1344	4.8204	2.2566	15.0914	0.8765	3.4568	090319	AAS1007	060620	Normal	Homogeneous	Homogeneous	Normal	Normal	0		0		0	060420
At5g63790	Col-0	SALK_030702	060324	060615	P12589	RL03330		F10077	56.8	3.24	060627	molpercent	9.5153	1.6086	7.4964	11.9338	0.0155	0.3142	1.3195	27.1554	3.8271	0.0768	0.0557	1.0318	1.8433	1.8983	1.0805	0.9615	2.6317	3.5479	4.2504	2.3995	12.4616	0.9956	3.5795	090319	AAS1007	060620	Normal	Homogeneous	Homogeneous	Normal	Normal	0		0		0	060420
At2g01590	Col-0	SALK_026614	060324	060615	P12590	RL03362		F10077	56.6	3.14	060627	molpercent	11.3502	1.1502	5.9589	10.9037	0.0277	0.407	0.8731	32.0965	4.4885	0.101	0.1084	0.9258	1.6312	1.8111	0.9955	0.7903	2.3606	2.821	4.8732	2.7092	9.4871	0.9713	3.1585	090319	AAS1007	060620	Normal	Homogeneous	Homogeneous	Normal	Normal	0		0		0	060420
At4g15640	Col-0	SALK_044671	060324	060615	P12594	RL03329		F10077	46.3	2.3	060627	molpercent	9.2861	1.0811	6.402	11.9474	0.0252	0.2579	1.0748	36.9837	3.5566	0.1052	0.06	0.6701	1.5044	1.4539	0.8875	0.7104	2.2681	3.0323	4.5844	2.8956	7.1704	0.7407	3.3021	090319	AAS1007	060620	Normal	Homogeneous	Homogeneous	Normal	Normal	0		0		0	060420
At5g62990	Col-0	SALK_044699	060324	060615	P12595	RL03327		F10077	57	3.09	060627	molpercent	9.076	1.4824	7.1896	12.0739	0.0154	0.2083	1.0807	34.1256	3.6977	0.1231	0.0277	1.0192	1.9327	1.8508	1.1896	0.7886	2.7909	2.0931	4.7055	3.275	6.7069	0.8612	3.6861	090319	AAS1007	060620	Normal	Heterogeneous	Homogeneous	Normal	Normal	1	Aborted	0		0	060420
At1g45207	Col-0	SALK_043331	060324	060615	P12601	RL03331		F10077	57.7	2.98	060627	molpercent	9.2467	1.3214	7.5116	11.0283	0.0324	0.2622	0.9379	31.0654	3.2859	0.0939	0.1145	0.8674	1.4139	1.3926	1.0058	0.7893	2.344	2.8931	4.5156	2.3979	13.5081	0.8984	3.074	090319	AAS1007	060620	Normal	Homogeneous	Homogeneous	Normal	Normal	0		0		0	060420
At3g53120	Col-0	SALK_042859	060324	060615	P12602	RL03363		F10077	56.7	3.4	060627	molpercent	5.4885	1.3543	5.3962	6.4983	0.0169	0.1441	2.0144	38.9255	4.591	0.0717	0.0662	1.3458	2.0003	1.9867	1.3503	0.7338	2.46	2.2726	6.4203	3.141	9.0794	1.0494	3.5936	090319	AAS1010	060622	Normal	Homogeneous	Homogeneous	Lighter than Normal	Normal	0		0		0	060420
At5g19760	Col-0	SALK_017483	060324	060615	P12604	RL03336		F10077	59.7	3.16	060627	molpercent	8.8977	1.2397	7.1648	10.9059	0.0147	0.2875	1.4835	27.5732	3.7527	0.1042	0.0376	1.2631	1.767	1.7849	1.1431	0.8185	2.4711	3.017	5.1646	2.8745	13.7656	0.8893	3.5798	090319	AAS1007	060620	Normal	Homogeneous	Homogeneous	Normal	Normal	0		0		0	060420
At1g24180	Col-0	SALK_010286	060324	060615	P12609	RL03353		F10077	53.5	3.66	060627	molpercent	8.1865	2.3768	5.3967	6.799	0.0484	0.1588	0.8096	26.5303	3.5934	0.0811	0.0694	2.0489	2.0889	1.9426	1.107	0.8664	3.0237	2.0822	6.6182	3.5668	17.5886	1.1079	3.9087	090319	AAS1007	060620	Larger than normal	Homogeneous	Homogeneous	Normal	Normal	1	Round	0		0	060420
At2g25300	Col-0	SALK_009405	060324	060615	P12610	RL03328		F10077	51.4	2.67	060627	molpercent	8.272	1.2455	6.8191	12.0911	0.0192	0.3583	1.2288	29.6768	3.8828	0.1089	0.0088	0.9241	1.5562	1.517	1.0255	0.7324	2.2026	4.1946	4.6334	2.8006	12.5259	0.9112	3.2651	090319	AAS1007	060620	Normal	Homogeneous	Homogeneous	Normal	Normal	0		0		0	060420
At5g53930	Col-0	SALK_008995	060324	060615	P12611	RL03332		F10077	54.8	2.94	060627	molpercent	8.8218	1.6189	7.3534	11.0036	0.023	0.2377	1.0963	30.0958	3.9859	0.1059	0.0609	0.8404	1.5241	1.6034	0.952	0.7471	2.7348	2.1373	4.5282	2.4859	14.3611	0.8715	2.8111	090319	AAS1007	060620	Normal	Homogeneous	Homogeneous	Normal	Normal	0		0		0	060420
At1g26160	Col-0	SALK_005997	060324	060615	P12612	RL03338		F10077	57.1	2.83	060627	molpercent	9.7835	1.1724	6.6847	11.9827	0.0126	0.1303	0.8313	34.1954	3.1219	0.0945	0.0249	0.7971	1.6869	1.664	1.0977	0.8383	2.4617	2.2619	5.1099	2.9874	8.369	0.9419	3.7499	090319	AAS1007	060620	Normal	Homogeneous	Homogeneous	Normal	Normal	0		0		0	060420
At5g58630	Col-0	SALK_002968	060324	060615	P12613	RL03335		F10077	56.2	3.55	060627	molpercent	9.4283	1.5939	7.4776	12.0741	0.0279	0.2389	1.1666	29.0613	4.2208	0.0882	0.1189	1.0894	1.7907	1.8207	1.1401	0.8704	2.5269	2.6244	4.916	2.5448	10.4904	1.0054	3.6844	090319	AAS1007	060620	Normal	Homogeneous	Homogeneous	Normal	Normal	0		0		0	060420
At1g76560	Col-0	SALK_018360	060324	060615	P12615	RL03339		F10077	56.3	2.87	060627	molpercent	8.8597	1.2385	6.7315	10.6608	0.0258	0.2892	1.136	30.59	2.7622	0.0893	0.0699	0.8487	1.5473	1.6745	1.0484	0.8147	2.3804	3.7089	4.1573	2.2614	14.8698	0.935	3.3005	090319	AAS1007	060620	Normal	Homogeneous	Homogeneous	Normal	Normal	0		0		0	060420
At5g61470	Col-0	SALK_020153	060324	060615	P12616	RL03333		F10077	57.3	3.23	060627	molpercent	8.9312	1.7648	7.7675	11.331	0.0197	0.3166	1.383	26.8873	3.0901	0.1006	0.0642	1.0398	1.7773	1.7418	1.0957	0.8363	2.6271	4.8952	4.42	2.5311	13.1888	0.9772	3.2138	090319	AAS1007	060620	Normal	Homogeneous	Homogeneous	Lighter than Normal	Normal	0		0		0	060420
At5g54890	Col-0	SALK_020176	060324	060615	P12617	RL03326		F10077	56.5	2.75	060627	molpercent	7.3959	1.0525	6.4393	11.8778	0.0248	0.1452	0.8898	34.6219	2.4338	0.0814	0.0601	0.7911	1.3702	1.3227	0.8814	0.6898	2.1427	2.4908	4.5577	2.1779	14.501	0.8953	3.157	090319	AAS1007	060620	Normal	Homogeneous	Homogeneous	Normal	Normal	0		0		0	060420
At5g42860	Col-0	SALK_020785	060324	060615	P12618	RL03352		F10077	59.1	2.85	060627	molpercent	9.3323	1.1935	6.6748	10.6725	0.0086	0.1947	0.8665	28.4368	2.882	0.085	0.0052	1.0333	1.5427	1.6737	0.9905	0.7934	2.395	2.6249	4.5038	2.3885	17.5302	0.8659	3.3064	090319	AAS1007	060620	Normal	Homogeneous	Homogeneous	Normal	Normal	0		0		0	060420
At3g04860	Col-0	SALK_021943	060324	060615	P12619	RL03357		F10077	57.5	2.86	060627	molpercent	10.897	1.3446	6.9307	11.3225	0.0256	0.294	1.5756	29.0722	3.5531	0.1136	0.0433	0.8566	1.8322	1.8007	1.0066	0.8148	2.6601	2.5826	4.8361	2.6814	11.5628	0.8867	3.3073	090319	AAS1007	060620	Normal	Homogeneous	Homogeneous	Normal	Normal	0		0		0	060420
At5g41080	Col-0	SALK_047427	060324	060615	P12621	RL03360		F10077	54	3.26	060627	molpercent	9.0983	1.8938	6.8286	11.1439	0.0086	0.0958	0.8593	33.0882	3.222	0.0727	0.0995	1.0555	1.9086	1.8441	1.1758	0.9953	3.0638	2.1633	4.9936	3.482	8.3974	0.9542	3.5556	090319	AAS1007	060620	Normal	Homogeneous	Homogeneous	Normal	Normal	0		0		0	060420
At1g62180	Col-0	SALK_035546	060324	060615	P12624	RL03358		F10077	59.1	2.97	060627	molpercent	9.9967	1.3793	6.6209	11.0498	0.0473	0.1526	0.8333	32.6592	3.2993	0.103	0.0952	0.8328	1.932	1.7326	0.9813	0.8535	2.4287	1.9943	4.852	3.0407	10.8377	0.913	3.3648	090319	AAS1007	060620	Normal	Homogeneous	Homogeneous	Normal	Normal	0		0		0	060420
At3g54870	Col-0	SALK_035063	060324	060615	P12625	RL03351		F10077	54.8	3.13	060627	molpercent	10.6151	1.1832	6.548	11.8641	0.0343	0.3119	1.2385	28.8189	3.56	0.1004	0.0926	1.0865	1.6946	1.7743	1.0866	0.7016	2.3591	3.1828	4.666	2.5722	12.1963	0.9025	3.4105	090319	AAS1007	060620	Normal	Homogeneous	Homogeneous	Normal	Normal	0		0		0	060420
At3g18660	Col-0	SALK_046841	060324	060615	P12628	RL03355		F10077	54.9	2.82	060627	molpercent	9.1283	1.1839	6.8417	12.1202	0.0254	0.2711	1.032	32.4326	4.0107	0.1004	0.0847	0.9033	1.6797	1.7832	0.9816	0.8961	2.6246	3.5198	4.7773	2.9987	8.2748	0.8901	3.44	090319	AAS1007	060620	Normal	Homogeneous	Homogeneous	Normal	Normal	0		0		0	060420
At5g41110	Col-0	SALK_075966	060324	060615	P12565	RL03345		F10078	54.3	2.95	060627	molpercent	7.1738	1.7056	6.4941	11.2921	0.018	0.2629	1.0627	26.5179	3.4244	0.1158	0.0285	1.2351	1.7805	1.6304	0.9977	0.8033	2.6425	10.0839	4.0426	2.5392	12.0296	0.9148	3.2045	090319	AAS1007	060620	Normal	Homogeneous	Homogeneous	Normal	Normal	0		0		0	060420
At5g61210	Col-0	SALK_075519	060324	060615	P12566	RL03341		F10078	55.8	3	060627	molpercent	8.2861	1.1695	5.8291	12.636	0.0073	0.3726	1.6008	31.5351	3.665	0.1134	0.0531	0.8699	1.7011	1.7898	1.0282	0.7822	2.3643	3.1068	4.6207	2.6867	11.5301	0.8683	3.3837	090319	AAS1007	060620	Normal	Homogeneous	Homogeneous	Normal	Normal	0		0		0	060420
At1g54060	Col-0	SALK_074897	060324	060615	P12567	RL03311		F10078	55.8	3.18	060627	molpercent	7.3689	1.6865	5.8638	11.5411	0.0113	0.4511	1.9397	33.4796	3.1635	0.1167	0.0314	1.0785	1.6639	1.8978	1.1393	0.6145	2.9719	4.7371	4.3771	2.088	9.7365	0.8641	3.1775	090319	AAS1007	060620	Normal	Homogeneous	Homogeneous	Normal	Normal	0		0		0	060420
At1g59900	Col-0	SALK_074384	060324	060615	P12568	RL03315		F10078	56.4	3.33	060627	molpercent	9.4928	1.4959	5.9879	12.303	0.0178	0.5248	2.5655	29.6205	1.7994	0.1409	0.058	1.0816	1.8373	2.1277	1.2482	0.8415	2.8533	3.8946	4.6278	2.6166	10.226	0.9933	3.6457	090319	AAS1007	060620	Normal	Homogeneous	Homogeneous	Normal	Normal	0		0		0	060420
At5g59600	Col-0	SALK_072473	060324	060615	P12569	RL03319		F10078	59	3.55	060627	molpercent	7.2258	1.4613	6.8198	12.6061	0.0249	0.3935	1.3232	34.0353	2.6711	0.1195	0.0865	0.9184	1.5299	1.6311	1.156	0.8091	2.3525	3.6811	4.7365	2.3232	10.0786	0.9318	3.085	090319	AAS1007	060620	Normal	Homogeneous	Homogeneous	Normal	Normal	0		0		0	060420
At5g13770	Col-0	SALK_051012	060324	060615	P12592	RL03321		F10078	56.7	2.86	060627	molpercent	8.9406	1.3542	7.5637	12.6575	0.0191	0.1812	0.9108	33.781	3.2528	0.1067	0.0334	1.0317	1.5095	1.3019	0.8884	0.7708	2.5754	2.3678	4.5732	2.7207	9.6724	0.8259	2.9611	090319	AAS1007	060620	Normal	Homogeneous	Homogeneous	Normal	Normal	0		0		0	060420
At5g51195	Col-0	SALK_053308	060324	060615	P12593	RL03317		F10078	55.4	3.01	060627	molpercent	7.4804	1.3312	6.7447	12.1216	0.0197	0.2563	1.1378	35.3778	2.6481	0.1004	0.0644	1.0603	1.4614	1.3851	0.952	0.8089	2.465	2.2249	4.3955	2.389	11.4838	0.9552	3.1364	090319	AAS1007	060620	Normal	Homogeneous	Homogeneous	Normal	Normal	0		0		0	060420
At2g26840	Col-0	SALK_050926	060324	060615	P12597	RL03325		F10078	57.4	3.78	060627	molpercent	8.8866	1.5685	6.921	12.8021	0.0313	0.2759	0.9905	34.1001	4.5654	0.0984	0.1044	1.0172	1.5742	1.5471	1.0353	0.8894	2.7673	2.8444	4.8902	2.7629	6.0527	0.9041	3.3708	090319	AAS1007	060620	Larger than normal	Heterogeneous	Homogeneous	Lighter than Normal	Normal	0		0		0	060420
At1g18730	Col-0	SALK_056498	060324	060615	P12598	RL03343		F10078	56.6	3.23	060627	molpercent	7.7418	1.5756	7.0381	10.6997	0.0367	0.3096	1.1192	27.4884	2.4127	0.1008	0.0927	1.1568	1.6099	1.7188	1.0899	0.8107	2.4442	11.1734	4.4575	2.5388	9.9381	0.9351	3.5115	090319	AAS1007	060620	Normal	Homogeneous	Homogeneous	Normal	Normal	0		0		0	060420
At5g57390	Col-0	SALK_059254	060324	060615	P12600	RL03354		F10078	57.7	3.42	060627	molpercent	9.9822	1.5981	6.3635	11.1152	0.0255	0.6985	2.0574	29.1786	3.3734	0.1062	0.0515	1.025	2.2144	2.5503	1.3891	0.8232	2.9101	4.0342	4.8593	2.3759	8.5123	0.9541	3.8017	090319	AAS1007	060620	Normal	Homogeneous	Homogeneous	Normal	Normal	0		0		0	060420
At1g72080	Col-0	SALK_068203	060324	060615	P12689	RL03342		F10078	55.7	3.36	060627	molpercent	7.6652	1.2911	6.263	11.4775	0.0252	0.4643	0.9152	27.906	3.6663	0.0976	0.0756	1.4124	1.7616	2.0016	0.9751	0.7504	2.6321	10.7245	4.2422	3.1756	8.0115	0.8272	3.639	090319	AAS1007	060620	Normal	Homogeneous	Homogeneous	Normal	Normal	0		0		0	060420
At1g72020	Col-0	SALK_064653	060324	060615	P12690	RL03312		F10078	58.3	3.03	060627	molpercent	6.2966	1.2479	6.1721	11.4796	0.028	0.4036	1.5549	32.4267	2.6081	0.12	0.0793	1.0026	1.594	1.7365	1.0793	0.7454	2.4526	4.6883	4.2873	2.5044	13.5836	0.8762	3.0331	090319	AAS1007	060620	Normal	Homogeneous	Homogeneous	Normal	Normal	0		0		0	060420
At4g17440	Col-0	SALK_063247	060324	060615	P12691	RL03316		F10078	58.2	3.12	060627	molpercent	5.9973	1.375	5.9934	11.6692	0.0146	0.2948	1.5455	31.5373	2.8088	0.1174	0.0701	0.9769	1.541	1.4722	1.0284	0.7823	2.2088	8.2674	4.3242	2.2708	11.5471	0.8465	3.311	090319	AAS1007	060620	Normal	Homogeneous	Homogeneous	Normal	Normal	0		0		0	060420
At5g55270	Col-0	SALK_061513	060324	060615	P12692	RL03320		F10078	60.9	3.64	060627	molpercent	7.0151	1.7039	6.8957	10.8874	0.0236	0.1699	0.9826	36.0024	2.6472	0.108	0.0692	1.1021	1.6112	1.485	1.0093	0.8646	2.6837	2.5899	4.0735	2.4216	11.5315	0.957	3.1652	090319	AAS1007	060620	Normal	Homogeneous	Homogeneous	Normal	Normal	0		0		0	060420
At5g27860	Col-0	SALK_060886	060324	060615	P12693	RL03324		F10078	56.7	3.14	060627	molpercent	6.7924	1.9301	6.0989	8.89	0.0451	0.4682	5.2673	24.2253	2.9753	0.1731	0.066	1.9285	2.5631	1.9302	0.9877	0.7258	2.0822	16.2236	5.1	2.7981	3.6913	0.7822	4.2557	090319	AAS1007	060620	Normal	Homogeneous	Homogeneous	Normal	Normal	0		0		0	060420
At1g70570	Col-0	SALK_078468	060324	060615	P12695	RL03350		F10078	55.5	3.08	060627	molpercent	8.0176	1.2298	5.9276	11.7152	0.0331	0.4519	2.0143	27.8272	3.9004	0.1405	0.0324	1.0553	1.9801	2.0325	1.2486	0.7117	2.2753	7.6192	4.4595	2.9968	9.4696	0.8938	3.9677	090319	AAS1007	060620	Normal	Homogeneous	Homogeneous	Normal	Normal	0		0		0	060420
At5g04770	Col-0	SALK_082408	060324	060615	P12696	RL03348		F10078	56.2	3.2	060627	molpercent	6.7221	1.0808	4.4083	8.1424	0.0338	1.0438	2.0923	18.8153	3.681	0.1309	0.0877	0.967	2.9674	2.9006	1.0353	0.5754	2.7186	21.8977	4.2292	3.6119	6.9552	0.738	5.1653	090319	AAS1007	060620	Normal	Homogeneous	Homogeneous	Normal	Normal	0		0		0	060420
At5g27340	Col-0	SALK_071875	060324	060615	P12697	RL03347		F10078	56.6	2.76	060627	molpercent	8.2281	1.0986	6.1695	11.4388	0.03	0.1911	0.9637	31.8144	4.5861	0.0885	0.0617	0.7905	1.5141	1.4597	0.9363	0.878	2.1837	2.7234	4.826	2.4093	13.6587	0.8822	3.0678	090319	AAS1007	060620	Normal	Homogeneous	Homogeneous	Normal	Normal	0		0		0	060420
At4g38510	Col-0	SALK_070162	060324	060615	P12698	RL03349		F10078	57.5	3.19	060627	molpercent	8.3494	1.4171	6.5883	12.3345	0.0179	0.3988	1.6086	28.904	3.7501	0.1	0.0354	0.9407	1.8119	1.9301	1.176	0.9089	2.3936	4.0923	4.7706	3.2177	10.7318	0.9375	3.5847	090319	AAS1007	060620	Normal	Homogeneous	Homogeneous	Normal	Normal	0		0		0	060420
At5g52660	Col-0	SALK_069978	060324	060615	P12699	RL03344		F10078	56.3	3.63	060627	molpercent	7.83	1.7908	6.1585	11.8951	0.0166	0.6381	2.3969	27.0997	4.0384	0.1762	0.0707	1.471	2.4337	2.9169	1.4063	0.8506	2.9239	8.5201	4.6078	2.5974	4.8262	0.9645	4.3708	090319	AAS1007	060620	Normal	Homogeneous	Homogeneous	Normal	Normal	0		0		0	060420
At1g27690	Col-0	SALK_086441	060324	060615	P12701	RL03314		F10078	57.6	3.1	060627	molpercent	6.7171	1.3221	6.2327	12.6598	0.0229	0.3195	1.4997	34.624	1.9625	0.1162	0.1316	0.9102	1.5767	1.5579	1.0938	0.7706	2.4196	3.0955	4.4312	2.6336	11.7737	0.8694	3.2596	090319	AAS1007	060620	Normal	Homogeneous	Homogeneous	Normal	Normal	0		0		0	060420
At1g68550	Col-0	SALK_084716	060324	060615	P12702	RL03318		F10078	57.7	3.2	060627	molpercent	6.9344	1.6713	7.3667	12.5197	0.0265	0.1695	0.8811	34.2525	2.8493	0.091	0.0471	0.9857	1.4345	1.2712	0.9463	0.7876	2.9878	2.253	4.1876	2.8006	11.6386	0.9113	2.9866	090319	AAS1007	060620	Normal	Homogeneous	Homogeneous	Normal	Normal	0		0		0	060420
At2g40400	Col-0	SALK_082660	060324	060615	P12703	RL03322		F10078	55.1	2.81	060627	molpercent	8.2287	1.2546	7.2663	11.7958	0.0291	0.2603	1.4716	34.9466	3.5957	0.1206	0.0827	0.9781	1.686	1.5818	0.9368	0.8637	2.3809	2.8143	5.0998	2.8125	7.6875	0.8728	3.2334	090319	AAS1007	060620	Normal	Homogeneous	Homogeneous	Normal	Normal	0		0		0	060420
At1g18360	Col-0	SALK_072002	060324	060615	P12704	RL03323		F10078	51.5	2.95	060627	molpercent	8.2406	1.5758	6.1217	11.1484	0.0282	0.2165	2.1425	29.7186	3.5526	0.1247	0.0295	1.2935	2.3157	2.7955	1.1052	0.7457	2.5424	2.8867	5.1385	2.6425	10.5905	0.9184	4.1264	090319	AAS1007	060620	Larger than normal	Homogeneous	Homogeneous	Normal	Normal	0		0		0	060420
At4g13130	Col-0	SALK_088339	060324	060615	P12706	RL03340		F10078	53.4	2.85	060627	molpercent	9.3258	1.2443	5.5772	12.3595	0.0339	0.2977	1.3629	29.3984	4.3569	0.1256	0.0431	1.202	1.9198	1.8158	1.2032	0.7436	2.3134	3.833	5.7684	3.5627	8.6722	0.9651	3.8754	090319	AAS1007	060620	Normal	Homogeneous	Heterogeneous	Darker than Normal	Normal	0		0		0	060420
At4g13500	Col-0	SALK_091322	060324	060615	P12710	RL03346		F10078	56.3	3.3	060627	molpercent	9.1387	1.9872	7.3502	11.1726	0.0394	0.2194	1.0475	29.5549	3.3504	0.0887	0.0469	1.1046	1.7431	1.7065	1.0735	0.9346	2.9316	3.51	4.7229	2.2542	11.8084	0.9625	3.2524	090319	AAS1007	060620	Normal	Homogeneous	Homogeneous	Normal	Normal	0		0		0	060420
At3g03760	Col-0	SALK_054710	060324	060615	P12717	RL03313		F10078	56.3	2.63	060627	molpercent	6.4844	1.0695	6.163	13.1346	0.0275	0.1783	0.9901	37.6787	2.846	0.1113	0.0742	0.831	1.5125	1.3628	0.9377	0.726	2.4162	3.1686	4.8288	2.1751	9.3021	0.7891	3.1923	090319	AAS1007	060620	Normal	Homogeneous	Homogeneous	Normal	Normal	0		0		0	060420
At5g22150	Col-0	SALK_102524	060324	060613	P12450	RL03216		F10079	57.6	3.32	060627	molpercent	5.7028	1.1702	5.3365	14.4882	0.042	0.1769	0.8793	39.3634	3.2785	0.091	0.0747	0.9731	1.5981	1.0801	1.0134	0.7441	2.1593	2.5561	4.6374	2.4505	8.3884	0.778	3.018	090319	AAS1007	060620	Normal	Homogeneous	Homogeneous	Normal	Normal	0		0		0	060420
At5g65460	Col-0	SALK_099639	060324	060613	P12455	RL03207		F10079	58.5	3.49	060627	molpercent	7.3824	1.332	6.3419	13.0545	0.0268	0.2071	1.4873	39.3991	3.2251	0.1352	0.0379	0.892	1.6883	1.635	0.9339	0.6618	2.426	2.7784	4.0897	2.3964	6.2184	0.7693	2.8814	090319	AAS1007	060620	Normal	Homogeneous	Homogeneous	Normal	Normal	0		0		0	060420
At4g08940	Col-0	SALK_095521	060324	060613	P12456	RL03213		F10079	56.9	3.21	060627	molpercent	5.8193	1.6207	5.4152	12.3565	0.037	0.365	1.327	28.0235	3.3291	0.1291	0.0472	1.5786	1.7262	1.6874	1.0946	0.6449	2.4309	10.4959	4.0893	2.6353	11.4028	0.817	2.9273	090319	AAS1007	060620	Normal	Homogeneous	Homogeneous	Normal	Normal	0		0		0	060420
At5g57345	Col-0	SALK_094836	060324	060613	P12457	RL03212		F10079	58.9	3.28	060627	molpercent	6.3471	1.7208	7.1245	12.7474	0.0371	0.331	1.6909	31.1008	3.1657	0.111	0.0453	0.9637	1.7785	1.6687	1.3646	0.7701	2.4567	4.8102	4.4012	2.5045	10.6999	0.9705	3.1898	090319	AAS1007	060620	Normal	Homogeneous	Homogeneous	Normal	Normal	0		0		0	060420
At1g62600	Col-0	SALK_114012	060324	060613	P12459	RL03215		F10079	57.8	3.48	060627	molpercent	7.0668	1.7011	6.4865	11.3762	0.0354	0.3322	2.2758	37.1656	2.7081	0.147	0.0578	1.1081	1.8578	1.6158	1.5506	0.7894	2.228	4.4919	4.6497	2.9099	4.8601	0.9007	3.6853	090319	AAS1007	060620	Normal	Homogeneous	Homogeneous	Normal	Normal	0		0		0	060420
At4g14000	Col-0	SALK_116466	060324	060613	P12460	RL03218		F10079	45.1	2.7	060627	molpercent	6.4176	1.3396	6.7807	13.3245	0.0202	0.2106	1.2737	40.7308	2.4253	0.1002	0.0486	1.0596	1.6994	1.3923	0.9992	0.8341	2.4164	2.6353	4.9907	2.509	4.7397	0.815	3.2376	090319	AAS1007	060620	Normal	Homogeneous	Homogeneous	Normal	Normal	0		0		0	060420
At5g41960	Col-0	SALK_121446	060324	060613	P12635	RL03210		F10079	58.6	3.37	060627	molpercent	5.7038	1.603	6.6906	13.3959	0.0322	0.2088	1.3938	37.428	2.4531	0.1224	0.0437	1.1311	1.5564	1.3553	1.1111	0.7115	2.3736	2.7181	4.1294	2.991	9.137	0.8323	2.878	090319	AAS1007	060620	Normal	Homogeneous	Homogeneous	Normal	Normal	0		0		0	060420
At3g16080	Col-0	SALK_106983	060324	060613	P12636	RL03211		F10079	57.4	3.56	060627	molpercent	6.372	1.726	6.1483	13.2164	0.0278	0.2104	1.2281	35.464	3.2723	0.0998	0.0506	1.1665	1.5408	1.3257	1.081	0.7982	2.4713	2.1358	4.1035	2.4112	11.4209	0.9065	2.8229	090319	AAS1007	060620	Normal	Homogeneous	Homogeneous	Normal	Normal	0		0		0	060420
At4g30180	Col-0	SALK_107712	060324	060613	P12637	RL03204		F10079	58	3.49	060627	molpercent	5.787	1.5518	6.7731	13.3749	0.0327	0.2035	1.3963	38.1745	3.3606	0.1161	0.054	1.1894	1.4066	1.2425	0.996	0.6348	2.2388	2.5342	4.4064	2.502	8.524	0.7987	2.7021	090319	AAS1007	060620	Normal	Homogeneous	Homogeneous	Normal	Normal	0		0		0	060420
At4g02800	Col-0	SALK_108010	060324	060613	P12638	RL03208		F10079	56.7	3.6	060627	molpercent	6.9795	2.4718	8.4222	10.5327	0.0351	0.1648	1.402	32.8235	3.2662	0.1049	0.0878	1.7649	1.8191	1.5249	1.3431	0.8947	2.218	2.356	4.8208	2.6164	10.0009	1.0376	3.3133	090319	AAS1007	060620	Normal	Homogeneous	Heterogeneous	Lighter than Normal	Normal	0		0		0	060420
At5g61080	Col-0	SALK_109010	060324	060613	P12639	RL03202		F10079	56.6	3.24	060627	molpercent	5.6311	1.2731	6.1183	13.0274	0.025	0.1466	1.2215	41.1586	3.0591	0.1115	0.0242	1.0068	1.4444	1.1843	0.9358	0.6256	2.2333	2.1112	4.2729	2.3573	8.5312	0.8033	2.6975	090319	AAS1007	060620	Normal	Homogeneous	Homogeneous	Normal	Normal	0		0		0	060420
At4g25990	Col-0	SALK_131539	060324	060613	P12641	RL03219		F10079	86.1	5	060627	molpercent	6.3895	1.3563	6.5746	14.7275	0.0315	0.2679	1.4594	39.5669	1.617	0.1369	0.0408	0.9727	1.669	1.6239	1.1784	0.8188	2.3814	2.5951	4.7578	3.0148	4.6475	0.8543	3.3179	090319	AAS1007	060620	Normal	Homogeneous	Homogeneous	Normal	Normal	0		0		0	060420
At1g53260	Col-0	SALK_128737	060324	060613	P12642	RL03217		F10079	55.9	3.11	060627	molpercent	5.9375	1.2306	5.9611	14.3923	0.0357	0.2173	1.5645	37.6398	2.6621	0.1186	0.0393	1.0768	1.6388	1.3298	1.1627	0.6836	2.1993	2.3844	4.8895	2.5609	8.3846	0.8547	3.0362	090319	AAS1007	060620	Normal	Homogeneous	Homogeneous	Normal	Normal	0		0		0	060420
At1g11800	Col-0	SALK_126721	060324	060613	P12643	RL03214		F10079	57	3.73	060627	molpercent	4.744	2.5898	4.6214	10.0116	0.0202	0.6056	3.1403	28.8167	2.6056	0.1513	0.0608	2.1811	1.85	2.0161	1.0403	0.5782	3.0942	14.7019	3.8918	3.0303	6.359	0.7468	3.1431	090319	AAS1007	060620	Normal	Homogeneous	Homogeneous	Normal	Normal	0		0		0	060420
At4g28210	Col-0	SALK_122771	060324	060613	P12645	RL03209		F10079	58.7	3.38	060627	molpercent	6.5454	1.4076	6.1238	13.3431	0.0186	0.297	1.4381	36.2115	2.6186	0.1243	0.0694	1.1889	1.5454	1.4783	1.2038	0.6836	2.312	3.9404	4.3477	2.514	8.8993	0.8747	2.8145	090319	AAS1007	060620	Normal	Homogeneous	Homogeneous	Normal	Normal	0		0		0	060420
At2g24300	Col-0	SALK_152033	060324	060613	P12647	RL03225		F10079	56.9	3.32	060627	molpercent	7.068	1.6215	6.8778	12.8187	0.0244	0.1989	1.5107	37.908	2.6338	0.1147	0.063	0.909	1.5963	1.5875	1.0997	0.7529	2.6993	3.089	4.3393	2.5176	6.5993	0.8889	3.0818	090319	AAS1007	060620	Normal	Homogeneous	Homogeneous	Normal	Normal	0		0		0	060420
	Col	SSB4	060324	060613	P12648	RL03224		F10079	57.7	2.9	060627	molpercent	7.2003	1.3218	5.3918	11.0798	0.0237	0.3545	1.4465	26.9503	2.8522	0.1403	0.0713	1.2135	1.8319	1.8145	1.1725	0.665	2.0791	3.9801	4.6828	2.0693	20.0198	0.8967	2.7422	090319	AAS1007	060620	Normal	Homogeneous	Homogeneous	Normal	Normal	0		0		0	060420
	Col	SSB4	060324	060613	P12649	RL03223		F10079	58.4	2.91	060627	molpercent	6.3743	1.2369	6.114	12.7507	0.024	0.1762	0.9294	33.7182	2.2949	0.1054	0.0394	1.0444	1.6494	1.3628	1.0199	0.7372	2.1741	2.6062	4.4103	2.3471	15.0123	0.9452	2.9276	090319	AAS1007	060620	Normal	Homogeneous	Homogeneous	Normal	Normal	0		0		0	060420
At5g65300	Col-0	SALK_133788	060324	060613	P12650	RL03220		F10079	53.8	3.15	060627	molpercent	6.9105	1.7353	6.8988	13.6352	0.0243	0.1234	0.8521	29.8955	2.0031	0.1075	0.0577	1.5018	2.0093	2.0628	1.1388	0.876	2.7763	2.1488	4.0976	2.4129	14.3164	0.9336	3.4825	090319	AAS1007	060620	Normal	Homogeneous	Homogeneous	Normal	Normal	0		0		0	060420
At5g56220	Col-0	SALK_132425	060324	060613	P12651	RL03221		F10079	62.2	3.62	060627	molpercent	6.3195	1.4702	6.8261	13.7179	0.0231	0.173	0.9537	38.0614	2.2957	0.1054	0.0497	1.0892	1.6651	1.3435	0.9496	0.8584	2.5624	2.5973	4.6036	2.473	7.986	0.8444	3.032	090319	AAS1007	060620	Normal	Homogeneous	Homogeneous	Normal	Normal	0		0		0	060420
At4g30580	Col-0	SALK_133805	060324	060613	P12653	RL03205		F10079	58.5	3.54	060627	molpercent	6.665	2.2601	5.1147	8.2861	0.029	0.529	3.4431	27.4491	4.2928	0.1735	0.0327	1.8161	2.3416	3.0448	1.8905	0.6149	2.7879	10.6463	4.3198	3.0872	6.2009	0.9477	4.0274	090319	AAS1007	060620	Normal	Heterogeneous	Heterogeneous	Darker than Normal	Dull	1	Elongated;Aborted	0		0	060420
At1g08630	Col-0	SALK_134724	060324	060613	P12654	RL03206		F10079	60.4	3.26	060627	molpercent	2.4786	0.7587	2.2569	4.0748	0.2507	0.0916	0.658	15.2137	2.1562	0.0489	0.0592	0.5112	0.6016	0.55	0.5212	0.2641	0.94	2.2654	1.5899	57.7116	5.7322	0.3584	0.9069	090319	AAS1007	060620	Normal	Homogeneous	Homogeneous	Normal	Normal	0		0		0	060420
At3g04160	Col-0	SALK_142557	060324	060613	P12655	RL03203		F10079	58.7	3.27	060627	molpercent	5.8096	1.7324	6.6783	13.8689	0.0233	0.2241	1.4578	37.4639	2.8379	0.1136	0.0558	1.0841	1.3866	1.2294	1.1206	0.665	2.2175	3.1917	3.9841	2.2708	8.9892	0.861	2.7345	090319	AAS1007	060620	Normal	Homogeneous	Homogeneous	Normal	Normal	0		0		0	060420
At4g10000	Col-0	SALK_142582	060324	060613	P12656	RL03201		F10079	58.5	3.56	060627	molpercent	5.8911	1.597	6.903	12.1691	0.0315	0.148	1.2817	39.9069	2.7767	0.1108	0.0922	1.0787	1.4217	1.1935	0.9457	0.7747	2.2959	2.4544	4.2676	2.725	8.4103	0.8253	2.6994	090319	AAS1007	060620	Normal	Homogeneous	Homogeneous	Normal	Normal	0		0		0	060420
At4g17310	Col-0	SALK_149848	060324	060613	P12657	RL03222		F10079	61.9	3.25	060627	molpercent	6.4292	1.3015	6.3414	12.5951	0.0243	0.1998	1.1113	36.0439	3.548	0.1141	0.0257	1.032	1.5978	1.4443	1.1024	0.7584	2.3512	2.5771	3.9701	2.4201	11.2816	0.8862	2.8445	090319	AAS1007	060620	Normal	Homogeneous	Homogeneous	Normal	Normal	0		0		0	060420
At5g62990	Col-0	SALK_044699	060324	060613	P12441	RL03241		F10080	57.9	3.08	060710	molpercent	5.5731	1.2508	5.3788	13.5135	0.041	0.3238	1.2922	29.4957	2.0795	0.1576	0.0285	1.4441	1.8339	1.7971	1.3377	0.6983	2.049	3.4351	4.1266	3.7813	15.9632	0.9771	3.422	090319	AAS1008	060622	Normal	Homogeneous	Homogeneous	Normal	Normal	0		0		0	060420
At1g72010	Col-0	SALK_045755	060324	060613	P12442	RL03247		F10080	58.9	3.13	060710	molpercent	6.2838	1.3538	5.5129	14.6355	0.0306	0.3622	1.9699	32.7514	2.592	0.1499	0.0709	1.0511	1.6164	1.8015	1.1123	0.7804	2.3226	3.7913	4.3672	2.8585	10.3418	0.9699	3.2741	090319	AAS1008	060622	Normal	Homogeneous	Homogeneous	Normal	Normal	0		0		0	060420
At3g18660	Col-0	SALK_046841	060324	060613	P12444	RL03248		F10080	58.4	2.71	060710	molpercent	5.4249	0.9514	5.685	13.9196	0.0344	0.2523	0.9637	33.0039	3.3178	0.0936	0.0968	0.8083	1.3384	1.2385	0.9003	0.6172	1.9998	3.071	4.4755	2.6636	15.3359	0.928	2.8801	090319	AAS1008	060622	Normal	Homogeneous	Homogeneous	Normal	Normal	0		0		0	060420
At5g41080	Col-0	SALK_047427	060324	060613	P12445	RL03252		F10080	56.6	4.3	060710	molpercent	6.6034	1.6109	7.9738	16.9121	0.0408	0.3079	1.6973	33.73	3.1212	0.142	0.0384	1.1922	1.6657	1.8942	1.3847	0.8569	2.4434	3.4722	4.8675	2.7506	2.5663	1.0213	3.7073	090319	AAS1008	060622	Normal	Homogeneous	Heterogeneous	Darker than Normal	Normal	0		0		0	060420
At3g53120	Col-0	SALK_042859	060324	060613	P12447	RL03239		F10080	58.7	3.21	060710	molpercent	6.5719	1.1217	6.278	15.0602	0.0309	0.4019	1.6249	33.144	2.0142	0.1298	0.0567	0.9903	1.621	1.847	1.1341	0.6817	2.2069	3.3951	4.7832	2.7403	9.8336	1.0053	3.3274	090319	AAS1008	060622	Normal	Homogeneous	Homogeneous	Normal	Normal	0		0		0	060420
At1g45207	Col-0	SALK_043331	060324	060613	P12448	RL03233		F10080	58.4	2.86	060710	molpercent	5.421	1.2791	6.1652	13.9494	0.0234	0.4308	1.9511	34.1063	1.8992	0.135	0.0263	0.948	1.5689	1.5977	1.0656	0.6962	1.9839	3.4602	4.4253	2.5637	12.3807	0.9181	3.0048	090319	AAS1008	060622	Normal	Homogeneous	Homogeneous	Normal	Normal	0		0		0	060420
At4g15640	Col-0	SALK_044671	060324	060613	P12449	RL03227		F10080	60.4	3.06	060710	molpercent	4.9303	1.1944	5.9445	11.5543	0.0489	0.276	1.2929	37.2892	2.9025	0.115	0.09	0.9531	1.345	1.2595	0.9614	0.6354	1.8144	3.5342	3.9394	2.6483	13.7258	0.8682	2.6773	090319	AAS1008	060622	Normal	Homogeneous	Homogeneous	Normal	Normal	0		0		0	060420
At1g18150	Col-0	SALK_037501	060324	060613	P12659	RL03253		F10080	58.4	2.62	060710	molpercent	6.605	1.1208	5.5017	14.3807	0.0413	0.4031	2.0138	30.2112	2.9169	0.1879	0.077	0.9358	1.7013	2.0149	1.1816	0.7245	2.2858	4.5742	5.0966	2.8493	10.6801	0.968	3.5284	090319	AAS1008	060622	Normal	Homogeneous	Homogeneous	Normal	Normal	0		0		0	060420
At5g66650	Col-0	SALK_037347	060324	060613	P12660	RL03249		F10080	59.2	3.55	060710	molpercent	6.8093	1.2667	6.057	13.8481	0.0314	0.2202	1.2375	38.3202	3.1036	0.0981	0.0746	0.9057	1.5865	1.465	0.8408	0.7072	2.1744	2.9577	4.564	2.2383	7.5908	0.8313	3.0717	090319	AAS1008	060622	Normal	Homogeneous	Homogeneous	Normal	Normal	0		0		0	060420
At1g62180	Col-0	SALK_035546	060324	060613	P12661	RL03244		F10080	58.9	3.35	060710	molpercent	7.1758	1.6704	6.1816	15.6271	0.0483	0.4099	1.5944	29.0793	2.1559	0.1195	0.0748	1.274	2.0215	2.0407	1.2671	0.8559	2.2831	3.0482	4.8197	3.1401	10.3267	1.1127	3.6732	090319	AAS1008	060622	Normal	Homogeneous	Homogeneous	Normal	Normal	0		0		0	060420
At3g54870	Col-0	SALK_035063	060324	060613	P12662	RL03251		F10080	56.7	3.12	060710	molpercent	6.6645	1.4634	5.189	13.4135	0.0189	0.2928	1.4666	33.4348	3.4565	0.1374	0.0138	1.0587	1.4694	1.7376	1.2859	0.7012	2.3402	3.2968	4.1959	3.255	11.036	1.0462	3.0258	090319	AAS1008	060622	Normal	Heterogeneous	Homogeneous	Normal	Normal	1	Wrinkled	0		0	060420
At5g61510	Col-0	SALK_032894	060324	060613	P12663	RL03230		F10080	57.1	3.2	060710	molpercent	5.3391	1.0601	5.4677	11.5862	0.0547	0.2518	1.1083	32.6857	6.0873	0.136	0.0629	1.7678	1.4601	1.4892	0.9039	0.6693	1.9405	9.8074	3.9545	2.5467	7.9654	0.771	2.8841	090319	AAS1008	060622	Normal	Homogeneous	Homogeneous	Normal	Normal	0		0		0	060420
At4g09620	Col-0	SALK_029851	060324	060613	P12665	RL03238		F10080	59.3	3.21	060710	molpercent	5.9897	1.3721	5.7426	14.4733	0.0349	0.3521	1.7248	31.8961	2.6629	0.1231	0.0842	1.0346	1.5634	1.6576	1.1349	0.7005	2.3061	3.7228	4.8936	2.6268	11.9794	0.8717	3.0531	090319	AAS1008	060622	Normal	Homogeneous	Homogeneous	Normal	Normal	0		0		0	060420
At3g08950	Col-0	SALK_032461	060324	060613	P12666	RL03226		F10080	59.1	3.16	060710	molpercent	5.5727	1.2204	5.4457	11.7459	0.0205	0.5205	1.9648	34.5545	2.6335	0.1172	0.0533	1.1031	1.6595	1.7991	1.1312	0.6693	1.9907	4.8544	4.7333	3.2872	10.8861	0.8991	3.138	090319	AAS1008	060622	Normal	Homogeneous	Homogeneous	Normal	Normal	0		0		0	060420
At5g63790	Col-0	SALK_030702	060324	060613	P12667	RL03234		F10080	60	3.06	060710	molpercent	6.8452	1.3404	5.2595	11.4528	0.0256	0.433	2.9093	29.3321	2.5031	0.1235	0.0336	1.0816	2.2705	2.6218	1.2135	0.6078	2.1514	4.4369	4.4701	2.9583	13.0527	0.9224	3.9548	090319	AAS1008	060622	Normal	Homogeneous	Homogeneous	Normal	Normal	0		0		0	060420
At5g19760	Col-0	SALK_017483	060324	060613	P12668	RL03237		F10080	57.1	3.39	060710	molpercent	6.5505	1.4686	7.8068	16.0782	0.0462	0.2384	0.9906	32.2396	2.736	0.1094	0.0732	1.0205	1.5218	1.2681	1.039	0.7472	2.0601	3.0118	4.5641	2.6377	9.5863	1.0095	3.1963	090319	AAS1008	060622	Normal	Homogeneous	Homogeneous	Normal	Normal	0		0		0	060420
At1g76560	Col-0	SALK_018360	060324	060613	P12669	RL03235		F10080	65.8	3.31	060710	molpercent	5.7644	1.0195	5.3356	13.4248	0.0333	0.2181	1.1559	36.8507	2.879	0.1003	0.0499	0.8435	1.2929	1.1328	0.8746	0.6098	1.9567	3.1539	4.2294	2.9232	12.5186	0.7881	2.8448	090319	AAS1008	060622	Normal	Homogeneous	Homogeneous	Normal	Normal	0		0		0	060420
At5g61470	Col-0	SALK_020153	060324	060613	P12671	RL03231		F10080	59	3.12	060710	molpercent	5.6981	1.097	6.3482	12.9564	0.0367	0.2295	1.1367	35.0253	3.2773	0.0857	0.078	1.1032	1.4204	1.252	1.0176	0.6275	1.7738	3.084	4.0337	2.7473	13.0309	0.8898	3.051	090319	AAS1008	060622	Normal	Homogeneous	Homogeneous	Normal	Normal	0		0		0	060420
At5g54890	Col-0	SALK_020176	060324	060613	P12672	RL03229		F10080	59	3.15	060710	molpercent	6.368	1.1693	5.4621	12.6066	0.0556	0.5206	2.4215	34.8739	2.2728	0.152	0.0743	0.9376	1.5894	1.8939	1.1969	0.6043	2.0613	4.3599	4.675	3.06	9.5344	0.8798	3.2309	090319	AAS1008	060622	Normal	Homogeneous	Homogeneous	Normal	Normal	0		0		0	060420
At5g42860	Col-0	SALK_020785	060324	060613	P12673	RL03242		F10080	59.2	3.27	060710	molpercent	5.9941	1.2845	5.5983	14.7257	0.0556	0.2444	0.8472	33.6221	3.1937	0.1081	0.0373	0.907	1.3635	1.2756	1.0733	0.756	2.0611	2.4385	4.6163	2.7399	13.1105	1.0108	2.9363	090319	AAS1008	060622	Normal	Homogeneous	Homogeneous	Normal	Normal	0		0		0	060420
At3g04860	Col-0	SALK_021943	060324	060613	P12674	RL03246		F10080	59.7	3.37	060710	molpercent	6.6658	1.2659	5.9324	14.016	0.0526	0.2525	1.1092	35.5181	2.5984	0.1223	0.0466	0.8948	1.3505	1.3989	1.0584	0.7223	2.1359	2.9102	4.5727	3.2406	10.1957	0.8109	3.1291	090319	AAS1008	060622	Normal	Homogeneous	Homogeneous	Normal	Normal	0		0		0	060420
At2g01590	Col-0	SALK_026614	060324	060613	P12675	RL03255		F10080	57.5	2.71	060710	molpercent	9.2061	1.2378	5.4279	12.817	0.0438	0.6925	1.7488	33.6444	1.8096	0.1928	0.0103	1.0467	1.6642	2.0128	1.3563	0.7835	2.3157	3.6825	4.8024	2.9031	8.2201	1.0352	3.3464	090319	AAS1008	060622	Smaller than normal	Heterogeneous	Heterogeneous	Darker than Normal	Normal	1	Round	0		0	060420
At4g30980	Col-0	SALK_029317	060324	060613	P12677	RL03254		F10080	54.2	3.4	060710	molpercent	5.2956	1.6792	6.0303	14.1307	0.0247	0.1994	1.6146	40.838	3.0995	0.1074	0.0463	1.0287	1.4248	1.401	1.1285	0.773	1.9582	2.7278	4.4837	2.67	5.349	0.9494	3.0402	090319	AAS1008	060622	Normal	Homogeneous	Homogeneous	Normal	Normal	0		0		0	060420
At2g27980	Col-0	SALK_010667	060324	060613	P12679	RL03250		F10080	58.2	3.09	060710	molpercent	6.9846	1.1327	5.0915	12.907	0.0319	0.393	1.8317	33.1264	3.4069	0.1299	0.0796	1.0786	1.6017	1.6686	1.0869	0.7304	1.9983	3.8228	5.1207	2.9445	10.6543	0.9433	3.2346	090319	AAS1008	060622	Normal	Homogeneous	Homogeneous	Normal	Normal	0		0		0	060420
At2g01400	Col-0	SALK_010499	060324	060613	P12680	RL03245		F10080	58.3	3.15	060710	molpercent	6.308	1.1388	6.0114	14.8885	0.0464	0.2849	1.381	33.1156	3.1068	0.1335	0.0176	0.8894	1.4195	1.5537	1.1141	0.6999	2.0606	2.8396	4.6055	2.5363	11.7259	1.0223	3.1006	090319	AAS1008	060622	Normal	Homogeneous	Homogeneous	Lighter than Normal	Normal	0		0		0	060420
At1g24180	Col-0	SALK_010286	060324	060613	P12681	RL03243		F10080	57.8	3.08	060710	molpercent	5.7578	1.1518	4.5302	10.175	0.0243	1.0701	2.1518	27.1036	1.6072	0.154	0.0547	1.1952	1.8031	2.2873	1.0994	0.5322	2.2806	13.6195	4.197	2.7084	12.2173	0.8874	3.392	090319	AAS1008	060622	Normal	Homogeneous	Homogeneous	Normal	Normal	0		0		0	060420
At2g25300	Col-0	SALK_009405	060324	060613	P12684	RL03228		F10080	57.5	3.36	060710	molpercent	7.1039	1.2058	5.4743	11.6771	0.0461	0.4275	1.72	35.9602	3.1909	0.1391	0.0417	0.9466	1.5367	1.6447	1.1054	0.6636	2.023	4.614	4.4679	3.1558	8.7447	0.922	3.189	090319	AAS1008	060622	Normal	Homogeneous	Homogeneous	Normal	Normal	0		0		0	060420
At5g53930	Col-0	SALK_008995	060324	060613	P12685	RL03232		F10080	58.8	4	060710	molpercent	6.1255	1.5975	6.7102	13.0082	0.0555	0.2989	2.7242	38.1055	3.0947	0.1295	0.0476	1.1688	1.573	1.7855	1.0101	0.7768	2.4511	2.4203	5.0446	2.5653	5.4159	0.8608	3.0304	090319	AAS1008	060622	Larger than normal	Homogeneous	Homogeneous	Normal	Normal	0		0		0	060420
At1g26160	Col-0	SALK_005997	060324	060613	P12686	RL03240		F10080	58.9	2.94	060710	molpercent	4.3532	1.0049	4.4513	9.7782	0.0281	0.5596	1.6339	21.224	3.353	0.1766	0.036	2.05	1.9249	2.1105	0.8847	0.4812	1.7028	22.9855	3.5722	2.5576	10.7531	0.8226	3.556	090319	AAS1008	060622	Normal	Homogeneous	Homogeneous	Normal	Normal	0		0		0	060420
At5g58630	Col-0	SALK_002968	060324	060613	P12687	RL03236		F10080	58.7	3.19	060710	molpercent	4.5915	1.1421	5.4739	11.6834	0.0273	0.4574	1.4858	26.6816	2.1871	0.1853	0.0692	1.9386	1.5165	1.6345	0.9284	0.58	2.0457	17.2978	4.175	3.1899	8.777	0.8	3.1318	090319	AAS1008	060622	Normal	Homogeneous	Homogeneous	Normal	Normal	0		0		0	060420
At4g13500	Col-0	SALK_091322	060324	060615	P12547	RL03300		F10081	56.1	2.73	060710	molpercent	7.102	1.2589	5.4915	12.5368	0.0064	0.2032	1.254	33.1802	3.3088	0.1304	0.0119	1.3108	1.7969	1.7711	1.2433	0.7617	2.3796	2.8191	6.5407	3.6358	8.2692	1.2584	3.7292	090319	AAS1008	060622	Normal	Homogeneous	Homogeneous	Normal	Normal	0		0		0	060420
At5g06270	Col-0	SALK_089888	060324	060615	P12548	RL03296		F10081	56.8	3.11	060710	molpercent	8.0445	1.4851	7.3368	12.3977	0.0443	0.3205	1.5908	34.3851	2.6134	0.1465	0.0215	1.7862	1.6265	1.4884	1.1287	0.8675	2.2241	3.2274	4.9452	2.8773	6.9623	1.0383	3.4417	090319	AAS1008	060622	Normal	Homogeneous	Homogeneous	Normal	Normal	0		0		0	060420
At4g13130	Col-0	SALK_088339	060324	060615	P12549	RL03274		F10081	58.6	2.83	060710	molpercent	8.1294	1.3222	6.5534	15.1823	0.0487	0.3505	1.0743	33.8504	2.454	0.1274	0.0452	0.9579	1.4639	1.5088	1.1008	0.744	2.2633	4.0674	4.7177	2.998	6.9189	0.8637	3.2577	090319	AAS1008	060622	Normal	Homogeneous	Homogeneous	Normal	Normal	0		0		0	060420
At1g27690	Col-0	SALK_086441	060324	060615	P12550	RL03270		F10081	59.6	2.98	060710	molpercent	8.2454	1.2376	6.3465	12.0809	0.0276	0.3509	1.2021	37.5305	2.8222	0.1274	0.0475	1.1474	1.5878	1.6333	1.0091	0.7285	2.5131	3.7497	5.3175	2.6592	5.4651	0.9617	3.2089	090319	AAS1008	060622	Normal	Homogeneous	Homogeneous	Normal	Normal	0		0		0	060420
At1g68550	Col-0	SALK_084716	060324	060615	P12551	RL03276		F10081	56.1	3.61	060710	molpercent	6.4114	1.7314	6.489	14.3942	0.0284	0.2298	1.2836	32.8758	2.7297	0.1045	0.0379	1.2609	1.7581	1.5938	1.2041	0.9851	2.6348	2.5934	5.0927	3.0648	8.92	1.0535	3.5229	090319	AAS1008	060622	Normal	Homogeneous	Homogeneous	Normal	Normal	0		0		0	060420
At5g41110	Col-0	SALK_075966	060324	060615	P12553	RL03301		F10081	58.7	3	060710	molpercent	6.0005	1.3992	6.1954	14.5775	0.0277	0.197	1.1753	29.1679	2.2138	0.116	0.0575	1.2105	1.5601	1.4853	1.2302	0.8334	2.0446	3.0836	4.2342	2.864	16.0755	1.1162	3.1344	090319	AAS1008	060622	Normal	Homogeneous	Homogeneous	Normal	Normal	0		0		0	060420
At1g70570	Col-0	SALK_078468	060324	060615	P12554	RL03304		F10081	56.5	3.13	060710	molpercent	6.2567	1.6037	6.1122	13.8315	0.0348	0.3653	0.922	24.9322	2.6975	0.1159	0.0867	0.9427	1.745	1.6745	1.1877	0.704	2.2204	14.1807	3.8493	2.0023	9.5739	1.0487	3.9124	090319	AAS1008	060622	Normal	Homogeneous	Homogeneous	Normal	Normal	0		0		0	060420
At5g04770	Col-0	SALK_082408	060324	060615	P12555	RL03309		F10081	56.1	2.74	060710	molpercent	7.2302	0.9568	5.8805	14.3624	0.029	0.277	0.9401	35.8144	3.1667	0.114	0.0724	0.7747	1.4892	1.4258	1.0336	0.6582	2.0896	3.1781	4.6523	3.5181	8.1288	0.9056	3.3026	090319	AAS1008	060622	Normal	Homogeneous	Homogeneous	Normal	Normal	0		0		0	060420
At3g51860	Col-0	SALK_094565	060324	060615	P12556	RL03310		F10081	57	2.76	060710	molpercent	6.9294	1.1157	7.0726	14.6503	0.0353	0.2072	1.0366	30.7376	3.4701	0.1163	0.0691	0.8286	1.5832	1.5023	1.0422	0.8379	2.1219	2.6265	4.9603	2.4898	12.2025	1.0272	3.3376	090319	AAS1008	060622	Normal	Homogeneous	Homogeneous	Normal	Normal	0		0		0	060420
At1g18360	Col-0	SALK_072002	060324	060615	P12559	RL03281		F10081	57	3.55	060710	molpercent	7.4406	1.4775	6.6828	14.6572	0.0547	0.2109	1.1064	38.3856	2.2062	0.1231	0.0351	1.0158	1.7183	1.5116	1.1377	0.9448	2.5703	2.5999	4.7718	3.0728	3.8825	0.991	3.4034	090319	AAS1008	060622	Larger than normal	Homogeneous	Homogeneous	Normal	Normal	0		0		0	060420
At5g59600	Col-0	SALK_072473	060324	060615	P12560	RL03277		F10081	57.2	3.57	060710	molpercent	6.7722	1.5766	6.3408	14.2657	0.0335	0.4374	1.8281	31.8807	2.3565	0.1315	0.044	1.4534	2.1475	2.1471	1.3751	0.8079	2.3219	3.1286	4.8581	3.4279	7.6509	1.0401	3.9746	090319	AAS1008	060622	Normal	Homogeneous	Homogeneous	Normal	Normal	0		0		0	060420
At1g59900	Col-0	SALK_074384	060324	060615	P12561	RL03279		F10081	58	3.21	060710	molpercent	10.047	1.359	6.0907	12.7775	0.0334	0.4746	1.1002	31.5449	2.219	0.126	0.0208	1.2452	1.8891	2.1886	1.1811	0.7537	2.4485	3.8859	4.6836	3.1067	8.2635	1.0599	3.5012	090319	AAS1008	060622	Normal	Homogeneous	Homogeneous	Normal	Normal	0		0		0	060420
At1g54060	Col-0	SALK_074897	060324	060615	P12562	RL03273		F10081	56.7	3.1	060710	molpercent	6.4461	1.5534	6.9091	14.1778	0.0217	0.2999	0.9951	35.1055	2.5948	0.0942	0.0401	1.187	1.5733	1.5379	1.1372	0.775	2.4409	2.6764	4.5179	2.4681	9.0106	0.9957	3.4423	090319	AAS1008	060622	Normal	Homogeneous	Homogeneous	Normal	Normal	0		0		0	060420
At1g72020	Col-0	SALK_064653	060324	060615	P12570	RL03272		F10081	57.1	3.31	060710	molpercent	5.9188	1.6539	6.6982	16.2945	0.025	0.1662	1.1318	32.2642	2.4832	0.0944	0.1137	1.1492	1.5694	1.3914	1.2651	0.8732	2.3685	2.5261	4.3753	2.5798	10.6707	1.1075	3.2801	090319	AAS1008	060622	Normal	Homogeneous	Homogeneous	Normal	Normal	0		0		0	060420
At5g43720	Col-0	SALK_055217	060324	060615	P12571	RL03299		F10081	57	2.65	060710	molpercent	7.6763	1.2119	5.3675	15.2697	0.0213	0.2485	1.2775	36.604	2.6604	0.1324	0.0444	0.9032	1.6144	1.5978	1.1977	0.784	2.2348	2.8707	5.2431	3.0179	5.6651	1.012	3.3453	090319	AAS1008	060622	Normal	Homogeneous	Homogeneous	Normal	Normal	0		0		0	060420
At3g03760	Col-0	SALK_054710	060324	060615	P12572	RL03271		F10081	57.1	3.08	060710	molpercent	5.8939	1.1645	6.0965	14.0219	0.0175	0.1724	0.8864	35.6492	3.3503	0.094	0.0511	0.9703	1.4482	1.2211	0.9315	0.7337	2.1662	2.6086	4.334	2.3472	11.9193	0.9347	2.9873	090319	AAS1008	060622	Normal	Homogeneous	Homogeneous	Normal	Normal	0		0		0	060420
At5g13770	Col-0	SALK_051012	060324	060615	P12574	RL03284		F10081	58.6	3.23	060710	molpercent	6.7725	1.3469	6.7552	15.8959	0.0346	0.1755	0.8795	33.3965	2.4541	0.0912	0.0585	0.8614	1.3597	1.287	1.0689	0.8093	2.0926	2.3613	4.3819	2.5344	11.3939	0.961	3.0283	090319	AAS1008	060622	Larger than normal	Homogeneous	Homogeneous	Normal	Normal	0		0		0	060420
At2g26840	Col-0	SALK_050926	060324	060615	P12575	RL03283		F10081	57.6	3.8	060710	molpercent	27.8194	1.5109	6.0185	7.0279	0.0328	0.3575	3.8597	15.7123	4.3918	0.1183	0.2449	1.1176	1.6228	1.9057	1.2925	1.0183	2.1732	3.3879	4.1694	3.2577	8.6096	1.1195	3.2319	090319	AAS1008	060622	Larger than normal	Homogeneous	Homogeneous	Normal	Normal	0		0		0	060420
At1g72080	Col-0	SALK_068203	060324	060615	P12578	RL03295		F10081	57.8	3.53	060710	molpercent	7.8332	1.5387	6.8273	16.5497	0.0159	0.2084	0.9261	33.1505	2.6353	0.0986	0.075	0.9839	1.6019	1.4661	1.242	0.9148	2.3542	2.0885	4.7534	3.251	6.9226	1.1212	3.4415	090319	AAS1008	060622	Larger than normal	Homogeneous	Homogeneous	Normal	Normal	0		0		0	060420
At5g55270	Col-0	SALK_061513	060324	060615	P12579	RL03275		F10081	55.3	3.37	060710	molpercent	6.2934	1.5632	5.8757	13.7236	0.0326	0.3216	1.6185	34.0946	2.8986	0.1045	0.0754	1.1515	1.6655	1.6427	1.2045	0.8441	2.3452	4.8479	4.7971	2.4749	7.8877	0.9752	3.5619	090319	AAS1008	060622	Normal	Homogeneous	Homogeneous	Normal	Normal	0		0		0	060420
At5g27860	Col-0	SALK_060886	060324	060615	P12580	RL03282		F10081	60.7	3.99	060710	molpercent	7.0089	1.9467	8.6533	14.029	0.041	0.2048	1.0589	34.6785	2.5115	0.0978	0.0959	1.2562	1.7866	1.7102	1.2169	1.0546	2.4492	2.2745	5.3636	2.5539	5.2388	1.1583	3.6111	090319	AAS1008	060622	Normal	Homogeneous	Homogeneous	Normal	Normal	0		0		0	060420
At4g17440	Col-0	SALK_063247	060324	060615	P12605	RL03278		F10081	61	3.38	060710	molpercent	6.6981	1.6208	6.5463	14.351	0.024	0.2569	1.1987	30.417	2.9187	0.1003	0.0493	1.1014	1.5689	1.6372	1.1796	0.8663	2.2637	2.2939	4.5422	2.3147	13.7485	1.0764	3.2262	090319	AAS1008	060622	Normal	Homogeneous	Homogeneous	Normal	Normal	0		0		0	060420
At5g27340	Col-0	SALK_071875	060324	060615	P12606	RL03308		F10081	55.7	2.7	060710	molpercent	7.0009	1.1158	6.6596	15.1153	0.0343	0.1546	0.9641	32.3588	2.4448	0.11	0.0752	0.8817	1.6652	1.5543	1.0948	0.823	2.1355	2.3656	4.9532	2.8064	11.0788	1.0494	3.5587	090319	AAS1008	060622	Normal	Homogeneous	Homogeneous	Normal	Normal	0		0		0	060420
At4g38510	Col-0	SALK_070162	060324	060615	P12607	RL03305		F10081	57.1	3.38	060710	molpercent	7.3132	1.5475	7.3248	14.9785	0.0348	0.37	1.647	28.2213	2.5541	0.1008	0.0452	1.0097	1.6492	1.7735	1.1418	0.8956	2.2451	2.7058	4.3647	2.8781	12.6904	1.1427	3.3662	090319	AAS1008	060622	Normal	Homogeneous	Homogeneous	Normal	Normal	0		0		0	060420
At5g52660	Col-0	SALK_069978	060324	060615	P12608	RL03302		F10081	53	2.77	060710	molpercent	6.065	1.3585	6.297	14.3831	0.0199	0.2278	1.1711	28.9571	1.9617	0.0938	0.0455	1.2207	1.5298	1.5126	1.2709	0.7834	1.9343	3.1332	4.306	2.9424	16.599	1.0616	3.1255	090319	AAS1008	060622	Normal	Homogeneous	Homogeneous	Normal	Normal	0		0		0	060420
At2g40400	Col-0	SALK_082660	060324	060615	P12683	RL03280		F10081	56.8	3.22	060710	molpercent	6.5262	1.3823	6.5447	13.7663	0.0323	0.146	1.02	32.9571	2.4276	0.0821	0.0497	1.1278	1.6955	1.6295	1.0967	0.7959	2.0786	2.3118	4.4655	3.0986	12.3652	1.0225	3.3781	090319	AAS1008	060622	Normal	Homogeneous	Homogeneous	Normal	Normal	0		0		0	060420
At1g18730	Col-0	SALK_056498	060324	060615	P12707	RL03303		F10081	55.2	4	060710	molpercent	7.5999	1.5792	7.6578	15.6242	0.0258	0.1713	0.8716	31.0156	2.7979	0.0836	0.0783	1.2459	1.9404	1.7415	1.4305	0.9638	2.392	2.209	5.1419	2.5902	7.7572	1.1176	3.965	090319	AAS1008	060622	Normal	Homogeneous	Homogeneous	Normal	Normal	0		0		0	060420
At5g57390	Col-0	SALK_059254	060324	060615	P12713	RL03307		F10081	55.6	3.11	060710	molpercent	6.8859	1.3064	6.1937	14.4215	0.0284	0.2564	1.2143	33.7301	2.375	0.1247	0.0578	0.916	1.5941	1.6163	1.2092	0.7696	2.1465	2.7509	4.6144	2.6164	10.7726	1.0413	3.3587	090319	AAS1008	060622	Normal	Homogeneous	Homogeneous	Normal	Normal	0		0		0	060420
At5g51540	Col-0	SALK_057646	060324	060615	P12714	RL03306		F10081	56.1	3.26	060710	molpercent	7.2132	1.436	6.3933	14.7843	0.0238	0.2662	1.4708	30.8535	2.9162	0.0977	0.0626	0.9635	1.4939	1.6125	1.3274	0.8	2.2452	2.539	4.7134	2.9422	11.4375	1.047	3.3608	090319	AAS1008	060622	Normal	Homogeneous	Homogeneous	Normal	Normal	0		0		0	060420
At5g57345	Col-0	SALK_094836	060324	060615	P12446	RL03265		F10082	57.8	3.49	060710	molpercent	4.5709	1.0719	3.893	8.2833	0.0255	0.9552	1.6515	18.7564	4.8655	0.3387	0.043	1.7931	2.9901	3.3268	1.0567	0.6092	2.4739	25.1038	4.0565	3.5253	4.1786	1.1414	5.2897	090319	AAS1008	060622	Normal	Homogeneous	Homogeneous	Normal	Normal	0		0		0	060420
At4g08940	Col-0	SALK_095521	060324	060615	P12452	RL03267		F10082																														060622	Normal	Homogeneous	Homogeneous	Normal	Normal	0		0		0	060420
At5g65460	Col-0	SALK_099639	060324	060615	P12458	RL03261		F10082	57.2	2.65	060710	molpercent	7.1924	1.0678	6.0899	15.2598	0.0392	0.2062	0.7935	34.9629	3.1256	0.1128	0	0.8578	1.6582	1.3567	1.1423	0.7544	2.1675	2.4738	4.9919	4.034	7.311	1.0368	3.3656	090319	AAS1008	060622	Smaller than normal	Heterogeneous	Heterogeneous	Darker than Normal	Normal	0		0		0	060420
At4g14000	Col-0	SALK_116466	060324	060615	P12546	RL03290		F10082	55.6	3.39	060710	molpercent	5.8867	1.5674	6.2276	14.6879	0.0319	0.5811	2.4451	28.0263	1.9125	0.1677	0.0625	1.2621	2.0348	2.2727	1.4438	0.7425	2.5302	7.9769	4.6153	3.4433	7.1808	1.0092	3.8917	090319	AAS1008	060622	Normal	Homogeneous	Homogeneous	Normal	Normal	0		0		0	060420
At4g11300	Col-0	SALK_118557	060324	060615	P12552	RL03293		F10082	57.8	3.42	060710	molpercent	7.2968	1.6104	6.5451	14.1287	0.0281	0.5579	1.268	30.037	2.8548	0.1146	0.0555	1.2861	1.8352	1.8536	1.3098	0.767	2.333	4.5879	4.602	3.4056	8.786	1.115	3.6221	090319	AAS1008	060622	Normal	Homogeneous	Homogeneous	Normal	Normal	0		0		0	060420
At1g71260	Col-0	SALK_118900	060324	060615	P12558	RL03298		F10082	56.7	3.31	060710	molpercent	6.662	1.6128	7.1067	15.5513	0.024	0.2356	1.4403	32.6228	2.8134	0.1143	0.0331	1.0717	1.6118	1.5509	1.3026	0.8441	2.498	3.1105	4.535	2.4053	8.5647	0.9979	3.2913	090319	AAS1008	060622	Normal	Homogeneous	Homogeneous	Normal	Normal	0		0		0	060420
At4g25990	Col-0	SALK_131539	060324	060615	P12576	RL03288		F10082	56.3	3.44	060710	molpercent	6.4965	1.5498	6.2806	14.0614	0.0277	0.2407	1.1621	31.1084	3.0897	0.1055	0.0822	1.1613	1.8185	1.7519	1.2917	0.8923	2.4057	2.5783	4.8512	2.9426	11.5095	1.0906	3.5018	090319	AAS1008	060622	Normal	Homogeneous	Homogeneous	Normal	Normal	0		0		0	060420
At1g08630	Col-0	SALK_134724	060324	060615	P12585	RL03260		F10082	58	2.73	060710	molpercent	3.423	0.6352	2.1652	5.9814	0.2469	0.1108	0.6462	20.712	1.9857	0.0624	0.0689	0.4501	0.668	0.6944	0.5478	0.2965	1.0578	1.3915	2.1804	51.3984	3.5165	0.4901	1.2706	090319	AAS1008	060622	Normal	Homogeneous	Homogeneous	Normal	Normal	0		0		0	060420
	Col	SSB4	060324	060615	P12591	RL03294		F10082	58.1	3.49	060710	molpercent	4.2849	1.055	4.3522	10.6848	0.0417	0.5479	1.3341	19.2599	2.1508	0.2142	0.0759	1.736	2.3818	2.4304	1.1382	0.6025	2.2764	28.8528	3.7372	2.1992	5.3805	0.9005	4.3631	090319	AAS1008	060622	Normal	Homogeneous	Homogeneous	Normal	Normal	0		0		0	060420
	Col	SSB4	060324	060615	P12596	RL03291		F10082	58.1	3.36	060710	molpercent	8.0504	1.5421	6.8884	14.9013	0.022	0.2489	1.6602	28.2306	2.582	0.1378	0.071	1.1752	2.0115	2.1143	1.4416	0.8064	2.2428	4.0394	5.0278	3.494	8.4447	1.1423	3.7252	090319	AAS1008	060622	Normal	Homogeneous	Homogeneous	Normal	Normal	0		0		0	060420
At4g10000	Col-0	SALK_142582	060324	060615	P12603	RL03257		F10082	57.3	2.98	060710	molpercent	6.4176	1.1086	6.7143	12.9302	0.0421	0.2095	1.9194	34.0245	3.3945	0.1027	0.0527	0.8791	1.8785	1.711	1.0556	0.6913	1.8678	2.3865	5.0154	3.0143	10.1474	1.0109	3.4262	090319	AAS1008	060622	Normal	Homogeneous	Homogeneous	Normal	Normal	0		0		0	060420
At4g30580	Col-0	SALK_133805	060324	060615	P12614	RL03266		F10082	56.3	2.75	060710	molpercent	5.944	1.3449	5.9107	12.5251	0.0293	0.2852	1.2734	30.4715	2.7046	0.1263	0.0841	1.002	1.4966	1.5284	1.0705	0.6872	1.967	2.8429	4.5174	2.4351	17.7616	1.0243	2.9679	090319	AAS1008	060622	Normal	Homogeneous	Homogeneous	Normal	Normal	0		0		0	060420
At4g17310	Col-0	SALK_149848	060324	060615	P12626	RL03259		F10082	58.1	2.74	060710	molpercent	5.6214	1.2423	6.4059	14.738	0.0351	0.1768	0.7872	36.1138	1.8604	0.1093	0.0217	0.8922	1.6911	1.5192	1.2428	0.898	2.1677	2.2921	4.8238	3.3546	9.53	1.0967	3.3796	090319	AAS1008	060622	Normal	Homogeneous	Homogeneous	Normal	Normal	0		0		0	060420
At2g24300	Col-0	SALK_152033	060324	060615	P12629	RL03287		F10082	56	2.86	060710	molpercent	6.9721	1.1973	5.8135	14.3537	0.0362	0.319	1.487	33.1798	3.3473	0.1226	0.0648	1.0922	1.9109	1.7032	1.277	0.7662	2.0886	2.8854	5.5389	3.9054	7.4142	0.999	3.5257	090319	AAS1008	060622	Normal	Homogeneous	Homogeneous	Normal	Normal	0		0		0	060420
At2g26340	Col-0	SALK_099844	060324	060615	P12634	RL03263		F10082	57.1	2.75	060710	molpercent	7.1113	1.2642	5.2185	13.3049	0.0305	0.3055	1.8861	32.888	2.982	0.1402	0.055	1.0483	1.6569	1.7027	1.3492	0.7368	2.0876	2.5405	5.4529	3.1939	10.6123	1.0964	3.3362	090319	AAS1008	060622	Normal	Homogeneous	Homogeneous	Normal	Normal	0		0		0	060420
At2g26900	Col-0	SALK_101808	060324	060615	P12640	RL03258		F10082	56.7	2.72	060710	molpercent	7.3068	1.133	6.2691	14.3864	0.019	0.3018	1.1842	34.8529	3.6059	0.1273	0.0311	0.9174	1.5816	1.6191	1.2743	0.7782	2.1031	2.3302	5.0428	3.1411	7.385	1.0438	3.566	090319	AAS1008	060622	Smaller than normal	Heterogeneous	Homogeneous	Normal	Normal	1	Round	0		0	060420
At3g54290	Col-0	SALK_102262	060324	060615	P12646	RL03289		F10082	55.6	3.36	060710	molpercent	7.6889	1.5595	6.4752	15.4457	0.0379	0.2393	1.1895	34.5329	2.1557	0.1075	0.1018	1.0124	1.7	1.7725	1.3467	0.92	2.4289	2.9153	4.6344	2.5112	6.6426	1.0706	3.5115	090319	AAS1008	060622	Normal	Homogeneous	Homogeneous	Normal	Normal	0		0		0	060420
At1g64770	Col-0	SALK_103166	060324	060615	P12658	RL03297		F10082	59	3.2	060710	molpercent	6.6647	1.4884	6.88	15.3627	0.0319	0.2192	0.9975	33.5323	2.5444	0.1414	0.0801	1.0136	1.595	1.2794	1.1957	0.8472	2.3876	2.3073	4.6431	3.1717	9.0766	1.0457	3.4945	090319	AAS1008	060622	Normal	Homogeneous	Homogeneous	Normal	Normal	0		0		0	060420
At4g30180	Col-0	SALK_107712	060324	060615	P12670	RL03268		F10082	57.4	2.63	060710	molpercent	5.5773	1.2393	5.8436	15.7458	0.0116	0.2584	1.7184	35.3873	2.5053	0.1477	0.0557	1.0458	1.5475	1.7381	1.1962	0.8614	2.1719	3.1049	4.5929	3.3063	7.4509	0.9466	3.5471	090319	AAS1008	060622	Normal	Homogeneous	Homogeneous	Normal	Normal	0		0		0	060420
At4g02800	Col-0	SALK_108010	060324	060615	P12676	RL03262		F10082	57.7	3.04	060710	molpercent	8.726	1.6532	7.9429	13.2044	0.0349	0.1536	1.0526	31.5919	3.6264	0.0976	0	1.1722	1.5454	1.5972	1.3329	0.7532	1.8792	2.0605	6.8171	3.5706	6.4824	1.1042	3.6016	090319	AAS1008	060622	Normal	Heterogeneous	Homogeneous	Normal	Normal	1	Round	0		0	060420
At5g61080	Col-0	SALK_109010	060324	060615	P12682	RL03264		F10082	60	3.08	060710	molpercent	6.9326	1.2396	5.4414	13.641	0.0205	0.4102	1.6479	34.831	3.2074	0.1439	0.0395	1.102	1.7389	1.8438	1.2686	0.7489	2.2925	3.2517	5.0321	3.0424	7.5615	1.0432	3.5194	090319	AAS1008	060622	Normal	Homogeneous	Homogeneous	Normal	Normal	0		0		0	060420
At1g62600	Col-0	SALK_114012	060324	060615	P12688	RL03286		F10082	56.8	2.72	060710	molpercent	6.6733	1.2498	6.0792	15.1107	0.0246	0.4439	1.6032	31.9432	2.8139	0.1629	0.1058	0.9488	1.6539	1.7164	1.2689	0.7608	2.3248	3.7517	4.8455	2.6546	9.4597	1.0093	3.395	090319	AAS1008	060622	Normal	Homogeneous	Homogeneous	Normal	Normal	0		0		0	060420
At4g28210	Col-0	SALK_122771	060324	060615	P12700	RL03269		F10082	58.1	3.22	060710	molpercent	6.3052	1.122	6.9727	12.8079	0.029	0.3966	1.8155	33.741	3.5607	0.1422	0.0463	1.0809	1.6517	1.5305	1.0306	0.765	2.0658	5.6067	4.8188	2.9257	7.2332	0.9255	3.4264	090319	AAS1008	060622	Normal	Homogeneous	Homogeneous	Normal	Normal	0		0		0	060420
At1g11800	Col-0	SALK_126721	060324	060615	P12705	RL03256		F10082	57.9	3.15	060710	molpercent	5.3892	1.1845	4.8798	15.0623	0.0177	0.371	1.4332	30.7734	2.9015	0.1207	0.0075	1.4977	1.6429	1.6888	1.4227	0.6445	1.8685	3.734	4.3371	2.8844	13.8621	0.9189	3.3576	090319	AAS1008	060622	Normal	Homogeneous	Homogeneous	Normal	Normal	0		0		0	060420
At1g53260	Col-0	SALK_128737	060324	060615	P12712	RL03285		F10082	56.8	2.79	060710	molpercent	6.7242	1.2306	6.3885	13.7094	0.034	0.2261	1.1111	32.8326	3.0751	0.1142	0.0444	1.2055	1.7845	1.537	1.1883	0.8032	2.1777	2.7798	5.0337	2.5556	10.961	1.0054	3.4779	090319	AAS1008	060622	Normal	Homogeneous	Homogeneous	Normal	Normal	0		0		0	060420
At5g56220	Col-0	SALK_132425	060324	060615	P12715	RL03292		F10082	56.6	3.56	060710	molpercent	6.7259	1.5881	6.2921	13.7054	0.0319	0.5999	1.6151	31.0563	3.7008	0.1198	0.0629	1.128	1.8112	2.0482	1.3558	0.8954	2.5712	3.5866	4.869	3.1007	8.3295	1.1531	3.6531	090319	AAS1008	060622	Normal	Homogeneous	Homogeneous	Normal	Normal	0		0		0	060420
At4g32590	Col-0	SALK_009697	060421	060710	P12906	RL03533		F10089	57.3	3.4	060724	molpercent	7.5192	1.2419	5.9441	11.5743	0.0208	0.2593	1.5101	38.3599	3.2231	0.0871	0.0314	0.9834	1.4409	1.484	1.3787	0.6925	2.4683	2.1779	5.8531	2.4015	7.9454	0.9022	2.501	090319	AAS1009	060721	Normal	Homogeneous	Homogeneous	Normal	Normal	0		0		0	060517
At4g38550	Col-0	SALK_010131	060421	060710	P12915	RL03532		F10089	57.3	3.11	060724	molpercent	6.7768	1.0967	5.8065	12.0795	0.0363	0.263	1.1638	36.9955	3.2596	0.0796	0.0358	1.1167	1.6066	1.5694	1.2225	0.6388	1.9828	2.6688	6.5359	2.4717	8.998	0.8182	2.7774	090319	AAS1009	060721	Normal	Homogeneous	Homogeneous	Normal	Normal	0		0		0	060517
At4g34120	Col-0	SALK_021868	060421	060710	P12951	RL03534		F10089	57.5	3.14	060724	molpercent	5.7757	1.1255	5.1343	11.2306	0.0218	0.4312	1.2003	37.7805	2.4992	0.0647	0.0518	0.9518	1.4475	1.4937	1.1353	0.6329	1.9166	4.5355	4.8398	2.3448	12.0537	0.8138	2.519	090319	AAS1009	060721	Normal	Homogeneous	Homogeneous	Normal	Normal	0		0		0	060517
At1g08840	Col-0	SALK_022652	060421	060710	P12952	RL03530		F10089	57.5	3.48	060724	molpercent	6.749	1.613	5.8333	11.2988	0.0264	0.4969	3.0875	31.0328	1.8061	0.1294	0.0276	1.3742	2.0667	2.5011	2.5139	0.6963	2.2486	4.1521	5.9987	2.5915	9.3178	1.0885	3.3496	090319	AAS1009	060721	Normal	Heterogeneous	Homogeneous	Normal	Normal	1	Aborted	0		0	060517
At5g03110	Col-0	SALK_025790	060421	060710	P12953	RL03531		F10089	57.2	3.27	060724	molpercent	6.6234	1.0965	5.5278	12.8471	0.0248	0.4345	1.8723	31.7305	3.0542	0.0871	0.0776	1.5401	1.5422	1.6491	1.2804	0.674	2.0348	5.6473	6.8125	2.4344	9.4191	0.8482	2.7423	090319	AAS1009	060721	Normal	Homogeneous	Homogeneous	Normal	Normal	0		0		0	060517
At5g06230	Col-0	SALK_036254	060421	060710	P12955	RL03529		F10089	58.7	3.46	060724	molpercent	6.6889	1.048	4.7776	12.3001	0.0272	0.4018	2.0778	37.6178	2.638	0.0785	0.0629	1.0341	1.551	1.641	1.3265	0.6586	2.144	2.8133	5.695	2.7566	8.9792	0.8315	2.8505	090319	AAS1009	060721	Normal	Homogeneous	Homogeneous	Normal	Normal	0		0		0	060517
At4g02800	Col-0	SALK_011894	060421	060710	P12956	RL03520		F10089	55.6	3.35	060724	molpercent	6.6474	0.9154	5.4444	10.6975	0.0294	0.1904	1.7844	40.7227	2.9059	0.0768	0.0438	1.0333	1.4905	1.3949	1.1553	0.6926	2.2475	2.2354	5.3889	2.6755	8.5916	0.8182	2.8183	090319	AAS1009	060719	Normal	Homogeneous	Homogeneous	Normal	Normal	0		0		0	060517
At1g22450	Col-0	SALK_012099	060421	060710	P12957	RL03519		F10089	58.5	3.58	060724	molpercent	6.3449	1.0427	5.9134	13.3788	0.0415	0.1606	1.1745	40.1568	3.0079	0.0712	0.0757	1.0961	1.3317	1.2308	1.1653	0.6402	2.1719	1.8875	5.9569	1.9768	7.977	0.8209	2.3768	090319	AAS1009	060719	Normal	Homogeneous	Homogeneous	Normal	Normal	0		0		0	060517
At1g21750	Col-0	SALK_015253	060421	060710	P12958	RL03527		F10089	58.6	3.47	060724	molpercent	6.6967	1.1444	5.6648	12.2864	0.0199	0.2334	1.3081	43.0487	2.3469	0.0676	0.0646	0.9135	1.3373	1.2893	1.1701	0.7408	2.1353	2.0569	5.7532	2.1012	6.3196	0.7672	2.534	090319	AAS1009	060721	Normal	Homogeneous	Homogeneous	Normal	Normal	0		0		0	060517
At5g06930	Col-0	SALK_018520	060421	060710	P12959	RL03525		F10089	58.3	3.24	060724	molpercent	8.1522	1.0554	5.2124	8.3391	0.0317	0.3306	1.5729	39.3192	3.4929	0.0794	0.0713	0.9041	1.2239	1.2484	1.2103	0.5469	2.2257	3.4598	5.5175	2.199	10.521	0.8016	2.4845	090319	AAS1009	060721	Normal	Homogeneous	Homogeneous	Normal	Normal	0		0		0	060517
At5g22090	Col-0	SALK_002221	060421	060710	P12961	RL03511		F10089	56.8	3.45	060724	molpercent	6.4324	1.0962	5.357	12.889	0.0215	0.2283	1.7248	43.1946	2.5499	0.08	0.0464	0.9903	1.3925	1.2569	1.1933	0.6057	1.8408	2.3437	6.1064	2.2086	5.0306	0.7484	2.6624	090319	AAS1009	060719	Normal	Homogeneous	Homogeneous	Normal	Normal	0		0		0	060517
At5g10990	Col-0	SALK_001994	060421	060710	P12962	RL03516		F10089	58.2	3.61	060724	molpercent	5.8041	1.1108	5.1919	13.8847	0.0312	0.2153	1.5285	41.059	2.9129	0.0744	0.0212	1.0917	1.4217	1.2905	1.2393	0.6591	2.0664	2.1216	5.8252	2.2475	6.8427	0.8013	2.5589	090319	AAS1009	060719	Normal	Homogeneous	Homogeneous	Normal	Normal	0		0		0	060517
At5g43720	Col-0	SALK_000441	060421	060710	P12963	RL03514		F10089	58.8	3.66	060724	molpercent	4.315	0.7899	4.1976	11.465	0.0254	0.5579	1.4498	36.7621	4.5488	0.0874	0.0549	1.2369	1.4534	1.5773	0.9743	0.5887	1.8633	13.0072	5.3619	2.8022	3.5049	0.6286	2.7475	090319	AAS1009	060719	Normal	Homogeneous	Homogeneous	Normal	Normal	0		0		0	060517
At4g13590	Col-0	SALK_011783	060421	060710	P12965	RL03513		F10089	58	3.18	060724	molpercent	5.2895	0.7922	4.8586	12.1369	0.0199	0.3061	2.3616	42.8857	2.8774	0.1035	0.0672	0.7997	1.3479	1.3732	0.9675	0.6094	1.9216	2.9095	6.0393	2.4759	6.6797	0.6818	2.4958	090319	AAS1009	060719	Normal	Homogeneous	Homogeneous	Normal	Normal	0		0		0	060517
At1g02820	Col-0	SALK_005087	060421	060710	P12969	RL03524		F10089	58.2	3.42	060724	molpercent	7.7866	1.1224	4.7806	8.0762	0.0255	0.4931	2.2107	42.2087	1.7569	0.0834	0.0452	1.1175	1.5176	1.5695	1.5306	0.7101	2.3682	3.4423	5.0749	2.4871	7.988	0.8713	2.7337	090319	AAS1009	060721	Normal	Homogeneous	Homogeneous	Normal	Normal	0		0		0	060517
At5g13090	Col-0	SALK_004688	060421	060710	P12970	RL03518		F10089	59	3.5	060724	molpercent	4.9136	1.2443	5.6546	11.2516	0.0268	0.3849	2.3497	42.436	2.6297	0.103	0.0418	1.1092	1.4252	1.4078	1.3045	0.5421	2.0525	3.1305	6.6489	2.5188	5.4631	0.7316	2.6299	090319	AAS1009	060719	Normal	Homogeneous	Homogeneous	Normal	Normal	0		0		0	060517
At5g05980	Col-0	SALK_032544	060421	060710	P12986	RL03526		F10089	55.7	3.33	060724	molpercent	5.6795	1.0612	4.1902	11.7694	0.0102	0.2062	1.5025	43.4719	3.1068	0.0824	0.0673	0.997	1.4158	1.3239	1.1052	0.6855	2.1673	2.0098	6.1247	2.3561	7.1962	0.7169	2.7538	090319	AAS1009	060721	Normal	Homogeneous	Homogeneous	Normal	Normal	0		0		0	060517
At4g35460	Col-0	SALK_027935	060421	060710	P12987	RL03509		F10089	58	3.6	060724	molpercent	7.1535	1.5603	5.9703	9.3634	0.0228	0.2705	3.4291	36.0203	3.4544	0.1157	0.0512	1.1895	1.8216	1.8864	1.8232	0.6095	2.2215	2.8118	5.8154	2.6692	7.5693	0.9198	3.2514	090319	AAS1009	060719	Larger than normal	Homogeneous	Homogeneous	Normal	Normal	0		0		0	060517
At5g56230	Col-0	SALK_027573	060421	060710	P12988	RL03517		F10089	57.7	3.38	060724	molpercent	5.8538	0.863	5.5718	11.9581	0.0276	0.2531	1.6733	43.2361	2.9227	0.0811	0.0274	0.8774	1.318	1.2571	1.0899	0.5641	2.0264	2.1577	6.1024	1.9546	7.0969	0.6808	2.4068	090319	AAS1009	060719	Normal	Homogeneous	Homogeneous	Normal	Normal	0		0		0	060517
At4g13500	Col-0	SALK_026874	060421	060710	P12989	RL03512		F10089	59.1	3.46	060724	molpercent	5.948	0.8818	4.9995	11.6418	0.0369	0.1797	1.4474	45.2745	2.5802	0.0753	0.0548	0.9101	1.317	1.1187	0.9984	0.6686	1.966	1.9643	5.7738	2.3141	6.6973	0.738	2.4138	090319	AAS1009	060719	Normal	Homogeneous	Homogeneous	Normal	Normal	0		0		0	060517
At3g18290	Col-0	SALK_036012	060421	060710	P12995	RL03535		F10089	57.3	3.49	060724	molpercent	6.4769	1.4754	5.8057	11.7751	0.0222	0.2279	1.7807	40.4316	2.8022	0.1967	0.0316	1.0931	1.5022	1.4348	1.2124	0.7521	2.0298	2.1908	6.1649	2.3254	6.8058	0.8891	2.5739	090319	AAS1009	060721	Normal	Homogeneous	Homogeneous	Normal	Normal	0		0		0	060517
At5g02940	Col-0	SALK_045095	060421	060710	P13026	RL03510		F10089	57.3	4.02	060724	molpercent	5.4318	1.1337	4.5262	11.5667	0.0245	0.2837	2.5723	46.2108	3.0746	0.0887	0.0304	1.0099	1.5434	1.4756	1.1888	0.6441	2.1922	2.0605	5.7772	2.6923	3.0676	0.7241	2.6809	090319	AAS1009	060719	Normal	Homogeneous	Homogeneous	Normal	Normal	0		0		0	060517
At5g51150	Col-0	SALK_045813	060421	060710	P13027	RL03528		F10089	56.8	3.82	060724	molpercent	7.0947	1.1917	6.1933	11.2995	0.0326	0.3307	1.8987	40.6653	2.7328	0.1058	0.0596	1.0448	1.5597	1.628	1.4044	1.2248	2.3947	2.6555	7.2939	2.4991	3.1631	0.8451	2.6821	090319	AAS1009	060721	Normal	Homogeneous	Homogeneous	Normal	Normal	0		0		0	060517
At2g24090	Col-0	SALK_026289	060421	060710	P13033	RL03522		F10089	56.9	3.66	060724	molpercent	6.081	1.0682	5.0349	12.6727	0.0249	0.3611	2.153	40.729	2.9713	0.1003	0.031	1.0434	1.6781	1.758	1.2536	0.714	2.4891	2.3662	6.9547	2.9098	4.006	0.7877	2.812	090319	AAS1009	060721	Normal	Homogeneous	Homogeneous	Normal	Normal	0		0		0	060517
At5g11450	Col-0	SALK_039106	060421	060710	P13034	RL03521		F10089	59.1	3.34	060724	molpercent	5.6507	0.9134	5.5875	12.4279	0.026	0.2328	1.7891	40.9499	2.825	0.0916	0.0333	1.1297	1.4995	1.3961	1.1927	0.6622	2.1575	2.2761	6.4107	2.5415	6.7594	0.8253	2.6221	090319	AAS1009	060721	Normal	Homogeneous	Homogeneous	Normal	Normal	0		0		0	060517
At2g36835	Col-0	SALK_043358	060421	060710	P13035	RL03515		F10089	57.5	3.56	060724	molpercent	5.78	1.1554	5.6734	13.916	0.0347	0.1258	1.1988	38.6946	2.9921	0.0705	0.0267	1.1353	1.3669	1.2508	1.2335	0.744	2.1765	1.7107	5.8408	2.0783	9.5967	0.8608	2.3378	090319	AAS1009	060719	Normal	Homogeneous	Homogeneous	Normal	Normal	0		0		0	060517
At3g19960	Col-0	SALK_048767	060421	060710	P13038	RL03523		F10089	57.6	3.51	060724	molpercent	7.7339	1.1903	4.5442	8.0274	0.0234	0.341	2.0461	41.832	2.8756	0.087	0.0283	1.0846	1.6799	1.8297	1.7815	0.7588	2.5555	2.887	5.091	2.835	6.8185	0.9177	3.0316	090319	AAS1009	060721	Normal	Homogeneous	Homogeneous	Normal	Normal	0		0		0	060517
At1g53140	Col-0	SALK_065118	060421	060710	P12861	RL03560		F10090	52.1	4.11	060724	molpercent	8.8479	1.8783	7.0858	10.4803	0.0076	0.1849	1.2767	31.1111	4.8292	0.0468	0.0415	1.9331	1.5818	1.369	1.3042	0.5368	2.2587	1.5145	11.1036	2.7826	6.3225	0.9154	2.5874	090319	AAS1009	060721	Normal	Homogeneous	Homogeneous	Normal	Normal	0		0		0	060517
At4g31430	Col-0	SALK_076754	060421	060710	P12862	RL03559		F10090	55.3	3.55	060724	molpercent	8.7814	1.4649	6.7708	10.7852	0.0383	0.2291	1.6826	38.8034	3.2276	0.0799	0.0814	1.1745	1.6216	2.0223	1.4105	0.9347	3.274	2.214	6.0224	2.5563	3.0065	0.969	2.8496	090319	AAS1009	060721	Normal	Homogeneous	Homogeneous	Normal	Normal	0		0		0	060517
At3g43540	Col-0	SALK_078598	060421	060710	P12863	RL03563		F10090	56.1	3.32	060724	molpercent	5.2278	1.1538	5.069	8.8072	0.0254	0.4748	1.1952	27.5802	4.1037	0.113	0.0413	2.4922	1.8514	2.2296	1.3022	0.7585	2.2387	18.3031	4.951	2.1663	6.0707	0.8606	2.9844	090319	AAS1009	060721	Normal	Homogeneous	Homogeneous	Normal	Normal	0		0		0	060517
At5g03000	Col-0	SALK_078646	060421	060710	P12864	RL03554		F10090	58.2	3.74	060724	molpercent	7.2977	1.2673	5.6341	12.2763	0.0295	0.2744	1.6606	39.3454	2.3944	0.0779	0.0531	1.2841	1.7523	1.9166	1.4178	0.8746	2.4834	2.5928	5.5396	2.1218	5.7061	0.979	3.0211	090319	AAS1009	060721	Normal	Homogeneous	Homogeneous	Normal	Normal	0		0		0	060517
At1g70950	Col-0	SALK_081293	060421	060710	P12865	RL03551		F10090	55	3.62	060724	molpercent	7.8658	1.2874	5.6591	13.6638	0.03	0.3809	1.9035	36.389	2.8945	0.1062	0.0341	1.0979	1.7697	1.9627	1.4163	0.86	2.5484	2.3692	6.9119	2.5591	4.1868	0.9528	3.151	090319	AAS1009	060721	Normal	Homogeneous	Homogeneous	Normal	Normal	0		0		0	060517
At1g09940	Col-0	SALK_061742	060421	060710	P12867	RL03539		F10090	57.1	3.89	060724	molpercent	6.0604	1.5833	5.9629	12.3183	0.0436	0.2212	1.3265	39.1963	3.5538	0.0649	0.0422	1.3904	1.7332	1.6466	1.5348	0.8369	2.4134	3.4094	5.5823	2.6758	4.5111	0.922	2.9709	090319	AAS1009	060721	Normal	Homogeneous	Homogeneous	Normal	Normal	0		0		0	060517
At2g24050	Col-0	SALK_076633	060421	060710	P12868	RL03538		F10090				molpercent	5.6581	1.128	5.3789	10.3132	0.0421	0.3769	1.0446	37.1085	4.2629	0.0731	0.056	1.3321	1.7466	1.6572	1.1384	0.7422	2.4467	8.7518	5.1311	2.9965	4.5785	0.8431	3.1934	090319	AAS1009	060721	Normal	Homogeneous	Homogeneous	Normal	Normal	0		0		0	060517
At4g27990	Col-0	SALK_075931	060421	060710	P12869	RL03547		F10090	57.1	3.81	060724	molpercent	6.2256	1.3758	5.7268	12.3932	0.0329	0.1573	1.1888	39.7613	2.3569	0.0645	0.0408	1.3007	1.782	1.6921	1.5787	0.9014	2.6589	2.3065	5.6339	2.533	6.1324	0.9757	3.1807	090319	AAS1009	060721	Normal	Homogeneous	Homogeneous	Normal	Normal	0		0		0	060517
At1g50770	Col-0	SALK_060403	060421	060710	P12875	RL03536		F10090	53.8	4.48	060724	molpercent	8.8027	2.2366	10.0355	10.5233	0.0248	0.3058	1.9491	34.034	2.8616	0.0663	0.0476	1.6718	1.7189	1.8438	1.8187	0.8431	2.9128	2.044	6.6795	2.4126	2.6942	1.0077	3.4653	090319	AAS1009	060721	Normal	Homogeneous	Homogeneous	Normal	Normal	0		0		0	060517
At5g51740	Col-0	SALK_088054	060421	060710	P12881	RL03553		F10090	56.4	3.43	060724	molpercent	7.1793	1.3014	6.2428	11.4415	0.0302	0.3352	1.5695	38.2591	2.5739	0.0831	0.0325	1.0917	1.5678	1.6503	1.3446	0.8224	2.3813	2.4351	5.4412	2.8238	7.7038	0.9317	2.7578	090319	AAS1009	060721	Normal	Homogeneous	Homogeneous	Normal	Normal	0		0		0	060517
At5g65770	Col-0	SALK_097945	060421	060710	P12887	RL03544		F10090	54.1	4.08	060724	molpercent	7.5618	5.3195	6.4146	7.5268	0.0594	0.3019	3.3063	21.4338	3.0566	0.09	0.0804	5.0636	2.2705	2.0559	1.7841	0.8947	3.254	8.2931	4.4708	2.4675	9.5076	1.1787	3.6083	090319	AAS1009	060721	Larger than normal	Homogeneous	Heterogeneous	Lighter than Normal	Normal	0		0		1	060517
At5g10390	Col-0	SALK_096240	060421	060710	P12888	RL03546		F10090	56.9	3.61	060724	molpercent	10.7804	1.4456	6.0796	10.3225	0.0314	0.8753	2.7479	30.1608	2.4705	0.1265	0.0678	1.2169	1.9018	2.3084	1.6641	0.7579	2.4641	5.0744	7.057	2.3307	6.1726	0.9416	3.0022	090319	AAS1009	060721	Normal	Homogeneous	Homogeneous	Normal	Normal	0		0		0	060517
At2g28880	Col-0	SALK_095283	060421	060710	P12889	RL03537		F10090				molpercent	8.9813	1.8616	6.2785	9.9942	0.033	0.5922	4.3836	30.099	2.5671	0.0991	0.051	1.3723	2.2688	2.6264	2.578	0.7627	2.499	4.4197	5.9532	2.6745	4.8966	1.1315	3.8766	090319	AAS1009	060721	Normal	Homogeneous	Homogeneous	Normal	Normal	0		0		0	060517
At5g19050	Col-0	SALK_088713	060421	060710	P12890	RL03557		F10090	55.9	3.47	060724	molpercent	7.9663	1.4669	5.7259	11.4042	0.0275	0.4462	2.4953	34.4497	3.1513	0.0901	0.0591	1.3249	1.7846	2.0261	1.5097	0.6959	2.4716	3.5147	7.5911	2.8567	5.0291	0.9448	2.9682	090319	AAS1009	060721	Normal	Homogeneous	Homogeneous	Normal	Normal	0		0		0	060517
At1g79110	Col-0	SALK_053473	060421	060710	P12891	RL03561		F10090	56.9	3.42	060724	molpercent	8.2158	1.3424	5.9496	10.9756	0.0237	0.3511	2.1307	34.8314	2.3134	0.1064	0.0229	1.4664	1.9984	2.2028	1.4721	0.8873	2.5891	3.0853	6.228	2.4594	7.3102	0.9077	3.1304	090319	AAS1009	060721	Normal	Homogeneous	Homogeneous	Normal	Normal	0		0		0	060517
At1g50960	Col-0	SALK_055721	060421	060710	P12893	RL03556		F10090	55.5	3.73	060724	molpercent	8.1327	1.3879	6.0316	12.8841	0.0297	0.2508	1.1921	37.3335	2.4862	0.0726	0.0487	1.3114	1.5896	1.8802	1.5501	0.9923	2.5054	2.473	6.4353	2.5541	4.9227	1.0307	2.9052	090319	AAS1009	060721	Normal	Homogeneous	Homogeneous	Normal	Normal	0		0		0	060517
At1g19840	Col-0	SALK_056069	060421	060710	P12894	RL03548		F10090	56.5	3.86	060724	molpercent	8.2168	1.3959	5.6985	10.8642	0.0437	0.5279	2.7079	33.8198	3.1494	0.1036	0.0534	1.2877	1.9405	2.2065	1.5277	0.8195	2.6808	3.0088	5.9042	2.552	7.3497	0.9941	3.1474	090319	AAS1009	060721	Normal	Homogeneous	Homogeneous	Normal	Normal	0		0		0	060517
At4g17460	Col-0	SALK_059835	060421	060710	P12895	RL03545		F10090	57.2	3.54	060724	molpercent	6.9365	1.4591	5.2203	11.7698	0.0289	0.187	1.3204	39.6237	2.9912	0.0683	0.039	1.2474	1.6024	1.5896	1.3688	0.8366	2.6834	2.216	5.1599	2.1435	7.8452	0.9281	2.7348	090319	AAS1009	060721	Normal	Homogeneous	Homogeneous	Normal	Normal	0		0		0	060517
At1g50750	Col-0	SALK_066042	060421	060710	P12911	RL03552		F10090																														060721	Normal	Homogeneous	Homogeneous	Normal	Normal	0		0			060517
At4g37920	Col-0	SALK_087707	060421	060710	P12913	RL03562		F10090	56.3	3.68	060724	molpercent	7.6879	1.4734	6.4524	12.0562	0.0197	0.2818	1.662	37.7301	2.0211	0.0775	0.0321	1.2604	1.788	2.1176	1.4144	0.9801	2.7799	2.3421	6.6951	2.4316	4.7173	0.9948	2.9844	090319	AAS1009	060721	Normal	Homogeneous	Homogeneous	Normal	Normal	0		0		0	060517
At5g14320	Col-0	SALK_087496	060421	060710	P12914	RL03558		F10090	56.2	3.36	060724	molpercent	7.5058	1.2537	5.5228	11.5973	0.0279	0.2292	1.098	40.6033	2.5287	0.077	0.0567	1.0466	1.5243	1.6467	1.3543	0.8498	2.5377	2.242	5.3744	2.7161	6.5322	0.8774	2.7978	090319	AAS1009	060721	Normal	Homogeneous	Homogeneous	Normal	Normal	0		0		0	060517
At1g37140	Col-0	SALK_075516	060421	060710	P12917	RL03549		F10090	55.9	3.55	060724	molpercent	7.1642	1.4527	6.1374	11.7048	0.0253	0.2077	1.2635	36.0714	2.0922	0.0788	0.0478	1.2641	1.623	1.7661	1.5198	0.893	2.6033	2.0457	5.6493	2.2491	10.1896	0.9172	3.034	090319	AAS1009	060721	Normal	Homogeneous	Homogeneous	Normal	Normal	0		0		0	060517
At3g51860	Col-0	SALK_072116	060421	060710	P12918	RL03542		F10090	56.9	3.3	060724	molpercent	7.7356	1.1397	5.8195	11.9274	0.0227	0.272	1.4898	38.7831	2.804	0.1033	0.0865	1.2202	1.581	1.8174	1.3577	0.7938	2.3665	2.9392	5.366	2.6461	5.9446	0.9048	2.879	090319	AAS1009	060721	Normal	Homogeneous	Homogeneous	Normal	Normal	0		0		0	060517
At5g19760	Col-0	SALK_069674	060421	060711	P12919	RL03697		F10090	55.9	3.97	060724	molpercent	6.7127	2.0029	5.725	9.911	0.037	0.1452	1.5175	39.9362	2.7907	0.0478	0.0584	1.3466	1.8607	1.905	1.4296	0.9452	3.1964	1.9493	5.065	2.937	6.3307	1.0651	3.0849	090319	AAS1009	060721	Normal	Homogeneous	Homogeneous	Normal	Normal	0		0		0	060517
At3g21570	Col-0	SALK_069140	060421	060710	P12920	RL03555		F10090	58.7	3.52	060724	molpercent	6.3763	1.4101	5.4659	11.4705	0.0141	0.3124	1.8979	39.4063	2.6804	0.0768	0.0521	1.1948	1.5134	1.5526	1.2921	0.8142	2.3885	2.3736	5.9018	2.5926	7.7261	0.8323	2.6553	090319	AAS1009	060721	Normal	Homogeneous	Homogeneous	Normal	Normal	0		0		0	060517
At1g08070	Col-0	SALK_084804	060421	060710	P12936	RL03541		F10090	56.5	3.7	060724	molpercent	6.5069	1.4701	5.9786	10.7893	0.0197	0.212	1.3701	37.7438	2.9106	0.0619	0.0705	1.4241	2.0273	1.7786	1.3616	0.8372	2.3684	2.1357	5.5254	2.3563	8.7365	0.9193	3.3961	090319	AAS1009	060721	Normal	Homogeneous	Homogeneous	Normal	Normal	0		0		0	060517
At5g20610	Col-0	SALK_098762	060421	060710	P12937	RL03540		F10090	59.5	3.62	060724	molpercent	6.8959	1.4091	5.6527	11.7891	0.026	0.4101	2.0689	35.9078	2.2873	0.0725	0.0577	1.3788	1.8105	1.9499	1.4807	0.7968	2.4704	3.0845	5.3803	3.1289	7.8606	0.9405	3.141	090319	AAS1009	060721	Normal	Homogeneous	Homogeneous	Normal	Normal	0		0		0	060517
At2g46915	Col-0	SALK_082973	060421	060710	P12944	RL03550		F10090	55.4	3.97	060724	molpercent	7.0511	3.0625	6.1321	11.5274	0.0415	0.2196	2.2449	36.0061	2.5864	0.0965	0.0609	1.6816	1.9652	2.0105	2.4193	0.9247	2.6793	2.601	5.1213	2.6637	4.3219	1.0589	3.5237	090319	AAS1009	060721	Normal	Heterogeneous	Homogeneous	Normal	Normal	1	Wrinkled;Aborted	0		0	060517
At5g56090	Col-0	SALK_083548	060421	060710	P12945	RL03543		F10090	57	3.76	060724	molpercent	7.6247	1.154	5.2087	12.1496	0.0343	0.261	1.1604	33.0352	3.3594	0.0639	0.0409	1.697	1.6119	1.7254	1.3626	0.7554	2.2076	2.6851	7.3363	2.377	10.2842	1.0404	2.8251	090319	AAS1009	060721	Normal	Homogeneous	Homogeneous	Normal	Normal	0		0		0	060517
At1g68160	Col-0	SALK_121145	060421	060710	P12981	RL03570		F10091	57.3	3.27	060724	molpercent	7.1468	1.1674	6.1588	13.1619	0.0199	0.2542	1.4415	35.9405	2.7079	0.0934	0.0221	1.144	1.6046	1.7899	1.4026	0.8287	2.3124	2.6283	5.383	2.1797	8.9692	0.8725	2.7707	090319	AAS1009	060721	Normal	Homogeneous	Homogeneous	Normal	Normal	0		0		0	060517
At5g56840	Col-0	SALK_109611	060421	060710	P12991	RL03589		F10091	57.5	3.03	060724	molpercent	8.1081	1.4698	5.6534	10.6408	0.0178	0.3188	1.2132	35.5672	3.1418	0.0781	0.0433	1.2085	1.4093	1.63	1.3071	0.8587	2.2785	2.4254	4.4595	2.1218	12.5128	0.9409	2.5952	090319	AAS1009	060721	Normal	Homogeneous	Homogeneous	Normal	Normal	0		0		0	060517
At1g19870	Col-0	SALK_108620	060421	060710	P12992	RL03576		F10091	57.3	3.09	060724	molpercent	7.37	1.4905	5.9392	10.7315	0.0271	0.3258	1.2634	34.0868	2.5306	0.0732	0.0463	1.364	1.6631	1.7964	1.2675	0.8065	2.3137	4.2784	5.0943	2.4925	11.236	0.9426	2.8603	090319	AAS1009	060721	Normal	Homogeneous	Homogeneous	Normal	Normal	0		0		0	060517
At1g03600	Col-0	SALK_108290	060421	060710	P12993	RL03585		F10091	56.5	3.04	060724	molpercent	7.1079	1.2486	4.6742	11.383	0.0226	0.1654	1.0623	38.7141	2.8182	0.0627	0.0345	1.0543	1.5119	1.6	1.2542	0.8807	2.4668	2.1578	4.7581	2.4319	10.9148	0.9619	2.7141	090319	AAS1009	060721	Normal	Homogeneous	Homogeneous	Normal	Normal	0		0		0	060517
At5g12150	Col-0	SALK_115544	060421	060710	P12996	RL03566		F10091	55.6	2.77	060724	molpercent	6.7069	1.2466	4.2122	11.512	0.0497	0.1513	1.5401	37.4177	3.4354	0.0588	0.0458	0.9612	1.5575	1.5021	1.4045	0.7782	2.1308	2.0469	4.5515	3.9091	10.9883	0.9056	2.8879	090319	AAS1009	060721	Normal	Homogeneous	Homogeneous	Normal	Normal	0		0		0	060517
At4g39140	Col-0	SALK_099042	060421	060710	P12997	RL03572		F10091	57.6	3.06	060724	molpercent	6.8903	1.1943	5.2888	11.2178	0.0271	0.51	1.523	32.0288	2.2872	0.086	0.0421	1.2332	1.9541	2.2358	1.5065	0.914	2.5599	5.2078	4.8763	2.4269	11.7496	0.9829	3.2576	090319	AAS1009	060721	Normal	Homogeneous	Homogeneous	Normal	Normal	0		0		0	060517
At2g23350	Col-0	SALK_113383	060421	060710	P12999	RL03578		F10091	56.9	3.22	060724	molpercent	7.4726	1.2659	5.3869	11.7665	0.0307	0.3954	1.669	34.4847	2.2657	0.0936	0.0537	1.2792	1.801	2.0641	1.4365	0.86	2.8111	3.1588	5.2152	2.3546	10.3216	0.9263	2.887	090319	AAS1009	060721	Normal	Homogeneous	Homogeneous	Normal	Normal	0		0		0	060517
At5g54890	Col-0	SALK_113103	060421	060710	P13000	RL03583		F10091	56.5	3.34	060724	molpercent	7.5019	1.3461	6.4128	11.4156	0.0289	0.2805	1.0087	35.5718	2.7609	0.0725	0.0716	1.3309	1.5925	1.7713	1.3375	0.8525	2.449	2.6096	5.3759	2.2806	10.2193	1.0263	2.6833	090319	AAS1009	060721	Normal	Homogeneous	Homogeneous	Normal	Normal	0		0		0	060517
At1g03680	Col-0	SALK_125097	060421	060710	P13001	RL03579		F10091	57.2	3.09	060724	molpercent	6.6032	1.1473	4.7731	10.441	0.0196	0.3569	1.6449	36.5713	2.3076	0.068	0.0599	0.9698	1.6033	1.8009	1.1376	0.7773	2.2803	6.252	4.3915	2.4065	10.9262	0.769	2.693	090319	AAS1009	060721	Normal	Homogeneous	Homogeneous	Normal	Normal	0		0		0	060517
At5g41960	Col-0	SALK_106257	060421	060710	P13003	RL03571		F10091	55	3.28	060724	molpercent	6.0357	1.2843	4.3721	11.9518	0.0337	0.3131	1.7329	38.5629	3.0324	0.0703	0.0324	1.1823	1.8678	1.8469	1.6278	0.8802	2.4907	2.6423	5.1949	3.0126	7.7492	0.9353	3.1484	090319	AAS1009	060721	Normal	Homogeneous	Homogeneous	Normal	Normal	0		0		0	060517
At5g58630	Col-0	SALK_117212	060421	060710	P13004	RL03567		F10091	59.4	2.73	060724	molpercent	6.7565	0.9517	4.7833	10.9193	0.0205	0.3866	1.8636	31.4281	2.8031	0.1228	0.0462	1.4283	1.7859	2.0636	1.5636	0.828	2.1536	4.6457	6.6195	3.0293	11.9755	0.9947	2.8307	090319	AAS1009	060721	Normal	Homogeneous	Homogeneous	Normal	Normal	0		0		0	060517
At1g13200	Col-0	SALK_106235	060421	060710	P13005	RL03565		F10091	58.7	3.14	060724	molpercent	6.9218	1.3117	5.2895	10.3031	0.0309	0.3492	1.5245	36.3431	2.9392	0.0956	0.0398	1.3629	1.7355	1.875	1.3354	0.8713	2.419	4.7593	5.1616	2.7973	8.7191	0.9372	2.878	090319	AAS1009	060721	Normal	Homogeneous	Homogeneous	Normal	Normal	0		0		0	060517
At3g56710	Col-0	SALK_127478	060421	060710	P13007	RL03582		F10091	55.9	3.07	060724	molpercent	7.7274	1.3504	5.1537	12.1082	0.0475	0.2257	1.0365	35.2919	3.2538	0.0708	0.0386	1.3208	1.5612	1.6972	1.346	0.8412	2.439	2.614	5.4174	2.3208	10.4599	0.8938	2.7843	090319	AAS1009	060721	Normal	Homogeneous	Homogeneous	Normal	Normal	0		0		0	060517
At5g36210	Col-0	SALK_127101	060421	060710	P13008	RL03581		F10091	55.7	3.17	060724	molpercent	7.8477	1.4012	5.7984	11.4298	0.036	0.2546	1.2748	36.18	2.968	0.0634	0.0262	1.1473	1.6058	1.8168	1.2867	0.8057	2.4217	2.135	6.1379	2.3321	9.5396	0.8822	2.6091	090319	AAS1009	060721	Normal	Homogeneous	Homogeneous	Normal	Normal	0		0		0	060517
At1g60230	Col-0	SALK_126003	060421	060710	P13009	RL03586		F10091	57.6	2.89	060724	molpercent	7.2624	0.9903	4.7965	11.176	0.0364	0.3053	1.6099	36.7405	3.2818	0.093	0.067	0.9093	1.5442	1.833	1.1987	0.7344	2.1556	2.7939	5.0087	2.5946	11.2781	0.9186	2.6719	090319	AAS1009	060721	Normal	Homogeneous	Homogeneous	Normal	Normal	0		0		0	060517
At5g57970	Col-0	SALK_121864	060421	060710	P13010	RL03588		F10091	58.6	3.02	060724	molpercent	6.3666	1.1476	5.1388	11.8089	0.0282	0.2002	1.2107	36.6844	2.7765	0.0731	0.0454	1.1777	1.4377	1.6048	1.2485	0.799	2.1236	2.4149	4.6946	2.6647	12.9419	0.9541	2.4581	090319	AAS1009	060721	Normal	Homogeneous	Homogeneous	Darker than Normal	Normal	0		0		0	060517
At1g73090	Col-0	SALK_135373	060421	060710	P13011	RL03568		F10091	56.2	2.76	060724	molpercent	7.4435	1.071	4.8942	10.6789	0.0428	0.369	1.8147	29.8136	3.0811	0.1126	0.0216	1.8347	1.9369	2.2596	1.4902	0.8015	2.4925	4.2484	7.7352	3.1778	10.4784	1.0299	3.1719	090319	AAS1009	060721	Normal	Heterogeneous	Homogeneous	Normal	Normal	1	Aborted	0		0	060517
At3g46750	Col-0	SALK_143607	060421	060710	P13012	RL03577		F10091	57	3.2	060724	molpercent	7.2137	1.1558	5.8297	11.6046	0.0247	0.3376	1.4614	37.1103	3.4551	0.0741	0.0485	1.0289	1.438	1.7051	1.3061	0.7912	2.4084	2.3456	5.2331	2.45	9.3662	0.9461	2.6658	090319	AAS1009	060721	Normal	Homogeneous	Homogeneous	Normal	Normal	0		0		0	060517
At1g05610	Col-0	SALK_139180	060421	060710	P13014	RL03580		F10091	55.9	2.78	060724	molpercent	6.8282	1.1348	5.4761	12.117	0.0151	0.2028	1.2019	38.141	3.2797	0.0816	0.0285	0.9492	1.4799	1.508	1.1727	0.7372	2.0575	2.5449	4.8065	2.4453	10.3853	0.8756	2.5311	090319	AAS1009	060721	Normal	Homogeneous	Homogeneous	Normal	Normal	0		0		0	060517
At2g40980	Col-0	SALK_135979	060421	060710	P13015	RL03564		F10091	57.5	3.28	060724	molpercent	6.8625	1.1138	5.9292	10.8395	0.0256	0.5533	1.5947	37.4638	5.0388	0.0926	0.0545	1.2217	1.563	1.8281	1.2863	0.7283	2.3419	3.5941	5.0505	3.0207	6.3164	0.8326	2.6482	090319	AAS1009	060721	Normal	Homogeneous	Homogeneous	Normal	Normal	1	Round	0		0	060517
At1g03060	Col-0	SALK_148574	060421	060710	P13021	RL03573		F10091	55.8	3.09	060724	molpercent	7.069	1.3569	5.4432	12.4237	0.0355	0.2647	1.218	32.8296	2.5204	0.0829	0.0365	1.3555	1.7362	1.9567	1.4402	0.9107	2.4093	2.899	5.9106	2.2532	12.1378	0.9985	2.7119	090319	AAS1009	060721	Normal	Homogeneous	Homogeneous	Normal	Normal	0		0		0	060517
At5g02710	Col-0	SALK_148214	060421	060710	P13023	RL03569		F10091	57.4	3.25	060724	molpercent	6.5869	1.2454	5.644	10.9921	0.0291	0.3536	1.5479	33.0607	2.4179	0.0846	0.0418	1.3794	1.758	1.8863	1.4547	0.8031	2.323	2.8779	5.8129	2.4863	13.5946	0.9569	2.663	090319	AAS1009	060721	Normal	Homogeneous	Homogeneous	Normal	Normal	0		0		0	060517
At1g08630	Col		060421	060710	P13025	RL03590		F10091	57.7	3.55	060724	molpercent	4.0144	0.7025	2.5868	3.8726	0.2326	0.1692	1.099	12.5032	2.4383	0.0448	0.0603	0.8247	0.7548	0.8589	0.714	0.3367	1.15	1.5193	2.4901	58.9376	3.2974	0.4511	0.9414	090319	AAS1009	060721	Normal	Homogeneous	Homogeneous	Normal	Normal	0		0		0	060517
At5g14040	Col-0	SALK_133944	060421	060710	P13030	RL03575		F10091	56.5	2.66	060724	molpercent	6.6701	0.9431	5.1643	11.7901	0.0276	0.3602	1.3645	31.9795	2.5383	0.083	0.0367	1.3049	1.5976	1.8486	1.2837	0.8462	2.1644	4.0367	5.0413	2.2867	14.8896	0.9083	2.8343	090319	AAS1009	060721	Normal	Homogeneous	Homogeneous	Normal	Normal	0		0		0	060517
At2g25920	Col-0	SALK_144364	060421	060710	P13031	RL03584		F10091	58	3.13	060724	molpercent	7.125	1.1561	5.1668	11.0063	0.0235	0.3723	1.6865	31.0677	2.3686	0.0836	0.0592	1.3388	1.9769	2.0393	1.2867	0.7709	2.3377	6.1996	5.2756	2.8074	11.7324	0.9424	3.1768	090319	AAS1009	060721	Normal	Homogeneous	Homogeneous	Normal	Normal	0		0		0	060517
At5g24650	Col-0	SALK_149871	060421	060710	P13041	RL03574		F10091	57.4	3.11	060724	molpercent	7.8088	1.1763	4.5167	11.6904	0.041	0.1749	1.1429	40.4759	2.8863	0.0568	0.0252	1.1747	1.4675	1.54	1.2874	0.8276	2.3677	2.2823	4.7626	2.4508	8.1647	0.9323	2.7473	090319	AAS1009	060721	Normal	Homogeneous	Homogeneous	Normal	Normal	0		0		0	060517
At5g56230	Col-0	SALK_027573	060421	060711	P12849	RL03633		F10092	56.7	3.37	060807	molpercent	6.1231	1.6188	4.9698	8.1196	0.0179	0.2823	1.6716	35.7628	2.47	0.0995	0.0477	1.1746	1.5441	1.7342	1.0944	0.5503	2.4268	4.9414	4.3843	2.9367	14.6308	0.8297	2.5697	090319	AAS1010	060801	Normal	Homogeneous	Homogeneous	Normal	Normal	0		0		0	060517
At5g10990	Col-0	SALK_001994	060421	060711	P12850	RL03631		F10092	57.5	3.55	060807	molpercent	5.7418	1.5898	4.5866	8.8053	0.0212	0.3689	1.8412	33.2077	3.3534	0.1426	0.0565	1.4944	1.6029	1.7932	1.2452	0.5819	2.3202	11.6771	4.8697	3.0493	8.404	0.7264	2.5209	090319	AAS1010	060801	Normal	Homogeneous	Homogeneous	Normal	Normal	0		0		0	060517
At4g02800	Col-0	SALK_011894	060421	060711	P12851	RL03630		F10092	58.1	3.77	060807	molpercent	6.834	1.9673	5.6633	9.7654	0.027	0.2003	1.5165	39.935	3.2646	0.094	0.0697	1.1299	1.4909	1.5604	1.3001	0.6602	2.6126	2.2711	5.5553	3.1728	7.4027	0.8591	2.6477	090319	AAS1010	060801	Normal	Homogeneous	Homogeneous	Normal	Normal	0		0		0	060517
At5g43720	Col-0	SALK_000441	060421	060711	P12853	RL03637		F10092	57.6	3.69	060807	molpercent	4.6866	1.8139	4.16	6.1559	0.0341	0.8481	2.021	22.6845	6.1455	0.2062	0.089	1.7194	2.0843	1.9638	1.008	0.3863	2.7144	20.8751	5.5986	5.1349	4.9542	0.617	4.0991	090319	AAS1010	060801	Normal	Homogeneous	Homogeneous	Normal	Normal	0		0		0	060517
At2g24090	Col-0	SALK_026289	060421	060711	P12854	RL03635		F10092	56.6	3.8	060807	molpercent	6.4795	1.8791	5.1749	8.8507	0.0084	0.2771	1.8172	39.7869	2.6493	0.0854	0.0769	1.1235	1.5173	1.5821	1.2193	0.6257	2.6867	2.3759	4.8316	2.7176	10.7421	0.8696	2.6232	090319	AAS1010	060801	Normal	Homogeneous	Homogeneous	Normal	Normal	0		0		0	060517
At4g13500	Col-0	SALK_026874	060421	060711	P12855	RL03629		F10092	61.1	3.72	060807	molpercent	6.4749	1.5656	5.0322	8.3547	0.0197	0.3394	2.2276	38.7973	3.7593	0.1374	0.0527	1.0456	1.5017	1.5754	1.2091	0.5316	2.4559	4.7606	4.7929	3.4727	8.6503	0.7219	2.5216	090319	AAS1010	060801	Normal	Homogeneous	Homogeneous	Normal	Normal	0		0		0	060517
At4g13590	Col-0	SALK_011783	060421	060711	P12857	RL03636		F10092	58.7	3.6	060807	molpercent	5.6049	1.4009	4.5004	7.3587	0.0262	0.5894	3.6861	28.3628	5.4291	0.1938	0.0557	1.8083	1.6061	1.6133	1.0059	0.4669	1.9464	16.1602	4.3574	3.199	7.3647	0.6647	2.5992	090319	AAS1010	060801	Normal	Homogeneous	Homogeneous	Normal	Normal	0		0		0	060517
At5g02940	Col-0	SALK_045095	060421	060711	P12858	RL03632		F10092	58.4	3.75	060807	molpercent	6.8578	1.6841	4.9618	9.0964	0.0166	0.2274	1.7997	43.3292	3.5571	0.0944	0.0369	1.1689	1.453	1.3236	1.0795	0.5999	2.4708	2.0653	4.8335	2.7201	7.273	0.7946	2.5564	090319	AAS1010	060801	Normal	Homogeneous	Homogeneous	Normal	Normal	0		0		0	060517
At5g11450	Col-0	SALK_039106	060421	060711	P12859	RL03634		F10092	59.2	3.74	060807	molpercent	6.3442	1.837	5.1808	9.0659	0.0249	0.2525	1.9039	40.378	3.9776	0.1223	0.0703	0.9964	1.4607	1.5313	1.1805	0.5813	2.2642	2.4821	5.4559	2.8521	8.8831	0.7372	2.4178	090319	AAS1010	060801	Normal	Homogeneous	Homogeneous	Normal	Normal	0		0		0	060517
At2g36835	Col-0	SALK_043358	060421	060711	P12860	RL03638		F10092	59.4	3.44	060807	molpercent	4.1116	1.4283	3.651	5.774	0.0178	0.8784	2.5474	20.7006	4.6266	0.1413	0.0624	2.2501	2.1783	2.3304	1.0381	0.4262	2.2472	22.6383	3.5447	3.1422	11.9001	0.7404	3.6247	090319	AAS1010	060801	Normal	Homogeneous	Homogeneous	Normal	Normal	0		0		0	060517
At5g13090	Col-0	SALK_004688	060421	060711	P12871	RL03628		F10092	55.4	3.71	070507	molpercent	8.1406	1.6086	4.8084	9.4068	0.0216	0.4265	2.4	39.6293	3.9605	0.0955	0.0456	1.1714	1.595	1.7221	1.1329	0.6176	2.6179	2.9305	5.1482	3.0347	5.7871	0.8088	2.8904	090319	AAS1010	060801	Normal	Homogeneous	Homogeneous	Normal	Normal	0		0		0	060517
At1g21750	Col-0	SALK_015253	060421	060711	P12872	RL03627		F10092	61.2	3.51	060807	molpercent	6.0857	1.579	4.9882	8.1764	0.0198	0.266	1.8508	37.8879	3.0075	0.1124	0.0724	1.1966	1.3846	1.3714	1.0576	0.5657	2.1861	5.5621	4.4506	2.7436	12.2126	0.7186	2.5045	090319	AAS1010	060801	Normal	Homogeneous	Homogeneous	Normal	Normal	0		0		0	060517
At5g05980	Col-0	SALK_032544	060421	060711	P12873	RL03621		F10092	58.6	3.37	060807	molpercent	5.0859	1.3706	4.3314	7.3222	0.0195	0.4857	2.0774	28.847	3.8594	0.1911	0.0847	1.7196	1.79	1.8285	1.164	0.4671	2.3388	17.1651	4.6533	3.3238	8.4744	0.6727	2.7277	090319	AAS1010	060801	Normal	Homogeneous	Homogeneous	Normal	Normal	0		0		0	060517
At1g02820	Col-0	SALK_005087	060421	060711	P12876	RL03623		F10092	57.1	3.52	060807	molpercent	5.989	1.7426	4.4427	7.841	0.0244	0.2225	1.7341	37.7337	4.8063	0.1094	0.0746	1.1818	1.4993	1.325	1.0761	0.546	2.2296	8.5413	4.4169	2.9944	7.9657	0.7499	2.7535	090319	AAS1010	060801	Normal	Homogeneous	Homogeneous	Normal	Normal	0		0		0	060517
At5g06930	Col-0	SALK_018520	060421	060711	P12877	RL03622		F10092	57.6	3.58	060807	molpercent	7.008	1.9738	5.9427	7.3636	0.0156	0.546	3.0376	31.2797	4.392	0.1511	0.0326	1.4198	1.9606	2.2649	1.3173	0.5488	2.8523	5.3569	5.8907	3.3225	9.0832	0.8639	3.3762	090319	AAS1010	060801	Normal	Homogeneous	Homogeneous	Normal	Normal	0		0		0	060517
At1g22450	Col-0	SALK_012099	060421	060711	P12879	RL03624		F10092	58.3	3.45	060807	molpercent	5.4052	1.1868	4.9318	8.4389	0.0141	0.4862	3.9932	31.0435	2.8599	0.1492	0.062	1.1403	1.7057	1.8774	0.9649	0.4727	2.3789	11.7814	4.7789	2.8058	9.7501	0.705	3.0682	090319	AAS1010	060801	Normal	Homogeneous	Homogeneous	Normal	Normal	0		0		0	060517
At5g22090	Col-0	SALK_002221	060421	060711	P12880	RL03625		F10092	58.4	3.5	060807	molpercent	7.0735	1.5196	5.2672	8.807	0.0247	0.199	1.9258	41.4281	3.4503	0.1158	0.0789	0.8471	1.3856	1.3229	1.0611	0.5407	2.2047	2.402	5.1231	2.9587	9.0022	0.7367	2.5253	090319	AAS1010	060801	Normal	Homogeneous	Homogeneous	Normal	Normal	0		0		0	060517
At5g51150	Col-0	SALK_045813	060421	060711	P12883	RL03626		F10092	58.4	3.14	060807	molpercent	4.4515	1.0614	3.705	6.6264	0.0135	0.7388	2.181	31.1558	3.3808	0.1463	0.1064	1.7382	1.4071	1.5995	1.0285	0.5745	1.9283	15.9313	5.1907	2.8965	10.8816	0.6412	2.6156	090319	AAS1010	060801	Normal	Homogeneous	Homogeneous	Normal	Normal	0		0		0	060517
At1g26945	Col-0	SALK_048383	060421	060711	P12885	RL03620		F10092	59.2	3.26	060807	molpercent	5.7574	1.2426	4.718	7.7477	0.0207	0.1151	1.4157	40.9938	3.4104	0.0783	0.0534	0.7638	1.189	1.0134	0.7492	0.5219	2.0683	1.7744	4.0559	2.1051	17.3738	0.6729	2.1593	090319	AAS1010	060801	Normal	Homogeneous	Homogeneous	Normal	Normal	0		0		0	060517
At1g11290	Col-0	SALK_008433	060421	060711	P12896	RL03611		F10092	58	3.58	060807	molpercent	5.4735	1.2879	4.333	5.8857	0.0203	0.9149	3.9185	26.4342	4.2753	0.1611	0.0357	1.2299	2.196	3.0872	1.2042	0.3727	2.6311	17.6622	5.5659	3.0679	6.245	0.6115	3.3864	090319	AAS1010	060801	Normal	Homogeneous	Homogeneous	Normal	Normal	0		0		0	060517
At4g32590	Col-0	SALK_009697	060421	060711	P12897	RL03612		F10092	57.6	3.63	060807	molpercent	7.7569	1.7007	5.284	9.6224	0.016	0.3941	3.8503	37.8743	3.3836	0.1716	0.0829	1.0877	1.6704	1.8004	1.2367	0.5513	2.549	3.0394	6.6903	2.9265	4.8063	0.7388	2.7664	090319	AAS1010	060801	Normal	Homogeneous	Homogeneous	Normal	Normal	0		0		0	060517
At4g38550	Col-0	SALK_010131	060421	060711	P12898	RL03616		F10092	58.8	3.78	060807	molpercent	7.7714	1.6643	5.2629	9.0617	0.0186	0.2024	1.34	42.7362	3.5552	0.0911	0.0603	1.2805	1.4355	1.2348	1.0845	0.6492	2.359	1.9309	4.9986	2.6627	7.2084	0.8471	2.5444	090319	AAS1010	060801	Normal	Homogeneous	Homogeneous	Normal	Normal	0		0		0	060517
At5g06230	Col-0	SALK_036254	060421	060711	P12899	RL03613		F10092	58.3	3.42	060807	molpercent	6.9024	1.4498	5.9735	8.7268	0.0169	0.4405	2.3227	38.3406	3.1814	0.148	0.0345	1.1207	1.5003	1.5474	1.1172	0.5179	2.3089	3.5571	5.9205	2.5236	8.9804	0.7028	2.666	090319	AAS1010	060801	Normal	Homogeneous	Homogeneous	Normal	Normal	0		0		0	060517
At5g03110	Col-0	SALK_025790	060421	060711	P12902	RL03617		F10092	58.4	3.56	060807	molpercent	6.977	2.1564	4.6623	8.4175	0.0179	0.1925	3.4098	41.0399	3.6189	0.1221	0.0647	1.0564	1.5011	1.3905	1.2788	0.594	2.2692	3.2483	4.7685	2.9677	6.6136	0.7732	2.8597	090319	AAS1010	060801	Normal	Homogeneous	Homogeneous	Normal	Normal	0		0		0	060517
At1g06380	Col-0	SALK_049707	060421	060711	P12903	RL03614		F10092	57.7	3.47	060807	molpercent	6.108	2.0161	4.5435	8.5815	0.0136	0.2522	2.6458	41.4738	3.908	0.128	0.0462	0.9683	1.5382	1.3084	1.0643	0.5525	2.0991	5.234	4.7115	2.5448	6.933	0.6635	2.6657	090319	AAS1010	060801	Normal	Homogeneous	Homogeneous	Normal	Normal	0		0		0	060517
At3g18290	Col-0	SALK_036012	060421	060711	P12905	RL03609		F10092	63.7	3.86	060807	molpercent	6.5772	1.9359	4.7238	7.0734	0.0191	0.207	1.6201	42.2175	4.791	0.093	0.0554	1.2518	1.6085	1.276	1.004	0.5313	2.2203	1.97	4.8561	2.3421	10.0061	0.8479	2.7726	090319	AAS1010	060801	Normal	Homogeneous	Homogeneous	Normal	Normal	0		0		0	060517
At3g19960	Col-0	SALK_048767	060421	060711	P12909	RL03615		F10092	58.7	3.44	060807	molpercent	6.1531	1.3247	4.4814	8.9045	0.03	0.1649	1.3522	45.7823	3.7594	0.0931	0.0525	0.8852	1.3031	1.0965	0.8659	0.5753	2.1901	2.5281	4.6995	2.3069	8.3488	0.6488	2.4537	090319	AAS1010	060801	Normal	Homogeneous	Homogeneous	Normal	Normal	0		0		0	060517
At4g34120	Col-0	SALK_021868	060421	060711	P12910	RL03610		F10092	59.5	3.48	060807	molpercent	9.3177	1.5156	4.9468	5.3376	0.0228	1.2063	1.8479	31.6191	4.8377	0.1325	0.0512	0.9442	1.8692	2.0568	1.545	0.4615	2.2318	6.6061	6.0846	3.1372	10.1448	0.8904	3.1932	090319	AAS1010	060801	Normal	Homogeneous	Homogeneous	Normal	Normal	0		0		0	060517
At5g01510	Col-0	SALK_038772	060421	060711	P12923	RL03618		F10092	58.1	3.7	060807	molpercent	6.9406	1.4069	5.3108	8.6914	0.0217	0.3078	1.5084	43.355	3.7457	0.1014	0.0846	0.9294	1.357	1.2034	0.9011	0.6367	2.5119	3.1081	5.1566	3.0118	6.4736	0.7449	2.4913	090319	AAS1010	060801	Normal	Homogeneous	Homogeneous	Normal	Normal	0		0		0	060517
At1g03010	Col-0	SALK_050005	060421	060711	P12924	RL03619		F10092	58.1	3.46	060807	molpercent	6.8648	1.7615	5.3377	9.1169	0.0225	0.4081	2.7838	38.3196	3.3738	0.1368	0.0637	1.0323	1.6323	1.7771	1.2634	0.5953	2.3952	3.2093	5.851	2.7484	7.7022	0.7994	2.8048	090319	AAS1010	060801	Normal	Homogeneous	Homogeneous	Normal	Normal	0		0		0	060517
At1g50770	Col-0	SALK_060403	060421	060711	P12922	RL03662		F10093	54.2	4.15	060807	molpercent	8.4268	1.4572	5.5749	5.105	0.0227	0.6725	4.5887	43.8105	3.6164	0.132	0.0495	1.0599	1.2432	1.9231	1.2036	0.4314	2.3842	1.6413	7.4287	4.1902	2.0168	0.6218	2.3995	090319	AAS1010	060801	Normal	Homogeneous	Homogeneous	Normal	Normal	0		0		0	060517
At1g09940	Col-0	SALK_061742	060421	060711	P12925	RL03667		F10093	54.8	3.57	060807	molpercent	8.2865	2.0561	5.5919	9.0815	0.0297	0.3354	1.7917	37.9087	3.2234	0.1049	0.0336	1.1807	1.51	1.6074	1.2326	0.657	2.7229	2.4667	4.6617	2.5967	9.3837	0.8804	2.6567	090319	AAS1010	060801	Normal	Homogeneous	Homogeneous	Normal	Normal	0		0		0	060517
At2g24050	Col-0	SALK_076633	060421	060711	P12927	RL03668		F10093	58.1	3.75	060807	molpercent	9.385	1.9135	4.6741	5.9794	0.0306	0.3703	3.1097	38.886	2.323	0.1008	0.0537	1.2332	2.0614	2.58	1.5827	0.7624	3.1345	2.5021	6.5	3.2232	5.2482	1.0234	3.3226	090319	AAS1010	060801	Normal	Homogeneous	Homogeneous	Normal	Normal	0		0		0	060517
At1g08070	Col-0	SALK_084804	060421	060711	P12928	RL03669		F10093	54.9	3.57	060807	molpercent	8.5288	1.8751	5.9583	9.1267	0.0262	0.5058	2.6523	35.4455	2.2893	0.153	0.0748	1.0482	1.7264	2.2495	1.3605	0.7022	2.7255	2.6311	5.9707	3.0551	8.1937	0.858	2.8434	090319	AAS1010	060801	Normal	Homogeneous	Homogeneous	Normal	Normal	0		0		0	060517
At1g37140	Col-0	SALK_075516	060421	060711	P12929	RL03663		F10093	55.7	3.4	060807	molpercent	7.1638	1.7961	6.2147	9.4712	0.0275	0.1306	0.9679	39.008	3.3071	0.079	0.0527	1.0163	1.2973	1.413	1.2137	0.7516	2.6118	1.6253	4.9577	3.0352	10.5537	0.8696	2.4363	090319	AAS1010	060801	Normal	Homogeneous	Homogeneous	Normal	Normal	0		0		0	060517
At3g51860	Col-0	SALK_072116	060421	060711	P12931	RL03661		F10093	56.5	3.73	060807	molpercent	8.3205	1.9553	5.425	7.3045	0.0194	0.239	2.0001	39.4199	3.3242	0.1	0.0313	1.1246	1.5264	1.8827	1.4811	0.796	2.8201	2.4616	5.8597	3.3558	6.8601	0.908	2.7847	090319	AAS1010	060801	Normal	Homogeneous	Homogeneous	Normal	Normal	0		0		0	060517
At5g10390	Col-0	SALK_096240	060421	060711	P12933	RL03665		F10093	56.2	3.77	060807	molpercent	8.3916	1.8481	5.9843	10.4944	0.0211	0.3497	2.2924	34.8584	2.5205	0.1299	0.0532	1.0782	1.6995	2.0944	1.348	0.6836	2.5544	2.3828	6.8869	3.1379	7.4806	0.9056	2.8044	090319	AAS1010	060801	Normal	Homogeneous	Homogeneous	Normal	Normal	0		0		0	060517
At1g19840	Col-0	SALK_056069	060421	060711	P12935	RL03654		F10093	57.2	3.55	060807	molpercent	7.3416	1.699	5.3293	8.6562	0.0191	0.3051	2.0624	32.8376	2.9166	0.1278	0.0675	1.0261	1.4497	1.5902	1.1204	0.5924	2.3704	3.5256	5.036	3.0008	15.6438	0.8731	2.4095	090319	AAS1010	060801	Normal	Homogeneous	Homogeneous	Normal	Normal	0		0		0	060517
At5g20610	Col-0	SALK_098762	060421	060711	P12940	RL03670		F10093	54.4	3.77	060807	molpercent	8.1296	1.9097	5.2122	10.1163	0.0325	0.401	1.8989	37.8379	2.919	0.1132	0.0477	1.1994	1.6847	2.0683	1.3619	0.782	2.8728	2.1535	5.6327	3.6671	6.0639	0.9388	2.9568	090319	AAS1010	060801	Normal	Homogeneous	Homogeneous	Normal	Normal	0		0		0	060517
At5g20930	Col-0	SALK_082965	060421	060711	P12941	RL03649		F10093	58.3	3.98	060807	molpercent	8.0745	1.5736	5.5105	9.516	0.0261	0.6126	2.5777	36.7004	3.5952	0.1359	0.068	1.0639	1.7131	1.8627	1.1992	0.579	2.5915	2.4342	6.1513	3.2822	7.029	0.7732	2.9304	090319	AAS1010	060801	Normal	Homogeneous	Homogeneous	Normal	Normal	0		0		0	060517
At2g28880	Col-0	SALK_095283	060421	060711	P12947	RL03666		F10093	55.6	3.78	060807	molpercent	8.1434	2.1761	6.3892	9.2292	0.0238	0.33	2.2783	35.7288	2.6374	0.1186	0.0661	1.1843	1.8412	1.8895	1.5079	0.7567	2.9189	2.4985	5.3645	3.1285	7.8101	1.0129	2.966	090319	AAS1010	060801	Normal	Homogeneous	Homogeneous	Normal	Normal	0		0		0	060517
At5g56090	Col-0	SALK_083548	060421	060711	P12948	RL03671		F10093	57	3.63	060807	molpercent	7.9229	1.7988	5.4393	9.5221	0.0188	0.4695	3.4138	34.9771	2.1939	0.1582	0.0392	1.2044	1.7306	2.4993	1.4768	0.6775	2.7052	2.6847	6.2062	3.1589	7.8789	0.8628	2.9611	090319	AAS1010	060801	Normal	Homogeneous	Homogeneous	Normal	Normal	0		0		0	060517
At2g46915	Col-0	SALK_082973	060421	060711	P12949	RL03664		F10093	55.5	3.29	060807	molpercent	7.4022	1.4807	4.1497	8.3122	0.0216	0.3038	2.1649	35.4974	3.0647	0.0853	0.0327	1.11	1.6611	2.0056	1.1525	0.6269	2.6551	5.001	4.3102	2.9299	12.2218	0.887	2.9237	090319	AAS1010	060801	Normal	Homogeneous	Homogeneous	Normal	Normal	0		0		0	060517
At4g17460	Col-0	SALK_059835	060421	060711	P12950	RL03660		F10093	56.4	3.62	060807	molpercent	9.0695	1.7809	6.3333	9.5603	0.0218	0.4409	2.7566	34.5293	2.9015	0.1357	0.0369	1.0378	1.554	1.9617	1.4234	0.63	2.5725	3.4179	7.1754	2.6352	6.5445	0.7956	2.6854	090319	AAS1010	060801	Normal	Homogeneous	Homogeneous	Normal	Normal	0		0		0	060517
At5g49220	Col-0	SALK_054641	060421	060711	P12966	RL03650		F10093	57.2	3.66	060807	molpercent	6.377	1.8104	4.2203	8.7305	0.0183	0.316	2.8807	38.4527	2.8438	0.0847	0.0475	1.1309	1.6249	1.8135	1.1712	0.5685	2.4589	4.9131	4.356	2.5013	10.1027	0.7635	2.8136	090319	AAS1010	060801	Normal	Homogeneous	Homogeneous	Normal	Normal	0		0		0	060517
At1g79110	Col-0	SALK_053473	060421	060711	P12967	RL03655		F10093	56.5	3.51	060807	molpercent	6.4193	1.6025	4.6246	6.9479	0.0178	0.3695	1.8657	42.3046	4.1181	0.0928	0.0446	0.9891	1.4294	1.5269	0.9871	0.6662	2.7018	2.7724	4.2891	2.8369	10.1093	0.7628	2.5216	090319	AAS1010	060801	Normal	Homogeneous	Homogeneous	Normal	Normal	0		0		0	060517
At1g53140	Col-0	SALK_065118	060421	060711	P12971	RL03656		F10093	55.4	4.13	060807	molpercent	7.0821	2.065	7.0106	8.7487	0.0235	0.3049	1.0725	34.6844	6.2085	0.0552	0.0278	1.2785	1.4208	1.5795	1.16	0.462	2.321	5.2381	9.9972	3.0968	2.9334	0.7591	2.4705	090319	AAS1010	060801	Normal	Homogeneous	Heterogeneous	Darker than Normal	Normal	0		0		0	060517
At1g50960	Col-0	SALK_055721	060421	060711	P12974	RL03652		F10093	62.3	3.61	060807	molpercent	7.4756	1.7196	5.8087	9.6244	0.0222	0.2605	1.7527	36.0535	2.5708	0.1271	0.0458	1.0234	1.3522	1.5987	1.2437	0.6142	2.397	2.8026	5.024	2.7509	12.5627	0.8348	2.3349	090319	AAS1010	060801	Normal	Homogeneous	Homogeneous	Normal	Normal	0		0		0	060517
At5g19050	Col-0	SALK_088713	060421	060711	P12977	RL03653		F10093	56	3.92	060807	molpercent	7.0382	1.8038	4.8698	9.4514	0.0345	0.2082	1.4959	40.9967	3.0253	0.0937	0.0397	1.1847	1.5997	1.5946	1.2554	0.7334	2.6635	2.369	5.2327	2.9375	7.7459	0.9122	2.7142	090319	AAS1010	060801	Normal	Homogeneous	Homogeneous	Normal	Normal	0		0		0	060517
At3g21570	Col-0	SALK_069140	060421	060711	P12978	RL03651		F10093	56.8	3.65	060807	molpercent	6.7784	1.7807	4.5716	8.8428	0.024	0.2164	2.2228	39.1668	3.7941	0.1011	0.0411	1.2228	1.6859	1.9537	1.478	0.7023	2.6425	2.8554	4.7527	3.0701	8.2068	0.8777	3.0124	090319	AAS1010	060801	Normal	Homogeneous	Homogeneous	Normal	Normal	0		0		0	060517
At1g50750	Col-0	SALK_066042	060421	060711	P12980	RL03659		F10093	57.4	3.94	060807	molpercent	7.1112	2.2675	5.9222	9.8435	0.0264	0.1446	1.0878	40.9167	3.2413	0.0654	0.0746	1.1139	1.4552	1.5171	1.2105	0.8021	2.6507	2.3238	4.8725	2.6602	7.1872	0.8898	2.6157	090319	AAS1010	060801	Normal	Homogeneous	Homogeneous	Normal	Normal	0		0		0	060517
At3g43540	Col-0	SALK_078598	060421	060711	P12983	RL03657		F10093	56.3	3.47	060807	molpercent	7.315	2.0349	5.4062	8.2074	0.0322	0.2233	1.0955	37.3655	2.1236	0.0755	0.0651	1.2293	1.5854	1.5951	1.3232	0.7796	2.7685	2.3735	5.1805	2.9069	12.4929	1.0126	2.8083	090319	AAS1010	060801	Normal	Homogeneous	Homogeneous	Normal	Normal	0		0		0	060517
At5g14320	Col-0	SALK_087496	060421	060711	P12984	RL03658		F10093	57	3.65	060807	molpercent	6.5162	1.5291	4.3407	8.5477	0.0243	0.3578	2.8016	38.8135	3.2543	0.1309	0.0584	1.0605	1.6253	2.0286	1.2926	0.63	2.5522	2.967	4.785	3.2886	9.8411	0.802	2.7529	090319	AAS1010	060801	Normal	Homogeneous	Homogeneous	Normal	Normal	0		0		0	060517
At4g39140	Col-0	SALK_099042	060421	060711	P12852	RL03695		F10094	54.5	2.86	060807	molpercent	7.3511	1.4118	4.9001	8.4289	0.0175	0.3493	2.1362	38.4976	3.6212	0.1474	0.0564	1.1352	1.7525	1.8103	1.3759	0.5913	2.2804	3.6987	4.8738	3.5459	8.2735	0.8507	2.8944	090319	AAS1010	060801	Normal	Homogeneous	Homogeneous	Normal	Normal	0		0		0	060517
At5g12150	Col-0	SALK_115544	060421	060711	P12856	RL03694		F10094	55	2.83	060807	molpercent	6.2497	1.2354	4.9954	8.4246	0.0223	0.2491	1.1457	37.5344	2.7671	0.0908	0.0716	0.891	1.326	1.4352	1.1087	0.6626	2.0548	3.0941	4.3301	3.2208	15.914	0.8569	2.3197	090319	AAS1010	060801	Normal	Homogeneous	Homogeneous	Normal	Normal	0		0		0	060517
At1g07270	Col-0	SALK_128156	060421	060711	P12870	RL03693		F10094	56.1	3.35	060807	molpercent	7.9898	2.2576	5.5214	8.5655	0.023	0.2051	2.7013	35.8389	3.1524	0.1216	0.062	1.5891	2.1155	1.9572	1.6524	0.6995	2.6711	2.0174	5.0406	4.3922	6.6583	0.9185	3.8494	090319	AAS1010	060801	Normal	Heterogeneous	Homogeneous	Normal	Normal	1	Aborted	0		0	060517
At5g02710	Col-0	SALK_148214	060421	060711	P12874	RL03692		F10094	54.9	3.04	060807	molpercent	7.6393	1.2405	4.1486	8.0933	0.0153	0.1441	1.1352	41.8045	3.0828	0.0707	0.0589	0.9904	1.4601	1.4528	0.9759	0.6793	2.3148	2.0578	4.7949	2.9556	11.6234	0.8355	2.4262	090319	AAS1010	060801	Normal	Homogeneous	Homogeneous	Normal	Normal	0		0		0	060517
At1g13200	Col-0	SALK_106235	060421	060711	P12878	RL03688		F10094	56.9	3.25	060807	molpercent	4.1256	1.2718	4.3081	5.38	0.0165	0.5813	2.403	19.993	2.792	0.2423	0.0489	2.0477	2.1172	2.5354	1.2086	0.451	2.1243	26.5036	5.562	2.6026	9.6297	0.683	3.3726	090319	AAS1010	060801	Normal	Homogeneous	Homogeneous	Normal	Normal	0		0		0	060517
At5g58630	Col-0	SALK_117212	060421	060711	P12882	RL03687		F10094	58.9	2.93	060807	molpercent	8.2436	1.4565	3.7145	7.639	0.0372	0.1629	1.6207	37.4409	4.3649	0.0823	0.0542	0.8522	1.3907	1.3869	1.2556	0.6914	2.0463	2.0808	5.13	5.6764	11.042	0.8802	2.7507	090319	AAS1010	060801	Normal	Homogeneous	Homogeneous	Normal	Normal	0		0		0	060517
At1g03060	Col-0	SALK_148574	060421	060711	P12900	RL03696		F10094	56.8	3.89	060807	molpercent	6.9257	2.0344	4.1592	9.2762	0.0246	0.1157	1.1779	41.5194	4.4862	0.0618	0.0807	1.0584	1.5155	1.4102	1.2135	0.6962	2.5509	2.384	4.8075	3.206	7.6705	0.9496	2.676	090319	AAS1010	060801	Normal	Homogeneous	Heterogeneous	Lighter than Normal	Normal	0		0		0	060517
At5g41960	Col-0	SALK_106257	060421	060711	P12904	RL03691		F10094	54.4	2.96	060807	molpercent	6.4903	1.433	5.6234	7.8005	0.0222	0.2713	1.7187	33.8134	2.4158	0.1073	0.0285	1.1218	1.6671	1.882	1.2236	0.6451	2.4591	4.4067	5.6337	3.0482	14.7458	0.8561	2.5862	090319	AAS1010	060801	Normal	Homogeneous	Homogeneous	Normal	Normal	0		0		0	060517
At1g68160	Col-0	SALK_121145	060421	060711	P12908	RL03684		F10094	55	3	060807	molpercent	6.4445	1.5905	5.243	6.9075	0.0521	0.1382	1.5522	40.7074	4.4964	0.0813	0.1882	1.0659	1.7671	1.5821	1.2125	0.7427	2.4728	1.7755	4.8878	5.2772	7.8016	0.9796	3.034	090319	AAS1010	060801	Normal	Homogeneous	Homogeneous	Normal	Normal	0		0		0	060517
At1g73090	Col-0	SALK_135373	060421	060711	P12912	RL03690		F10094	56.9	2.94	060807	molpercent	6.8277	1.8921	4.9589	7.3074	0.0272	0.1459	1.7361	37.5236	3.1078	0.1066	0.0487	1.5231	1.9897	1.8271	1.3459	0.7878	2.7521	2.1397	4.6535	3.3419	11.8237	0.9266	3.2071	090319	AAS1010	060801	Normal	Heterogeneous	Homogeneous	Normal	Normal	1	Aborted	0		0	060517
At5g24650	Col-0	SALK_149871	060421	060711	P12916	RL03689		F10094	58.6	3.28	060807	molpercent	6.5553	1.1544	4.202	8.0227	0.0328	0.1752	1.4066	39.172	3.0623	0.0752	0.0559	0.999	1.4612	1.445	0.998	0.6476	2.2857	1.9596	4.5092	3.1805	15.25	0.8611	2.4889	090319	AAS1010	060801	Normal	Homogeneous	Homogeneous	Normal	Normal	0		0		0	060517
At1g03600	Col-0	SALK_108290	060421	060711	P12930	RL03686		F10094	56	3.35	070507	molpercent	7.5584	1.6849	4.8259	8.4597	0.0177	0.3185	2.264	37.7725	2.545	0.1389	0.0528	1.1872	1.629	2.0145	1.3626	0.7579	2.8094	2.5426	5.1369	3.2308	9.904	0.9342	2.8526	090319	AAS1010	060801	Normal	Homogeneous	Homogeneous	Normal	Normal	0		0		0	060517
At5g57970	Col-0	SALK_121864	060421	060711	P12934	RL03672		F10094	56.4	2.97	060807	molpercent	6.9018	1.3805	4.8654	8.4072	0.028	0.1978	2.3034	36.2624	3.6414	0.1144	0.0357	1.1334	1.5496	1.7335	1.2355	0.7066	2.3197	2.4789	4.9003	2.6837	13.5985	0.8403	2.6819	090319	AAS1010	060801	Normal	Homogeneous	Homogeneous	Normal	Normal	0		0		0	060517
At5g23450	Col-0	SALK_152371	060421	060711	P12942	RL03685		F10094	55.5	2.98	070507	molpercent	8.9577	1.4475	3.2437	4.8147	0.0244	0.4844	1.5046	36.793	2.3021	0.0728	0.029	1.5008	1.9887	2.6188	2.1514	0.7641	2.6145	4.2665	4.0031	3.7285	11.7719	1.0519	3.8658	090319	AAS1010	060801	Normal	Homogeneous	Homogeneous	Normal	Normal	0		0		0	060517
At1g19870	Col-0	SALK_108620	060421	060711	P12946	RL03673		F10094	55.9	3.15	060807	molpercent	7.3053	1.8119	5.1213	6.9051	0.0173	0.2897	2.0838	34.3848	3.9805	0.1076	0.0363	1.3076	1.5307	2.0145	1.3966	0.5969	2.2668	3.6922	6.1968	2.6549	12.6133	0.8693	2.8166	090319	AAS1010	060801	Normal	Homogeneous	Homogeneous	Normal	Normal	0		0		0	060517
At1g03680	Col-0	SALK_125097	060421	060711	P12960	RL03678		F10094	55.3	2.97	060807	molpercent	7.1868	1.3035	4.0456	8.5897	0.0239	0.4816	3.7394	36.6878	2.8551	0.1562	0.0479	1.0126	1.8224	2.0388	1.2085	0.6113	2.538	3.331	4.826	3.4317	10.4187	0.7552	2.8883	090319	AAS1010	060801	Normal	Homogeneous	Homogeneous	Normal	Normal	0		0		0	060517
At1g52960	Col-0	SALK_152542	060421	060711	P12968	RL03677		F10094	57.4	3.56	060807	molpercent	6.6653	1.6787	6.6064	8.1965	0.0277	0.2312	2.0288	36.2815	2.6352	0.1209	0.0826	1.6395	1.7023	1.9789	1.5101	0.6147	2.4205	2.3182	6.2367	2.5421	10.8133	0.8635	2.8054	090319	AAS1010	060801	Normal	Homogeneous	Homogeneous	Normal	Normal	0		0		0	060517
At5g56840	Col-0	SALK_109611	060421	060711	P12972	RL03676		F10094	57.2	3.13	060807	molpercent	7.0847	1.5933	5.0541	10.0093	0.0238	0.2666	1.7005	33.7797	2.4448	0.1059	0.056	1.2266	1.5229	1.7207	1.2699	0.6393	2.3369	2.6014	5.31	2.6925	15.1839	0.8889	2.4881	090319	AAS1010	060801	Normal	Homogeneous	Homogeneous	Normal	Normal	0		0		0	060517
At1g60230	Col-0	SALK_126003	060421	060711	P12976	RL03674		F10094	56.3	2.93	060807	molpercent	6.6448	1.322	4.2199	7.7842	0.0189	0.2	1.6203	33.4799	2.9144	0.0864	0.0554	1.6936	1.455	1.6634	1.0927	0.5941	1.9974	2.6593	4.1711	3.0932	19.9282	0.8336	2.4724	090319	AAS1010	060801	Normal	Homogeneous	Homogeneous	Normal	Normal	0		0		0	060517
At1g74130	Col-0	SALK_142411	060421	060711	P12990	RL03675		F10094	60.5	3.32	070507	molpercent	6.886	1.5428	5.0519	8.0007	0.0194	0.2888	2.1591	34.1685	3.64	0.1368	0.042	1.2403	1.5913	1.9317	1.2331	0.6989	2.3581	2.599	5.41	3.3222	14.3048	0.8522	2.5226	090319	AAS1010	060801	Normal	Homogeneous	Homogeneous	Normal	Normal	0		0		0	060517
At2g23350	Col-0	SALK_113383	060421	060711	P13002	RL03679		F10094	55.4	3.46	060807	molpercent	7.5787	1.743	4.9777	8.4324	0.0192	0.2461	1.7756	35.2412	2.9547	0.1205	0.055	1.3007	1.5928	1.778	1.2231	0.6697	2.8013	2.5661	5.1582	3.5504	12.8193	0.8147	2.5816	090319	AAS1010	060801	Normal	Homogeneous	Homogeneous	Normal	Normal	0		0		0	060517
At3g56710	Col-0	SALK_127478	060421	060711	P13020	RL03680		F10094	57.2	3.45	060807	molpercent	7.3283	1.7605	4.8093	7.8895	0.0248	0.3265	2.0022	34.4488	2.6233	0.1258	0.0543	1.3102	1.603	1.9783	1.3484	0.6592	2.49	2.7273	5.0492	3.0814	14.7864	0.9002	2.6734	090319	AAS1010	060801	Normal	Homogeneous	Homogeneous	Normal	Normal	0		0		0	060517
At3g46750	Col-0	SALK_143607	060421	060711	P13024	RL03683		F10094	55.5	3.36	060807	molpercent	6.948	1.5709	4.7751	9.2374	0.0286	0.262	1.8539	37.5809	3.3001	0.106	0.0662	1.4241	1.566	1.7634	1.3202	0.7008	2.5401	2.1021	4.7999	2.7346	11.5713	0.8987	2.8498	090319	AAS1010	060801	Normal	Homogeneous	Homogeneous	Normal	Normal	0		0		0	060517
At2g25920	Col-0	SALK_144364	060421	060711	P13028	RL03681		F10094	57.5	3.25	060807	molpercent	6.8709	1.4942	4.338	8.5275	0.018	0.1292	1.4927	42.6998	3.1923	0.0689	0.1	0.9229	1.5476	1.5485	1.2139	0.7925	2.6193	2.14	4.4054	3.0564	9.3038	0.8588	2.6592	090319	AAS1010	060801	Normal	Homogeneous	Homogeneous	Normal	Normal	0		0		0	060517
At1g08630	Col		060421	060711	P13032	RL03682		F10094	55.4	3.54	060807	molpercent	3.2929	0.783	2.3648	2.6429	0.2003	0.1306	1.2992	11.425	2.4551	0.0618	0.0489	0.7099	0.6438	0.8101	0.6009	0.2513	1.2368	1.0611	2.4835	63.4785	2.7989	0.3733	0.8474	090319	AAS1010	060801	Normal	Homogeneous	Homogeneous	Normal	Normal	0		0		0	060517
At5g66650	Col-0	SALK_037347	060426	060718	P13044	RL03716		F10095	57.4	3.21	060814	molpercent	6.5941	1.0507	5.3493	8.0263	0.0272	0.7032	2.3519	34.9944	4.9039	0.1264	0.1115	0.9563	1.752	1.7631	1.0887	0.4203	1.8854	9.144	5.7702	2.0059	7.0601	0.7204	3.1948	090319	AAS1011	060803	Normal	Homogeneous	Homogeneous	Normal	Normal	0		0		0	060525
At4g10000	Col-0	SALK_019119	060426	060718	P13074	RL03787		F10095	56.7	3.21	060814	molpercent	8.4694	1.462	8.7377	14.9524	0.0212	0.3021	2.4986	30.8612	2.3727	0.1208	0.0271	0.7836	1.2425	1.6372	1.1784	0.4994	2.0426	2.7897	6.5307	1.9061	7.9417	0.9845	2.6383	090319	AAS1011	060804	Normal	Homogeneous	Homogeneous	Normal	Normal	0		0		0	060525
At1g08530	Col-0	SALK_018465	060426	060718	P13075	RL03784		F10095	54.1	3.06	060814	molpercent	6.7026	1.6779	5.1548	7.1771	0.0149	0.6321	2.7139	25.0187	2.7131	0.1431	0.1046	1.0882	2.0738	2.1618	1.1669	0.5182	2.0685	15.6111	5.3266	2.7056	10.9787	0.8241	3.4235	090319	AAS1011	060804	Normal	Homogeneous	Homogeneous	Normal	Normal	0		0		0	060525
At1g66090	Col-0	SALK_018440	060426	060718	P13076	RL03780		F10095	55.8	3.21	060814	molpercent	7.1728	1.3903	7.1005	9.9574	0.0253	0.5305	2.0472	34.1547	3.572	0.0995	0.0454	0.986	1.8062	1.9559	1.3306	0.6447	2.0935	4.0768	6.5257	2.5277	7.7517	0.9645	3.241	090319	AAS1011	060803	Normal	Homogeneous	Homogeneous	Normal	Normal	0		0		0	060525
At5g43830	Col-0	SALK_016986	060426	060718	P13077	RL03721		F10095	58.6	3.07	060814	molpercent	5.4444	0.9041	5.1808	9.1776	0.0428	0.3654	2.8308	33.0481	4.296	0.1229	0.0547	1.0169	1.4085	1.3119	0.808	0.4657	1.5838	13.2427	4.9822	2.0807	8.3836	0.6768	2.5715	090319	AAS1011	060803	Normal	Homogeneous	Homogeneous	Normal	Normal	0		0		0	060525
At3g52320	Col-0	SALK_016775	060426	060718	P13078	RL03717		F10095	58.2	3.19	060814	molpercent	6.7049	1.3377	8.0415	9.145	0.0318	0.3435	2.2419	34.4897	3.721	0.0942	0.0402	1.1889	1.4553	1.4266	1.1958	0.4727	1.6341	3.0567	6.1688	2.2623	11.2497	0.8276	2.8702	090319	AAS1011	060803	Normal	Homogeneous	Homogeneous	Normal	Normal	0		0		0	060525
At4g22890	Col-0	SALK_024747	060426	060718	P13080	RL03722		F10095	57.8	3.13	060814	molpercent	6.6942	0.9463	6.1257	10.7121	0.0129	0.3401	2.7796	37.8133	3.4272	0.1377	0.0476	0.771	1.6603	1.6357	0.9046	0.387	1.6483	4.1047	5.9896	2.1262	7.9566	0.6713	3.1083	090319	AAS1011	060803	Normal	Homogeneous	Homogeneous	Normal	Normal	0		0		0	060525
At4g29480	Col-0	SALK_023571	060426	060718	P13081	RL03719		F10095	57.1	3.19	060814	molpercent	13.0132	1.0219	7.6727	6.8771	0.0308	0.5294	5.0245	28.4811	3.6861	0.1596	0.0351	0.8057	1.7125	1.7421	1.1373	0.4474	1.8838	3.8823	5.9764	2.846	9.0733	0.7421	3.2197	090319	AAS1011	060803	Normal	Homogeneous	Homogeneous	Normal	Normal	0		0		0	060525
At1g06380	Col-0	SALK_022100	060426	060718	P13082	RL03715		F10095	58.6	3.44	060814	molpercent	7.5307	1.2207	7.3942	8.5504	0.0437	0.3632	2.6267	37.3647	3.6685	0.1306	0.1133	1.0713	1.4273	1.4183	1.0111	0.5013	1.6874	2.9087	5.9442	2.882	8.7185	0.6855	2.7376	090319	AAS1011	060803	Normal	Homogeneous	Homogeneous	Normal	Normal	0		0		0	060525
At3g47640	Col-0	SALK_021217	060426	060718	P13083	RL03711		F10095	57.7	3.33	060814	molpercent	8.0423	0.9961	5.9302	8.112	0.0067	0.466	2.5329	37.783	4.3992	0.1284	0.0326	1.0124	1.2992	1.3152	0.9282	0.457	1.6949	4.6783	5.8248	2.8821	8.0879	0.7239	2.6666	090319	AAS1011	060803	Normal	Homogeneous	Homogeneous	Normal	Normal	0		0		0	060525
At5g20250	Col-0	SALK_035336	060426	060718	P13120	RL03720		F10095	57.5	3.45	060814	molpercent	4.5167	1.1238	4.4784	6.9721	0.0292	0.9604	3.9181	22.4408	5.8738	0.3032	0.0406	1.2415	2.7089	2.6491	1.0824	0.3213	2.4562	21.3193	5.2798	2.9215	3.956	0.6677	4.7392	090319	AAS1011	060803	Smaller than normal	Heterogeneous	Homogeneous	Lighter than Normal	Normal	0		0		0	060525
At1g72020	Col-0	SALK_010837	060426	060718	P13141	RL03783		F10095	54.6	3.07	060814	molpercent	7.633	1.4376	6.2661	9.0724	0.0143	0.5762	2.8865	25.3922	2.7857	0.1561	0.0965	0.7357	1.7294	2.0563	1.346	0.498	1.9467	15.3053	5.8268	2.8068	7.4028	0.8558	3.1739	090319	AAS1011	060804	Normal	Homogeneous	Homogeneous	Normal	Normal	0		0		0	060525
At1g03130	Col-0	SALK_011908	060426	060718	P13142	RL03786		F10095	55.7	3.24	060814	molpercent	4.2928	1.5862	4.4297	6.0178	0.0138	0.8461	4.4195	17.3086	2.9173	0.3234	0.0747	3.0919	2.546	2.8326	1.4298	0.3387	2.7388	25.6738	6.2866	2.4406	5.4052	0.81	4.1762	090319	AAS1011	060804	Normal	Homogeneous	Homogeneous	Normal	Normal	0		0		0	060525
At4g25660	Col-0	SALK_011945	060426	060718	P13143	RL03788		F10095	55.1	3.45	060814	molpercent	7.6808	1.7185	7.9283	12.8458	0.0266	0.4407	3.1804	30.7479	2.9675	0.1171	0.07	0.9831	1.9836	2.3331	1.6696	0.6366	2.4664	3.226	6.5119	2.8079	5.0979	1.0884	3.4717	090319	AAS1011	060804	Normal	Homogeneous	Homogeneous	Normal	Normal	0		0		0	060525
At1g05810	Col-0	SALK_015171	060426	060718	P13144	RL03710		F10095	58.1	3.36	060814	molpercent	8.9857	0.946	6.635	10.1528	0.0252	0.4801	3.4393	35.3973	3.6354	0.1317	0.0507	0.8171	1.3736	1.424	0.991	0.405	1.7173	3.4732	6.5322	2.4289	7.4907	0.7743	2.6937	090319	AAS1011	060803	Normal	Homogeneous	Homogeneous	Normal	Normal	0		0		0	060525
At4g31560	Col-0	SALK_015471	060426	060718	P13145	RL03714		F10095	57.1	3.39	060814	molpercent	8.3095	1.1269	5.6582	6.5329	0.0238	0.5396	3.6515	36.0331	4.0072	0.1434	0.0767	0.9089	1.626	1.8248	1.2284	0.4125	2.184	4.5653	7.3265	2.0167	8.0769	0.673	3.0542	090319	AAS1011	060803	Normal	Homogeneous	Homogeneous	Normal	Normal	0		0		0	060525
At1g20810	Col-0	SALK_007247	060426	060718	P13161	RL03779		F10095	56.5	3.28	060814	molpercent	4.5517	1.7705	3.8832	5.4539	0.0222	1.0438	7.2504	17.9087	4.1822	0.2117	0.0555	1.9321	3.1099	3.482	1.6968	0.2629	3.0537	17.2953	5.8993	4.295	6.7697	0.7642	5.1051	090319	AAS1011	060803	Normal	Homogeneous	Homogeneous	Normal	Normal	0		0		0	060525
At2g22090	Col-0	SALK_001364	060426	060718	P13167	RL03709		F10095	57.3	3.64	060814	molpercent	6.1746	1.246	5.8513	10.2268	0.0186	0.328	2.4478	41.202	3.6468	0.1416	0.0524	0.8588	1.454	1.4966	1.1297	0.4808	1.8064	4.5434	6.2922	2.172	5.0922	0.7054	2.6326	090319	AAS1011	060803	Normal	Homogeneous	Homogeneous	Normal	Normal	0		0		0	060525
At1g03010	Col-0	SALK_001828	060426	060718	P13168	RL03713		F10095	57.7	3.26	060814	molpercent	5.2206	0.978	6.0473	10.5279	0.0388	0.2971	2.439	42.7289	3.1253	0.1065	0.028	1.1339	1.5221	1.2448	0.9888	0.408	1.7891	2.4916	6.0559	2.4916	6.6895	0.7519	2.8954	090319	AAS1011	060803	Normal	Homogeneous	Homogeneous	Normal	Normal	0		0		0	060525
At1g03600	Col-0	SALK_004769	060426	060718	P13170	RL03712		F10095	56.9	3.61	060814	molpercent	5.3854	1.3017	7.7722	11.0769	0.0107	0.4109	2.3555	39.6935	2.2323	0.1303	0.0974	1.1979	1.473	1.3446	1.0738	0.4461	1.7078	5.703	5.155	2.9191	4.8816	0.6554	2.9759	090319	AAS1011	060803	Normal	Homogeneous	Homogeneous	Normal	Normal	0		0		0	060525
At1g72010	Col-0	SALK_045755	060426	060718	P13191	RL03790		F10095	55.6	3.51	060814	molpercent	7.4521	1.4683	6.8868	10.4463	0.0235	0.2613	1.748	38.6532	2.9119	0.0905	0.0772	0.9142	1.5446	1.5802	1.1599	0.7414	2.4291	2.5299	6.0551	2.9781	5.9877	1.0618	2.999	090319	AAS1011	060804	Normal	Homogeneous	Homogeneous	Normal	Normal	0		0		0	060525
At1g08500	Col-0	SALK_033290	060426	060718	P13196	RL03789		F10095	56.3	3.42	060814	molpercent	7.0964	1.3563	6.1894	8.5888	0.0425	0.4161	2.5915	37.797	1.9509	0.0901	0.0546	0.9384	1.7228	2.0937	1.3407	0.6724	2.3612	2.5268	6.5748	3.1696	8.2084	0.9757	3.242	090319	AAS1011	060804	Normal	Homogeneous	Homogeneous	Normal	Normal	0		0		0	060525
At5g61510	Col-0	SALK_032894	060426	060718	P13201	RL03792		F10095	55.5	3.55	060814	molpercent	5.5773	1.6738	9.4317	10.2834	0.0137	0.2779	1.8933	36.0101	2.7841	0.0876	0.0618	1.0641	1.8027	1.6995	1.1862	0.6275	2.3471	4.3324	6.592	2.2762	5.7222	0.9638	3.2916	090319	AAS1011	060804	Normal	Homogeneous	Homogeneous	Normal	Normal	0		0		0	060525
At5g17660	Col-0	SALK_045034	060426	060718	P13204	RL03791		F10095	54.3	3.06	060814	molpercent	7.2831	1.2366	7.5882	11.9895	0.0302	0.8026	2.5989	31.3393	2.2588	0.1308	0.0875	0.9933	1.6966	1.941	1.3935	0.5631	2.0424	4.1026	6.8845	2.6425	8.4323	0.9062	3.0564	090319	AAS1011	060804	Normal	Homogeneous	Homogeneous	Normal	Normal	0		0		0	060525
At1g11730	Col-0	SALK_044150	060426	060718	P13209	RL03785		F10095	55.3	3.85	060814	molpercent	7.6442	1.743	6.571	9.5475	0.0366	0.4161	2.1796	34.7196	3.4284	0.1066	0.0285	1.2944	2.1191	2.4067	1.4019	0.6259	2.5993	5.8558	6.4811	2.631	3.6731	0.9758	3.5149	090319	AAS1011	060804	Normal	Homogeneous	Homogeneous	Normal	Normal	0		0		0	060525
At1g11360	Col-0	SALK_026026	060426	060718	P13211	RL03781		F10095	54	3.06	060814	molpercent	8.4015	1.601	7.7926	13.0884	0.014	0.5975	5.4496	26.1005	3.583	0.1295	0.037	1.0109	1.6881	2.1402	1.4723	0.4106	1.9776	3.3537	6.3642	2.4657	8.3324	0.9251	3.0648	090319	AAS1011	060804	Normal	Homogeneous	Heterogeneous	Darker than Normal	Normal	0		0		0	060525
At3g53120	Col-0	SALK_042859	060426	060718	P13214	RL03782		F10095	55.4	3.04	060814	molpercent	9.2189	1.3766	8.5335	11.8535	0.0274	0.424	5.773	22.9415	3.4488	0.1202	0.0404	0.9632	1.6216	2.1296	1.3135	0.5644	2.1456	4.3361	5.991	2.8922	9.9283	1.0938	3.2632	090319	AAS1011	060804	Normal	Homogeneous	Homogeneous	Normal	Normal	0		0		0	060525
At1g51400	Col-0	SALK_042126	060426	060718	P13219	RL03723		F10095	59.3	3.54	060814	molpercent	8.5785	1.5894	7.2223	11.9739	0.0272	0.397	2.8987	33.441	4.406	0.117	0.0345	1.0712	1.4888	1.5617	1.0802	0.4284	1.9811	2.6373	7.2585	2.3582	5.674	0.814	2.961	090319	AAS1011	060803	Normal	Homogeneous	Homogeneous	Normal	Normal	0		0		0	060525
At1g18150	Col-0	SALK_037501	060426	060718	P13224	RL03718		F10095	59.1	3.38	060814	molpercent	8.1334	1.1501	6.8647	10.0674	0.0225	0.3475	3.012	35.9621	3.3062	0.1305	0.0397	0.9071	1.4609	1.3117	0.9612	0.5145	1.8209	2.9615	5.9653	2.6747	8.8601	0.7892	2.7367	090319	AAS1011	060803	Normal	Homogeneous	Homogeneous	Normal	Normal	0		0		0	060525
At2g26900	Col-0	SALK_101808	060426	060718	P13147	RL03734		F10096	57.9	3.02	060814	molpercent	7.2288	0.8498	5.5743	8.1873	0.0087	0.735	2.986	30.4067	5.0297	0.1021	0.0493	0.6821	1.7524	1.64	0.696	0.4078	1.693	14.2319	4.986	2.9786	5.7031	0.5651	3.5065	090319	AAS1011	060803	Normal	Homogeneous	Homogeneous	Normal	Normal	0		0		0	060525
At2g26340	Col-0	SALK_048391	060426	060718	P13148	RL03735		F10096	57.2	3.22	060814	molpercent	8.1321	1.2972	6.2901	9.2157	0.0329	0.3548	2.3278	33.8811	5.557	0.1186	0.0767	0.9706	1.3413	1.4127	0.84	0.4727	1.645	9.3951	4.937	1.8465	6.3012	0.7171	2.8365	090319	AAS1011	060803	Normal	Homogeneous	Homogeneous	Normal	Normal	0		0		0	060525
At1g60190	Col-0	SALK_064472	060426	060718	P13149	RL03736		F10096	54.7	4.31	060814	molpercent	5.2499	1.2417	5.7275	7.022	0.0075	0.4339	2.7779	33.9868	6.331	0.117	0.0322	1.9728	2.2344	1.8797	0.8538	0.5685	2.0925	2.5333	12.529	3.0672	4.6201	0.7761	3.9452	090319	AAS1011	060803	Normal	Homogeneous	Homogeneous	Normal	Normal	0		0		0	060525
At1g15710	Col-0	SALK_081796	060426	060718	P13151	RL03730		F10096	58.7	2.97	060814	molpercent	5.1546	0.8005	5.042	9.052	0.0236	0.3831	2.1293	35.7965	3.7578	0.0926	0.0829	0.9613	1.3235	1.0525	0.653	0.3916	1.6043	10.8301	4.3698	2.313	10.7429	0.6148	2.8282	090319	AAS1011	060803	Normal	Homogeneous	Homogeneous	Normal	Normal	0		0		0	060525
At2g26340	Col-0	SALK_099844	060426	060718	P13152	RL03731		F10096	58.3	2.98	060814	molpercent	11.7578	0.9083	7.0395	11.9028	0.0287	0.4844	2.9813	29.7322	5.1537	0.1286	0.0438	0.6977	1.2413	1.4621	0.8836	0.3895	1.592	3.571	5.6728	2.2079	8.9314	0.6985	2.491	090319	AAS1011	060803	Normal	Homogeneous	Homogeneous	Normal	Normal	0		0		0	060525
At4g02000	Col-0	SALK_046965	060426	060718	P13153	RL03732		F10096	56.8	3.48	060814	molpercent	6.7295	0.9353	6.5299	9.1212	0.019	0.6454	2.2406	31.437	6.8041	0.1185	0.0497	0.7872	1.6486	1.6885	0.712	0.4026	1.8157	11.2654	5.4455	2.7994	5.2088	0.6307	2.9652	090319	AAS1011	060803	Normal	Homogeneous	Homogeneous	Normal	Normal	0		0		0	060525
At2g24090	Col-0	SALK_064042	060426	060718	P13155	RL03733		F10096	58.3	2.9	060814	molpercent	8.8019	1.2252	4.0179	6.6694	0.0187	0.3812	2.1528	24.2221	5.6394	0.1419	0.0757	1.2197	1.9603	1.9557	0.9987	0.3696	1.8083	17.5672	5.2447	2.737	8.7667	0.7539	3.272	090319	AAS1011	060803	Normal	Homogeneous	Homogeneous	Normal	Normal	0		0		0	060525
At2g37400	Col-0	SALK_079544	060426	060718	P13156	RL03726		F10096				molpercent	6.242	0.9706	3.9231	8.2585	0.0099	0.9512	4.0815	28.1788	4.5412	0.1352	0.0996	0.9431	1.9763	2.5609	0.8324	0.3896	1.9465	14.8106	4.988	3.0822	6.8279	0.6183	3.6327	090319	AAS1011	060803	Normal	Homogeneous	Homogeneous	Normal	Normal	0		0		0	060525
At2g26900	Col-0	SALK_098692	060426	060718	P13157	RL03727		F10096	57	3.12	070507	molpercent	8.4784	0.9163	6.3444	10.8117	0.0106	0.404	1.9829	36.1828	4.7879	0.0888	0.1031	0.691	1.2504	1.2236	0.8475	0.4791	1.6342	4.4856	5.2022	3.1676	7.5782	0.6981	2.6316	090319	AAS1011	060803	Normal	Homogeneous	Homogeneous	Normal	Normal	0		0		0	060525
At3g02065	Col-0	SALK_046438	060426	060718	P13159	RL03728		F10096	59.5	3.43	060814	molpercent	6.1321	0.9576	5.2948	9.292	0.0443	0.3553	2.1886	40.5426	5.1257	0.1377	0.0508	0.8125	1.4028	1.4119	0.8486	0.4524	1.636	6.7467	5.6716	2.2327	5.4564	0.6254	2.5815	090319	AAS1011	060803	Normal	Homogeneous	Homogeneous	Normal	Normal	0		0		0	060525
At2g33450	Col-0	SALK_059236	060426	060718	P13160	RL03729		F10096	58.5	3.04	060814	molpercent	6.188	1.0248	6.0778	10.1467	0.0178	0.3224	2.2618	41.079	3.4507	0.0899	0.0141	0.7543	1.3183	1.3188	0.7275	0.4557	1.6454	2.9887	5.0793	2.1957	9.5892	0.6762	2.5779	090319	AAS1011	060803	Normal	Homogeneous	Homogeneous	Normal	Normal	0		0		0	060525
At5g44300	Col-0	SALK_046279	060426	060718	P13164	RL03724		F10096	58.4	3.17	060814	molpercent	5.9629	1.0658	5.4961	9.3008	0.0185	0.2175	2.0849	41.3615	4.5602	0.0786	0.0012	0.8677	1.4786	1.2715	0.812	0.5601	1.7604	2.5543	4.8234	2.5522	9.6873	0.7118	2.7726	090319	AAS1011	060803	Normal	Homogeneous	Homogeneous	Normal	Normal	0		0		0	060525
At1g78930	Col-0	SALK_058242	060426	060718	P13165	RL03725		F10096	57.1	3.22	060814	molpercent	6.4153	1.2389	5.7317	8.2689	0.0354	0.5883	4.1329	29.6556	4.7287	0.1533	0.0118	1.338	2.3728	2.6221	1.3507	0.4346	1.9824	7.7336	5.2081	2.8908	8.2677	0.7504	4.0879	090319	AAS1011	060803	Normal	Heterogeneous	Homogeneous	Normal	Normal	1	Aborted	0		0	060525
At5g06270	Col-0	SALK_089888	060426	060718	P13177	RL03764		F10096	57.8	3.24	060814	molpercent	11.7314	1.5934	4.1342	5.0211	0.0155	0.5157	2.3293	32.3639	3.4004	0.076	0.0088	1.2887	1.7038	2.1023	2.0889	0.6089	2.1244	5.78	4.0002	2.5028	12.2058	1.0147	3.3895	090319	AAS1011	060803	Normal	Homogeneous	Homogeneous	Normal	Normal	0		0		0	060525
At1g05810	Col-0	SALK_064845	060426	060718	P13178	RL03765		F10096	56.6	3.17	060814	molpercent	7.0836	1.1363	5.7935	10.9771	0.0071	0.3015	1.2852	39.6756	2.982	0.0729	0.075	0.9098	1.3513	1.3652	0.9327	0.6726	2.0393	1.8634	5.652	2.2741	9.9824	0.8674	2.7002	090319	AAS1011	060803	Normal	Homogeneous	Homogeneous	Normal	Normal	0		0		0	060525
At3g54290	Col-0	SALK_102262	060426	060718	P13180	RL03738		F10096	57.8	3.15	060814	molpercent	11.0844	1.3106	6.8373	9.5139	0.0116	0.3111	2.3306	33.8479	5.2607	0.1331	0.037	0.8286	1.3887	1.3911	0.9063	0.5271	1.531	3.4308	5.8051	2.6944	7.6481	0.641	2.5295	090319	AAS1011	060803	Normal	Homogeneous	Homogeneous	Normal	Normal	0		0		0	060525
At2g30880	Col-0	SALK_087428	060426	060718	P13181	RL03737		F10096	58.1	2.93	060814	molpercent	7.7307	0.9778	5.535	9.0781	0.0134	0.4768	2.3533	37.1997	4.6683	0.1192	0.0279	0.9898	1.321	1.4749	0.8176	0.5539	1.7175	3.1965	5.6083	2.1815	10.6993	0.6875	2.5721	090319	AAS1011	060803	Normal	Homogeneous	Homogeneous	Normal	Normal	0		0		0	060525
At1g64770	Col-0	SALK_103166	060426	060718	P13183	RL03770		F10096	55.8	3.78	060814	molpercent	7.5629	1.7293	7.0553	9.4955	0.0314	0.2967	1.5467	36.7302	4.0276	0.0868	0.0861	1.1221	1.706	1.6998	1.3444	0.7573	2.3329	3.0865	6.6837	2.7719	5.6789	0.9939	3.1743	090319	AAS1011	060803	Normal	Homogeneous	Homogeneous	Normal	Normal	0		0		0	060525
At1g07610	Col-0	SALK_091819	060426	060718	P13184	RL03771		F10096	57.6	3.15	060814	molpercent	6.33	1.6843	4.1338	5.7427	0.0241	1.0437	5.27	16.6697	3.6148	0.192	0.0421	1.0592	2.7115	2.5643	1.1286	0.3237	2.2254	23.5607	5.9799	4.1917	6.1619	0.6976	4.6485	090319	AAS1011	060803	Normal	Homogeneous	Homogeneous	Normal	Normal	0		0		0	060525
At4g31990	Col-0	SALK_070088	060426	060718	P13185	RL03772		F10096	55.1	3.1	060814	molpercent	7.604	1.1286	5.6056	7.1794	0.0269	1.0965	1.9786	28.6352	5.3331	0.1105	0.0646	0.8529	1.9588	2.4822	1.2486	0.4924	2.0529	13.9189	5.7656	2.4781	5.6981	0.7909	3.4976	090319	AAS1011	060803	Normal	Homogeneous	Homogeneous	Normal	Normal	0		0		0	060525
At5g43720	Col-0	SALK_055217	060426	060718	P13186	RL03773		F10096	57.1	3.4	060814	molpercent	10.7655	1.3416	4.1175	4.0619	0.0158	0.8012	3.389	28.5005	3.1902	0.0836	0.0624	0.9007	2.2248	3.1004	1.5046	0.5919	2.5522	12.4124	4.2398	2.7944	8.5775	0.9046	3.8676	090319	AAS1011	060803	Normal	Homogeneous	Homogeneous	Normal	Normal	0		0		0	060525
At5g22150	Col-0	SALK_102524	060426	060718	P13187	RL03769		F10096	56.6	3.04	060814	molpercent	7.2298	0.9752	5.1489	9.4086	0.0395	0.5505	2.998	23.7749	2.7181	0.1772	0.0529	1.6927	1.5497	1.9514	1.1919	0.4705	2.0126	18.7694	5.7233	2.5164	7.5026	0.7561	2.7899	090319	AAS1011	060803	Normal	Homogeneous	Homogeneous	Normal	Normal	0		0		0	060525
At5g51540	Col-0	SALK_057646	060426	060718	P13226	RL03778		F10096	55.7	3.11	060814	molpercent	8.8151	1.1867	6.307	10.4637	0.0171	0.3499	2.3689	33.0718	2.8404	0.1209	0.0152	1.0875	1.357	1.5805	1.0665	0.599	1.9678	2.6067	5.6301	2.0401	13.133	0.8382	2.537	090319	AAS1011	060803	Normal	Homogeneous	Homogeneous	Normal	Normal	0		0		0	060525
At4g31360	Col-0	SALK_092343	060426	060718	P13228	RL03777		F10096	56.5	3.14	060814	molpercent	8.0222	0.9883	4.5763	9.8471	0.0247	1.0149	2.8183	23.3389	4.7497	0.1755	0.118	0.9062	2.1218	2.6398	1.3722	0.4874	2.5287	13.5742	5.9483	3.3596	6.5889	0.8805	3.9185	090319	AAS1011	060803	Normal	Homogeneous	Homogeneous	Normal	Normal	0		0		0	060525
At3g07510	Col-0	SALK_106776	060426	060718	P13229	RL03776		F10096	56.6	3.22	060814	molpercent	8.7221	1.1914	5.9955	8.1344	0.0217	0.6262	2.2279	30.5705	3.6165	0.1438	0.0514	1.585	1.5506	1.9898	1.3039	0.5392	2.0567	9.1535	6.0161	2.3717	8.5119	0.8567	2.7634	090319	AAS1011	060803	Normal	Homogeneous	Homogeneous	Normal	Normal	0		0		0	060525
At3g51860	Col-0	SALK_094565	060426	060718	P13232	RL03775		F10096	56.7	3.34	060814	molpercent	8.4162	1.3534	6.3661	8.4327	0.0346	0.6983	3.6322	30.5995	3.0725	0.1671	0.0294	0.927	1.7995	2.349	1.5176	0.5804	2.1842	5.1772	6.7321	3.4731	8.6044	0.8562	2.9972	090319	AAS1011	060803	Normal	Homogeneous	Homogeneous	Normal	Normal	0		0		0	060525
At3g16080	Col-0	SALK_106983	060426	060718	P13233	RL03774		F10096	58.1	3.28	060814	molpercent	9.0115	1.1954	6.3991	9.2873	0.0273	0.4348	4.2778	31.3973	4.0131	0.1599	0.056	1.072	1.9891	2.2247	1.3557	0.5617	2.1276	4.2908	6.4859	2.6619	6.4433	0.9509	3.5768	090319	AAS1011	060803	Normal	Homogeneous	Homogeneous	Normal	Normal	0		0		0	060525
At5g41960	Col-0	SALK_121446	060426	060718	P13068	RL03753		F10097	55.8	3.45	060814	molpercent	5.4895	1.5141	5.4828	10.3394	0.0474	0.2999	1.7126	42.0416	3.1134	0.096	0.0638	0.9557	1.6449	1.5666	1.2147	0.6968	2.0557	3.9484	5.3928	2.1567	6.0518	0.8427	3.2727	090319	AAS1011	060803	Normal	Homogeneous	Homogeneous	Normal	Normal	0		0		0	060525
At1g04140	Col-0	SALK_120054	060426	060718	P13069	RL03750		F10097	58	3.22	060814	molpercent	10.027	1.4135	7.1265	8.8315	0.0162	0.4284	2.3999	29.1537	3.0202	0.081	0.0259	1.2202	1.7789	1.7977	1.0225	0.6802	1.951	5.633	5.5402	2.7231	10.9408	1.0075	3.181	090319	AAS1011	060803	Normal	Homogeneous	Homogeneous	Lighter than Normal	Normal	0		0		0	060525
At1g71260	Col-0	SALK_118900	060426	060718	P13070	RL03746		F10097	55.7	3.26	060814	molpercent	21.4595	1.0265	6.601	5.3656	0.0366	0.6957	3.0295	28.0586	4.7745	0.1518	0.053	0.6368	1.1785	1.5295	0.9212	0.4556	1.6956	4.367	6.2477	2.1933	6.4467	0.6851	2.3907	090319	AAS1011	060803	Normal	Homogeneous	Homogeneous	Normal	Normal	0		0		0	060525
At4g11300	Col-0	SALK_118557	060426	060718	P13071	RL03743		F10097	57.4	3.41	060814	molpercent	12.2581	1.2984	7.6046	9.3476	0.0347	0.4009	2.6481	31.2808	4.3905	0.1118	0.0219	0.7605	1.1947	1.3105	0.9045	0.5167	1.6628	2.7878	4.6324	2.1657	11.4089	0.8414	2.4168	090319	AAS1011	060803	Normal	Homogeneous	Homogeneous	Normal	Normal	0		0		0	060525
At5g22090	Col-0	SALK_108025	060426	060718	P13072	RL03739		F10097	57	3.17	060814	molpercent	7.8814	1.1632	5.9257	8.8649	0.0283	0.563	2.8834	36.8429	3.965	0.1568	0.0433	0.8123	1.5819	1.863	1.0038	0.4764	1.9483	5.0226	5.1983	2.7809	7.5724	0.7507	2.6713	090319	AAS1011	060803	Normal	Homogeneous	Homogeneous	Normal	Normal	0		0		0	060525
At5g08690	Col-0	SALK_135351	060426	060718	P13087	RL03761		F10097	56	3.38	060814	molpercent	7.1886	1.4494	3.3772	3.7199	0.0147	0.9557	4.55	21.9214	3.1128	0.1311	0.0264	1.5298	2.2968	3.2992	1.6085	0.3971	2.6707	21.9875	5.5261	3.372	5.7923	0.7969	4.276	090319	AAS1011	060803	Normal	Homogeneous	Homogeneous	Normal	Normal	0		0		0	060525
At5g65300	Col-0	SALK_133788	060426	060718	P13088	RL03755		F10097	52.9	3.76	060814	molpercent	5.2046	2.3044	6.8177	8.3697	0.0189	0.6407	3.7669	21.6725	3.0361	0.1716	0.0501	1.9294	3.1014	3.0309	1.6054	0.514	2.672	15.7371	6.3533	2.4823	4.0322	0.8445	5.6444	090319	AAS1011	060803	Normal	Homogeneous	Homogeneous	Normal	Normal	0		0		0	060525
At1g49630	Col-0	SALK_133220	060426	060718	P13089	RL03758		F10097	57.2	3.23	060814	molpercent	16.203	1.3137	5.9227	5.3142	0.0234	0.7848	5.5421	16.6766	2.258	0.2175	0.0474	1.691	1.4079	2.0276	1.4778	0.3913	2.2817	16.0523	6.1397	2.4063	8.0613	0.8834	2.8762	090319	AAS1011	060803	Normal	Homogeneous	Heterogeneous	Darker than Normal	Normal	0		0		0	060525
At5g21080	Col-0	SALK_129639	060426	060718	P13110	RL03751		F10097	55.5	3.11	060814	molpercent	10.0655	1.6494	6.6824	8.0184	0.01	0.5501	3.5662	25.0029	4.4404	0.1136	0.0434	1.8324	1.8477	1.9482	1.2042	0.5521	2.023	7.254	5.4219	2.4585	11.1391	0.9292	3.2474	090319	AAS1011	060803	Normal	Homogeneous	Homogeneous	Normal	Normal	0		0		0	060525
At1g54060	Col-0	SALK_124095	060426	060718	P13111	RL03747		F10097	57	3.3	060814	molpercent	11.8158	1.1989	8.207	8.5003	0.0146	0.3467	2.1676	28.7207	3.9727	0.1005	0.0353	1.1118	2.7282	3.2252	0.9762	0.5331	1.7778	2.4806	6.2106	2.3241	9.1729	0.8717	3.5075	090319	AAS1011	060803	Normal	Homogeneous	Homogeneous	Normal	Normal	0		0		0	060525
At3g21700	Col-0	SALK_122890	060426	060718	P13113	RL03740		F10097	57.3	3.46	060814	molpercent	9.131	1.6598	6.4103	8.3786	0.0218	0.2178	2.9092	37.1755	4.0642	0.1021	0.02	1.1141	1.6089	1.8342	1.1338	0.6124	1.7785	2.5037	4.7029	2.8964	7.5747	0.8192	3.3309	090319	AAS1011	060803	Normal	Homogeneous	Homogeneous	Normal	Normal	0		0		0	060525
At1g10700	Col-0	SALK_142152	060426	060718	P13128	RL03744		F10097	54.9	3.28	060814	molpercent	12.8069	1.3979	7.8036	8.077	0.0279	0.4813	2.4059	29.6734	2.6522	0.1059	0.0416	0.9049	1.3989	1.631	0.859	0.614	1.8381	7.2077	6.038	2.7661	7.5893	0.8861	2.793	090319	AAS1011	060803	Normal	Homogeneous	Homogeneous	Normal	Normal	0		0		0	060525
At3g07510	Col-0	SALK_138548	060426	060718	P13129	RL03741		F10097	56.7	3.64	060814	molpercent	12.933	1.2538	7.9714	10.1374	0.0337	0.4808	3.2717	29.5607	4.8407	0.118	0.0433	0.7966	1.5075	1.6972	0.9698	0.5748	1.9105	5.656	5.8739	2.4943	3.9809	0.8061	3.0879	090319	AAS1011	060803	Normal	Homogeneous	Homogeneous	Normal	Normal	0		0		0	060525
	Col	SSB4	060426	060718	P13130	RL03767		F10097	57.2	3.45	060814	molpercent	7.7905	1.2985	5.6516	8.9896	0.0272	0.3419	1.8971	38.486	3.2142	0.0836	0.0318	0.9742	1.5262	1.4808	1.2232	0.6488	2.1828	5.3431	5.6694	2.916	6.4423	0.8716	2.9094	090319	AAS1011	060803	Normal	Homogeneous	Homogeneous	Normal	Normal	0		0		0	060525
	Col	SSB4	060426	060718	P13131	RL03763		F10097	57.6	3.2	060814	molpercent	6.5638	1.1861	5.5372	8.5397	0.0234	0.3307	2.0312	37.3791	2.7567	0.0978	0.1116	1.0308	1.5097	1.5411	1.1859	0.6363	1.8996	3.799	5.1823	2.69	12.2871	0.8778	2.8031	090319	AAS1011	060803	Normal	Homogeneous	Homogeneous	Normal	Normal	0		0		0	060525
	Col	SSB4	060426	060720	P13132	RL03849		F10097	55.1	3.43	060814	molpercent	9.9265	1.489	7.3049	8.9209	0.0353	0.2979	2.6153	34.213	2.0708	0.3933	0.0621	0.9982	1.5117	1.636	1.2051	0.6476	2.296	3.6203	6.1964	1.8262	8.7603	1.1423	2.8308	090319	AAS1011	060804	Normal	Homogeneous	Homogeneous	Normal	Normal	0		0		0	060525
	Col-0	CS60000	060426	060718	P13134	RL03762		F10097	57.2	3.15	060814	molpercent	13.8617	1.1952	6.3426	8.3032	0.0183	0.6839	3.2169	27.9564	4.0001	0.1656	0.0162	0.8546	1.4715	1.9503	1.4393	0.5348	1.9528	3.5272	6.7135	2.4504	9.5289	0.9147	2.9018	090319	AAS1011	060803	Normal	Homogeneous	Homogeneous	Normal	Normal	0		0		0	060525
At1g60190	Col-0	SALK_152677	060426	060718	P13135	RL03759		F10097	54.7	3.53	060814	molpercent	12.2286	1.6216	7.027	10.023	0.0451	0.3238	1.9006	29.202	3.4067	0.1223	0.0533	1.0002	1.6297	2.0189	1.5502	0.608	1.9708	3.7009	5.7877	2.2255	9.6713	0.981	2.9017	090319	AAS1011	060803	Normal	Homogeneous	Homogeneous	Normal	Normal	0		0		0	060525
At2g14890	Col-0	SALK_149384	060426	060718	P13136	RL03757		F10097	58.3	3.18	060814	molpercent	13.0369	1.2635	6.706	8.1135	0.0225	0.5955	2.6157	30.7864	2.249	0.1748	0.0457	0.8368	1.418	1.637	1.1997	0.536	2.0738	3.5367	6.2358	2.7148	10.9304	0.7949	2.4769	090319	AAS1011	060803	Normal	Homogeneous	Homogeneous	Normal	Normal	0		0		0	060525
At3g04160	Col-0	SALK_142557	060426	060718	P13138	RL03748		F10097	55.5	3.11	060814	molpercent	10.5082	1.3822	8.0648	10.8186	0.0245	0.2692	2.6182	33.6014	3.1515	0.1002	0.0382	0.9959	1.2054	1.3067	0.8732	0.5424	1.8475	2.0689	5.036	2.7316	9.3255	0.8914	2.5985	090319	AAS1011	060803	Normal	Homogeneous	Homogeneous	Normal	Normal	0		0		0	060525
At4g03030	Col-0	SALK_121520	060426	060718	P13140	RL03754		F10097	55.9	3.12	060814	molpercent	8.2277	1.1644	5.846	8.3071	0.0166	0.7412	5.5458	27.5384	3.6372	0.2108	0.0632	1.0861	2.4059	2.9114	1.496	0.4778	2.4122	4.2132	6.2086	3.3183	9.7762	0.7454	3.6505	090319	AAS1011	060803	Normal	Homogeneous	Homogeneous	Normal	Normal	0		0		0	060525
At1g11290	Col-0	SALK_122320	060426	060718	P13190	RL03760		F10097	56.9	3.39	060814	molpercent	10.5403	1.3147	6.8968	9.6157	0.0125	0.6535	4.6863	28.895	2.2017	0.2078	0.0699	0.9702	1.6601	2.3948	1.3918	0.4863	2.2542	5.1988	7.9243	3.2062	5.438	0.8987	3.0827	090319	AAS1011	060803	Normal	Homogeneous	Homogeneous	Normal	Normal	0		0		0	060525
At5g17660	Col-0	SALK_045034	060426	060720	P13055	RL03890		F10098	57.1	2.92	060828	molpercent	12.3697	1.3903	4.73	8.8862	0.0138	0.5334	2.268	22.3227	3.1542	0.1183	0.0668	0.7711	1.4111	1.8266	1.2984	0.6084	2.0951	13.693	4.8382	2.3641	11.2685	1.0319	2.9403	090319	AAS1012	060804	Normal	Homogeneous	Homogeneous	Normal	Normal	0		0		0	060525
At1g08500	Col-0	SALK_033290	060426	060720	P13119	RL03896		F10098	57.4	3.05	060828	molpercent	8.8435	1.297	5.4532	9.2068	0.0156	0.3239	2.3558	33.3528	3.7369	0.082	0.0503	0.8164	1.8184	1.7669	1.1991	0.7445	2.3041	4.2635	4.7829	2.8532	10.4035	0.9992	3.3305	090319	AAS1012	060804	Normal	Homogeneous	Homogeneous	Normal	Normal	0		0		0	060525
At1g72010	Col-0	SALK_045755	060426	060720	P13163	RL03892		F10098	57.9	2.95	060828	molpercent	9.683	1.1127	4.4867	10.6962	0.0183	0.4203	3.0568	28.5433	2.9881	0.1029	0.0788	0.953	1.7682	2.0654	1.2619	0.6569	2.1766	4.2953	5.178	2.988	13.3249	0.9252	3.2195	090319	AAS1012	060804	Normal	Homogeneous	Homogeneous	Normal	Normal	0		0		0	060525
At1g03010	Col-0	SALK_001828	060426	060720	P13172	RL03882		F10098	56.7	3.59	060828	molpercent	6.9567	1.7099	4.3284	8.2305	0.0156	0.6027	6.088	26.0533	4.1968	0.1415	0.0416	1.1484	2.7841	3.6529	2.4536	0.5647	2.3977	8.2831	5.402	3.3125	5.6615	1.1601	4.8145	090319	AAS1012	060804	Normal	Heterogeneous	Homogeneous	Normal	Normal	1	Aborted	0		0	060525
At1g03600	Col-0	SALK_004769	060426	060720	P13174	RL03880		F10098	56.6	3.77	060828	molpercent	9.4416	1.4871	6.5353	10.7573	0.0153	0.5232	2.5078	26.6665	2.9239	0.1206	0.0794	1.0868	1.8328	2.0629	1.2311	0.6334	2.6254	13.5986	5.5968	2.7342	3.2577	0.9896	3.2926	090319	AAS1012	060804	Normal	Homogeneous	Homogeneous	Normal	Normal	0		0		0	060525
At1g06380	Col-0	SALK_022100	060426	060720	P13192	RL03879		F10098	56.8	3.31	060828	molpercent	9.0442	1.2576	5.7281	9.8019	0.0142	0.2383	2.292	39.1351	3.1825	0.0663	0.0624	0.8847	1.4199	1.3711	0.95	0.7192	2.176	2.6858	5.1383	2.9051	7.4693	0.8814	2.5766	090319	AAS1012	060804	Normal	Homogeneous	Homogeneous	Normal	Normal	0		0		0	060525
At4g10000	Col-0	SALK_019119	060426	060720	P13193	RL03894		F10098	56.1	2.89	060828	molpercent	8.3483	0.9743	3.865	8.8946	0.0131	0.4456	2.4211	25.8793	2.8803	0.0903	0.086	1.0565	1.4673	1.4548	1.0536	0.5249	2.0228	15.648	4.2852	3.2775	11.5575	0.8063	2.9477	090319	AAS1012	060804	Normal	Homogeneous	Homogeneous	Normal	Normal	0		0		0	060525
At1g72020	Col-0	SALK_010837	060426	060720	P13194	RL03897		F10098	56.5	3.06	060828	molpercent	9.4349	1.025	5.1397	10.3324	0.0124	0.2386	2.3647	35.774	2.3705	0.0601	0.0183	0.9052	1.6073	1.451	0.944	0.7109	2.3238	2.445	4.6979	2.7168	11.5486	0.9863	2.8927	090319	AAS1012	060804	Normal	Homogeneous	Homogeneous	Normal	Normal	0		0		0	060525
At5g66650	Col-0	SALK_037347	060426	060720	P13197	RL03886		F10098	57	3.13	060828	molpercent	6.5534	1.1624	5.0824	8.5589	0.0054	0.2681	1.8252	35.1778	3.4654	0.0796	0.0449	0.7721	1.6162	1.3708	0.7924	0.645	2.5963	9.9079	4.6662	2.5985	9.1792	0.7741	2.8578	090319	AAS1012	060804	Normal	Homogeneous	Homogeneous	Normal	Normal	0		0		0	060525
At1g08530	Col-0	SALK_018465	060426	060720	P13198	RL03893		F10098	57.1	2.99	060828	molpercent	8.041	1.0131	5.5767	13.3141	0.0155	0.254	3.0001	30.4106	3.3342	0.0774	0.0572	0.8312	1.3807	1.6448	0.9409	0.5213	2.1004	3.3871	5.1837	2.5525	12.5841	0.976	2.8033	090319	AAS1012	060804	Normal	Homogeneous	Homogeneous	Normal	Normal	0		0		0	060525
At1g18150	Col-0	SALK_037501	060426	060720	P13200	RL03885		F10098	57.3	3.33	060828	molpercent	7.2567	1.2785	4.9048	10.1057	0.0099	0.4317	2.7134	30.0697	3.3199	0.0802	0.0456	0.9241	1.8384	1.8245	1.0455	0.5892	2.5669	11.5175	4.339	2.3811	8.7678	0.8696	3.1204	090319	AAS1012	060804	Normal	Homogeneous	Homogeneous	Normal	Normal	0		0		0	060525
At1g66090	Col-0	SALK_018440	060426	060720	P13203	RL03898		F10098	59.1	3.16	060828	molpercent	16.0263	1.1651	5.3593	7.5675	0.0275	0.304	1.8631	30.4084	3.6831	0.079	0.0848	0.8928	1.3267	1.2863	0.9173	0.6094	2.5512	2.4862	4.816	2.4664	12.6452	0.8988	2.5356	090319	AAS1012	060804	Normal	Homogeneous	Homogeneous	Normal	Normal	0		0		0	060525
At4g29480	Col-0	SALK_023571	060426	060720	P13205	RL03881		F10098	57	3.3	060828	molpercent	6.4708	0.9282	4.4121	6.3853	0.0163	0.6072	2.6526	19.5539	4.1876	0.257	0.0574	1.2625	2.6071	2.5283	0.9018	0.4769	2.2454	24.915	6.0184	3.1098	5.2839	0.9303	4.1923	090319	AAS1012	060804	Normal	Homogeneous	Homogeneous	Normal	Normal	0		0		0	060525
At3g47640	Col-0	SALK_021217	060426	060720	P13207	RL03884		F10098	59.4	3.65	060828	molpercent	6.172	1.1519	4.6333	9.4558	0.0216	0.6213	2.2404	31.3641	3.5698	0.0761	0.0929	0.8652	1.9827	2.2418	0.9862	0.6573	2.7621	11.7266	4.9166	3.343	6.6147	0.8494	3.655	090319	AAS1012	060804	Normal	Homogeneous	Homogeneous	Normal	Normal	0		0		0	060525
At5g43830	Col-0	SALK_016986	060426	060720	P13208	RL03883		F10098	56.1	3.72	060828	molpercent	7.2749	1.6927	4.9655	9.1245	0.0158	0.486	2.9898	27.6371	3.2617	0.0898	0.0776	1.1612	2.2453	2.3037	1.2366	0.7006	2.7257	14.4802	5.4673	2.5762	4.6436	0.9543	3.8899	090319	AAS1012	060804	Normal	Homogeneous	Homogeneous	Normal	Normal	0		0		0	060525
At3g02065	Col-0	SALK_020125	060426	060720	P13212	RL03891		F10098	57.8	3.36	060828	molpercent	7.5201	1.1926	5.1395	12.7029	0.0168	0.4215	2.1626	27.8002	3.1111	0.0725	0.0739	0.833	1.5117	1.7839	1.0894	0.5586	2.1201	13.1243	4.8619	2.9131	6.8692	0.9645	3.1566	090319	AAS1012	060804	Normal	Homogeneous	Homogeneous	Normal	Normal	0		0		0	060525
At3g52320	Col-0	SALK_016775	060426	060720	P13213	RL03889		F10098	56.8	3.23	060828	molpercent	11.27	1.5648	4.626	10.0394	0.0121	0.6752	3.7894	21.9123	2.9402	0.1657	0.0413	0.9763	1.4361	1.9927	1.4244	0.4722	2.367	14.3248	5.739	1.9914	8.6302	0.8757	2.734	090319	AAS1012	060804	Normal	Homogeneous	Homogeneous	Normal	Normal	0		0		0	060525
At4g22890	Col-0	SALK_024747	060426	060720	P13215	RL03887		F10098	57.1	3.28	060828	molpercent	9.6977	1.206	5.3866	8.8763	0.0104	0.4349	2.6194	30.5872	4.2949	0.099	0.0813	0.9503	1.7768	1.9225	0.9999	0.6998	2.3629	6.4527	5.099	2.8392	9.6023	0.8873	3.1136	090319	AAS1012	060804	Normal	Homogeneous	Homogeneous	Normal	Normal	0		0		0	060525
At3g53120	Col-0	SALK_042859	060426	060720	P13220	RL03910		F10098	57.7	2.83	060828	molpercent	10.5347	1.1601	6.0341	13.5592	0.0083	0.2504	3.0843	26.4286	3.1731	0.077	0.0189	0.8648	1.2802	1.4502	1.0896	0.5782	2.1202	2.9674	5.1476	1.9508	14.8455	1.0023	2.3745	090319	AAS1012	060804	Normal	Homogeneous	Homogeneous	Normal	Normal	0		0		0	060525
At4g31560	Col-0	SALK_015471	060426	060720	P13221	RL03888		F10098	55.6	3.32	060828	molpercent	10.7685	1.7064	5.7624	6.2987	0.0088	0.6236	3.1665	22.4175	3.0807	0.1088	0.0522	1.6169	1.818	2.3025	1.3152	0.5571	2.5383	14.7406	5.7464	3.2501	8.056	0.8885	3.1763	090319	AAS1012	060804	Normal	Homogeneous	Homogeneous	Normal	Normal	0		0		0	060525
At4g25660	Col-0	SALK_011945	060426	060720	P13223	RL03895		F10098	57.3	3.4	060828	molpercent	7.5188	1.2616	5.2743	11.1987	0.0184	0.3173	1.9712	36.2744	3.6571	0.0619	0.0926	0.8384	1.6592	1.5699	0.9844	0.7551	2.4226	4.066	4.613	2.7208	8.6079	0.9605	3.156	090319	AAS1012	060804	Normal	Homogeneous	Homogeneous	Normal	Normal	0		0		0	060525
At3g02065	Col-0	SALK_046438	060426	060720	P13047	RL03878		F10099	55.9	3.85	060828	molpercent	4.5525	1.5563	5.679	9.863	0.0152	0.8332	2.4089	21.7067	3.845	0.1317	0.0813	1.6809	2.4369	2.7617	1.2968	0.5483	2.9887	20.0575	5.5356	3.7541	2.6184	0.7914	4.8567	090319	AAS1012	060804	Normal	Homogeneous	Homogeneous	Normal	Normal	0		0		0	060525
At4g02000	Col-0	SALK_046965	060426	060720	P13051	RL03876		F10099	58	3.28	060828	molpercent	7.1498	1.0969	4.596	9.0763	0.0116	0.3798	2.3951	33.07	3.1206	0.0763	0.0781	0.7927	1.8913	1.715	0.926	0.6798	2.4419	9.5043	4.4876	2.674	9.6764	0.8857	3.2748	090319	AAS1012	060804	Normal	Homogeneous	Homogeneous	Normal	Normal	0		0		0	060525
At2g26340	Col-0	SALK_048391	060426	060720	P13052	RL03854		F10099	56.7	3.27	060828	molpercent	5.7697	1.4179	4.6131	7.9842	0.0188	0.4328	3.6964	33.7105	5.7227	0.082	0.0543	1.4783	2.278	1.9683	0.9293	0.5275	2.2845	8.998	5.3899	2.302	5.4111	0.7748	4.1559	090319	AAS1012	060804	Normal	Homogeneous	Homogeneous	Normal	Normal	0		0		0	060525
At5g51540	Col-0	SALK_057646	060426	060720	P13058	RL03857		F10099	57.1	3.17	060828	molpercent	8.634	1.1474	5.4417	9.4497	0.0174	0.513	3.1389	28.3275	3.2764	0.097	0.0638	1.0654	1.701	1.7119	0.9846	0.5588	1.9981	11.4612	5.2893	2.5983	8.5295	0.8976	3.0974	090319	AAS1012	060804	Normal	Homogeneous	Homogeneous	Normal	Normal	0		0		0	060525
At5g20130	Col-0	SALK_058047	060426	060720	P13059	RL03859		F10099	58.5	3.2	060828	molpercent	7.0179	0.9763	5.0095	10.132	0.017	0.2816	2.1103	39.4545	2.2078	0.0823	0.0921	0.9031	1.4932	1.3567	0.911	0.601	1.95	4.0818	4.5471	2.7754	10.4346	0.7763	2.7884	090319	AAS1012	060804	Normal	Homogeneous	Homogeneous	Normal	Normal	0		0		0	060525
At5g10390	Col-0	SALK_073757	060426	060720	P13060	RL03862		F10099	57.5	3.36	060828	molpercent	5.9325	1.2954	5.5779	8.3712	0.0179	0.1158	1.5705	38.8982	3.5085	0.0567	0.0496	1.0519	1.4595	1.1405	0.7223	0.6472	1.9329	2.7117	4.517	2.1612	14.8246	0.8716	2.5655	090319	AAS1012	060804	Normal	Homogeneous	Homogeneous	Normal	Normal	0		0		0	060525
At5g06270	Col-0	SALK_089888	060426	060720	P13062	RL03856		F10099	60.2	3.26	060828	molpercent	9.5596	1.0278	5.5125	11.2165	0.0201	0.2959	3.6199	24.9009	3.5033	0.1018	0.0242	1.1784	1.4379	1.4075	0.8461	0.5253	1.8184	10.4176	4.8716	2.3023	11.7662	0.8448	2.8013	090319	AAS1012	060804	Normal	Homogeneous	Homogeneous	Normal	Normal	0		0		0	060525
At2g30880	Col-0	SALK_087428	060426	060720	P13063	RL03870		F10099	57.9	3.18	060828	molpercent	9.0334	1.2338	6.009	10.4187	0.0144	0.4348	3.5112	26.3071	2.2487	0.0875	0.0453	1.039	1.632	1.6838	0.9558	0.5672	2.1956	11.8855	5.563	2.5378	8.4879	0.9537	3.1548	090319	AAS1012	060804	Normal	Homogeneous	Homogeneous	Normal	Normal	0		0		0	060525
At1g16630	Col-0	SALK_084790	060426	060720	P13064	RL03877		F10099	57.6	3.26	060828	molpercent	4.9854	1.2859	4.1227	7.2421	0.0146	0.6522	2.9963	21.1111	2.8582	0.1889	0.0804	1.9876	2.2196	2.2393	1.2524	0.4954	2.1788	25.2375	5.1628	2.7428	6.1335	0.9107	3.9018	090319	AAS1012	060804	Normal	Homogeneous	Homogeneous	Normal	Normal	0		0		0	060525
At1g15710	Col-0	SALK_081796	060426	060720	P13065	RL03874		F10099	56.9	3.7	060828	molpercent	6.2952	2.3741	6.1571	9.2805	0.0086	0.2685	2.1383	35.1367	5.434	0.0683	0.0559	1.4447	2.0294	1.6803	1.0381	0.6201	2.4404	5.9705	5.845	2.0482	5.2763	0.8965	3.4934	090319	AAS1012	060804	Smaller than normal	Heterogeneous	Homogeneous	Normal	Normal	0		0		0	060525
At2g37400	Col-0	SALK_079544	060426	060720	P13066	RL03867		F10099	56.6	3.53	060828	molpercent	7.547	1.2044	5.3714	9.5533	0.0094	0.2535	2.33	40.8385	3.1474	0.2111	0.0436	1.0008	1.8332	1.6961	0.8986	0.7292	2.6095	3.5378	5.3881	2.7008	4.6034	0.9973	3.4955	090319	AAS1012	060804	Normal	Homogeneous	Homogeneous	Normal	Normal	0		0		0	060525
At3g16080	Col-0	SALK_106983	060426	060720	P13092	RL03861		F10099	57.9	3.17	060828	molpercent	7.985	1.145	5.6233	9.4859	0.0186	0.2192	2.0135	35.9014	3.2668	0.0635	0.0551	0.9246	1.5131	1.3382	0.8499	0.7079	2.282	3.2473	4.5713	2.6524	12.7098	0.8644	2.5617	090319	AAS1012	060804	Normal	Homogeneous	Homogeneous	Normal	Normal	0		0		0	060525
At3g07510	Col-0	SALK_106776	060426	060720	P13093	RL03864		F10099	58.2	3.1	060828	molpercent	8.0314	1.1868	4.9368	8.8169	0.0155	0.3769	3.6529	31.4392	3.3745	0.0919	0.0727	1.0947	1.8101	1.7579	1.0253	0.6828	2.0009	5.2189	5.137	2.2048	13.0534	0.9793	3.0392	090319	AAS1012	060804	Normal	Homogeneous	Homogeneous	Normal	Normal	0		0		0	060525
At1g64770	Col-0	SALK_103166	060426	060720	P13094	RL03855		F10099	60.1	3.15	060828	molpercent	11.0448	1.1396	5.7547	9.48	0.0195	0.33	2.7183	31.6268	3.8571	0.079	0.0718	0.7628	1.5844	1.4287	0.912	0.617	2.0694	2.7408	4.8535	2.7099	12.5556	0.9316	2.7129	090319	AAS1012	060804	Normal	Homogeneous	Homogeneous	Normal	Normal	0		0		0	060525
At5g22150	Col-0	SALK_102524	060426	060720	P13095	RL03850		F10099	59.1	3.35	060828	molpercent	8.8468	1.3469	5.535	8.2265	0.0276	0.2731	1.9107	35.3747	3.5354	0.0796	0.0583	1.2435	1.4659	1.3741	0.8445	0.6218	2.2973	6.5164	4.7084	2.389	9.9007	0.812	2.6117	090319	AAS1012	060804	Normal	Homogeneous	Homogeneous	Normal	Normal	0		0		0	060525
At3g54290	Col-0	SALK_102262	060426	060720	P13096	RL03875		F10099	58.8	3.5	060828	molpercent	4.6536	1.7024	5.0087	6.689	0.0262	0.6708	3.4273	23.9771	4.943	0.0971	0.0976	2.0401	2.594	2.3407	1.2002	0.484	2.6846	17.5431	5.1855	2.9032	6.4118	0.7765	4.5436	090319	AAS1012	060804	Smaller than normal	Heterogeneous	Heterogeneous	Lighter than Normal	Normal	0		0		0	060525
At1g64770	Col-0	SALK_073687	060426	060720	P13098	RL03851		F10099	59.6	3.19	060828	molpercent	9.0376	1.1703	5.6096	8.8934	0.022	0.2925	2.2799	35.9679	3.5828	0.0716	0.0684	1.2098	1.6725	1.4176	0.9211	0.6306	1.9886	2.7135	5.2585	2.2483	11.3203	0.9078	2.7152	090319	AAS1012	060804	Normal	Homogeneous	Homogeneous	Normal	Normal	0		0		0	060525
At4g31990	Col-0	SALK_070088	060426	060720	P13099	RL03852		F10099	57.7	3.06	060828	molpercent	7.5143	0.9781	5.3998	9.7368	0.0344	0.4973	2.0178	34.1459	4.5877	0.0706	0.0582	0.8701	1.5188	1.4775	0.8506	0.5473	1.9673	6.6433	5.3631	2.411	9.676	0.7908	2.8432	090319	AAS1012	060804	Normal	Homogeneous	Homogeneous	Normal	Normal	0		0		0	060525
At1g05810	Col-0	SALK_064845	060426	060720	P13100	RL03868		F10099	58.5	3.17	060828	molpercent	7.3526	1.1388	5.0164	8.5871	0.0231	0.27	3.2636	33.2737	4.6883	0.0683	0.0541	1.3568	1.8098	1.5514	0.8546	0.6421	2.1152	6.7422	4.7039	2.307	9.9086	0.9272	3.3451	090319	AAS1012	060804	Normal	Homogeneous	Homogeneous	Normal	Normal	0		0		0	060525
At1g60190	Col-0	SALK_064472	060426	060720	P13101	RL03872		F10099	54.5	4.26	060828	molpercent	6.2527	2.8443	3.9887	5.2817	0.0115	0.9279	3.3528	14.7839	8.9093	0.1385	0.0607	3.229	3.6204	3.5435	1.8442	0.4318	2.558	15.5112	9.0621	3.2299	3.6201	0.7939	6.0039	090319	AAS1012	060804	Smaller than normal	Heterogeneous	Heterogeneous	Lighter than Normal	Normal	0		0		0	060525
At2g24090	Col-0	SALK_064042	060426	060720	P13102	RL03863		F10099	58.1	3.15	060828	molpercent	11.0505	1.3033	5.7209	10.9766	0.0171	0.2015	2.4716	31.1261	3.9737	0.0663	0.011	0.8398	1.4143	1.3147	1.0027	0.6723	2.1441	2.6677	4.7908	2.5515	11.8916	1.0403	2.7518	090319	AAS1012	060804	Normal	Homogeneous	Homogeneous	Normal	Normal	0		0		0	060525
At2g26900	Col-0	SALK_101808	060426	060720	P13116	RL03866		F10099	57.5	3.37	060828	molpercent	8.0393	1.2288	5.2715	9.1264	0.0151	0.7228	3.4814	25.1225	2.4398	0.1621	0.0614	1.6269	1.9068	2.0964	1.2484	0.461	2.2739	16.2575	5.1632	3.3637	5.6275	0.758	3.5457	090319	AAS1012	060804	Normal	Homogeneous	Homogeneous	Normal	Normal	0		0		0	060525
At2g26340	Col-0	SALK_099844	060426	060720	P13117	RL03873		F10099	57.4	3.36	060828	molpercent	2.325	0.1512	0.5446	0.6221	0.0011	0.0297	0.4964	2.4211	89.299	0.0246	0.0003	0.1305	0.1801	0.1912	0.1593	0.0908	0.276	0.7211	0.4309	0.2054	1.2404	0.1158	0.3433	090319	AAS1012	060804	Normal	Homogeneous	Homogeneous	Normal	Normal	0		0		0	060525
At2g26900	Col-0	SALK_098692	060426	060720	P13118	RL03871		F10099	56.5	3.38	060828	molpercent	4.7228	0.996	4.35	8.7692	0.0199	0.2688	1.4216	29.0816	3.5365	0.1022	0.0817	1.7287	1.4263	1.4051	0.8482	0.5833	1.9171	23.0565	3.8959	2.3709	5.5511	0.8487	3.0179	090319	AAS1012	060804	Normal	Homogeneous	Homogeneous	Normal	Normal	0		0		0	060525
At2g33450	Col-0	SALK_059236	060426	060720	P13122	RL03869		F10099	56.3	3.27	060828	molpercent	9.9789	1.4109	6.2104	8.5737	0.0228	0.4077	3.1196	28.7382	2.4545	0.1954	0.0538	1.0619	1.7844	1.8357	1.1658	0.6463	2.4818	7.8076	5.4421	2.4413	9.7706	1.0079	3.3886	090319	AAS1012	060804	Normal	Homogeneous	Homogeneous	Normal	Normal	0		0		0	060525
At1g78930	Col-0	SALK_058242	060426	060720	P13123	RL03865		F10099	57.3	3.63	060828	molpercent	8.9831	1.3119	6.0154	9.2096	0.0086	0.3953	2.888	35.3865	2.9573	0.132	0.0571	0.9382	1.9125	1.9284	1.3702	0.7399	2.5117	3.7605	5.8337	2.6593	6.4919	0.9919	3.5172	090319	AAS1012	060804	Normal	Heterogeneous	Homogeneous	Normal	Normal	1	Aborted	0		0	060525
At3g51860	Col-0	SALK_094565	060426	060720	P13124	RL03858		F10099	58.5	3.26	060828	molpercent	7.9758	0.877	5.0686	8.8394	0.0102	0.1707	2.0909	34.7251	5.4054	0.0555	0.0401	1.0524	1.6224	1.6127	0.8891	0.6248	2.1338	2.4004	9.0353	3.0094	8.3065	1.0871	2.9673	090319	AAS1012	060804	Normal	Homogeneous	Homogeneous	Normal	Normal	0		0		0	060525
At4g31360	Col-0	SALK_092343	060426	060720	P13125	RL03853		F10099	58.7	3.42	060828	molpercent	10.0096	1.5977	6.9356	12.3956	0.0334	0.4269	2.6766	23.7253	3.6895	0.1125	0.0532	1.6353	2.3236	2.3864	1.3543	0.9385	2.656	3.1404	6.3947	3.1128	9.6949	1.2093	3.498	090319	AAS1012	060804	Normal	Homogeneous	Homogeneous	Normal	Normal	0		0		0	060525
At1g07610	Col-0	SALK_091819	060426	060720	P13126	RL03860		F10099	57.9	3.08	060828	molpercent	8.5334	1.0595	5.195	9.7253	0.0117	0.2869	2.0286	37.8983	3.3136	0.0632	0.0543	0.9379	1.4647	1.2859	0.8085	0.5689	1.9915	1.979	5.0524	2.0937	12.0676	0.8681	2.7118	090319	AAS1012	060804	Normal	Homogeneous	Homogeneous	Normal	Normal	0		0		0	060525
	Col	SSB4	060426	060720	P13043	RL03906		F10100				molpercent	12.6574	1.3484	5.2322	9.019	0.0174	0.2736	2.0056	33.2782	4.0142	0.0781	0.0376	0.8649	1.7252	1.8281	1.0723	0.8494	2.1956	4.7238	4.9676	3.1736	6.4495	1.0633	3.1251	090319	AAS1012	060804	Normal	Homogeneous	Homogeneous	Normal	Normal	0		0		0	060525
	Col	SSB4	060426	060720	P13053	RL03904		F10100	57.6	3.39	060828	molpercent	8.8082	1.3135	5.6049	11.1391	0.013	0.454	2.1784	33.0591	2.9465	0.2173	0.0482	1.0463	1.9028	2.0586	1.3947	0.7511	2.3077	4.2654	5.1493	2.6049	8.4994	1.0592	3.1784	090319	AAS1012	060804	Normal	Homogeneous	Homogeneous	Normal	Normal	0		0		0	060525
At5g22090	Col-0	SALK_108025	060426	060720	P13061	RL03912		F10100	56.6	3.25	060828	molpercent	6.6703	1.2325	4.6523	10.8034	0.0116	0.369	2.5498	36.5568	3.8738	0.0709	0.0423	0.9885	1.8956	1.9557	1.1113	0.6819	2.3904	3.8704	4.8428	2.8499	8.3003	0.8989	3.3813	090319	AAS1012	060804	Normal	Homogeneous	Homogeneous	Normal	Normal	0		0		0	060525
At4g11300	Col-0	SALK_118557	060426	060720	P13067	RL03916		F10100	56.6	3.43	060828	molpercent	6.0453	1.4619	4.8224	9.6688	0.0188	0.5882	3.7603	27.4236	3.2574	0.1047	0.0649	1.2505	2.4096	2.5983	1.3316	0.5102	2.18	14.0274	5.1078	2.7169	5.6253	0.8394	4.1867	090319	AAS1012	060804	Normal	Homogeneous	Homogeneous	Normal	Normal	0		0		0	060525
At1g71260	Col-0	SALK_118900	060426	060720	P13073	RL03922		F10100	54.1	3.09	060828	molpercent	7.8	1.3228	6.4893	12.2285	0.0075	0.2603	2.2694	31.6535	3.1641	0.0812	0.0358	1.0772	1.5119	1.4891	1.0265	0.6171	2.4765	6.2472	5.1503	2.7993	8.7011	0.9243	2.6669	090319	AAS1012	060804	Normal	Homogeneous	Homogeneous	Normal	Normal	0		0		0	060525
At5g41190	Col-0	SALK_123453	060426	060720	P13097	RL03920		F10100	56.2	3.17	060828	molpercent	6.8504	1.1812	4.988	9.3923	0.006	0.7477	4.3373	27.6762	3.9012	0.1091	0.0656	1.1105	2.3129	2.5944	1.2066	0.5405	2.5675	8.2071	5.6952	2.7288	9.322	0.8788	3.5807	090319	AAS1012	060804	Normal	Homogeneous	Homogeneous	Normal	Normal	0		0		0	060525
At3g21700	Col-0	SALK_122890	060426	060720	P13103	RL03911		F10100				molpercent	7.8193	1.8598	5.5515	7.9822	0.0128	0.2194	5.0666	25.2518	2.8747	0.174	0.0612	1.2505	2.4921	3.4672	2.9339	0.6238	2.3916	5.2611	5.0921	3.4686	10.2468	1.2943	4.6047	090319	AAS1012	060804	Normal	Heterogeneous	Homogeneous	Normal	Normal	1	Aborted	0		0	060525
At1g15140	Col-0	SALK_145819	060426	060720	P13109	RL03919		F10100	54.4	3.37	060828	molpercent	5.1875	1.7068	4.6815	7.4771	0.017	0.6811	3.7607	20.4761	3.4971	0.1709	0.0774	1.5357	2.9551	2.8212	1.334	0.4546	2.2388	20.7234	6.0515	2.9128	5.8339	0.7979	4.6081	090319	AAS1012	060804	Normal	Homogeneous	Homogeneous	Normal	Normal	0		0		0	060525
At3g04160	Col-0	SALK_142557	060426	060720	P13115	RL03908		F10100	55.8	3.21	060828	molpercent	11.5945	1.3335	6.0736	9.6436	0.0136	0.2127	1.8417	28.9634	3.4625	0.0721	0.047	1.2682	1.584	1.6359	1.0449	0.7553	2.2043	3.8106	5.8849	2.9815	11.6004	1.0612	2.9105	090319	AAS1012	060804	Normal	Homogeneous	Homogeneous	Normal	Normal	0		0		0	060525
At1g10700	Col-0	SALK_142152	060426	060720	P13121	RL03914		F10100	58	3.28	060828	molpercent	6.4695	1.4293	5.3153	6.2274	0.0125	0.5553	2.7892	26.5534	5.8258	0.0859	0.0364	1.6832	3.0041	2.7016	1.2572	0.5147	2.3657	11.3212	6.7752	2.3942	7.0614	0.9742	4.6473	090319	AAS1012	060804	Normal	Homogeneous	Homogeneous	Normal	Normal	0		0		0	060525
At3g07510	Col-0	SALK_138548	060426	060720	P13127	RL03921		F10100	54.7	3.23	060828	molpercent	12.2705	1.6686	5.5729	10.4509	0.0249	0.2639	2.1864	29.851	3.0442	0.08	0.0444	1.0175	1.5327	1.6932	1.0392	0.7674	2.5079	4.5474	4.7162	2.8468	10.3403	0.9439	2.5901	090319	AAS1012	060804	Normal	Homogeneous	Homogeneous	Normal	Normal	0		0		0	060525
At5g41960	Col-0	SALK_121446	060426	060720	P13150	RL03923		F10100	56.2	3.3	060828	molpercent	6.6822	1.3356	5.0498	9.4273	0.0167	0.5083	3.3184	27.3833	6.0452	0.0976	0.0686	1.1906	2.4132	2.7899	1.3196	0.7059	2.7223	8.2472	5.2951	3.7719	6.952	0.8924	3.7669	090319	AAS1012	060804	Normal	Homogeneous	Homogeneous	Normal	Normal	0		0		0	060525
At4g03030	Col-0	SALK_121520	060426	060720	P13154	RL03901		F10100	55.9	3.24	060828	molpercent	6.5745	1.3075	5.0121	9.214	0.0289	0.4836	2.6392	27.6368	4.1493	0.1032	0.0659	1.3489	2.1519	2.3912	1.2737	0.6613	2.1972	12.6948	5.0367	3.159	7.4656	0.9453	3.4594	090319	AAS1012	060804	Normal	Homogeneous	Homogeneous	Normal	Normal	0		0		0	060525
At1g11290	Col-0	SALK_122320	060426	060720	P13158	RL03909		F10100	58	3.42	060828	molpercent	6.7305	1.2686	4.6042	9.1903	0.0217	0.4084	2.263	34.2542	2.9266	0.0756	0.0363	0.8089	1.7796	1.8001	0.921	0.6865	2.472	10.2395	4.3556	2.6515	8.465	0.8608	3.1801	090319	AAS1012	060804	Normal	Homogeneous	Homogeneous	Normal	Normal	0		0		0	060525
At1g49630	Col-0	SALK_133220	060426	060720	P13166	RL03925		F10100	59.1	3.25	060828	molpercent	6.7191	1.0316	4.0875	8.6793	0.0209	0.4936	2.9234	27.5695	3.7985	0.1168	0.0536	1.3339	2.0774	2.3285	1.0466	0.5916	2.4044	13.6485	4.5057	3.4829	9.0954	0.8241	3.1672	090319	AAS1012	060804	Normal	Homogeneous	Homogeneous	Normal	Normal	0		0		0	060525
At5g65300	Col-0	SALK_133788	060426	060720	P13176	RL03899		F10100	52.8	4.1	060828	molpercent	8.051	3.4025	8.221	10.437	0.0078	0.4404	3.3366	21.8228	3.4657	0.0974	0.0517	1.924	2.6062	3.0639	1.6967	0.6453	3.0531	8.7272	6.038	2.0474	5.1529	1.0453	4.6658	090319	AAS1012	060804	Normal	Homogeneous	Homogeneous	Normal	Normal	0		0		0	060525
At5g08690	Col-0	SALK_135351	060426	060720	P13182	RL03900		F10100	56.1	3.34	060828	molpercent	4.0386	1.1325	4.0057	7.0367	0.0112	0.4121	2.7002	23.348	5.8969	0.1175	0.0493	1.6418	2.312	2.1878	0.9462	0.5454	2.0549	24.4187	4.0598	2.9662	5.9462	0.7837	3.3886	090319	AAS1012	060804	Normal	Homogeneous	Homogeneous	Normal	Normal	0		0		0	060525
	Col	SSB4	060426	060720	P13195	RL03907		F10100				molpercent	7.7186	1.5118	4.9286	9.4913	0.0226	0.5105	2.2231	29.6305	4.7063	0.0684	0.0537	1.1277	2.0795	2.0861	1.1968	0.7069	2.6442	12.3169	5.0319	3.5282	3.6878	0.9658	3.7628	090319	AAS1012	060804	Normal	Homogeneous	Homogeneous	Normal	Normal	0		0		0	060525
At1g60190	Col-0	SALK_152677	060426	060720	P13217	RL03903		F10100	55.4	3.47	060828	molpercent	10.3537	1.2782	5.2001	11.8011	0.0162	0.3747	2.5228	31.8968	3.3154	0.0802	0.0936	0.9178	1.7585	1.9096	1.336	0.6886	2.1669	5.6343	5.0338	3.0484	6.4893	0.983	3.1009	090319	AAS1012	060804	Normal	Homogeneous	Heterogeneous	Lighter than Normal	Normal	0		0		0	060525
	Col-0	CS60000	060426	060720	P13218	RL03905		F10100	56.7	3.01	060828	molpercent	5.4946	1.0174	3.8299	8.2861	0.0197	0.5144	3.3537	24.8252	4.1504	0.1079	0.0489	1.3101	2.2372	2.0417	1.0156	0.5576	2.1618	21.0612	4.375	3.0852	6.0835	0.8425	3.5803	090319	AAS1012	060804	Normal	Homogeneous	Homogeneous	Normal	Normal	0		0		0	060525
At1g10890	Col-0	SALK_049516	060526	060821	P13631	RL04268		F10115	54.2	3.55	060911	molpercent	5.3047	2.1573	6.3512	9.1019	0.0321	0.6823	3.748	16.5567	2.9099	0.175	0.2131	1.6405	1.4598	1.362	1.3811	0.3888	2.1855	31.7879	3.0097	2.9227	3.2982	0.7518	2.5796	060829	AAS1013	060905	Normal	Homogeneous	Homogeneous	Normal	Normal	0		0		0	060623
At5g04360	Col-0	SALK_060765	060526	060821	P13633	RL04267		F10115	54.3	3.25	060911	molpercent	9.6485	1.7578	9.5814	11.1686	0.0363	0.4046	4.5524	19.2721	5.0144	0.1673	0.2188	1.7092	1.5781	1.6457	1.7958	0.572	2.2568	10.342	4.1865	3.5763	6.4328	1.1075	2.9753	060829	AAS1013	060905	Normal	Homogeneous	Homogeneous	Normal	Normal	0		0		0	060623
At5g41500	Col-0	SALK_046391	060526	060821	P13634	RL04271		F10115	54.6	3.65	060911	molpercent	4.8735	1.0198	6.8771	8.6611	0.0384	0.7348	4.1145	20.8077	2.2576	0.155	0.2636	1.1708	1.4611	1.4647	0.9145	0.2921	2.1283	28.3697	3.2521	4.7888	3.1772	0.6429	2.5348	060829	AAS1013	060905	Normal	Homogeneous	Homogeneous	Normal	Normal	0		0		0	060623
At1g08050	Col-0	SALK_005004	060526	060821	P13636	RL04224		F10115	58.2	3.39	060911	molpercent	8.3534	2.03	10.0731	16.9671	0.0494	0.2936	3.4468	22.331	3.3568	0.2068	0.178	1.2144	1.2586	1.077	1.4617	0.5783	2.1318	5.236	3.1381	3.0044	9.9287	1.1379	2.5473	060829	AAS1013	060831	Normal	Homogeneous	Homogeneous	Normal	Normal	0		0		0	060623
At1g20810	Col-0	SALK_007247	060526	060821	P13637	RL04220		F10115	58	3.24	060911	molpercent	10.3397	1.1473	8.3438	8.7179	0.0502	0.6639	3.4403	24.7003	4.5136	0.1352	0.0664	1.8346	1.4963	1.5608	1.6009	0.6048	2.4115	7.8528	3.9413	2.9671	9.8263	0.936	2.8489	060829	AAS1013	060831	Normal	Homogeneous	Homogeneous	Normal	Normal	0		0		0	060623
At5g63180	Col-0	SALK_021933	060526	060821	P13638	RL04222		F10115	58	3.3	060911	molpercent	7.9771	1.5201	10.6691	10.3227	0.034	0.5746	3.6085	28.4271	4.2282	0.1348	0.056	1.3419	1.8968	1.7064	1.7336	0.6499	2.1512	2.1012	4.7367	3.7096	8.0204	0.9918	3.4081	060829	AAS1013	060831	Normal	Homogeneous	Homogeneous	Normal	Normal	0		0		0	060623
At3g07020	Col-0	SALK_020939	060526	060821	P13639	RL04217		F10115	58.2	3.52	060911	molpercent	6.4752	1.4053	5.2449	8.384	0.0356	0.9084	4.0014	22.6916	2.9211	0.2065	0.3096	2.629	1.5777	1.5029	1.6072	0.3502	2.3198	19.4406	3.2978	2.6139	8.2321	0.995	2.8501	060829	AAS1013	060831	Normal	Homogeneous	Homogeneous	Normal	Normal	0		0		0	060623
At2g17220	Col-0	SALK_113804	060526	060821	P13648	RL04218		F10115	57.9	3.31	060911	molpercent	12.1449	1.5065	8.8093	7.0662	0.0398	0.6581	3.7959	29.8248	4.1413	0.1218	0.1251	1.4586	1.424	1.3344	1.4745	0.5765	2.3088	3.4695	4.6526	2.4752	8.7766	0.8036	3.0118	060829	AAS1013	060831	Normal	Homogeneous	Homogeneous	Normal	Normal	0		0		0	060623
At5g41510	Col-0	SALK_075644	060526	060821	P13649	RL04219		F10115	57.1	3.43	060911	molpercent	6.1352	1.7321	11.1974	12.4833	0.0493	0.3776	2.6306	28.9934	3.7543	0.1196	0.1277	1.4547	1.4839	1.2851	1.4014	0.5391	2.0567	5.4881	4.298	3.1225	7.3559	1.0364	2.8777	060829	AAS1013	060831	Normal	Homogeneous	Homogeneous	Normal	Normal	0		0		0	060623
At5g45800	Col-0	SALK_051073	060526	060821	P13747	RL04223		F10115	57	3.32	060911	molpercent	4.7547	1.5182	10.0538	19.0038	0.0437	0.4948	1.7719	27.2471	3.528	0.1074	0.1799	1.2669	1.305	1.2428	1.0645	0.451	2.3595	6.3453	3.8596	3.2795	6.283	0.968	2.8715	060829	AAS1013	060831	Normal	Homogeneous	Homogeneous	Normal	Normal	0		0		0	060623
At1g10170	Col-0	SALK_001399	060526	060821	P13748	RL04221		F10115	57.9	3.1	060911	molpercent	5.7403	1.2279	8.1762	10.2365	0.0385	0.5941	1.8721	24.4272	3.5758	0.1105	0.2296	1.5314	1.5756	1.3087	1.2005	0.5407	1.6459	15.5767	3.695	3.0272	9.9474	0.8243	2.8981	060829	AAS1013	060831	Normal	Homogeneous	Homogeneous	Normal	Normal	0		0		0	060623
At3g18290	Col-0	SALK_016526	060526	060821	P13749	RL04225		F10115	58.6	3.14	060911	molpercent	4.1586	1.3141	4.4249	7.0782	0.0277	0.8657	1.9976	14.1375	3.0968	0.181	0.3775	2.05	1.3133	0.9812	0.9911	0.2613	1.4489	42.1318	2.6565	2.2816	5.247	0.6571	2.3207	060829	AAS1013	060831	Normal	Homogeneous	Homogeneous	Normal	Normal	0		0		0	060623
At3g55250	Col-0	SALK_041935	060526	060821	P13774	RL04226		F10115	57.8	3.13	060911	molpercent	10.7513	1.821	10.1499	6.757	0.0504	0.6284	2.5737	23.8462	3.3999	0.1531	0.1077	2.1106	1.7209	1.6889	1.8428	0.6278	2.29	7.9585	4.2159	2.5545	10.5044	1.1418	3.1054	060829	AAS1013	060831	Normal	Homogeneous	Homogeneous	Normal	Normal	0		0		0	060623
At1g18310	Col-0	SALK_045389	060526	060821	P13775	RL04261		F10115	55	3.08	060911	molpercent	9.4588	1.3026	10.3626	12.7614	0.0264	0.7559	1.9372	23.2187	3.9968	0.1437	0.1809	1.198	1.4948	1.3204	1.4809	0.5052	2.1704	9.8887	4.2173	3.0936	6.537	1.0191	2.9294	060829	AAS1013	060905	Normal	Homogeneous	Homogeneous	Normal	Normal	0		0		0	060623
At3g06330	Col-0	SALK_013557	060526	060821	P13776	RL04259		F10115	54.9	3.31	060911	molpercent	6.307	1.829	8.7291	9.7105	0.05	0.8326	3.7895	24.6965	4.6729	0.1409	0.1609	1.3541	1.8643	1.8072	1.646	0.506	2.2908	12.6434	3.8444	3.5673	5.2465	0.8106	3.5007	060829	AAS1013	060905	Normal	Homogeneous	Homogeneous	Normal	Normal	0		0		0	060623
At3g22720	Col-0	SALK_034769	060526	060821	P13777	RL04265		F10115	54.6	3.17	060911	molpercent	8.2674	1.6982	11.2976	13.4353	0.0293	0.4255	2.7692	27.1472	3.3482	0.1461	0.0932	1.4569	1.5483	1.3922	1.5264	0.6963	2.3881	2.462	4.9664	3.2634	7.4811	1.0864	3.0754	060829	AAS1013	060905	Normal	Homogeneous	Homogeneous	Normal	Normal	0		0		0	060623
At5g17050	Col-0	SALK_049338	060526	060821	P13778	RL04263		F10115	52.5	3.7	060911	molpercent	14.0342	4.013	9.9464	4.7519	0.0254	0.6137	4.8496	20.0461	4.9184	0.8156	0.2078	1.998	1.8319	2.4086	3.0844	0.6407	2.6875	4.5996	3.806	5.9043	3.9289	1.6684	3.2194	060829	AAS1013	060905	Normal	Heterogeneous	Heterogeneous	Darker than Normal	Normal	1		0		0	060623
At3g26020	Col-0	SALK_039168	060526	060821	P13795	RL04227		F10115	56.6	3.53	060911	molpercent	5.6069	2.1186	8.7667	11.6519	0.0329	0.6708	3.829	17.3806	3.7953	0.1592	0.2113	2.2194	1.6005	1.4413	1.3856	0.4046	2.1002	21.2167	2.9054	3.4713	4.8647	1.0458	3.1212	060829	AAS1013	060831	Normal	Homogeneous	Homogeneous	Normal	Normal	0		0		0	060623
At3g26020	Col-0	SALK_057440	060526	060821	P13796	RL04228		F10115	56.1	3.28	060911	molpercent	6.695	2.4064	10.7206	17.3853	0.047	0.3057	4.1527	19.4474	3.9237	0.1214	0.1098	3.1296	1.5733	1.2122	1.579	0.6226	2.5629	5.501	3.4179	2.2982	8.7907	0.9721	3.0255	060829	AAS1013	060831	Normal	Homogeneous	Homogeneous	Normal	Normal	0		0		0	060623
At3g58720	Col-0	SALK_029270	060526	060821	P13797	RL04260		F10115	55.4	3.07	060911	molpercent	6.4305	1.7473	10.8965	15.0743	0.0378	0.3421	2.0535	26.5685	4.8033	0.1142	0.0669	1.5645	1.5725	1.2739	1.512	0.5697	2.3452	1.9643	4.6105	2.5182	10.0682	0.9796	2.8867	060829	AAS1013	060905	Normal	Homogeneous	Homogeneous	Normal	Normal	0		0		0	060623
At5g14420	Col-0	SALK_062384	060526	060821	P13798	RL04264		F10115	54.5	3.54	060911	molpercent	8.428	2.1569	9.6819	11.7169	0.0514	0.7269	4.1396	18.2161	2.6634	0.4402	0.1814	1.7392	2.2705	2.0515	1.9027	0.6173	2.8141	12.203	5.1281	2.6984	5.066	1.2495	3.8569	060829	AAS1013	060905	Normal	Homogeneous	Homogeneous	Normal	Normal	0		0		0	060623
At1g67820	Col-0	SALK_000296	060526	060821	P13799	RL04258		F10115	56.1	3.51	060911	molpercent	4.6433	1.4414	8.792	13.0668	0.0329	0.4222	1.9181	9.4296	3.0235	0.1204	0.3499	1.3374	0.9376	0.7258	0.9405	0.5708	1.422	33.755	2.3948	3.9725	7.9786	0.834	1.8907	060829	AAS1013	060905	Larger than normal	Homogeneous	Homogeneous	Normal	Normal	0		0		0	060623
At1g10890	Col-0	SALK_075181	060526	060821	P13810	RL04214		F10115	60.1	3.35	060911	molpercent	5.6697	1.5079	7.7559	12.0207	0.0532	0.481	1.7282	26.1738	2.9682	0.1302	0.1575	1.4239	1.3945	1.1779	1.2745	0.5619	2.0434	14.6923	3.423	2.4849	9.2857	0.7247	2.867	060829	AAS1013	060831	Normal	Homogeneous	Homogeneous	Normal	Normal	0		0		0	060623
At3g06510	Col-0	SALK_106253	060526	060821	P13811	RL04216		F10115	58.5	3.68	060911	molpercent	5.11	1.536	6.3364	7.5532	0.0285	0.8992	1.4707	23.2285	2.3038	0.1243	0.2943	1.7874	1.815	1.4786	1.2288	0.4597	1.7876	28.5418	3.8758	2.9391	3.5201	0.6993	2.9815	060829	AAS1013	060831	Normal	Homogeneous	Homogeneous	Normal	Normal	0		0		0	060623
At1g10230	Col-0	SALK_000515	060526	060821	P13822	RL04269		F10115	53.7	3.49	060911	molpercent	8.8387	2.6095	12.9016	16.2523	0.0412	0.3967	4.7603	20.6246	4.1747	0.2088	0.0627	1.5825	1.3536	1.4158	1.724	0.5426	2.7297	3.3364	4.0358	3.145	5.1651	1.2211	2.8771	060829	AAS1013	060905	Normal	Homogeneous	Homogeneous	Normal	Normal	0		0		0	060623
At3g19490	Col-0	SALK_008491	060526	060821	P13823	RL04270		F10115	55.3	3.61	060911	molpercent	7.2253	1.8362	8.7387	8.1129	0.0343	1.5682	3.7054	24.4242	4.8716	0.1334	0.1877	1.3856	2.311	2.4448	1.9172	0.6315	2.549	10.5793	5.0896	4.2644	3.3362	0.975	3.6782	060829	AAS1013	060905	Normal	Homogeneous	Homogeneous	Normal	Normal	0		0		0	060623
At1g47670	Col-0	SALK_005293	060526	060821	P13824	RL04266		F10115	55.6	3.48	060911	molpercent	7.6674	1.0915	7.3327	5.2298	0.0422	0.7338	3.1374	13.7407	4.122	0.2241	0.2858	1.955	2.2837	2.4607	1.5958	0.4411	2.5014	29.4012	4.0654	4.1282	3.1953	0.792	3.5729	060829	AAS1013	060905	Normal	Homogeneous	Homogeneous	Normal	Normal	0		0		0	060623
At4g23450	Col-0	SALK_110094	060526	060821	P13825	RL04272		F10115	53.9	3.37	060911	molpercent	7.6595	1.4875	10.0222	11.3138	0.042	0.4604	3.4617	16.9023	5.4546	0.1671	0.2017	1.4265	1.5037	1.3548	1.3994	0.4644	2.3175	19.2942	3.0634	3.1766	4.7831	1.1605	2.8833	060829	AAS1013	060905	Normal	Homogeneous	Homogeneous	Normal	Normal	0		0		0	060623
At1g69830	Col-0	SALK_005044	060526	060821	P13842	RL04215		F10115	59.1	3.29	060911	molpercent	17.1629	1.2579	9.0254	6.2916	0.0525	0.7938	3.6706	25.3831	4.0886	0.1537	0.1838	1.1914	1.4823	1.4849	1.621	0.8108	2.4162	2.2476	4.7151	3.5032	8.3945	1.1377	2.9314	060829	AAS1013	060831	Normal	Homogeneous	Homogeneous	Normal	Normal	0		0		0	060623
At5g62000	Col-0	SALK_108995	060526	060821	P13843	RL04213		F10115																																									060623
At2g37980	Col-0	SALK_020524	060526	060822	P13598	RL04273		F10116	58.5	3.01	060911	molpercent	6.6208	1.1882	7.3424	12.4543	0.0322	0.5012	2.6094	26.393	4.1662	0.1312	0.1114	1.883	1.8656	1.4823	1.0286	0.5243	2.4293	8.6039	4.0889	2.562	10.3329	0.688	2.9609	060829	AAS1013	060905	Normal	Homogeneous	Homogeneous	Normal	Normal	0		0		0	060623
At3g49220	Col-0	SALK_062058	060526	060822	P13602	RL04301		F10116	56.5	3.14	060911	molpercent	5.373	0.8761	7.5232	10.9292	0.0245	0.7045	1.6663	24.7901	3.693	0.1361	0.1728	1.3599	1.9556	1.8748	1.3744	0.4039	2.2842	17.7212	4.2733	2.2647	6.5451	0.6558	3.3984	060829	AAS1013	060905	Normal	Homogeneous	Homogeneous	Normal	Normal	0		0		0	060623
At5g06230	Col-0	SALK_008492	060526	060822	P13614	RL04294		F10116	54.9	3.37	060911	molpercent	6.3696	2.2737	8.381	4.8881	0.0104	0.657	3.6244	25.0834	4.8959	0.1168	0.1477	1.9049	3.191	2.5911	1.6794	0.4291	1.7122	12.7294	5.1446	2.0009	6.7545	0.7476	4.6673	060829	AAS1013	060905	Smaller than normal	Homogeneous	Homogeneous	Lighter than Normal	Normal	1	Round	0		0	060623
At3g07510	Col-0	SALK_138548	060526	060822	P13618	RL04286		F10116	55.7	2.93	060911	molpercent	4.2232	0.8449	4.4448	6.4274	0.0357	0.6471	2.3168	11.5767	2.3996	0.1782	0.3723	1.6323	1.6934	1.2852	0.9306	0.2677	1.7335	43.9513	3.5699	3.1959	5.2886	0.4675	2.5174	060829	AAS1013	060905	Normal	Homogeneous	Homogeneous	Normal	Normal	0		0		0	060623
At5g22790	Col-0	SALK_126363	060526	060822	P13626	RL04290		F10116	56	3	060911	molpercent	6.1463	1.0042	7.1659	10.1824	0.0176	0.5288	3.5494	20.5322	3.3588	0.1382	0.202	2.0076	1.5281	1.8428	1.262	0.4386	2.2066	20.2377	3.7894	3.3795	7.3186	0.6774	2.4858	060829	AAS1013	060905	Normal	Homogeneous	Homogeneous	Darker than Normal	Normal	0		0		0	060623
At4g00630	Col-0	SALK_045324	060526	060822	P13635	RL04277		F10116	56.1	3.28	060911	molpercent	4.432	1.0147	6.325	7.1949	0.0214	0.8244	2.7053	20.6644	3.2657	0.1861	0.4116	3.19	1.9812	1.9916	1.2136	0.2937	2.3351	25.9992	3.7165	2.4781	6.2031	0.6034	2.949	060829	AAS1013	060905	Normal	Homogeneous	Homogeneous	Normal	Normal	0		0		0	060623
At2g01580	Col-0	SALK_124491	060526	060822	P13641	RL04280		F10116	60.6	3.33	060911	molpercent	3.369	0.8675	4.5398	6.563	0.024	0.6439	1.8068	14.4331	3.0682	0.2199	0.3447	2.538	1.6302	1.7834	0.9195	0.3239	1.9668	43.1147	2.9026	1.8515	3.7538	0.525	2.8106	060829	AAS1013	060905	Normal	Homogeneous	Homogeneous	Normal	Normal	0		0		0	060623
At1g49650	Col-0	SALK_107688	060526	060822	P13647	RL04274		F10116	55.5	2.9	060911	molpercent	6.3216	1.3921	9.3606	11.4802	0.0262	0.291	1.7258	31.8791	3.6827	0.11	0.0268	1.3155	1.4389	1.1917	1.3671	0.6013	2.1561	1.9649	4.7575	1.9587	13.3011	0.9244	2.7268	060829	AAS1013	060905	Normal	Homogeneous	Homogeneous	Normal	Normal	0		0		0	060623
At4g08620	Col-0	SALK_093256	060526	060822	P13650	RL04281		F10116	56.3	3.03	060911	molpercent	8.3304	1.2703	8.1135	10.1435	0.0217	1.2149	3.4589	20.9892	4.1843	0.1672	0.1649	1.5527	2.1896	2.6572	1.6745	0.4374	2.424	10.7879	4.8061	3.1383	7.9118	0.8539	3.5078	060829	AAS1013	060905	Normal	Homogeneous	Homogeneous	Normal	Normal	0		0		0	060623
At1g20810	Col-0	SALK_005048	060526	060822	P13740	RL04296		F10116	55.6	3.11	060911	molpercent	5.4005	1.4101	10.8767	11.5108	0.0341	0.4532	1.9915	32.0483	4.2349	0.1077	0.0984	1.084	2.1463	1.5969	1.3451	0.5576	2.1384	3.818	5.5526	2.6403	6.2885	0.8723	3.7938	060829	AAS1013	060905	Normal	Homogeneous	Homogeneous	Normal	Normal	0		0		0	060623
At1g59870	Col-0	SALK_142256	060526	060822	P13743	RL04284		F10116	55.2	3.1	060911	molpercent	7.0023	1.2261	8.9052	10.4349	0.0402	0.5061	2.628	29.3387	3.2964	0.1324	0.1994	1.1998	1.3458	1.3083	1.2308	0.418	2.2751	9.5786	3.9622	2.5733	9.3495	0.721	2.3278	060829	AAS1013	060905	Normal	Homogeneous	Homogeneous	Normal	Normal	0		0		0	060623
At4g22030	Col-0	SALK_052988	060526	060822	P13750	RL04285		F10116	59.3	3.27	060911	molpercent	10.5011	1.6435	9.6299	12.3288	0.0301	0.4192	3.6894	26.508	3.9437	0.134	0.1418	1.2257	1.5716	1.3433	1.3474	0.5572	2.1785	2.3672	4.4399	2.6949	9.5071	0.9526	2.8452	060829	AAS1013	060905	Normal	Homogeneous	Homogeneous	Normal	Normal	0		0		0	060623
At2g41140	Col-0	SALK_071004	060526	060822	P13758	RL04287		F10116	56.6	3.04	060911	molpercent	5.0809	0.9161	6.7906	7.7225	0.0315	0.5968	1.8215	26.4055	3.7003	0.1942	0.225	1.5912	1.7887	1.9168	1.0548	0.3851	1.9121	18.4401	3.9077	2.6572	9.4463	0.6386	2.7765	060829	AAS1013	060905	Normal	Homogeneous	Homogeneous	Normal	Normal	0		0		0	060623
At2g31750	Col-0	SALK_004870	060526	060822	P13759	RL04279		F10116	58.5	3.18	060911	molpercent	5.8957	1.0679	7.8794	8.3748	0.0396	0.5205	1.589	25.7588	3.3578	0.1451	0.2157	0.9495	1.6512	1.3829	0.9811	0.3864	1.7284	20.9655	3.7676	2.3632	7.6363	0.6626	2.6808	060829	AAS1013	060905	Normal	Homogeneous	Homogeneous	Normal	Normal	0		0		0	060623
At1g78090	Col-0	SALK_137712	060526	060822	P13768	RL04275		F10116	56.6	2.98	060911	molpercent	6.7087	1.1355	8.085	10.4925	0.0522	0.6859	1.9442	30.1861	3.0783	0.1515	0.1118	1.1879	1.9648	1.8152	1.6372	0.5433	2.0549	7.0064	5.1631	2.5705	9.333	0.8334	3.2583	060829	AAS1013	060905	Normal	Homogeneous	Homogeneous	Normal	Normal	0		0		0	060623
At5g04970	Col-0	SALK_094562	060526	060822	P13771	RL04291		F10116	58.5	3.04	060911	molpercent	4.2098	1.4089	4.9787	6.3683	0.0253	0.9704	1.2259	16.6676	6.5843	0.153	0.2952	1.5659	1.9833	1.383	0.9802	0.3255	1.5147	33.4123	2.9052	2.4584	6.8965	0.6472	3.0402	060829	AAS1013	060905	Normal	Homogeneous	Homogeneous	Normal	Normal	0		0		0	060623
At1g20696	Col-0	SALK_018451	060526	060822	P13779	RL04276		F10116	56.2	3.06	060911	molpercent	5.8299	1.49	7.9982	8.8041	0.0266	0.8131	2.6401	22.8253	3.6055	0.1202	0.2003	2.1867	2.2295	2.1573	1.5372	0.5609	2.804	13.2315	5.2174	3.0431	7.9064	0.9299	3.8426	060829	AAS1013	060905	Normal	Homogeneous	Homogeneous	Normal	Normal	0		0		0	060623
At1g13260	Col-0	SALK_021865	060526	060822	P13788	RL04283		F10116	55.9	3.16	060911	molpercent	6.328	0.8636	5.2801	6.7824	0.0192	0.8099	3.7187	22.1558	2.7026	0.203	0.2366	1.9139	2.1323	2.1932	1.1838	0.3273	2.3675	23.4205	4.4655	3.7546	5.4168	0.5775	3.147	060829	AAS1013	060905	Normal	Homogeneous	Homogeneous	Normal	Normal	0		0		0	060623
At1g06310	Col-0	SALK_023093	060526	060822	P13794	RL04282		F10116	56.4	3.17	060911	molpercent	4.1501	0.8568	4.9967	5.3546	0.0319	0.7432	1.5841	17.7541	3.5535	0.189	0.3944	1.7992	1.817	1.6203	1.0289	0.3149	1.5871	38.4826	2.8498	2.2984	5.2916	0.528	2.7737	060829	AAS1013	060905	Normal	Homogeneous	Homogeneous	Normal	Normal	0		0		0	060623
At1g09795	Col-0	SALK_024115	060526	060822	P13801	RL04288		F10116	55.1	3.15	060911	molpercent	4.0063	1.151	6.9777	7.387	0.0235	0.7233	1.4173	30.2768	3.3051	0.1058	0.3164	1.3545	2.5338	1.7956	1.1555	0.4615	1.9288	17.5148	4.6	2.3859	5.99	0.6995	3.8901	060829	AAS1013	060905	Smaller than normal	Homogeneous	Homogeneous	Lighter than Normal	Normal	0		0		0	060623
At4g27320	Col-0	SALK_031274	060526	060822	P13802	RL04292		F10116	55.8	2.92	060911	molpercent	5.1573	1.1085	9.4016	10.9601	0.0179	0.4327	1.8925	33.5091	4.2246	0.1285	0.2075	1.1559	1.6097	1.2432	1.3681	0.6032	1.8245	4.9969	4.8032	2.6547	9.1138	0.8015	2.7849	060829	AAS1013	060905	Normal	Homogeneous	Homogeneous	Normal	Normal	0		0		0	060623
At4g32650	Col-0	SALK_078470	060526	060822	P13826	RL04278		F10116	55.4	2.93	060911	molpercent	5.0673	1.1128	4.1186	6.1056	0.0397	1.2122	3.2676	8.5463	5.4201	0.1861	0.3509	2.4481	2.4354	2.4608	1.1845	0.2433	2.2125	39.3109	3.3301	2.8012	3.7914	0.659	3.6958	060829	AAS1013	060905	Normal	Homogeneous	Homogeneous	Normal	Normal	0		0		0	060623
At2g37860	Col-0	SALK_084529	060526	060822	P13831	RL04295		F10116	56.1	3.1	060911	molpercent	5.4023	1.0929	7.8692	7.66	0.0231	0.6377	1.8127	26.5113	4.1539	0.1189	0.1627	1.4266	1.8336	1.4588	1.0803	0.5076	1.632	18.86	4.19	2.3595	7.5031	0.8018	2.9021	060829	AAS1013	060905	Normal	Homogeneous	Homogeneous	Normal	Normal	0		0		0	060623
At1g66200	Col-0	SALK_145235	060526	060822	P13838	RL04302		F10116	56.5	2.97	060911	molpercent	4.9274	0.6408	5.5374	7.2206	0.0372	0.9804	2.17	17.8467	2.4238	0.1502	0.2303	0.8157	1.954	1.7383	0.9023	0.3061	1.5673	32.9608	3.8757	2.9376	6.8775	0.587	3.313	060829	AAS1013	060905	Normal	Homogeneous	Homogeneous	Normal	Normal	0		0		0	060623
At3g62000	Col-0	SALK_025849	060526	060822	P13847	RL04289		F10116	57.6	3.36	060911	molpercent	4.5268	1.0579	8.3841	7.805	0.0222	0.889	3.4694	25.6924	3.8482	0.1359	0.1172	1.2933	2.7011	2.4011	1.5608	0.6022	2.1734	12.9051	5.3759	3.037	6.9502	0.7671	4.285	060829	AAS1013	060905	Normal	Homogeneous	Homogeneous	Normal	Normal	0		0		0	060623
At1g15730	Col-0	SALK_002480	060526	060822	P13853	RL04297		F10116	56.7	3.07	060911	molpercent	7.0003	0.8808	9.2135	12.3269	0.0131	0.5435	3.0709	31.1904	4.2484	0.1156	0.134	0.9637	1.622	1.2376	1.0612	0.5435	2.1705	3.1337	5.1516	2.8414	8.6019	0.8436	3.0919	060829	AAS1013	060905	Normal	Homogeneous	Homogeneous	Normal	Normal	0		0		0	060623
At1g79350	Col-0	SALK_004087	060526	060822	P13859	RL04298		F10116	54.9	3.01	060911	molpercent	4.585	0.9159	6.9519	7.1458	0.0284	0.5337	1.6934	30.5645	3.1737	0.1147	0.1807	1.3625	2.1607	1.6632	1.1941	0.4399	2.1692	17.5328	4.3134	2.2274	6.8971	0.7923	3.3596	060829	AAS1013	060905	Normal	Homogeneous	Homogeneous	Normal	Normal	0		0		0	060623
At2g30695	Col-0	SALK_014066	060526	060822	P13865	RL04300		F10116	55.4	2.84	060911	molpercent	7.0257	0.9487	9.5321	12.0938	0.0306	0.4059	2.1029	30.4264	4.3884	0.1229	0.0482	1.0095	1.7946	1.6235	1.4211	0.7046	1.819	2.2841	5.4951	2.1552	10.7618	0.8774	2.9284	060829	AAS1013	060905	Normal	Homogeneous	Homogeneous	Normal	Normal	0		0		0	060623
At5g10470	Col-0	SALK_036411	060526	060822	P13871	RL04293		F10116	57.2	2.85	060911	molpercent	9.0334	2.0157	7.3753	8.396	0.0106	0.7141	5.363	23.1535	3.2947	0.1264	0.2002	1.5763	1.6622	1.4771	1.2356	0.5043	1.7976	10.3557	4.7418	2.5747	10.6051	0.8696	2.9171	060829	AAS1013	060905	Normal	Homogeneous	Homogeneous	Normal	Normal	0		0		0	060623
At2g43430	Col-0	SALK_040003	060526	060822	P13877	RL04299		F10116	57.4	3.09	060911	molpercent	5.2906	1.3088	8.9644	8.147	0.021	0.8465	3.3094	24.9903	3.9298	0.13	0.203	1.5996	2.6166	2.4335	1.3681	0.5076	2.1332	12.1704	4.9615	2.671	7.5763	0.8431	3.9781	060829	AAS1013	060905	Normal	Homogeneous	Homogeneous	Normal	Normal	0		0		0	060623
At3g10370	Col-0	SALK_080169	060526	060821	P13601	RL04262		F10117	56.4	3	060911	molpercent	5.8017	1.0661	7.3369	10.5101	0.0393	0.8347	2.7276	28.8331	3.7317	0.1399	0.1483	1.3318	1.624	1.5892	1.1688	0.4603	2.036	11.2224	5.2638	2.4766	8.0417	0.67	2.9461	060829	AAS1013	060905	Normal	Homogeneous	Homogeneous	Normal	Normal	0		0		0	060623
At1g16790	Col-0	SALK_140644	060526	060821	P13621	RL04241		F10117	57.1	3.01	060911	molpercent	5.0743	1.023	7.1799	8.2775	0.0374	0.8265	3.7691	24.9001	3.267	0.161	0.1822	1.7607	1.9904	1.8529	1.3608	0.385	2.0059	18.4815	5.1028	2.6986	5.8327	0.7485	3.0821	060829	AAS1013	060831	Normal	Homogeneous	Homogeneous	Normal	Normal	0		0		0	060623
At3g52155	Col-0	SALK_144595	060526	060821	P13622	RL04244		F10117	56.8	2.94	060911	molpercent	10.6688	1.4788	10.7957	12.2772	0.0317	0.4218	2.6066	24.5793	3.4667	0.1332	0.145	1.7982	1.6549	1.6006	1.495	0.6642	2.1601	2.9513	5.0341	2.5585	9.0768	1.1955	3.206	060829	AAS1013	060831	Normal	Homogeneous	Homogeneous	Normal	Normal	0		0		0	060623
At1g74550	Col-0	SALK_150522	060526	060821	P13623	RL04245		F10117	56.3	2.97	060911	molpercent	9.4574	1.0055	5.4534	8.0342	0.0482	0.6534	2.4132	16.3027	3.1601	0.2225	0.3075	1.5969	2.0234	1.7636	1.1917	0.3691	2.2476	27.212	4.3073	2.9584	5.1218	0.8044	3.3456	060829	AAS1013	060831	Normal	Homogeneous	Homogeneous	Normal	Normal	0		0		0	060623
At2g28540	Col-0	SALK_152456	060526	060821	P13624	RL04252		F10117	56.6	2.94	060911	molpercent	7.8529	1.2919	12.0219	10.7228	0.0192	0.7254	2.3264	29.2503	3.0845	0.1394	0.0793	1.2815	1.462	1.4258	1.5227	0.515	2.0854	3.6608	5.0569	2.8499	8.7876	0.9585	2.8801	060829	AAS1013	060905	Normal	Homogeneous	Homogeneous	Normal	Normal	0		0		0	060623
At5g04770	Col-0	SALK_067045	060526	060821	P13627	RL04250		F10117	57	2.99	060911	molpercent	8.2775	1.082	7.2615	11.9486	0.013	0.7626	3.139	27.8204	2.7742	0.1766	0.18	1.2201	1.4461	1.2975	1.2135	0.5606	2.0476	11.6362	4.6359	2.6124	6.3417	0.8337	2.7194	060829	AAS1013	060905	Normal	Homogeneous	Homogeneous	Normal	Normal	0		0		0	060623
At5g11210	Col-0	SALK_078407	060526	060821	P13628	RL04254		F10117	57.3	3.08	060911	molpercent	3.9697	1.054	6.0207	8.2921	0.0248	0.5977	1.7179	27.9722	4.6126	0.1374	0.1449	1.5055	1.9677	1.4319	1.3182	0.4747	2.0476	18.2916	4.2523	2.2833	8.1351	0.5926	3.1555	060829	AAS1013	060905	Normal	Homogeneous	Homogeneous	Normal	Normal	0		0		0	060623
At1g13960	Col-0	SALK_121735	060526	060821	P13752	RL04253		F10117	57	2.98	060911	molpercent	4.9456	0.9006	7.313	10.7961	0.034	1.0097	1.8886	30.2423	3.1736	0.1595	0.2011	1.4662	1.6542	1.8552	1.2294	0.4945	2.1804	7.8593	5.2859	4.2577	9.3509	0.7536	2.9489	060829	AAS1013	060905	Normal	Homogeneous	Homogeneous	Normal	Normal	0		0		0	060623
At5g39530	Col-0	SALK_106375	060526	060821	P13753	RL04249		F10117	57.2	3.1	060911	molpercent	8.1048	1.349	7.6061	13.0088	0.0209	0.6526	3.9977	19.9871	3.5482	0.1679	0.1129	1.3749	1.8698	1.8577	1.5106	0.4024	2.4041	12.1582	4.2631	3.1418	8.4254	0.8305	3.2056	060829	AAS1013	060905	Normal	Homogeneous	Homogeneous	Normal	Normal	0		0		0	060623
	Col	SSB4	060526	060821	P13754	RL04251		F10117	56.3	2.83	060911	molpercent	8.2324	1.0657	10.2508	12.1523	0.0187	0.8047	3.3249	26.6329	3.5463	0.2074	0.1433	1.3618	1.9043	2.1061	1.7745	0.5584	2.2952	3.795	5.9975	3.4624	6.0147	1.0342	3.3167	060829	AAS1013	060905	Normal	Homogeneous	Homogeneous	Normal	Normal	0		0		0	060623
	Col	SSB4	060526	060821	P13755	RL04246		F10117	56.2	2.97	060911	molpercent	6.6852	1.0526	8.2847	13.5451	0.0363	0.4048	1.6844	35.8996	3.4449	0.1149	0.1022	1.4518	1.4654	1.4638	1.2913	0.5316	2.1627	1.454	5.1319	3.3866	6.5784	0.9141	2.9136	060829	AAS1013	060831	Normal	Homogeneous	Homogeneous	Normal	Normal	0		0		0	060623
	Col	SSB4	060526	060821	P13756	RL04243		F10117	57	2.89	060911	molpercent	7.4995	1.0316	10.9403	11.4674	0.026	0.5977	2.9179	29.1439	3.7098	0.1336	0.1057	1.041	1.4957	1.7458	1.626	0.6772	2.3686	1.8301	4.7268	3.3686	9.6483	1.0471	2.8515	060829	AAS1013	060831	Normal	Homogeneous	Homogeneous	Normal	Normal	0		0		0	060623
At1g08630	Col	RL0328	060526	060821	P13757	RL04242		F10117	55.9	3.23	060911	molpercent	2.9732	0.9105	4.9176	4.9064	0.1873	0.2845	1.8562	13.3728	2.7296	0.0659	0.1275	0.9518	1.0823	0.9266	0.8955	0.2542	1.1646	1.3492	2.5093	53.5777	2.818	0.4617	1.6777	060829	AAS1013	060831	Normal	Homogeneous	Homogeneous	Lighter than Normal	Normal	0		0		0	060623
At5g64640	Col-0	SALK_063593	060526	060821	P13772	RL04247		F10117	56	2.97	060911	molpercent	5.9512	1.0058	8.7013	12.3048	0.0327	0.6663	2.0702	32.2812	5.0285	0.1286	0.078	1.0109	1.5614	1.511	1.3937	0.502	2.1493	4.4747	5.4013	2.071	7.8867	0.8508	2.9384	060829	AAS1013	060831	Normal	Homogeneous	Homogeneous	Normal	Normal	0		0		0	060623
At2g26650	Col-0	SALK_061400	060526	060821	P13773	RL04239		F10117	58	3.16	060911	molpercent	4.9094	1.4763	6.4553	8.6762	0.0338	0.6753	1.7573	20.5989	4.514	0.1433	0.2387	2.8995	2.258	2.0209	1.4245	0.4116	2.1064	21.5086	4.1337	2.4858	6.6809	0.8439	3.7479	060829	AAS1013	060831	Normal	Homogeneous	Homogeneous	Normal	Normal	0		0		0	060623
At3g55070	Col-0	SALK_059910	060526	060821	P13781	RL04235		F10117	56.4	3.02	060911	molpercent	6.5753	0.8457	8.6442	10.8914	0.0261	0.5273	1.8572	22.0062	4.9789	0.1232	0.1997	1.6593	1.6165	1.6186	1.1806	0.5239	2.2735	15.3498	3.7443	3.2469	8.3713	0.8914	2.8488	060829	AAS1013	060831	Normal	Homogeneous	Homogeneous	Normal	Normal	0		0		0	060623
At2g37000	Col-0	SALK_056047	060526	060821	P13782	RL04231		F10117	57.4	3.16	060911	molpercent	5.2346	1.0559	10.1159	12.5061	0.0641	0.4306	1.9428	33.0657	3.68	0.1107	0.223	1.0373	1.455	1.314	1.5212	0.609	1.9742	2.7916	4.7896	2.0987	10.3334	0.9608	2.6857	060829	AAS1013	060831	Normal	Homogeneous	Homogeneous	Normal	Normal	0		0		0	060623
At3g14750	Col-0	SALK_048845	060526	060821	P13783	RL04229		F10117	58	3.28	060911	molpercent	8.1482	1.1864	8.6461	9.8852	0.0292	0.7355	6.3479	26.1394	3.5327	0.1914	0.0821	1.263	1.8766	1.9282	1.7095	0.6134	1.9972	5.6064	5.3686	2.9566	7.6067	1.0087	3.1409	060829	AAS1013	060831	Normal	Homogeneous	Homogeneous	Normal	Normal	0		0		0	060623
At5g08540	Col-0	SALK_100294	060526	060821	P13803	RL04248		F10117	56.7	2.91	060911	molpercent	6.9649	0.9353	10.578	10.8142	0.0195	0.5667	2.4066	31.1521	4.3095	0.148	0.0279	1.0944	1.6255	1.4656	1.3615	0.6231	2.0581	1.8887	5.6001	3.1066	9.1169	1.0913	3.0453	060829	AAS1013	060831	Normal	Homogeneous	Homogeneous	Normal	Normal	0		0		0	060623
At3g53120	Col-0	SALK_097275	060526	060821	P13804	RL04240		F10117	58.3	3.14	060911	molpercent	5.3047	1.2835	6.4374	9.02	0.0271	1.1396	3.3944	23.1936	4.0002	0.1565	0.3062	1.3933	1.8231	1.7313	1.5574	0.4474	1.811	19.552	4.3236	3.3646	5.6809	0.7876	3.2645	060829	AAS1013	060831	Normal	Homogeneous	Homogeneous	Normal	Normal	0		0		0	060623
At5g56250	Col-0	SALK_093949	060526	060821	P13805	RL04236		F10117	56.9	2.95	060911	molpercent	5.9584	0.8644	8.9919	12.7898	0.0273	0.3594	1.6384	35.7891	3.6148	0.1161	0.079	1.1159	1.3446	1.0444	1.109	0.5659	1.8979	2.2268	4.545	2.3977	10.1156	0.8829	2.5256	060829	AAS1013	060831	Normal	Homogeneous	Homogeneous	Normal	Normal	0		0		0	060623
At1g19350	Col-0	SALK_091133	060526	060821	P13806	RL04232		F10117	57.9	3.11	060911	molpercent	6.3961	1.2926	10.1012	11.0696	0.0255	0.6991	2.0855	32.9013	3.0093	0.1109	0.115	1.1608	1.5897	1.5937	1.5243	0.6731	1.9687	3.0722	5.399	2.5928	8.8513	0.8913	2.8769	060829	AAS1013	060831	Normal	Homogeneous	Homogeneous	Normal	Normal	0		0		0	060623
At3g07340	Col-0	SALK_091124	060526	060821	P13807	RL04230		F10117	57.8	3.32	060911	molpercent	7.3527	1.6425	10.1616	8.8436	0.0355	0.9524	4.648	24.5468	3.096	0.1831	0.2846	1.255	2.0509	2.3442	1.9144	0.5213	2.115	8.6916	5.3827	3.436	6.0455	0.9184	3.5783	060829	AAS1013	060831	Normal	Homogeneous	Homogeneous	Normal	Normal	0		0		0	060623
At1g10310	Col-0	SALK_125505	060526	060821	P13837	RL04257		F10117	58.1	3.03	060911	molpercent	4.658	0.8483	4.5881	6.6746	0.0334	0.9571	1.4111	17.6281	3.3014	0.1803	0.2953	1.5708	1.7775	1.6189	1.0499	0.2935	1.9557	35.2584	3.4226	2.8265	5.913	0.4985	3.2389	060829	AAS1013	060905	Normal	Homogeneous	Homogeneous	Normal	Normal	0		0		0	060623
At5g15510	Col-0	SALK_133661	060526	060821	P13845	RL04233		F10117	56.6	3.04	060911	molpercent	5.1082	1.0653	7.8459	10.2224	0.0042	0.7089	2.3227	30.3916	3.5758	0.136	0.2078	1.5641	1.8185	1.9241	1.4211	0.5094	2.0561	8.6161	4.7123	3.3619	8.5898	0.7959	3.0419	060829	AAS1013	060831	Normal	Homogeneous	Homogeneous	Normal	Normal	0		0		0	060623
At1g33270	Col-0	SALK_139011	060526	060821	P13846	RL04237		F10117	57.8	2.97	060911	molpercent	7.7603	1.1225	10.1392	11.281	0.0492	0.4127	1.7208	30.7687	4.3595	0.125	0.2478	1.1475	1.4474	1.2933	1.3227	0.5954	2.0267	3.3187	5.2312	2.5819	9.3909	0.9338	2.7236	060829	AAS1013	060831	Normal	Homogeneous	Homogeneous	Normal	Normal	0		0		0	060623
At5g62000	Col-0	SALK_108995	060526	060821	P13608	RL04183		F10118	58.6	3.72	060918	molpercent	7.3351	1.6183	8.9648	13.1247	0.034	0.2776	2.3013	32.9307	3.7538	0.1009	0.0858	1.2637	1.5984	1.2755	1.5621	0.7924	2.2531	2.9099	4.3321	2.2589	7.295	1.3235	2.6086	060830	AAS1014	060906	Normal	Homogeneous	Homogeneous	Normal	Normal	0		0		0	060623
At1g69830	Col-0	SALK_005044	060526	060821	P13609	RL04185		F10118	57.6	3.74	060918	molpercent	10.6384	1.4849	8.5269	9.0939	0.0458	0.5404	3.4175	27.1249	3.4464	0.1403	0.1238	1.3533	1.7752	2.0364	1.988	0.7565	2.7609	8.0033	3.8868	3.5061	5.381	1.1916	2.7778	060830	AAS1014	060906	Normal	Homogeneous	Homogeneous	Normal	Normal	0		0		0	060623
At3g07020	Col-0	SALK_020939	060526	060821	P13610	RL04188		F10118	56.8	3.62	060918	molpercent	7.5602	2.6351	8.4629	13.2347	0.0277	0.4001	5.4127	16.2767	2.4883	0.1728	0.1673	2.2025	1.4295	1.215	1.5563	0.4677	2.7438	17.6454	3.0985	2.5054	6.2776	1.3129	2.707	060830	AAS1014	060906	Normal	Homogeneous	Homogeneous	Normal	Normal	0		0		0	060623
At5g63180	Col-0	SALK_021933	060526	060821	P13615	RL04192		F10118	56.8	3.52	060918	molpercent	13.0773	1.8579	11.7423	9.2803	0.0498	0.3155	2.4725	23.2309	4.4488	0.1398	0.1421	1.5892	1.6264	1.338	2.0005	0.8588	2.733	3.6464	4.1535	2.72	7.8744	1.6911	3.0113	060830	AAS1014	060906	Normal	Homogeneous	Homogeneous	Normal	Normal	0		0		0	060623
At1g10890	Col-0	SALK_049516	060526	060821	P13736	RL04208		F10118	55.6	3.06	060918	molpercent	9.4429	1.556	8.7899	15.3912	0.0252	0.4741	3.9574	22.2852	4.267	0.1371	0.1255	1.1858	1.2568	1.3589	1.6082	0.5916	2.4428	7.0195	3.019	3.1842	8.1982	1.1847	2.4989	060830	AAS1014	060906	Normal	Homogeneous	Homogeneous	Normal	Normal	0		0		0	060623
At1g16710	Col-0	SALK_071102	060526	060821	P13737	RL04210		F10118	58.1	3.7	060918	molpercent	9.1025	1.272	7.6518	9.5665	0.0175	0.4051	1.8252	33.4203	3.404	0.1201	0.0945	1.5106	1.8521	1.8463	1.6449	0.8794	2.6159	5.218	4.334	2.4907	6.726	1.0603	2.9423	060830	AAS1014	060906	Normal	Homogeneous	Homogeneous	Lighter than Normal	Normal	0		0		0	060623
At1g47670	Col-0	SALK_005293	060526	060821	P13738	RL04205		F10118	58.2	3.15	060918	molpercent	17.3995	1.6664	10.0536	7.5057	0.0177	0.4474	3.4608	21.2181	4.3732	0.1498	0.0817	1.3938	1.5435	1.5762	1.972	0.7673	2.4091	3.6545	3.5979	2.7982	9.7286	1.3256	2.8593	060830	AAS1014	060906	Normal	Homogeneous	Homogeneous	Normal	Normal	0		0		0	060623
At5g41510	Col-0	SALK_075644	060526	060821	P13741	RL04187		F10118	56.7	3.63	060918	molpercent	6.2287	1.4564	7.248	9.8282	0.0349	0.5161	2.045	23.2709	4.1651	0.4336	0.2005	2.016	1.977	1.9189	1.5172	0.5916	2.5069	17.3708	3.4224	3.4192	5.858	1.0742	2.9004	060830	AAS1014	060906	Normal	Homogeneous	Homogeneous	Normal	Normal	0		0		0	060623
At1g10890	Col-0	SALK_075181	060526	060821	P13742	RL04184		F10118	56.6	3.76	060918	molpercent	10.1191	1.5984	9.0975	10.2305	0.0468	0.4571	2.921	31.9772	4.0616	0.1112	0.0888	1.1656	1.3951	1.4738	1.9415	0.8533	2.3323	3.2974	3.8535	3.1192	6.0669	1.3429	2.4495	060830	AAS1014	060906	Normal	Homogeneous	Homogeneous	Normal	Normal	0		0		0	060623
At4g23450	Col-0	SALK_110094	060526	060821	P13813	RL04203		F10118	57.3	2.99	060918	molpercent	9.7112	1.2959	10.3863	17.4219	0.0216	0.5716	2.2324	21.4086	4.3694	0.1336	0.1008	1.5282	1.3785	1.4774	1.7328	0.6893	2.2495	3.0111	3.7463	2.6873	10.0304	1.268	2.548	060830	AAS1014	060906	Normal	Homogeneous	Homogeneous	Normal	Normal	0		0		0	060623
At5g14420	Col-0	SALK_062384	060526	060821	P13814	RL04198		F10118	56.5	3.19	060918	molpercent	11.9619	1.7852	9.7359	13.1859	0.0532	0.3328	2.187	27.1869	3.7342	0.1209	0.1769	1.2855	1.1902	1.2254	1.709	0.7356	2.4907	1.7032	3.9999	2.8718	8.6478	1.3287	2.3516	060830	AAS1014	060906	Normal	Homogeneous	Homogeneous	Normal	Normal	0		0		0	060623
At3g58720	Col-0	SALK_029270	060526	060821	P13815	RL04202		F10118	56.8	3.2	060918	molpercent	8.514	1.9914	10.3416	15.2442	0.026	0.2132	5.4194	22.8493	4.0023	0.135	0.1298	1.6302	1.0905	1.0959	1.787	0.5916	2.7669	3.432	2.9027	3.093	9.1632	1.36	2.221	060830	AAS1014	060906	Normal	Heterogeneous	Homogeneous	Darker than Normal	Normal	0		0		0	060623
At3g18290	Col-0	SALK_016526	060526	060821	P13816	RL04195		F10118	56.2	3.07	060918	molpercent	7.2065	1.867	9.3797	20.9428	0.0312	0.1551	4.5009	23.3255	3.8854	0.12	0.1125	1.3669	1.0682	0.8449	1.342	0.61	2.4446	1.7308	3.2893	2.1746	10.1748	1.2138	2.2136	060830	AAS1014	060906	Normal	Homogeneous	Homogeneous	Normal	Normal	0		0		0	060623
At1g10170	Col-0	SALK_001399	060526	060821	P13817	RL04191		F10118	57.9	3.56	060918	molpercent	10.2077	2.1213	10.2935	10.0184	0.0285	0.3748	3.2265	23.9708	3.6347	0.2492	0.0856	1.8738	1.5986	1.4969	2.119	0.7852	2.793	5.3433	3.9079	3.1383	8.2481	1.6321	2.8529	060830	AAS1014	060906	Normal	Homogeneous	Homogeneous	Normal	Normal	0		0		0	060623
At5g04360	Col-0	SALK_060765	060526	060821	P13834	RL04204		F10118	56.3	2.93	060918	molpercent	14.9731	1.4258	8.8892	12.9573	0.0298	0.4064	2.8444	22.4378	4.0274	0.1505	0.0806	1.4431	1.2931	1.2083	1.7334	0.7153	2.2668	1.7609	3.2763	2.6371	11.7508	1.3759	2.3167	060830	AAS1014	060906	Normal	Homogeneous	Homogeneous	Normal	Normal	0		0		0	060623
At1g10230	Col-0	SALK_000515	060526	060821	P13835	RL04209		F10118	57.7	3.13	060918	molpercent	14.0351	1.8835	8.7098	10.7413	0.0332	0.447	2.6717	17.3688	5.6809	0.1324	0.1088	1.5733	1.4578	1.6746	1.6464	0.6826	2.2533	7.5158	3.136	2.8655	11.3183	1.3344	2.7292	060830	AAS1014	060906	Normal	Homogeneous	Homogeneous	Normal	Normal	0		0		0	060623
At5g45800	Col-0	SALK_051073	060526	060821	P13839	RL04193		F10118	56.2	3.38	060918	molpercent	7.4306	1.3671	6.9469	7.6979	0.0295	0.7877	3.806	21.7594	3.5441	0.1925	0.2164	1.528	1.7485	1.9678	1.5862	0.4827	2.718	18.6189	3.1211	4.1255	6.5622	0.9633	2.7995	060830	AAS1014	060906	Normal	Homogeneous	Homogeneous	Normal	Normal	0		0		0	060623
At2g17220	Col-0	SALK_113804	060526	060821	P13840	RL04189		F10118	56.8	3.49	060918	molpercent	10.562	1.6751	8.9098	14.4882	0.0355	0.2611	3.1901	26.1242	4.0432	0.1652	0.1509	1.4336	1.2882	1.2165	1.4756	0.5861	2.4184	5.2682	3.6112	3.8078	5.3356	1.2804	2.6733	060830	AAS1014	060906	Normal	Homogeneous	Homogeneous	Normal	Normal	0		0		0	060623
At3g06510	Col-0	SALK_106253	060526	060821	P13841	RL04186		F10118	57.4	3.3	060918	molpercent	10.0007	1.1799	8.147	7.4423	0.0473	0.555	4.6724	25.4775	3.7677	0.1548	0.1353	1.622	1.6157	1.7395	1.5255	0.6663	2.4022	8.8607	3.4227	3.576	9.3599	1.0626	2.5669	060830	AAS1014	060906	Normal	Homogeneous	Homogeneous	Normal	Normal	0		0		0	060623
At5g17050	Col-0	SALK_049338	060526	060821	P13856	RL04199		F10118	54.7	3.62	060918	molpercent	12.8944	2.0163	7.546	6.2037	0.0324	0.7146	4.5791	26.4697	3.0218	0.2312	0.1661	1.5713	1.6037	1.8656	1.8771	0.535	2.5588	10.1172	2.9226	4.1296	4.9324	1.0931	2.9184	060830	AAS1014	060906	Normal	Homogeneous	Homogeneous	Normal	Normal	0		0		0	060623
At1g18310	Col-0	SALK_045389	060526	060821	P13857	RL04207		F10118	56.7	3.01	060918	molpercent	14.7319	1.3769	8.6156	13.8165	0.0212	0.3635	3.2073	19.4998	4.0191	0.1407	0.0819	1.2618	1.0968	1.0985	1.5242	0.6534	2.3964	6.524	3.1772	2.4756	10.5965	1.182	2.1393	060830	AAS1014	060906	Normal	Homogeneous	Homogeneous	Normal	Normal	0		0		0	060623
At3g55250	Col-0	SALK_041935	060526	060821	P13858	RL04196		F10118	56.8	3.12	060918	molpercent	15.552	1.6783	9.3508	11.4225	0.032	0.3471	3.8553	20.1691	3.6045	0.1502	0.1254	1.3187	1.2532	1.3235	1.6366	0.6706	2.2807	3.2354	3.3314	2.5171	12.5577	1.1664	2.4216	060830	AAS1014	060906	Normal	Homogeneous	Homogeneous	Normal	Normal	0		0		0	060623
At1g20810	Col-0	SALK_007247	060526	060821	P13860	RL04190		F10118	58.1	3.85	060918	molpercent	10.1979	2.4621	9.1276	6.0107	0.0411	0.6585	4.3715	20.4751	4.7481	0.1889	0.1312	2.1523	1.9117	2.2609	2.3945	0.7859	3.3661	10.5791	3.8043	4.2082	5.4754	1.4697	3.1793	060830	AAS1014	060906	Normal	Homogeneous	Homogeneous	Normal	Normal	0		0		0	060623
At1g08050	Col-0	SALK_005004	060526	060821	P13861	RL04194		F10118	59.9	3.29	060918	molpercent	9.9049	1.1725	9.7574	10.6194	0.032	0.4852	4.4316	14.2544	3.0537	0.1558	0.2201	1.0296	1.1948	0.9748	1.1955	0.3929	1.8913	23.733	2.4768	2.1688	7.8989	0.8682	2.0887	060830	AAS1014	060906	Normal	Homogeneous	Homogeneous	Normal	Normal	0		0		0	060623
At3g06330	Col-0	SALK_013557	060526	060821	P13862	RL04201		F10118	58.3	3.27	060918	molpercent	12.0066	1.5452	10.3298	12.3278	0.0361	0.3039	2.2748	23.7954	3.7855	0.121	0.1134	1.4355	1.2667	1.2833	1.7392	0.7078	2.1946	3.9897	3.679	3.2123	9.8234	1.3173	2.7119	060830	AAS1014	060906	Normal	Homogeneous	Homogeneous	Normal	Normal	0		0		0	060623
At3g22720	Col-0	SALK_034769	060526	060821	P13863	RL04206		F10118	56.6	3.05	060918	molpercent	10.2827	1.5323	8.6289	14.1238	0.0403	0.2745	1.9426	26.3033	3.763	0.1175	0.1295	1.3067	1.2377	1.1846	1.5248	0.7648	2.1285	1.8296	3.7273	2.2181	13.6179	1.1928	2.1288	060830	AAS1014	060906	Normal	Homogeneous	Homogeneous	Normal	Normal	0		0		0	060623
At5g41500	Col-0	SALK_046391	060526	060821	P13864	RL04211		F10118	57	3.1	060918	molpercent	10.9821	1.616	9.1242	11.933	0.0267	0.5037	3.738	24.8272	4.3884	0.1324	0.1154	1.3426	1.2541	1.4898	1.5756	0.6872	2.3362	3.666	3.2898	2.9078	10.9238	1.1335	2.0067	060830	AAS1014	060906	Normal	Homogeneous	Homogeneous	Normal	Normal	0		0		0	060623
At1g67820	Col-0	SALK_000296	060526	060821	P13874	RL04200		F10118	56.6	3.16	060918	molpercent	17.0026	1.6926	11.9369	10.5687	0.0467	0.4028	4.0928	14.7727	4.7584	0.1389	0.1847	1.4407	1.2565	1.1763	1.8592	1.0693	2.3696	2.4408	3.8944	6.6524	8.3185	1.4966	2.428	060830	AAS1014	060906	Normal	Homogeneous	Homogeneous	Normal	Normal	0		0		0	060623
At3g26020	Col-0	SALK_057440	060526	060821	P13875	RL04212		F10118	58.1	3.37	060918	molpercent	10.1062	1.5385	11.5819	8.5669	0.0225	0.3747	4.6256	25.2879	3.6843	0.1336	0.0985	1.2889	1.5301	1.7538	2.1561	0.9235	2.6594	2.5784	3.7012	2.6541	10.5378	1.466	2.7299	060830	AAS1014	060906	Normal	Homogeneous	Homogeneous	Normal	Normal	0		0		0	060623
At3g26020	Col-0	SALK_039168	060526	060821	P13876	RL04197		F10118	57.4	3.3	060918	molpercent	14.6344	1.9923	11.587	11.4251	0.0374	0.3673	4.7518	17.1001	4.4695	0.1479	0.0786	1.6179	1.3749	1.3344	1.9309	0.6975	2.7491	2.8247	4.0093	2.7674	9.624	1.8161	2.6625	060830	AAS1014	060906	Normal	Homogeneous	Homogeneous	Normal	Normal	0		0		0	060623
At5g22790	Col-0	SALK_126363	060526	060822	P13611	RL04318		F10119	53	3.11	060918	molpercent	9.2631	2.1261	9.3466	16.4751	0.0173	0.2084	3.9218	23.5532	4.0724	0.2357	0.1192	1.3376	1.1463	1.3179	1.9061	0.7793	2.9761	3.5331	2.3024	2.5984	9.3535	1.2659	2.1445	060830	AAS1014	060906	Normal	Homogeneous	Homogeneous	Normal	Normal	0		0		0	060623
At3g07510	Col-0	SALK_138548	060526	060822	P13612	RL04317		F10119	55	3	060918	molpercent	15.1808	1.3882	11.7928	9.8328	0.0349	0.3633	2.4693	20.3215	5.0931	0.1178	0.1145	1.4796	1.5085	1.5723	2.0487	0.9251	2.6213	2.5884	3.9784	2.5677	9.2568	1.7492	2.9948	060830	AAS1014	060906	Normal	Homogeneous	Homogeneous	Normal	Normal	0		0		0	060623
At5g06230	Col-0	SALK_008492	060526	060822	P13613	RL04314		F10119	57.8	3.43	060918	molpercent	7.7328	2.5226	10.2524	8.2006	0.0273	0.4676	3.0317	23.0997	3.1108	0.1645	0.1111	1.7507	2.2476	2.5013	2.4619	0.7728	2.2461	6.38	4.0168	2.1436	11.5732	1.414	3.7707	060830	AAS1014	060906	Normal	Heterogeneous	Heterogeneous	Normal	Normal	1	Aborted	0		0	060623
At2g01580	Col-0	SALK_124491	060526	060822	P13616	RL04327		F10119	55.6	3.15	060918	molpercent	10.4231	1.3381	7.6863	12.0721	0.017	0.3793	3.2528	29.3763	2.8375	0.3649	0.062	1.0779	1.5111	1.8862	1.6205	0.8078	2.4837	2.4783	3.7123	2.1812	10.6601	1.2984	2.473	060830	AAS1014	060906	Normal	Homogeneous	Homogeneous	Normal	Normal	0		0		0	060623
At4g00630	Col-0	SALK_045324	060526	060822	P13617	RL04329		F10119	56.2	3.4	060918	molpercent	7.6792	1.2965	7.33	9.3654	0.0216	0.2988	2.9448	28.0981	3.9613	0.1358	0.1225	1.0864	1.5585	2.071	1.8251	0.9955	2.6772	10.4249	3.6152	2.3267	8.4586	1.1548	2.5521	060830	AAS1014	060906	Normal	Homogeneous	Homogeneous	Normal	Normal	0		0		0	060623
At5g04970	Col-0	SALK_094562	060526	060822	P13619	RL04316		F10119	54.1	3.03	060918	molpercent	12.7344	1.7089	8.1019	10.3351	0.03	0.4422	2.1241	27.1259	3.4717	0.1147	0.1369	1.3508	1.6662	1.8812	1.7909	0.7597	2.3712	3.2518	4.1169	2.3577	9.9932	1.1549	2.9798	060830	AAS1014	060906	Normal	Homogeneous	Homogeneous	Normal	Normal	0		0		0	060623
At1g15730	Col-0	SALK_002480	060526	060822	P13620	RL04312		F10119	57.6	3.26	060918	molpercent	19.6373	1.85	7.8914	14.0201	0.0264	0.2383	2.8494	19.9476	3.801	0.1377	0.076	1.5041	1.3585	1.3523	1.8424	0.7378	2.5638	2.1428	3.5893	2.0705	8.1596	1.5032	2.7005	060830	AAS1014	060906	Normal	Homogeneous	Homogeneous	Normal	Normal	0		0		0	060623
At1g79350	Col-0	SALK_004087	060526	060822	P13629	RL04308		F10119	57.9	3.07	060918	molpercent	11.3678	1.5511	9.1885	15.7062	0.0285	0.4054	3.7009	16.7031	3.6503	0.1416	0.1355	1.5211	1.3671	1.534	1.468	0.5389	2.6039	8.016	2.2053	1.9867	12.7331	1.3187	2.1282	060830	AAS1014	060906	Normal	Homogeneous	Homogeneous	Normal	Normal	0		0		0	060623
At3g49220	Col-0	SALK_062058	060526	060822	P13739	RL04306		F10119	56.8	2.96	060918	molpercent	11.9572	1.1702	8.7463	11.1848	0.0261	0.3397	3.0849	25.8013	3.0807	0.1387	0.0626	1.5127	1.4048	1.6256	1.6273	0.8178	2.2373	2.8541	3.5133	2.6169	12.4426	1.2331	2.522	060830	AAS1014	060906	Normal	Homogeneous	Homogeneous	Normal	Normal	0		0		0	060623
At4g27320	Col-0	SALK_031274	060526	060822	P13744	RL04315		F10119	56.1	3.13	060918	molpercent	11.9553	1.54	7.5039	9.8629	0.0222	0.5122	3.0337	23.7104	3.2023	0.4333	0.1637	1.0619	1.3509	1.6265	1.5223	0.6367	2.0656	10.02	3.3086	2.5935	10.7071	1.0072	2.1598	060830	AAS1014	060906	Normal	Homogeneous	Homogeneous	Normal	Normal	0		0		0	060623
At5g10470	Col-0	SALK_036411	060526	060822	P13745	RL04311		F10119	57.2	3.11	060918	molpercent	14.7835	1.3344	9.0517	18.3801	0.0328	0.3141	2.7956	18.8273	4.4162	0.1189	0.1003	1.2717	1.0665	1.3051	1.6291	0.7713	2.3998	2.1553	3.366	2.2424	9.981	1.3843	2.2724	060830	AAS1014	060906	Normal	Homogeneous	Homogeneous	Normal	Normal	0		0		0	060623
At2g43430	Col-0	SALK_040003	060526	060822	P13746	RL04307		F10119	58	3.18	060918	molpercent	11.8435	1.2522	7.8109	10.7155	0.0185	0.5352	3.7939	27.9682	3.1494	0.1544	0.0788	1.1593	1.6852	1.7499	1.7644	0.7466	2.6395	2.429	4.2679	2.7293	9.7028	1.0902	2.7154	060830	AAS1014	060906	Normal	Homogeneous	Homogeneous	Normal	Normal	0		0		0	060623
At4g08620	Col-0	SALK_093256	060526	060822	P13827	RL04328		F10119	56.6	3.35	060918	molpercent	9.1269	1.6113	8.7593	11.561	0.0178	0.285	1.9379	29.1507	2.8147	0.0978	0.0843	1.3369	1.5637	1.9989	1.8141	0.8826	2.6078	2.1147	4.035	2.3982	11.7872	1.3176	2.6967	060830	AAS1014	060906	Normal	Homogeneous	Homogeneous	Normal	Normal	0		0		0	060623
At4g22030	Col-0	SALK_052988	060526	060822	P13828	RL04320		F10119	56.3	3.09	060918	molpercent	10.4963	1.3431	8.6593	16.4365	0.0268	0.2673	1.6133	23.5715	3.0487	0.0951	0.1103	1.7277	1.1025	1.1747	1.2283	0.6813	2.2504	2.3024	3.4963	2.0515	14.9038	1.2022	2.2106	060830	AAS1014	060906	Normal	Homogeneous	Homogeneous	Normal	Normal	0		0		0	060623
At1g59870	Col-0	SALK_142256	060526	060822	P13829	RL04319		F10119	54.9	3.26	060918	molpercent	18.2218	1.8756	8.3302	13.1877	0.033	0.3351	3.1156	19.0895	4.6362	0.1304	0.1009	1.5767	1.4379	1.551	1.847	0.7186	2.4962	2.1878	3.5857	3.0395	8.2293	1.4587	2.8158	060830	AAS1014	060906	Normal	Homogeneous	Homogeneous	Normal	Normal	0		0		0	060623
At2g37860	Col-0	SALK_084529	060526	060822	P13830	RL04313		F10119	57.2	3.32	060918	molpercent	14.8863	1.3302	8.4212	11.968	0.0193	0.307	2.8417	24.4261	4.3934	0.1206	0.0912	1.3506	1.2977	1.4094	1.8035	0.7638	2.1753	2.2915	3.4901	2.5109	10.4125	1.282	2.4078	060830	AAS1014	060906	Normal	Homogeneous	Homogeneous	Normal	Normal	0		0		0	060623
At4g32650	Col-0	SALK_078470	060526	060822	P13832	RL04324		F10119	56.6	3.26	060918	molpercent	8.1218	1.171	6.9364	8.651	0.0226	0.4802	2.5413	20.3184	3.523	0.1315	0.1459	1.4752	1.7363	2.1458	1.832	0.9484	2.6476	13.5262	3.2071	2.2022	14.2156	1.2476	2.7728	060830	AAS1014	060906	Normal	Homogeneous	Homogeneous	Normal	Normal	0		0		0	060623
At1g66200	Col-0	SALK_145235	060526	060822	P13836	RL04305		F10119	57.6	3.15	060918	molpercent	12.3667	1.1267	7.406	10.9831	0.0288	0.5495	2.5088	22.7461	3.51	0.1325	0.1296	1.4036	1.4535	1.7559	1.2749	0.6697	2.3077	9.3499	3.6947	2.3371	10.855	0.9433	2.4668	060830	AAS1014	060906	Normal	Homogeneous	Homogeneous	Normal	Normal	0		0		0	060623
At3g62000	Col-0	SALK_025849	060526	060822	P13848	RL04321		F10119	54.8	3.27	060918	molpercent	9.6038	1.8062	8.9176	13.628	0.0197	0.2695	3.4919	24.2802	4.7104	0.1359	0.1186	1.3523	1.8175	1.626	1.5005	0.6027	1.971	5.5817	3.9966	2.0305	8.7139	0.9165	2.9089	060830	AAS1014	060906	Normal	Homogeneous	Homogeneous	Normal	Normal	0		0		0	060623
At2g41140	Col-0	SALK_071004	060526	060822	P13849	RL04323		F10119	56.6	3.05	060918	molpercent	8.2889	1.2488	7.6021	12.7654	0.0179	0.2103	1.5132	31.1616	2.778	0.1041	0.0883	0.9681	1.5071	1.6147	1.5469	0.9013	2.5588	2.2889	3.3367	1.7949	13.9246	1.1608	2.6188	060830	AAS1014	060906	Normal	Homogeneous	Homogeneous	Normal	Normal	0		0		0	060623
At2g31750	Col-0	SALK_004870	060526	060822	P13850	RL04325		F10119	55.5	2.9	060918	molpercent	9.5235	1.2137	9.353	11.5296	0.0105	0.3223	2.9971	25.6372	3.7963	0.1232	0.126	1.1247	1.616	2.0921	1.9297	1.0864	2.5713	2.0946	4.2033	2.3622	12.3357	1.2446	2.7073	060830	AAS1014	060906	Normal	Homogeneous	Homogeneous	Normal	Normal	0		0		0	060623
At1g78090	Col-0	SALK_137712	060526	060822	P13851	RL04332		F10119	55.8	3.02	060918	molpercent	7.3872	1.1923	7.746	12.6188	0.0148	0.3069	2.6257	27.5474	3.3361	0.1035	0.1126	1.1131	1.775	1.6763	1.6351	0.7679	2.4095	4.0587	3.6897	2.3196	13.6469	1.0518	2.8651	060830	AAS1014	060906	Normal	Homogeneous	Homogeneous	Normal	Normal	0		0		0	060623
At2g37980	Col-0	SALK_020524	060526	060822	P13852	RL04330		F10119	57.4	3.05	060918	molpercent	11.6386	1.2569	8.5364	8.5412	0.0393	0.4159	2.6791	20.6665	2.9389	0.1372	0.0959	1.4547	1.6915	2.2034	2.1583	1.0898	3.0781	8.9152	3.1845	2.2148	12.7993	1.4318	2.8328	060830	AAS1014	060906	Normal	Homogeneous	Homogeneous	Normal	Normal	0		0		0	060623
At1g18310	Col-0	SALK_017021	060526	060822	P13854	RL04310		F10119	56.1	3.06	060918	molpercent	13.1053	1.3671	8.6189	12.4126	0.0285	0.3607	2.3374	26.6934	4.0066	0.1078	0.0617	1.3213	1.1593	1.2726	1.3775	0.7356	2.0596	2.2689	3.6179	2.4367	11.0123	1.2972	2.3413	060830	AAS1014	060906	Normal	Homogeneous	Homogeneous	Normal	Normal	0		0		0	060623
At2g30695	Col-0	SALK_014066	060526	060822	P13855	RL04304		F10119	56.6	3.14	060918	molpercent	11.9062	1.5114	9.0586	13.7396	0.0312	0.338	2.8592	24.3102	4.1748	0.1222	0.0771	1.3102	1.4385	1.603	1.7688	0.806	2.4395	2.3407	3.8514	2.3698	10.0193	1.2503	2.6741	060830	AAS1014	060906	Normal	Homogeneous	Homogeneous	Normal	Normal	0		0		0	060623
At1g09795	Col-0	SALK_024115	060526	060822	P13866	RL04322		F10119	56.9	3.26	060918	molpercent	11.0717	1.2198	7.9661	11.4522	0.022	0.3059	3.0797	31.2534	3.0463	0.1354	0.0836	1.0484	1.1758	1.2152	1.266	0.6496	2.195	1.3943	3.6302	2.7791	11.9874	1.0047	2.0182	060830	AAS1014	060906	Normal	Homogeneous	Homogeneous	Normal	Normal	0		0		0	060623
At1g13260	Col-0	SALK_021865	060526	060822	P13868	RL04326		F10119	57.1	3.29	060918	molpercent	6.922	2.051	8.9749	10.5238	0.0175	0.2529	3.4974	27.0445	3.2986	0.3389	0.0948	1.4218	1.7533	2.0357	2.4358	1.0075	2.3712	2.9003	3.6664	1.8435	13.4144	1.2617	2.8722	060830	AAS1014	060906	Normal	Homogeneous	Homogeneous	Normal	Normal	0		0		0	060623
At1g20696	Col-0	SALK_018451	060526	060822	P13869	RL04333		F10119	56.3	3.31	060918	molpercent	7.8418	1.5392	9.5855	11.0074	0.0219	0.2293	2.684	26.3933	3.5139	0.0939	0.0613	1.393	1.9473	1.8552	1.9632	0.9788	3.4333	2.4674	3.6623	2.4418	12.3152	1.3452	3.226	060830	AAS1014	060906	Normal	Homogeneous	Homogeneous	Normal	Normal	0		0		0	060623
At1g49650	Col-0	SALK_107688	060526	060822	P13870	RL04331		F10119	57.2	3.2	060918	molpercent	7.4039	1.2346	8.019	14.0808	0.0304	0.22	2.0354	27.989	3.2316	0.0879	0.0636	1.1158	1.4692	1.6656	1.7094	1.1213	2.571	2.0676	3.6127	2.1432	14.2453	1.1372	2.7453	060830	AAS1014	060906	Normal	Homogeneous	Homogeneous	Normal	Normal	0		0		0	060623
At1g20810	Col-0	SALK_005048	060526	060822	P13872	RL04309		F10119	55.3	3.17	060918	molpercent	11.62	1.6599	10.132	11.5195	0.0346	0.3403	2.7341	26.9803	4.1746	0.4184	0.1365	1.4249	1.3457	1.4426	1.7103	0.7579	2.5984	2.7483	3.4761	2.5379	8.1779	1.3844	2.6456	060830	AAS1014	060906	Normal	Homogeneous	Homogeneous	Normal	Normal	0		0		0	060623
At1g06490	Col-0	SALK_040051	060526	060822	P13873	RL04303		F10119	57	3.36	060918	molpercent	12.1795	1.9938	9.592	9.0873	0.0377	0.7068	3.9117	20.4715	3.9049	0.1297	0.1236	1.9598	2.7526	2.7994	2.0714	0.9755	2.5547	5.4665	4.8243	2.9654	6.2903	1.3662	3.8353	060830	AAS1014	060906	Normal	Heterogeneous	Homogeneous	Lighter than Normal	Normal	0		0		0	060623
At1g74550	Col-0	SALK_150522	060526	060822	P13599	RL04337		F10120	56.3	3.04	060918	molpercent	9.2488	1.1711	8.2503	10.905	0.0359	0.4305	1.4582	28.4247	3.1877	0.1079	0.142	1.1057	1.554	2.0364	1.5115	0.8932	2.3484	6.214	3.6437	2.3187	11.3971	1.0199	2.5956	060830	AAS1014	060906	Normal	Homogeneous	Homogeneous	Normal	Normal	0		0		0	060623
At2g28540	Col-0	SALK_152456	060526	060822	P13600	RL04342		F10120	56.6	3.24	060918	molpercent	13.1674	1.784	6.7897	6.5687	0.0213	0.5604	2.5672	14.5067	3.3894	0.1214	0.1855	2.119	1.9103	2.1904	1.8344	0.7817	2.3651	19.0877	3.6398	2.1976	9.8627	1.295	3.0547	060830	AAS1014	060906	Normal	Homogeneous	Homogeneous	Normal	Normal	0		0		0	060623
At5g11210	Col-0	SALK_078407	060526	060822	P13605	RL04341		F10120	57.9	3.34	060918	molpercent	13.122	1.9525	8.8225	9.0116	0.0162	0.2566	4.4262	21.0182	3.7678	0.1209	0.0914	1.5021	1.708	2.4606	1.9694	1.2119	2.8173	4.8814	3.7833	2.1347	10.0256	1.7292	3.1704	060830	AAS1014	060906	Normal	Homogeneous	Homogeneous	Normal	Normal	0		0		0	060623
At3g14750	Col-0	SALK_048845	060526	060823	P13630	RL04347		F10120	57.5	3.92	060918	molpercent	7.4445	1.4866	9.857	10.2691	0.0321	0.3503	2.1235	33.1013	3.1478	0.0974	0.0865	1.3498	2.1181	2.2352	1.6355	1.0658	2.9283	3.0437	4.724	2.2197	6.3879	1.1495	3.1464	060830	AAS1014	060906	Normal	Homogeneous	Homogeneous	Normal	Normal	0		0		0	060623
At1g10310	Col-0	SALK_125505	060526	060822	P13643	RL04340		F10120	55.9	3.14	060918	molpercent	8.9036	1.2538	7.4581	12.5306	0.0144	0.2504	1.9139	29.2493	3.0571	0.1042	0.0794	0.9857	1.4857	2.4879	1.7141	1.1089	3.0376	1.7672	3.5499	1.5824	13.2437	1.3953	2.8267	060830	AAS1014	060906	Normal	Homogeneous	Homogeneous	Normal	Normal	0		0		0	060623
At1g13960	Col-0	SALK_121735	060526	060822	P13644	RL04339		F10120	57.5	3.2	060918	molpercent	8.271	1.2039	7.4082	10.0972	0.029	0.6317	1.818	22.1334	3.1714	0.126	0.1628	1.1223	1.7699	2.1819	1.682	0.9436	2.4879	12.8277	3.6729	2.2308	12.0321	1.2651	2.7312	060830	AAS1014	060906	Normal	Homogeneous	Homogeneous	Normal	Normal	0		0		0	060623
	Col	SSB4	060526	060822	P13645	RL04345		F10120	58.2	3.23	060918	molpercent	9.7539	1.2842	8.6025	12.4904	0.0188	0.4427	1.4916	25.4805	2.727	0.0919	0.1801	1.1826	1.4479	1.4736	1.703	0.8582	2.2552	4.4774	3.7323	2.5335	14.1282	1.1264	2.518	060830	AAS1014	060906	Normal	Homogeneous	Homogeneous	Normal	Normal	0		0		0	060623
	Col	SSB4	060526	060822	P13646	RL04336		F10120	56.8	3.1	060918	molpercent	12.6542	1.4489	8.1961	12.9887	0.0138	0.2497	3.5469	21.0601	3.3903	0.1314	0.0473	1.1904	1.5438	2.0967	1.8127	1.0933	2.578	2.9949	3.3128	2.2783	13.2069	1.4589	2.7059	060830	AAS1014	060906	Normal	Homogeneous	Homogeneous	Normal	Normal	0		0		0	060623
At5g61210	Col-0	SALK_126761	060526	060823	P13760	RL04349		F10120	57.1	3.41	060918	molpercent	8.9503	1.652	9.084	16.1357	0.0199	0.2267	1.661	20.7351	3.3179	0.0936	0.1378	1.8489	1.6681	1.9902	1.68	0.9135	2.5896	7.435	3.9062	2.2085	9.3624	1.3029	3.0809	060830	AAS1014	060906	Normal	Homogeneous	Homogeneous	Normal	Normal	0		0		0	060623
At5g15510	Col-0	SALK_133661	060526	060823	P13761	RL04353		F10120	57.5	3.75	060918	molpercent	6.8888	1.4573	5.4219	7.3087	0.0193	0.7231	3.5064	15.9307	3.0493	0.235	0.2274	1.6774	2.2435	2.2026	1.4448	0.6582	2.3374	28.4584	3.3385	2.5886	5.9819	0.8805	3.4202	060830	AAS1014	060906	Normal	Homogeneous	Homogeneous	Normal	Normal	0		0		0	060623
At2g37000	Col-0	SALK_056047	060526	060823	P13762	RL04351		F10120	56.5	3.41	060918	molpercent	8.4558	1.5331	8.692	8.9475	0.0233	0.4916	3.3784	31.4842	3.533	0.1066	0.0966	1.2308	1.7853	2.0872	1.5543	0.7039	2.4249	3.7766	3.2856	2.8091	9.9734	0.8874	2.7391	060830	AAS1014	060906	Normal	Homogeneous	Homogeneous	Normal	Normal	0		0		0	060623
At3g55070	Col-0	SALK_059910	060526	060823	P13763	RL04355		F10120	56.3	3.58	060918	molpercent	8.713	2.0011	8.6911	10.1658	0.0292	0.4485	3.4936	19.4899	2.9301	0.1513	0.1513	1.5964	1.7073	1.7507	1.9049	0.7693	2.5785	15.3723	3.1011	2.2494	8.7164	1.1693	2.8195	060830	AAS1014	060906	Normal	Homogeneous	Homogeneous	Normal	Normal	0		0		0	060623
At1g33270	Col-0	SALK_139011	060526	060823	P13764	RL04357		F10120	57.1	3.62	060918	molpercent	8.602	1.6907	7.3456	9.9218	0.0212	0.414	3.7327	20.6847	3.1904	0.1863	0.1418	1.6948	2.1265	1.7448	1.5245	0.5635	2.5334	15.9674	3.5887	2.6804	7.4866	1.0123	3.146	060830	AAS1014	060906	Normal	Homogeneous	Homogeneous	Normal	Normal	0		0		0	060623
At3g52155	Col-0	SALK_144595	060526	060822	P13765	RL04334		F10120	56.1	3.28	060918	molpercent	6.7923	1.4479	7.7671	16.1764	0.0201	0.3461	3.3127	18.9459	2.9722	0.151	0.1511	1.895	1.4243	1.6989	1.4998	0.6363	2.6812	11.4464	2.8357	1.9578	12.375	1.1128	2.3541	060830	AAS1014	060906	Normal	Homogeneous	Homogeneous	Normal	Normal	0		0		0	060623
At5g64640	Col-0	SALK_063593	060526	060823	P13766	RL04364		F10120	57.7	3.38	060918	molpercent	7.1968	1.5375	6.6928	15.551	0.0232	0.2805	4.5587	18.5167	4.5357	0.4275	0.1051	2.7043	1.6654	1.7686	1.5199	0.6037	2.7529	11.8123	2.6568	2.6882	8.5452	1.114	2.7433	060830	AAS1014	060906	Normal	Homogeneous	Homogeneous	Normal	Normal	0		0		0	060623
At5g04770	Col-0	SALK_067045	060526	060822	P13767	RL04344		F10120	55.3	3.22	060918	molpercent	5.7278	1.7543	7.4928	19.2836	0.0212	0.2788	3.9645	17.744	4.2117	0.1312	0.1347	1.4455	1.4572	1.2442	1.4698	0.5144	2.4963	12.645	2.4072	2.8242	9.2276	1.0277	2.4962	060830	AAS1014	060906	Normal	Homogeneous	Homogeneous	Normal	Normal	0		0		0	060623
At2g26650	Col-0	SALK_061400	060526	060823	P13769	RL04359		F10120	56.8	3.28	060918	molpercent	8.1135	2.3599	8.2067	10.0129	0.0111	0.4582	5.0142	19.6666	3.4665	0.139	0.198	2.0379	1.5934	1.3546	1.5332	0.6166	2.4625	16.1795	2.4345	2.0682	8.7176	0.8417	2.5137	060830	AAS1014	060906	Normal	Homogeneous	Homogeneous	Normal	Normal	0		0		0	060623
At1g16790	Col-0	SALK_140644	060526	060823	P13770	RL04361		F10120	55.6	3.48	060918	molpercent	6.5601	1.8862	7.6554	14.3788	0.0296	0.2879	3.0497	20.677	3.9932	0.1286	0.1467	1.4395	1.6494	1.5231	1.6329	0.6006	2.328	13.7465	2.7837	2.7999	8.9156	1.1367	2.6508	060830	AAS1014	060906	Normal	Homogeneous	Homogeneous	Normal	Normal	0		0		0	060623
At3g53120	Col-0	SALK_097275	060526	060823	P13780	RL04360		F10120	57.6	3.29	060918	molpercent	12.4624	1.4114	7.129	8.873	0.0307	0.3942	4.722	20.0081	4.1098	0.1479	0.1449	1.3739	1.3716	1.5027	1.641	0.6471	2.3529	13.7489	2.9159	1.9495	9.4104	1.1572	2.4957	060830	AAS1014	060906	Normal	Homogeneous	Homogeneous	Normal	Normal	0		0		0	060623
At1g08630	Col	RL0328	060526	060823	P13784	RL04362		F10120	55.4	4.09	060918	molpercent	4.2691	1.9269	4.5424	4.6945	0.1261	0.3351	2.8665	10.4879	2.872	0.1347	0.113	1.4734	1.3659	1.4648	1.284	0.3426	1.5074	5.6787	2.1366	46.8505	2.7511	0.7284	2.0483	060830	AAS1014	060906	Normal	Homogeneous	Homogeneous	Normal	Normal	0		0		0	060623
	Col	SSB4	060526	060822	P13785	RL04335		F10120	57.1	3.7	060918	molpercent	7.2991	1.9275	6.507	13.4399	0.0206	0.2073	3.2188	32.3943	2.4622	0.1079	0.0868	1.364	1.1666	1.9915	1.7969	0.9215	2.7717	3.4436	3.1476	2.5522	9.8781	1.2443	2.0507	060830	AAS1014	060906	Normal	Homogeneous	Heterogeneous	Darker than Normal	Normal	0		0		0	060623
At5g08540	Col-0	SALK_100294	060526	060823	P13786	RL04363		F10120	56.8	3.46	060918	molpercent	11.5976	2.0892	8.5511	12.409	0.0228	0.2425	3.3201	15.4071	3.3433	0.1453	0.1601	1.5946	1.5422	1.4605	1.7465	0.7141	2.1947	15.8626	3.461	2.294	7.8395	1.3011	2.701	060830	AAS1014	060906	Normal	Homogeneous	Homogeneous	Normal	Normal	0		0		0	060623
At5g39530	Col-0	SALK_106375	060526	060822	P13787	RL04338		F10120	56.4	3.06	060918	molpercent	12.92	1.4931	9.7945	9.5828	0.0326	0.4302	1.8567	23.7607	3.2304	0.1094	0.0866	1.1999	1.6131	2.1969	1.974	1.1763	2.715	2.846	3.5887	2.288	12.7612	1.6058	2.7381	060830	AAS1014	060906	Normal	Homogeneous	Homogeneous	Normal	Normal	0		0		0	060623
At1g19350	Col-0	SALK_091133	060526	060823	P13791	RL04352		F10120	56.1	3.56	060918	molpercent	6.5137	1.8554	7.1207	13.5493	0.0237	0.5226	4.5484	17.0984	3.4402	0.1475	0.1444	1.9409	2.1313	2.0641	1.9093	0.7144	2.5868	17.1734	3.2889	2.8328	5.9208	1.1467	3.3265	060830	AAS1014	060906	Normal	Homogeneous	Homogeneous	Normal	Normal	0		0		0	060623
At5g56250	Col-0	SALK_093949	060526	060823	P13792	RL04356		F10120	54.2	3.36	060918	molpercent	5.9665	1.8009	6.2611	7.3846	0.0257	1.0735	3.0155	21.58	4.2442	0.1533	0.2088	1.611	2.0424	2.1256	1.4245	0.4825	2.1924	23.2525	2.9046	2.3165	6.1236	0.831	2.9793	060830	AAS1014	060906	Normal	Homogeneous	Homogeneous	Normal	Normal	0		0		0	060623
At3g07340	Col-0	SALK_091124	060526	060823	P13821	RL04348		F10120	55.7	3.77	060918	molpercent	7.7208	1.5665	8.6643	12.3747	0.0112	0.3118	2.4808	19.8909	3.6492	0.1369	0.1489	1.7788	2.0667	2.2276	1.6485	0.9218	2.6037	15.2011	3.9802	1.9738	6.063	1.2441	3.3348	060830	AAS1014	060906	Normal	Homogeneous	Homogeneous	Normal	Normal	0		0		0	060623
At3g12010	Col-0	SALK_012278	060623	060912	P13896	RL04456		F10127	57.4	2.9	061017	molpercent	4.017	0.7551	5.9209	11.2677	0.0239	0.2977	1.6756	34.7239	3.3813	0.1032	0.0663	0.9943	1.7164	1.5585	1.1225	0.649	1.874	2.6445	3.316	1.879	18.9208	0.8186	2.274	060919	AAS1015	060915	Normal	Homogeneous	Homogeneous	Normal	Normal	0		0		0	060719
At1g51560	Col-0	SALK_025420	060623	060912	P13898	RL04455		F10127	57.3	2.98	061017	molpercent	5.0949	0.9859	5.7174	12.4038	0.0228	0.3154	2.2457	32.5676	3.0593	0.1246	0.0739	1.3483	2.5438	2.5049	1.1607	0.8061	2.3167	3.6747	4.2517	1.9062	12.7893	0.9487	3.1376	060919	AAS1015	060915	Normal	Homogeneous	Homogeneous	Normal	Normal	0		0		0	060719
At4g30150	Col-0	SALK_037675	060623	060912	P13899	RL04454		F10127	59.1	3.62	061017	molpercent	4.8867	1.2548	6.7756	10.5182	0.016	0.1658	1.3831	33.2039	3.052	0.0785	0.0902	1.5283	2.2733	1.9829	1.2785	0.9793	2.5887	3.2432	4.0328	1.7762	14.7926	1.1199	2.9797	060919	AAS1015	060915	Normal	Homogeneous	Homogeneous	Normal	Normal	0		0		0	060719
At1g16160	Col-0	SALK_053466	060623	060912	P13900	RL04453		F10127	58.3	3.42	061017	molpercent	4.6466	1.0775	6.0955	12.6366	0.0194	0.2643	1.5169	36.648	2.1472	0.1028	0.0763	1.038	2.0097	1.7407	1.0445	0.8097	2.5316	2.5826	3.8408	1.7493	13.9047	0.8754	2.6418	060919	AAS1015	060915	Normal	Homogeneous	Homogeneous	Normal	Normal	0		0		0	060719
At3g13150	Col-0	SALK_008117	060623	060912	P13901	RL04457		F10127	57.5	3.07	061017	molpercent	4.6577	0.8399	6.3103	12.1504	0.0168	0.2685	1.4978	35.8994	2.9272	0.102	0.0761	1.0583	1.8619	1.8597	1.0798	0.7948	2.261	3.2257	3.9907	2.3657	13.3226	0.8461	2.5878	060919	AAS1015	060915	Normal	Homogeneous	Homogeneous	Normal	Normal	0		0		0	060719
At3g50240	Col-0	SALK_022231	060623	060912	P13903	RL04440		F10127	55.1	2.83	061017	molpercent	4.8513	0.8242	5.2044	11.3517	0.012	0.309	1.7733	39.4807	3.2453	0.1107	0.1181	0.9635	1.9185	1.9276	1.1353	0.6808	2.432	3.432	3.9909	2.0087	10.6689	0.8154	2.7457	060919	AAS1015	060915	Normal	Homogeneous	Homogeneous	Normal	Normal	0		0		0	060719
At3g11040	Col-0	SALK_034105	060623	060912	P13904	RL04445		F10127	56.3	3	061017	molpercent	4.3705	0.9607	5.9273	13.0064	0.0202	0.234	1.2963	38.7196	2.376	0.12	0.0816	1.1363	2.1128	2.0639	1.3059	0.9365	2.2395	2.7703	3.7617	2.4581	10.5465	0.9289	2.6271	060919	AAS1015	060915	Normal	Homogeneous	Homogeneous	Normal	Normal	0		0		0	060719
At3g57670	Col-0	SALK_049220	060623	060912	P13905	RL04446		F10127	56.4	3.28	061017	molpercent	3.5987	1.1006	7.1567	10.0159	0.0264	0.1916	0.9178	31.5497	1.7881	0.0747	0.0954	1.5087	1.6786	1.7488	0.94	0.8409	1.8886	2.7981	2.9076	1.7472	24.2582	1.0155	2.1524	060919	AAS1015	060915	Normal	Homogeneous	Homogeneous	Normal	Normal	0		0		0	060719
At5g14060	Col-0	SALK_003685	060623	060912	P13906	RL04408		F10127	56.4	2.9	061017	molpercent	4.083	0.9506	5.1385	11.5922	0.0149	0.3063	1.4428	32.1232	2.8411	0.094	0.0773	1.1332	1.7557	1.6323	1.1983	0.7749	1.7338	7.555	3.7759	1.7163	16.7324	0.7918	2.5364	060919	AAS1015	060915	Normal	Homogeneous	Homogeneous	Normal	Normal	0		0		0	060719
At3g02660	Col-0	SALK_045570	060623	060912	P13907	RL04401		F10127	57.6	3.01	061017	molpercent	4.0926	0.8626	5.8659	10.2008	0.0265	0.3668	1.9569	34.626	3.1761	0.0918	0.0897	1.1026	1.7396	1.7866	1.0609	0.7348	2.0638	3.1529	3.4659	2.0073	18.3017	0.7673	2.4606	060919	AAS1015	060915	Normal	Homogeneous	Homogeneous	Normal	Normal	0		0		0	060719
At3g18230	Col-0	SALK_032655	060623	060912	P13908	RL04402		F10127	56.1	2.86	061017	molpercent	3.5192	0.9203	6.3365	10.0958	0.0326	0.2281	1.3116	41.2827	3.3692	0.1041	0.0914	1.1729	1.5712	1.6088	1.0903	0.7293	1.9489	2.4465	3.1448	2.9647	12.7715	0.8733	2.3864	060919	AAS1015	060915	Normal	Homogeneous	Homogeneous	Normal	Normal	0		0		0	060719
At1g62130	Col-0	SALK_020951	060623	060912	P13909	RL04403		F10127	58	2.9	061017	molpercent	4.2128	0.9263	4.7594	11.0758	0.0251	0.4229	2.0135	38.1006	3.1904	0.1256	0.0894	1.1631	1.77	1.9569	1.2598	0.6917	2.1892	4.0078	3.7109	2.4852	12.3914	0.8147	2.6175	060919	AAS1015	060915	Normal	Homogeneous	Homogeneous	Normal	Normal	0		0		0	060719
At3g16950	Col-0	SALK_003718	060623	060912	P13910	RL04404		F10127	56.9	3.69	061017	molpercent	3.8716	1.764	8.2854	8.1008	0.0451	0.3616	1.8465	32.2935	3.8762	0.1147	0.0733	1.319	2.133	2.0563	1.1412	1.0125	2.207	4.7005	4.9226	2.0468	14.1612	0.8202	2.847	060919	AAS1015	060915	Normal	Homogeneous	Homogeneous	Normal	Normal	0		0		0	060719
At3g48320	Col-0	SALK_048771	060623	060912	P13911	RL04444		F10127	55.6	3.02	061017	molpercent	3.6183	0.9522	5.3448	9.8062	0.0208	0.4194	2.6287	37.9683	3.5368	0.1219	0.0871	1.1625	1.9308	2.2421	1.2165	0.6803	2.1329	3.0964	3.445	2.6809	13.5034	0.8302	2.5743	060919	AAS1015	060915	Normal	Homogeneous	Homogeneous	Normal	Normal	0		0		0	060719
At2g28540	Col-0	SALK_033197	060623	060912	P13912	RL04443		F10127	56.5	2.94	061017	molpercent	4.7212	0.7847	6.2896	11.6297	0.0188	0.2669	1.5748	35.5001	3.1684	0.0999	0.0604	1.0391	1.9347	1.6963	1.1218	0.7508	2.0876	3.0694	3.6121	2.0736	15.1065	0.8824	2.5111	060919	AAS1015	060915	Normal	Homogeneous	Homogeneous	Normal	Normal	0		0		0	060719
At3g02030	Col-0	SALK_021205	060623	060912	P13913	RL04447		F10127	58.7	2.98	061017	molpercent	4.9153	1.0019	5.9815	12.8069	0.0235	0.1919	0.838	36.2934	2.0336	0.0973	0.0688	0.9557	1.7952	1.8312	1.2094	0.8699	2.2219	2.9428	3.6573	2.1061	14.6364	0.9075	2.6145	060919	AAS1015	060915	Normal	Homogeneous	Homogeneous	Normal	Normal	0		0		0	060719
At4g11910	Col-0	SALK_003830	060623	060912	P13914	RL04449		F10127	57.1	2.82	061017	molpercent	5.6358	0.9186	5.5238	9.8549	0.019	0.44	1.9326	31.1679	2.8633	0.1283	0.0915	1.1769	2.272	2.6204	1.3659	0.8547	2.3353	4.3522	3.5859	1.8915	17.1237	0.9742	2.8714	060919	AAS1015	060915	Normal	Homogeneous	Homogeneous	Normal	Normal	0		0		0	060719
At5g21930	Col-0	SALK_052655	060623	060912	P13916	RL04451		F10127	54.7	2.9	061017	molpercent	4.5585	0.8714	6.2305	12.0293	0.0111	0.1947	1.3914	37.2727	3.3399	0.0963	0.0812	1.5023	1.9274	1.9181	1.2045	0.9716	2.4039	2.9302	4.0507	1.6175	11.782	0.9359	2.6789	060919	AAS1015	060915	Normal	Homogeneous	Homogeneous	Normal	Normal	0		0		0	060719
At3g55640	Col-0	SALK_037402	060623	060912	P13917	RL04458		F10127	55.9	2.91	061017	molpercent	5.0055	0.9202	5.2848	11.4805	0.0258	0.4731	2.3365	36.3398	2.8407	0.1261	0.0903	1.0708	2.151	2.1525	1.2404	0.7976	2.1707	4.8721	4.0986	2.7614	10.0757	0.7931	2.8928	060919	AAS1015	060915	Normal	Homogeneous	Homogeneous	Normal	Normal	0		0		0	060719
At3g11950	Col-0	SALK_024357	060623	060912	P13918	RL04452		F10127	57	2.87	061017	molpercent	4.9647	0.8408	5.9136	11.9616	0.0233	0.2961	1.8001	33.4578	3.0357	0.1169	0.1055	1.0071	2.1232	1.9764	1.1738	0.7965	2.3225	2.7602	3.7425	1.9632	16.0394	0.8765	2.7024	060919	AAS1015	060915	Normal	Homogeneous	Homogeneous	Normal	Normal	0		0		0	060719
At3g20150	Col-0	SALK_039654	060623	060912	P14064	RL04412		F10127	56.9	2.94	061017	molpercent	4.8787	1.0052	5.9929	11.5774	0.0113	0.6184	2.1142	32.6453	2.9537	0.1192	0.0768	1.2115	1.9896	2.5086	1.331	0.8379	2.314	2.9003	3.8885	1.5427	15.7091	0.9676	2.8062	060919	AAS1015	060915	Normal	Homogeneous	Homogeneous	Normal	Normal	0		0		0	060719
At2g15740	Col-0	SALK_012323	060623	060912	P14066	RL04410		F10127	56	2.87	061017	molpercent	3.1393	0.9361	6.0579	8.8419	0.0137	0.2669	1.8727	40.8319	2.5594	0.0978	0.0719	1.196	1.5621	1.7271	1.1062	0.6576	1.9049	2.1353	2.963	2.4466	16.4568	0.8206	2.3345	060919	AAS1015	060915	Normal	Homogeneous	Homogeneous	Normal	Normal	0		0		0	060719
At3g14540	Col-0	SALK_000099	060623	060912	P14067	RL04409		F10127	56.3	2.9	061017	molpercent	3.4005	0.8987	5.4307	10.2621	0.0257	0.242	1.9042	38.0871	3.107	0.0914	0.084	1.0144	1.6812	1.6126	1.1165	0.7407	1.8534	2.8256	3.2765	1.7964	17.3427	0.8467	2.3599	060919	AAS1015	060915	Normal	Homogeneous	Homogeneous	Normal	Normal	0		0		0	060719
At2g39830	Col-0	SALK_016122	060623	060912	P14068	RL04414		F10127	56.9	3.11	061017	molpercent	4.1221	1.1655	6.2259	9.6442	0.015	0.5019	1.7189	35.4673	3.0935	0.1081	0.1111	1.5308	2.1632	2.1892	1.3749	0.8177	2.0881	4.3738	3.6087	2.5483	13.3137	0.8679	2.9504	060919	AAS1015	060915	Normal	Homogeneous	Homogeneous	Normal	Normal	0		0		0	060719
At5g01020	Col-0	SALK_044339	060623	060912	P14069	RL04405		F10127	58.9	3.05	061017	molpercent	8.6854	2.5434	10.6787	7.4762	0.0333	0.3199	2.1497	22.7448	3.9061	0.074	0.107	2.2052	2.4656	2.2416	1.7274	1.0423	2.4977	4.3208	4.7863	1.8149	13.7659	0.9887	3.4251	060919	AAS1015	060915	Normal	Homogeneous	Heterogeneous	Darker than Normal	Dull	0		0		0	060719
At3g24360	Col-0	SALK_032288	060623	060912	P14070	RL04406		F10127	58.3	3.11	061017	molpercent	4.0819	1.0769	6.173	11.7768	0.0339	0.3298	1.8989	35.9335	3.1517	0.1334	0.0975	1.5828	1.9416	2.0241	1.2972	0.7322	1.9818	4.0241	3.8186	2.334	12.0572	0.7984	2.7209	060919	AAS1015	060915	Normal	Homogeneous	Homogeneous	Normal	Normal	0		0		0	060719
At3g21600	Col-0	SALK_042795	060623	060912	P14071	RL04416		F10127	56.9	2.84	061017	molpercent	3.6746	0.787	4.8041	9.7535	0.0322	0.2886	1.473	27.7017	2.6506	0.0998	0.1151	1.0465	1.9913	1.8118	1.151	0.6842	2.1158	16.4849	3.3615	2.2147	14.5126	0.75	2.4955	060919	AAS1015	060915	Normal	Homogeneous	Homogeneous	Normal	Normal	0		0		0	060719
At5g08415	Col-0	SALK_030869	060623	060912	P14072	RL04415		F10127	54.5	3.23	061017	molpercent	4.6869	1.3292	6.4687	10.2454	0.0198	0.2252	1.4991	34.3795	3.4462	0.0934	0.0968	1.6922	2.0939	2.1427	1.4349	1.0717	2.8521	3.468	4.3059	2.194	12.3272	1.0779	2.8494	060919	AAS1015	060915	Normal	Homogeneous	Homogeneous	Normal	Normal	0		0		0	060719
At2g22460	Col-0	SALK_003443	060623	060912	P14073	RL04413		F10127	57.8	2.93	061017	molpercent	4.1831	1.1154	6.3575	9.926	0.0236	0.3055	1.4553	32.4763	4.8061	0.092	0.0675	1.2745	1.677	1.7514	1.2356	0.7918	1.9806	3.7539	3.4191	1.5536	18.4447	0.8369	2.4727	060919	AAS1015	060915	Normal	Homogeneous	Homogeneous	Normal	Normal	0		0		0	060719
At5g48460	Col-0	SALK_019403	060623	060912	P14075	RL04407		F10127	58.3	3	061017	molpercent	4.4032	0.9648	6.3852	11.6504	0.0278	0.255	1.292	35.1962	3.1139	0.1014	0.0674	1.3863	1.8599	1.7195	1.2831	0.8598	2.2091	2.631	3.7586	1.5673	15.5009	0.9667	2.8005	060919	AAS1015	060915	Normal	Homogeneous	Homogeneous	Normal	Normal	0		0		0	060719
At5g52020	Col-0	SALK_080153	060623	060912	P14062	RL04450		F10128	55.6	3.16	061017	molpercent	6.7013	1.1653	7.485	9.3906	0.0196	0.4754	1.6273	34.2616	2.4419	0.1045	0.0987	1.1133	1.9594	2.2498	1.4115	0.9494	2.4982	3.4028	3.6313	1.7981	13.6097	1.0306	2.5746	060919	AAS1015	060915	Normal	Homogeneous	Homogeneous	Normal	Normal	0		0		0	060719
At4g12620	Col-0	SALK_068008	060623	060912	P14063	RL04437		F10128	57.5	3.15	061017	molpercent	5.6231	1.0174	5.5643	8.5315	0.0247	0.5074	1.9447	35.4467	3.3315	0.1164	0.1051	1.3889	2.0359	2.3035	1.3933	0.8437	2.3066	3.6861	3.6233	2.7406	13.9302	0.9395	2.5954	060919	AAS1015	060915	Normal	Homogeneous	Homogeneous	Normal	Normal	0		0		0	060719
At3g20040	Col-0	SALK_098180	060623	060912	P14209	RL04448		F10128	55.7	3.24	061017	molpercent	4.2818	0.9491	6.6708	9.1369	0.0247	0.3951	1.6889	38.8966	2.8211	0.0839	0.0631	0.9273	1.6887	1.883	1.2459	0.7254	2.1454	2.153	3.2401	2.3651	15.3526	0.8835	2.3781	060919	AAS1015	060915	Normal	Homogeneous	Homogeneous	Normal	Normal	0		0		0	060719
At1g18500	Col-0	SALK_101771	060623	060912	P14210	RL04439		F10128	55.9	3.03	061017	molpercent	5.3636	1.0603	6.2021	10.387	0.0171	0.2392	0.9752	30.0344	2.6578	0.0763	0.063	1.2542	1.7499	2.2755	1.3621	0.9855	2.2332	2.4522	3.0892	1.9516	22.2006	1.0171	2.3528	060919	AAS1015	060915	Normal	Homogeneous	Homogeneous	Normal	Normal	0		0		0	060719
At5g04970	Col-0	SALK_094562	060623	060912	P14213	RL04441		F10128	59.3	3.11	061017	molpercent	4.232	0.8735	5.0978	10.3346	0.02	0.4153	2.7672	31.9945	2.9852	0.0961	0.1099	1.2488	1.9586	2.1862	1.3412	0.7071	2.2258	3.5682	3.1426	2.1455	19.3241	0.8266	2.3993	060919	AAS1015	060915	Normal	Homogeneous	Homogeneous	Normal	Normal	0		0		0	060719
At5g35560	Col-0	SALK_101752	060623	060912	P14214	RL04436		F10128	56.8	3.31	061017	molpercent	4.5434	0.9367	5.9858	8.7592	0.0259	0.4476	2.9174	35.5967	3.9038	0.126	0.0977	1.1507	2.1652	2.6645	1.4655	0.822	2.3507	3.6782	3.594	1.9596	13.1509	0.8997	2.7588	060919	AAS1015	060915	Normal	Homogeneous	Homogeneous	Normal	Normal	0		0		0	060719
At5g35220	Col-0	SALK_061494	060623	060912	P14215	RL04428		F10128	55	3.05	061017	molpercent	4.9612	0.9628	6.7786	9.2465	0.0174	0.3425	1.2756	34.6505	3.4414	0.0896	0.1082	1.2662	1.656	1.6575	1.0494	0.7514	1.9858	2.4039	3.4718	1.6183	19.024	0.9307	2.3107	060919	AAS1015	060915	Normal	Homogeneous	Homogeneous	Normal	Normal	0		0		0	060719
At3g12980	Col-0	SALK_075639	060623	060912	P14216	RL04438		F10128	56.2	2.94	061017	molpercent	4.3936	0.9151	5.354	9.4824	0.0188	0.3953	1.8061	32.8222	3.878	0.1125	0.1008	1.0556	2.0229	2.268	1.2944	0.7795	2.1738	3.9173	3.4527	2.3933	17.8682	0.9229	2.5726	060919	AAS1015	060915	Normal	Homogeneous	Homogeneous	Normal	Normal	0		0		0	060719
At4g27060	Col-0	SALK_094291	060623	060912	P14217	RL04435		F10128	55.4	3.29	061017	molpercent	5.0208	1.2046	6.1485	7.7734	0.0167	0.3264	2.8387	31.8131	3.7613	0.0833	0.1001	1.5399	3.4498	4.0155	1.6283	0.7261	2.1513	3.3252	3.9986	2.0161	13.3876	0.9644	3.7103	060919	AAS1015	060915	Normal	Homogeneous	Homogeneous	Normal	Normal	0		0		0	060719
At4g37840	Col-0	SALK_100981	060623	060912	P14218	RL04442		F10128	58	3.17	061017	molpercent	5.8864	0.9066	5.9692	8.901	0.022	0.3715	1.1289	31.5168	3.006	0.086	0.0932	1.173	1.7791	1.6303	1.0981	0.6829	1.9526	9.2058	3.0367	1.4805	17.0318	0.8271	2.2144	060919	AAS1015	060915	Normal	Homogeneous	Homogeneous	Normal	Normal	0		0		0	060719
At3g43700	Col-0	SALK_060136	060623	060912	P14219	RL04434		F10128	55.4	3.16	061017	molpercent	4.8243	0.986	5.6942	9.2967	0.0241	0.3148	1.185	37.3734	2.9339	0.0725	0.0673	1.191	1.6796	1.8387	1.1643	0.8602	2.2498	3.6154	3.3322	1.7395	16.2588	0.9316	2.3666	060919	AAS1015	060915	Normal	Homogeneous	Homogeneous	Normal	Normal	0		0		0	060719
At4g25970	Col-0	SALK_055283	060623	060912	P14307	RL04397		F10128	55.3	3.37	061017	molpercent	3.8573	1.2981	6.0252	8.7207	0.0343	0.4846	4.6916	32.4641	3.4591	0.1139	0.0993	1.523	2.1489	2.4185	1.4803	0.6447	2.0951	8.5364	3.4866	2.3784	10.0228	0.8268	3.1903	060919	AAS1015	060915	Normal	Homogeneous	Homogeneous	Normal	Normal	0		0		0	060719
At1g14590	Col-0	SALK_072704	060623	060912	P14308	RL04398		F10128	56.6	3.34	061017	molpercent	4.5472	1.2049	7.1478	8.557	0.0265	0.4853	2.1187	35.7466	3.0984	0.1043	0.1231	1.5266	2.2335	2.2283	1.3603	0.784	2.0821	3.8301	3.3877	2.2173	13.6216	0.8711	2.6976	060919	AAS1015	060915	Normal	Homogeneous	Homogeneous	Normal	Normal	0		0		0	060719
At3g16785	Col-0	SALK_083090	060623	060912	P14309	RL04399		F10128	56.1	3.05	061017	molpercent	4.3138	1.0184	6.1006	11.1358	0.0273	0.5612	1.8029	36.6528	2.737	0.1053	0.0817	1.2235	1.8348	2.0003	1.2449	0.7961	1.7664	3.8781	3.7367	2.1705	13.3683	0.8457	2.5981	060919	AAS1015	060915	Normal	Homogeneous	Homogeneous	Normal	Normal	0		0		0	060719
At4g19660	Col-0	SALK_098460	060623	060912	P14310	RL04400		F10128	57.2	3.41	061017	molpercent	4.5903	1.1769	6.7567	9.9682	0.0239	0.3606	1.4717	35.6163	3.4353	0.0887	0.0705	1.1694	1.8823	2.1697	1.2949	0.8697	2.3527	4.4162	3.776	2.0937	12.7596	0.9509	2.7058	060919	AAS1015	060915	Normal	Homogeneous	Homogeneous	Normal	Normal	0		0		0	060719
At5g15280	Col-0	SALK_053947	060623	060912	P14311	RL04393		F10128	56.4	3.45	061017	molpercent	4.6578	1.1562	6.4681	10.6557	0.0403	0.2887	2.0139	37.5444	3.7121	0.0874	0.0809	1.2925	2.0609	1.9312	1.3109	0.8136	2.402	2.8295	4.0267	2.1179	10.7317	0.9442	2.8333	060919	AAS1015	060915	Normal	Homogeneous	Homogeneous	Normal	Normal	0		0		0	060719
At1g27690	Col-0	SALK_072667	060623	060912	P14312	RL04394		F10128	57.5	3.24	061017	molpercent	4.6678	1.039	6.3168	9.7873	0.0406	0.4203	3.1225	33.3307	3.1729	0.108	0.0642	1.3427	1.996	1.8674	1.21	0.7045	1.7666	5.6881	3.6241	1.909	14.3233	0.8147	2.6835	060919	AAS1015	060915	Normal	Homogeneous	Homogeneous	Normal	Normal	0		0		0	060719
At1g63680	Col-0	SALK_080437	060623	060912	P14313	RL04395		F10128	56.3	3.57	061017	molpercent	3.5277	1.1956	7.3661	8.778	0.0297	0.3925	1.9418	41.0672	3.4629	0.0869	0.0683	1.2076	1.7829	1.9585	1.1774	0.8367	2.2337	2.9365	3.5744	2.7682	10.1924	0.8071	2.6077	060919	AAS1015	060915	Normal	Homogeneous	Homogeneous	Normal	Normal	0		0		0	060719
At1g42960	Col-0	SALK_098367	060623	060912	P14314	RL04396		F10128	56	3.35	061017	molpercent	4.9647	1.1168	6.0755	9.8943	0.0257	0.7035	2.8998	33.707	2.81	0.1525	0.0858	1.2288	2.3955	2.5968	1.5771	0.7534	2.4263	7.407	3.9175	1.9338	9.3808	0.9118	3.0356	060919	AAS1015	060915	Normal	Homogeneous	Homogeneous	Normal	Normal	0		0		0	060719
At5g04610	Col-0	SALK_075496	060623	060912	P14319	RL04433		F10128	55.7	3.32	061017	molpercent	5.6856	0.8501	7.0729	9.2795	0.016	0.5309	2.2795	38.3575	3.4099	0.1024	0.0742	1.0016	1.8413	2.246	1.1642	0.7585	2.3211	3.1415	3.4994	2.3037	10.6814	0.8243	2.5585	060919	AAS1015	060915	Normal	Homogeneous	Homogeneous	Normal	Normal	0		0		0	060719
At3g20350	Col-0	SALK_093646	060623	060912	P14320	RL04427		F10128	54	2.85	061017	molpercent	4.9261	1.0204	5.6046	9.8889	0.0154	0.4347	1.8232	33.6975	2.9667	0.1125	0.0698	1.083	1.8664	2.2029	1.3379	0.8254	2.3701	4.8862	3.6291	1.8402	16.1363	0.8483	2.4144	060919	AAS1015	060915	Normal	Homogeneous	Homogeneous	Normal	Normal	0		0		0	060719
At5g22800	Col-0	SALK_100540	060623	060912	P14321	RL04429		F10128	56	3.23	061017	molpercent	4.9363	1.0364	7.389	8.7418	0.029	0.4421	1.6172	37.6176	2.9903	0.1046	0.1188	1.0722	1.9151	2.0418	1.3289	0.8676	2.4872	2.6034	3.6327	2.2905	13.269	0.934	2.5346	060919	AAS1015	060915	Normal	Homogeneous	Homogeneous	Normal	Normal	0		0		0	060719
At1g32190	Col-0	SALK_060122	060623	060912	P14322	RL04388		F10128	57.2	4.24	061017	molpercent	4.6587	3.5641	7.8547	7.4949	0.0408	0.2162	1.8678	26.1425	2.5005	0.0928	0.0597	2.6179	2.8465	2.3196	2.1232	0.7492	1.9911	1.7868	2.7338	1.7941	21.1671	1.087	4.2912	060919	AAS1015	060915	Normal	Heterogeneous	Heterogeneous	Darker than Normal	Normal	1	Aborted	0		0	060719
At5g07780	Col-0	SALK_074606	060623	060912	P14323	RL04387		F10128	55.7	3.29	061017	molpercent	4.2255	1.0417	5.9999	9.587	0.0438	0.403	2.0389	39.9671	3.5508	0.1061	0.1136	1.2863	2.0711	1.8132	1.0908	0.6307	1.9504	2.6254	3.663	2.4931	11.6806	0.8358	2.7823	060919	AAS1015	060915	Normal	Homogeneous	Homogeneous	Normal	Normal	0		0		0	060719
At2g34170	Col-0	SALK_091903	060623	060912	P14324	RL04386		F10128	55.3	3.21	061017	molpercent	5.307	1.1196	6.9572	9.9175	0.0394	0.5833	2.4065	36.6322	3.051	0.1054	0.0956	1.252	1.804	1.8999	1.2701	0.6975	1.9491	3.956	3.6156	2.5466	11.3146	0.8807	2.5993	060919	AAS1015	060915	Normal	Homogeneous	Homogeneous	Normal	Normal	0		0		0	060719
At1g72890	Col-0	SALK_099669	060623	060912	P14325	RL04385		F10128	55.7	3.1	061017	molpercent	4.2908	1.1444	5.6947	9.4691	0.0333	0.4332	1.3161	31.5699	2.5165	0.1109	0.0856	1.3989	1.638	1.4486	0.9919	0.5941	1.592	14.3315	3.5994	1.6353	12.8208	0.7498	2.5351	060919	AAS1015	060915	Normal	Homogeneous	Homogeneous	Normal	Normal	0		0		0	060719
At3g13800	Col-0	SALK_057415	060623	060912	P14326	RL04392		F10128	56.2	3.26	061017	molpercent	4.7899	1.1421	6.8904	10.4104	0.0335	0.3859	1.5022	35.5686	2.975	0.0851	0.111	1.4064	1.7671	1.6287	1.1201	0.7332	1.8746	3.256	3.6707	1.8218	15.3508	0.9114	2.5651	060919	AAS1015	060915	Normal	Homogeneous	Homogeneous	Normal	Normal	0		0		0	060719
At5g01760	Col-0	SALK_072718	060623	060912	P14327	RL04391		F10128	57	3.27	061017	molpercent	4.4102	1.1093	6.8225	10.1441	0.0424	0.3402	1.4195	37.0192	2.8699	0.0926	0.0843	1.3567	1.7873	1.6235	1.0157	0.711	1.8955	3.3669	3.5362	1.7185	15.1985	0.9187	2.5173	060919	AAS1015	060915	Normal	Homogeneous	Homogeneous	Normal	Normal	0		0		0	060719
At1g62760	Col-0	SALK_084836	060623	060912	P14328	RL04390		F10128	57.1	3.32	061017	molpercent	4.3919	1.219	6.6835	8.6234	0.0252	0.5818	2.4819	39.7408	2.7318	0.0966	0.0799	1.2154	1.787	1.8446	1.223	0.7699	1.9378	3.9094	3.2079	2.5508	11.3996	0.8561	2.6427	060919	AAS1015	060915	Normal	Homogeneous	Homogeneous	Normal	Normal	0		0		0	060719
At3g10070	Col-0	SALK_099569	060623	060912	P14329	RL04389		F10128	55.4	3.21	061017	molpercent	3.9984	1.2621	6.7598	9.875	0.0384	0.4855	2.5311	37.2034	3.4951	0.1004	0.0748	1.5189	2.2258	1.9534	1.4742	0.6506	2.0638	3.8132	3.9474	2.3178	10.3724	0.8643	2.9742	060919	AAS1015	060915	Normal	Homogeneous	Homogeneous	Normal	Normal	0		0		0	060719
At5g12930	Col-0	SALK_120789	060623	060912	P14077	RL04375		F10129	57.5	3.11	061017	molpercent	3.9414	0.7768	5.4998	10.7895	0.0324	0.4393	1.8838	39.0389	3.4893	0.1006	0.0242	0.9562	1.4383	1.2043	0.9857	0.5663	1.7036	2.702	3.3156	2.1125	16.0308	0.6906	2.2782	060919	AAS1015	060915	Normal	Homogeneous	Homogeneous	Normal	Normal	0		0		0	060719
At4g23650	Col-0	SALK_107620	060623	060912	P14078	RL04376		F10129	59	3.08	061017	molpercent	4.7457	0.9085	5.5949	10.2282	0.0333	0.4509	1.6719	40.3333	2.978	0.1202	0.123	1.1486	1.3827	1.4405	1.0989	0.5693	1.6141	4.3205	3.3235	1.9683	13.0296	0.7316	2.1845	060919	AAS1015	060915	Normal	Homogeneous	Homogeneous	Normal	Normal	0		0		0	060719
At1g05805	Col-0	SALK_106364	060623	060912	P14079	RL04381		F10129	59.4	3.24	061017	molpercent	4.3935	0.9201	5.2855	10.8926	0.0426	0.2593	1.5018	38.1043	2.9756	0.1094	0.1031	1.4557	1.5073	1.4058	1.1085	0.6216	1.7041	2.9905	3.2506	2.2491	16.2067	0.6724	2.2399	060919	AAS1015	060915	Normal	Homogeneous	Homogeneous	Normal	Normal	0		0		0	060719
At4g35130	Col-0	SALK_118555	060623	060912	P14080	RL04382		F10129	58.8	3.25	061017	molpercent	4.3515	0.9121	5.5688	10.0043	0.0508	0.3211	1.4542	38.4697	3.1686	0.0979	0.1108	1.067	1.4244	1.4028	1.1725	0.6264	1.8026	3.0426	3.3601	2.3857	16.0762	0.7966	2.3334	060919	AAS1015	060915	Normal	Homogeneous	Homogeneous	Normal	Normal	0		0		0	060719
At3g17690	Col-0	SALK_129200	060623	060912	P14081	RL04383		F10129	58	3.11	061017	molpercent	4.0978	1.1129	6.1313	9.8678	0.0757	0.2669	1.028	39.9251	4.0966	0.0825	0.311	2.5851	1.5863	1.3074	1.0092	0.922	1.9986	4.1294	4.0482	2.5929	9.4049	0.8519	2.5686	060919	AAS1015	060915	Normal	Homogeneous	Homogeneous	Normal	Normal	0		0		0	060719
At1g63750	Col-0	SALK_147533	060623	060912	P14082	RL04384		F10129	57.7	2.99	061017	molpercent	5.3741	0.9224	5.2856	9.6904	0.027	0.537	2.7012	34.0708	3.2689	0.1261	0.0977	1.0224	1.7061	1.7245	1.4261	0.4618	1.6503	6.248	3.7229	2.6664	13.9377	0.7301	2.6027	060919	AAS1015	060915	Normal	Homogeneous	Homogeneous	Normal	Normal	0		0		0	060719
At3g11170	Col-0	SALK_147096	060623	060912	P14083	RL04380		F10129	56.7	2.91	061017	molpercent	5.1648	1.0399	5.3685	10.2442	0.0392	0.3448	1.6975	38.1332	3.8383	0.0831	0.0907	1.3962	1.7282	1.6108	1.1523	0.5127	1.6787	3.1478	3.7146	2.3482	13.421	0.647	2.5982	060919	AAS1015	060915	Normal	Homogeneous	Homogeneous	Normal	Normal	0		0		0	060719
At3g15840	Col-0	SALK_127399	060623	060912	P14084	RL04379		F10129	55.9	2.93	061017	molpercent	4.1136	1.1436	6.195	11.05	0.0452	0.2111	0.8749	38.7924	3.7874	0.0751	0.0764	1.2451	1.3544	1.1253	0.9627	0.5851	1.6133	2.9706	3.2217	1.6576	16.0369	0.7293	2.1332	060919	AAS1015	060915	Normal	Homogeneous	Homogeneous	Normal	Normal	0		0		0	060719
At1g32240	Col-0	SALK_116307	060623	060912	P14085	RL04378		F10129	55.7	2.87	061017	molpercent	3.1659	0.8097	5.7361	11.4783	0.0383	0.1874	0.9762	37.5948	3.5225	0.0713	0.1122	1.0524	1.5568	1.1659	1.0376	0.5828	1.5227	2.4353	3.018	2.1636	18.622	0.7616	2.3886	060919	AAS1015	060915	Normal	Homogeneous	Homogeneous	Normal	Normal	0		0		0	060719
At1g15690	Col-0	SALK_106153	060623	060912	P14086	RL04377		F10129	60	3.26	061017	molpercent	4.311	1.0859	5.4643	12.0562	0.0394	0.3146	1.7591	39.6837	3.4153	0.1115	0.1173	1.4655	1.672	1.6474	1.2565	0.601	1.626	3.8797	3.8949	2.794	9.3202	0.837	2.6475	060919	AAS1015	060915	Normal	Homogeneous	Homogeneous	Normal	Normal	0		0		0	060719
At4g25450	Col-0	SALK_151551	060623	060912	P14112	RL04421		F10129	56.8	2.93	061017	molpercent	4.2665	0.9445	6.4663	9.7099	0.0187	0.3573	2.0732	32.5654	3.5161	0.101	0.0856	0.9778	1.7458	2.082	1.246	0.8212	2.1164	3.1405	3.1646	1.9631	19.5747	0.784	2.2796	060919	AAS1015	060915	Normal	Homogeneous	Homogeneous	Normal	Normal	0		0		0	060719
At3g55030	Col-0	SALK_148773	060623	060912	P14113	RL04370		F10129	58.9	3.05	061017	molpercent	6.6515	0.873	5.3238	9.2885	0.0282	0.5813	3.1434	35.8325	3.0112	0.1399	0.0665	1.1257	1.6484	1.5967	1.1752	0.4464	1.5879	4.1743	3.6261	2.5757	13.9613	0.748	2.3946	060919	AAS1015	060915	Normal	Homogeneous	Homogeneous	Normal	Normal	0		0		0	060719
At1g75400	Col-0	SALK_137120	060623	060912	P14114	RL04369		F10129	58.1	3.11	061017	molpercent	4.6964	0.799	5.1087	10.0484	0.0316	0.4856	2.9315	37.1272	3.822	0.1083	0.0771	1.1262	1.7146	1.6394	1.2572	0.575	1.6466	3.2795	3.74	2.653	13.7453	0.7715	2.6157	060919	AAS1015	060915	Normal	Homogeneous	Homogeneous	Normal	Normal	0		0		0	060719
At1g35460	Col-0	SALK_121760	060623	060912	P14115	RL04423		F10129	56.8	2.9	061017	molpercent	4.3258	0.9424	5.0977	10.9385	0.0187	0.4341	2.2709	32.59	2.8555	0.1187	0.0747	1.3688	1.9513	2.1799	1.2922	0.7401	1.9835	3.9233	3.5157	2.58	17.4771	0.7878	2.5335	060919	AAS1015	060915	Normal	Homogeneous	Homogeneous	Normal	Normal	0		0		0	060719
At5g36210	Col-0	SALK_109588	060623	060912	P14116	RL04425		F10129	56.6	2.92	061017	molpercent	4.2488	1.0435	5.6432	10.6265	0.0179	0.2242	1.636	32.0223	3.215	0.1	0.0836	1.308	1.9972	2.1802	1.2885	0.9438	2.2607	2.5782	3.3384	2.228	19.2589	0.9593	2.7976	060919	AAS1015	060915	Normal	Homogeneous	Homogeneous	Normal	Normal	0		0		0	060719
At1g22510	Col-0	SALK_107859	060623	060912	P14117	RL04373		F10129	58.1	2.96	061017	molpercent	4.1787	0.8628	5.7784	10.8236	0.0361	0.3449	1.323	38.3133	2.7392	0.0869	0.0761	1.0224	1.5253	1.1773	1.028	0.5207	1.441	4.7689	3.4504	2.1067	15.3894	0.7496	2.2572	060919	AAS1015	060915	Normal	Homogeneous	Homogeneous	Lighter than Normal	Normal	1	Round	0		0	060719
At3g57330	Col-0	SALK_121482	060623	060912	P14118	RL04372		F10129	58.5	2.97	061017	molpercent	4.2889	0.8563	6.5342	9.9596	0.0444	0.4282	1.7055	39.5545	3.8785	0.0938	0.0685	0.9406	1.3767	1.2232	0.9678	0.5364	1.7442	2.8517	3.2877	2.1598	14.4923	0.681	2.326	060919	AAS1015	060915	Normal	Homogeneous	Homogeneous	Normal	Normal	0		0		0	060719
At2g32650	Col-0	SALK_136551	060623	060912	P14119	RL04371		F10129	57.1	2.93	061017	molpercent	4.1841	0.9092	6.2625	9.9969	0.0442	0.4852	1.8708	37.7436	3.5694	0.1105	0.0745	2.2762	1.6157	1.3963	1.1237	0.494	1.5357	4.1432	3.5823	2.1609	13.3271	0.6965	2.3974	060919	AAS1015	060915	Normal	Homogeneous	Homogeneous	Normal	Normal	0		0		0	060719
At1g13930	Col-0	SALK_130097	060623	060912	P14122	RL04374		F10129	55.1	2.84	061017	molpercent	5.2241	0.9152	6.3977	10.3386	0.0302	0.5056	1.9012	36.5168	3.6206	0.1292	0.0961	1.2003	1.4981	1.4861	1.1725	0.5429	1.54	5.3576	3.5637	2.4121	12.5544	0.693	2.3041	060919	AAS1015	060915	Normal	Homogeneous	Homogeneous	Normal	Normal	0		0		0	060719
At4g37670	Col-0	SALK_112320	060623	060912	P14149	RL04432		F10129	57	2.96	061017	molpercent	4.0908	0.7754	5.6902	10.9105	0.0146	0.3837	1.8693	35.235	2.9604	0.1005	0.0777	0.9983	1.9174	2.1087	1.0763	0.7944	2.2785	3.968	3.774	2.0756	15.6939	0.7808	2.426	060919	AAS1015	060915	Normal	Homogeneous	Homogeneous	Normal	Normal	0		0		0	060719
At5g19020	Col-0	SALK_126644	060623	060912	P14150	RL04431		F10129	57	3.02	061017	molpercent	4.083	0.8697	5.4921	10.3668	0.0278	0.326	1.7284	35.2398	3.2921	0.101	0.0528	1.0328	1.8055	2.0521	1.225	0.7763	2.0638	4.0478	3.5596	2.4565	16.1097	0.8261	2.4653	060919	AAS1015	060915	Normal	Homogeneous	Homogeneous	Normal	Normal	0		0		0	060719
At3g01345	Col-0	SALK_141810	060623	060912	P14151	RL04430		F10129	58.3	3.06	061017	molpercent	4.5173	0.8914	5.8135	11.3343	0.0161	0.2235	0.9922	37.1682	3.2183	0.0868	0.0587	0.8877	1.7142	1.7032	1.0009	0.8507	2.1249	2.7938	3.2671	1.7273	16.2747	0.8355	2.4998	060919	AAS1015	060915	Normal	Homogeneous	Homogeneous	Normal	Normal	0		0		0	060719
At4g30210	Col-0	SALK_152766	060623	060912	P14153	RL04420		F10129	57.4	3.29	061017	molpercent	4.3161	0.933	5.5588	10.0818	0.016	0.3249	1.8042	31.7694	2.7659	0.0875	0.0678	1.1584	1.9626	1.9879	1.3455	0.7157	1.8355	3.0694	3.3578	2.0747	21.2165	0.9101	2.6406	060919	AAS1015	060915	Normal	Homogeneous	Homogeneous	Normal	Normal	0		0		0	060719
At4g13050	Col-0	SALK_111046	060623	060912	P14154	RL04426		F10129	56.4	2.9	061017	molpercent	4.6455	0.927	5.9661	10.374	0.0138	0.2851	1.4315	33.1893	2.3139	0.0964	0.1102	1.1384	1.8312	2.0424	1.2105	0.8396	2.214	3.3722	3.4591	1.7883	19.278	0.8609	2.6125	060919	AAS1015	060915	Normal	Homogeneous	Homogeneous	Normal	Normal	0		0		0	060719
At5g13860	Col-0	SALK_122115	060623	060912	P14155	RL04424		F10129	61.2	3.12	061017	molpercent	5.0293	0.8563	5.884	9.8542	0.0219	0.2627	1.5778	31.8733	2.9506	0.0763	0.0919	0.9653	1.7517	2.0696	1.2506	0.7928	1.9925	2.8676	3.632	2.178	20.6857	0.9232	2.4127	060919	AAS1015	060915	Normal	Homogeneous	Homogeneous	Normal	Normal	0		0		0	060719
At5g46070	Col-0	SALK_139144	060623	060912	P14156	RL04419		F10129	58.2	3.05	061017	molpercent	3.5282	0.8997	5.6446	10.2388	0.0133	0.2388	1.2985	37.8357	2.986	0.0911	0.0831	1.2815	1.7008	1.8844	1.152	0.7329	1.9404	2.6717	3.103	2.1702	17.415	0.8017	2.2888	060919	AAS1015	060915	Normal	Homogeneous	Homogeneous	Normal	Normal	0		0		0	060719
At3g15850	Col-0	SALK_126600	060623	060912	P14157	RL04418		F10129	58.1	3.04	061017	molpercent	4.2974	0.8968	5.5938	10.8786	0.0222	0.3376	1.5659	35.8755	3.6184	0.1009	0.0639	1.1298	1.6916	1.8545	1.1956	0.7197	2.0496	4.2931	3.5722	2.2381	14.8724	0.7717	2.3608	060919	AAS1015	060915	Normal	Homogeneous	Homogeneous	Normal	Normal	0		0		0	060719
At5g35170	Col-0	SALK_111774	060623	060912	P14158	RL04417		F10129	59.1	3.12	061017	molpercent	4.0717	0.8944	6.1346	10.7728	0.0204	0.4086	2.136	36.3575	2.9981	0.1128	0.1186	1.0143	1.8082	1.9167	1.0582	0.664	2.0295	3.3612	3.7747	2.6314	14.519	0.7317	2.4657	060919	AAS1015	060915	Normal	Homogeneous	Homogeneous	Normal	Normal	0		0		0	060719
At2g28200	Col-0	SALK_137213	060623	060912	P14159	RL04422		F10129	56.2	2.93	061017	molpercent	5.321	0.8698	5.6474	10.489	0.0136	0.27	1.0453	34.6359	2.8464	0.0789	0.1096	1.1539	1.4328	1.585	1.0574	0.8499	1.856	2.1784	3.2554	2.3522	19.8898	0.8774	2.1851	060919	AAS1015	060915	Normal	Homogeneous	Homogeneous	Normal	Normal	0		0		0	060719
At4g30150	Col-0	SALK_037675	060623	060912	P13885	RL04530		F10130	56.8	3.28	061023	molpercent	4.6516	1.0043	7.1573	9.8625	0.0361	0.1511	0.9505	35.3293	3.0499	0.091	0.0523	1.9777	1.8533	1.9753	1.6362	0.8878	2.4568	1.9206	3.9638	1.9957	15.4029	0.9818	2.6123	060918	AAS1016	060913	Normal	Homogeneous	Homogeneous	Normal	Normal	0		0		0	060719
At1g16160	Col-0	SALK_053466	060623	060912	P13897	RL04516		F10130	55.4	2.87	061023	molpercent	5.6676	0.7269	4.9372	9.052	0.0269	0.896	4.3133	28.5658	5.6621	0.1878	0.1163	1.2362	2.5593	3.625	1.6215	0.571	2.7436	8.31	3.6082	3.546	7.5867	0.8862	3.5544	060918	AAS1016	060913	Normal	Homogeneous	Homogeneous	Normal	Normal	0		0		0	060719
At5g21930	Col-0	SALK_052655	060623	060912	P13915	RL04517		F10130	55.9	2.94	061023	molpercent	5.3976	0.8063	5.9094	10.9093	0.0388	0.3583	1.9418	38.8483	2.7649	0.1266	0.0615	1.2083	1.9478	2.1221	1.492	0.8242	2.3107	3.4389	4.2135	2.7852	8.7961	0.9172	2.7812	060918	AAS1016	060913	Normal	Homogeneous	Homogeneous	Normal	Normal	0		0		0	060719
At3g21600	Col-0	SALK_042795	060623	060912	P14001	RL04522		F10130	58.5	2.99	061023	molpercent	5.1714	1.0596	6.3664	10.7092	0.0266	0.3361	1.7498	32.5084	3.0727	0.098	0.0682	1.9294	2.1344	2.2083	1.7146	0.7704	1.9497	3.8663	4.2788	2.598	13.5262	0.9332	2.9243	060918	AAS1016	060913	Normal	Homogeneous	Homogeneous	Lighter than Normal	Normal	0		0		0	060719
At3g18230	Col-0	SALK_032655	060623	060912	P14012	RL04526		F10130	58.5	2.88	061023	molpercent	5.5976	0.8917	5.696	12.0018	0.036	0.2812	1.254	35.7118	3.6056	0.0956	0.0565	1.1695	1.6989	2.0414	1.4368	0.795	2.0325	3.0233	3.7346	2.5431	12.7149	0.9029	2.6792	060918	AAS1016	060913	Normal	Homogeneous	Homogeneous	Normal	Normal	0		0		0	060719
At5g01020	Col-0	SALK_044339	060623	060912	P14025	RL04521		F10130	56.6	3.25	061023	molpercent	5.676	1.136	7.7702	10.1935	0.0305	0.378	2.5444	33.9811	3.4147	0.1241	0.0889	1.45	2.4587	2.8168	2.1264	0.7929	2.2811	3.5524	4.8857	2.9727	7.107	0.9029	3.3159	060918	AAS1016	060913	Normal	Homogeneous	Homogeneous	Normal	Normal	0		0		0	060719
At3g02660	Col-0	SALK_045570	060623	060912	P14037	RL04520		F10130	55.9	3	061023	molpercent	4.8664	0.8506	6.7577	10.3631	0.019	0.3264	1.9279	38.5924	3.3083	0.1286	0.0761	1.2544	1.6494	1.7954	1.2862	0.6607	2.0539	3.7457	3.6347	2.0286	11.4937	0.8044	2.3762	060918	AAS1016	060913	Normal	Homogeneous	Homogeneous	Normal	Normal	0		0		0	060719
At2g28540	Col-0	SALK_033197	060623	060912	P14049	RL04527		F10130	56.6	2.93	061023	molpercent	5.4713	0.7632	6.2962	10.4077	0.0091	0.3961	2.0472	35.7577	2.8873	0.1323	0.0866	1.0616	1.6164	2.0024	1.4061	0.6881	1.8998	3.4576	3.8872	2.7084	13.6333	0.8146	2.5695	060918	AAS1016	060913	Normal	Homogeneous	Homogeneous	Normal	Normal	0		0		0	060719
At3g11040	Col-0	SALK_034105	060623	060912	P14061	RL04528		F10130	56	2.77	061023	molpercent	5.7358	0.6414	5.1469	9.8881	0.0185	0.5399	2.4263	35.5077	2.6266	0.1749	0.1183	1.1508	1.9278	2.4979	1.7183	0.668	2.2098	4.2798	3.9529	2.7517	12.6039	0.8272	2.5877	060918	AAS1016	060913	Normal	Homogeneous	Homogeneous	Normal	Normal	0		0		0	060719
At3g55640	Col-0	SALK_037402	060623	060912	P14074	RL04529		F10130	54.9	2.75	070507	molpercent	4.7495	0.8004	6.0088	11.4549	0.0213	0.288	1.6737	37.0058	3.6235	0.1123	0.0849	1.1607	1.7774	2.1214	1.3365	0.8588	2.2003	2.9325	3.7701	2.4507	12.3251	0.8867	2.3567	060918	AAS1016	060913	Normal	Homogeneous	Homogeneous	Normal	Normal	0		0		0	060719
At2g15740	Col-0	SALK_012323	060623	060912	P14087	RL04538		F10130	56.7	2.96	061023	molpercent	5.1509	1.06	6.0071	12.8025	0.0314	0.3008	1.5579	36.5624	2.9266	0.114	0.0951	1.3974	1.8384	1.7743	1.4301	0.7012	1.8556	3.4011	4.0337	2.2485	11.3585	0.831	2.5213	060918	AAS1016	060913	Normal	Homogeneous	Homogeneous	Normal	Normal	0		0		0	060719
At2g15740	Col-0	SALK_012323	060623	060912	P14099	RL04537		F10130	58	2.89	061023	molpercent	4.8951	0.6828	4.889	10.62	0.0252	0.4564	1.8625	29.8889	2.3372	0.1684	0.106	2.3924	1.7298	2.1893	1.4427	0.616	2.1144	16.3523	4.055	2.8574	7.0083	0.6866	2.6245	060918	AAS1016	060913	Normal	Homogeneous	Homogeneous	Normal	Normal	0		0		0	060719
At5g48460	Col-0	SALK_019403	060623	060912	P14111	RL04536		F10130	57.3	2.96	061023	molpercent	5.7003	0.92	5.9443	11.1441	0.0286	0.44	2.0627	37.196	3.7434	0.1117	0.0845	1.113	1.8268	2.1983	1.5808	0.719	2.0328	3.1091	4.0586	2.5397	9.8794	0.8517	2.7151	060918	AAS1016	060913	Normal	Homogeneous	Homogeneous	Normal	Normal	0		0		0	060719
At1g25560	Col-0	SALK_029626	060623	060912	P14123	RL04524		F10130	57	2.91	061023	molpercent	4.4046	0.7969	5.0441	11.0351	0.0415	0.2008	0.8823	32.243	2.957	0.072	0.0774	1.3471	1.5888	1.737	1.2791	0.8309	1.9333	4.0265	3.2917	2.3177	20.5302	0.9165	2.4465	060918	AAS1016	060913	Normal	Homogeneous	Homogeneous	Normal	Normal	0		0		0	060719
At5g08415	Col-0	SALK_030869	060623	060912	P14135	RL04525		F10130	57	3.14	061023	molpercent	4.5862	0.9524	5.9246	11.2449	0.0358	0.3229	2.5526	39.2536	3.825	0.1424	0.1002	1.2662	2.006	2.3792	1.6581	0.7887	2.319	3.7564	4.313	2.7949	6.0907	0.9188	2.7683	060918	AAS1016	060913	Normal	Homogeneous	Homogeneous	Normal	Normal	0		0		0	060719
At3g20150	Col-0	SALK_039654	060623	060912	P14136	RL04523		F10130	56.3	3.16	061023	molpercent	5.4745	0.8433	6.0431	12.2683	0.0346	0.3774	1.3176	38.8124	2.8516	0.1102	0.1086	1.1228	1.9538	1.9644	1.3052	0.8427	2.1395	3.4758	4.3237	2.6218	8.1565	0.9066	2.9457	060918	AAS1016	060913	Normal	Homogeneous	Homogeneous	Normal	Normal	0		0		0	060719
At1g62130	Col-0	SALK_020951	060623	060912	P14172	RL04535		F10130	57.7	2.84	061023	molpercent	5.1675	0.717	5.6891	11.1827	0.0345	0.3081	1.3346	37.2273	3.5164	0.0965	0.0907	1.0071	1.7582	2.0223	1.4334	0.8167	2.3472	2.9641	3.7282	2.3023	12.6136	0.8863	2.7562	060918	AAS1016	060913	Normal	Homogeneous	Homogeneous	Normal	Normal	0		0		0	060719
At3g02030	Col-0	SALK_021205	060623	060912	P14184	RL04534		F10130	54.4	2.78	061023	molpercent	5.441	0.8694	5.9418	11.6177	0.0265	0.4017	1.7589	35.7891	3.4243	0.1103	0.0807	1.3007	1.7973	2.207	1.3675	0.7893	2.1732	2.6756	4.1775	2.4597	11.9248	0.9396	2.7264	060918	AAS1016	060913	Normal	Homogeneous	Homogeneous	Normal	Normal	0		0		0	060719
At3g50240	Col-0	SALK_022231	060623	060912	P14196	RL04533		F10130	57.9	2.79	061023	molpercent	5.2551	0.8211	5.6375	11.2259	0.0219	0.3736	1.8954	34.954	2.5472	0.1183	0.0685	1.0887	1.9156	2.2708	1.3532	0.7677	2.2376	3.9253	4.1856	2.3565	13.325	0.8958	2.7596	060918	AAS1016	060913	Normal	Homogeneous	Homogeneous	Normal	Normal	0		0		0	060719
At3g11950	Col-0	SALK_024357	060623	060912	P14208	RL04532		F10130	55.4	2.74	061023	molpercent	5.2983	0.7696	6.0822	11.2638	0.0168	0.4019	2.1061	32.781	2.976	0.1395	0.0854	1.0748	1.7503	2.2149	1.3521	0.8181	2.2706	3.6361	4.59	2.6493	14.3207	0.8794	2.5231	060918	AAS1016	060913	Normal	Homogeneous	Homogeneous	Normal	Normal	0		0		0	060719
At1g51560	Col-0	SALK_025420	060623	060912	P14220	RL04531		F10130	58.8	2.87	061023	molpercent	6.1624	0.9087	5.3378	11.8487	0.0279	0.5973	2.6449	31.2882	2.8956	0.1939	0.102	1.3157	1.9333	2.1945	1.4718	0.6684	2.0807	5.6126	4.5334	2.2897	12.5035	0.7273	2.6616	060918	AAS1016	060913	Normal	Homogeneous	Homogeneous	Normal	Normal	0		0		0	060719
At3g48320	Col-0	SALK_048771	060623	060912	P14232	RL04519		F10130	56.7	2.95	061023	molpercent	6.1174	0.7621	6.2474	11.0186	0.0343	0.3969	1.33	36.4066	2.4632	0.1137	0.1063	0.9493	1.5522	1.7619	1.2589	0.7603	2.0788	2.4862	3.8246	2.7272	14.5237	0.7777	2.3028	060918	AAS1016	060913	Normal	Homogeneous	Homogeneous	Normal	Normal	0		0		0	060719
At3g57670	Col-0	SALK_049220	060623	060912	P14244	RL04518		F10130	55.2	2.98	061023	molpercent	4.4741	0.7618	7.535	10.6753	0.026	0.2106	1.3832	35.7627	2.5392	0.0896	0.044	0.9943	1.3637	1.4312	1.0347	0.7381	1.8335	2.3642	3.3548	2.0819	18.5542	0.7909	1.9573	060918	AAS1016	060913	Normal	Homogeneous	Homogeneous	Normal	Normal	0		0		0	060719
At3g14540	Col-0	SALK_000099	060623	060912	P14246	RL04539		F10130	57.2	2.89	061023	molpercent	4.9911	1.0167	6.4813	9.5775	0.0267	0.2671	1.1951	39.8137	3.2474	0.0828	0.0749	1.1815	1.5244	1.4376	1.1926	0.6914	1.7352	2.4973	3.5071	1.8991	14.6755	0.7807	2.1032	060918	AAS1016	060913	Normal	Homogeneous	Homogeneous	Normal	Normal	0		0		0	060719
At2g22460	Col-0	SALK_003443	060623	060912	P14258	RL04540		F10130	56	3.63	061023	molpercent	3.4387	1.1921	6.7875	11.3834	0.0226	0.4945	1.0501	26.9537	4.1451	0.1396	0.1385	2.7073	2.2186	2.2248	1.6631	0.5406	2.1616	16.1526	3.3618	2.2897	6.5522	0.7827	3.5993	060918	AAS1016	060913	Normal	Homogeneous	Homogeneous	Lighter than Normal	Normal	0		0		0	060719
At5g14060	Col-0	SALK_003685	060623	060912	P14270	RL04541		F10130	54.7	2.67	061023	molpercent	5.3761	1.0323	6.6955	12.9333	0.0327	0.3579	1.3591	35.2496	3.0596	0.103	0.1041	1.147	1.7751	1.8845	1.386	0.8142	2.016	3.4101	3.8774	2.7352	11.0748	0.9168	2.6598	060918	AAS1016	060913	Normal	Homogeneous	Homogeneous	Normal	Normal	0		0		0	060719
At3g16950	Col-0	SALK_003718	060623	060912	P14282	RL04542		F10130	56.6	3.76	061023	molpercent	4.9587	2.0664	9.3245	8.6076	0.0233	0.3678	1.6432	27.9591	3.5846	0.2974	0.0804	1.9336	2.2114	2.108	1.7098	0.9502	2.4164	4.5128	5.2761	2.0637	13.3847	1.0701	3.4502	060918	AAS1016	060913	Normal	Homogeneous	Homogeneous	Normal	Normal	0		0		0	060719
At4g11910	Col-0	SALK_003830	060623	060912	P14295	RL04543		F10130	56.4	2.79	061023	molpercent	5.5709	0.9186	5.923	10.1508	0.0299	0.4694	1.3593	35.2727	2.1659	0.1178	0.0821	1.291	1.7392	1.7366	1.4248	0.6631	2.0116	4.2459	3.927	2.2956	15.2993	0.8279	2.4776	060918	AAS1016	060913	Normal	Homogeneous	Homogeneous	Normal	Normal	0		0		0	060719
At3g13150	Col-0	SALK_008117	060623	060912	P14318	RL04544		F10130	56.7	2.79	061023	molpercent	5.6931	0.8009	6.0761	11.1356	0.0157	0.6246	2.0667	33.0889	3.2352	0.1596	0.099	1.4283	1.7026	1.8902	1.4852	0.6056	1.9123	5.4701	3.9841	2.2763	13.0475	0.7542	2.4482	060918	AAS1016	060913	Normal	Homogeneous	Homogeneous	Normal	Normal	0		0		0	060719
At3g12010	Col-0	SALK_012278	060623	060912	P14330	RL04545		F10130	56.4	2.77	061023	molpercent	5.4989	0.9144	5.4033	12.6083	0.0209	0.4723	1.5363	34.0076	2.2754	0.1403	0.0942	1.3189	1.6637	1.9758	1.3555	0.7518	1.926	4.8852	3.775	2.1697	13.8082	0.8724	2.526	060918	AAS1016	060913	Normal	Homogeneous	Homogeneous	Normal	Normal	0		0		0	060719
At1g18500	Col-0	SALK_101771	060623	060912	P13820	RL04486		F10131	56.2	3.15	061023	molpercent	4.9295	1.121	6.8503	9.3588	0.0198	0.2281	1.3694	38.9807	3.1877	0.0897	0.1139	1.2672	1.7009	1.8523	1.242	0.9916	2.4629	2.1351	4.2878	2.3035	8.2274	0.8977	6.3828	060918	AAS1016	060913	Smaller than normal	Homogeneous	Homogeneous	Normal	Normal	1	Round	0		0	060719
At4g19660	Col-0	SALK_098460	060623	060912	P13879	RL04491		F10131	57.5	3.58	061023	molpercent	5.3832	1.3554	7.4655	12.3362	0.025	0.2311	1.1573	36.7827	1.9589	0.0851	0.0992	1.3641	2.1246	2.0294	1.7295	1.0283	2.5467	2.5219	3.6819	2.5175	9.5605	0.9651	3.0509	060918	AAS1016	060913	Normal	Homogeneous	Homogeneous	Normal	Normal	0		0		0	060719
At3g10070	Col-0	SALK_099569	060623	060912	P13880	RL04490		F10131	56.4	3.1	061023	molpercent	4.2648	1.0098	6.3253	12.6943	0.0216	0.2319	1.2834	36.5459	3.1371	0.0869	0.0782	1.2721	1.8554	1.5403	1.3189	0.7554	2.0699	2.6812	3.8833	2.0997	13.3217	0.8397	2.6832	060918	AAS1016	060913	Normal	Homogeneous	Homogeneous	Lighter than Normal	Normal	0		0		0	060719
At1g72890	Col-0	SALK_099669	060623	060912	P13881	RL04489		F10131	56.6	3.08	061023	molpercent	4.782	1.0127	6.0345	12.1707	0.0279	0.3933	1.4737	38.2284	2.9879	0.1076	0.1246	1.09	1.6696	1.59	1.2598	0.6618	2.0105	2.7353	3.5663	2.2402	12.4573	0.8398	2.5362	060918	AAS1016	060913	Normal	Homogeneous	Homogeneous	Normal	Normal	0		0		0	060719
At4g37840	Col-0	SALK_100981	060623	060912	P13883	RL04488		F10131	59	3.08	061023	molpercent	4.8899	0.9458	5.5782	9.3964	0.0273	0.297	1.3018	38.009	2.7771	0.0968	0.0807	1.1319	1.7194	1.8137	1.4074	0.8191	2.1385	2.6624	3.1957	2.6136	15.6596	0.9363	2.5025	060918	AAS1016	060913	Normal	Homogeneous	Homogeneous	Normal	Normal	0		0		0	060719
At5g35560	Col-0	SALK_101752	060623	060912	P13884	RL04487		F10131	57.7	3.12	061023	molpercent	4.8072	1.0097	4.9599	9.0827	0.0324	0.4913	2.5271	28.9715	2.6103	0.1199	0.1153	2.3802	2.0753	1.9809	1.3283	0.6194	2.229	12.5837	3.3986	2.2001	12.8591	0.8076	2.8103	060918	AAS1016	060913	Normal	Homogeneous	Homogeneous	Normal	Normal	0		0		0	060719
At1g42960	Col-0	SALK_098367	060623	060912	P14050	RL04492		F10131	57.6	3.27	061023	molpercent	4.868	1.1083	5.9141	11.6707	0.0339	0.2964	1.3852	34.4457	2.8922	0.0989	0.0678	1.3761	1.9914	1.9411	1.5742	0.9501	2.2419	3.0208	3.9851	2.2915	14.2541	0.9637	2.6289	060918	AAS1016	060913	Normal	Homogeneous	Homogeneous	Normal	Normal	0		0		0	060719
At1g63680	Col-0	SALK_080437	060623	060912	P14051	RL04493		F10131	57.6	3.03	061023	molpercent	4.5624	1.008	5.207	9.5852	0.0331	0.3731	1.0865	30.4079	3.0052	0.0829	0.0834	1.6783	1.9797	1.6739	1.6111	0.7938	2.1935	5.4685	3.7992	2.1349	19.4985	1.0279	2.7059	060918	AAS1016	060913	Normal	Homogeneous	Homogeneous	Normal	Normal	0		0		0	060719
At3g16785	Col-0	SALK_083090	060623	060912	P14052	RL04494		F10131	58.1	3.11	061023	molpercent	4.936	1.104	6.7101	11.4292	0.028	0.2932	1.2635	33.1837	3.0207	0.1121	0.0639	1.2497	1.7164	1.6312	1.3749	0.8181	1.9925	2.5166	3.6676	2.0358	17.7149	0.8795	2.2586	060918	AAS1016	060913	Normal	Homogeneous	Homogeneous	Normal	Normal	0		0		0	060719
At1g62760	Col-0	SALK_084836	060623	060912	P14053	RL04495		F10131	63	3.35	061023	molpercent	4.2153	1.1367	7.4413	10.6382	0.0455	0.2736	1.1975	38.9967	3.3595	0.0889	0.0903	1.1945	1.5437	1.4319	1.3026	0.7568	1.9468	2.1092	3.4845	2.8099	12.8334	0.8092	2.294	060918	AAS1016	060913	Normal	Homogeneous	Homogeneous	Normal	Normal	0		0		0	060719
At2g34170	Col-0	SALK_091903	060623	060912	P14054	RL04496		F10131	59.2	3.09	061023	molpercent	5.087	0.9809	5.8663	12.5423	0.0286	0.2513	0.9364	34.9526	3.2537	0.0885	0.0552	1.2097	1.728	1.5605	1.3277	0.7723	2.0073	3.9443	3.6286	2.2889	14.111	0.8514	2.5274	060918	AAS1016	060913	Normal	Homogeneous	Homogeneous	Normal	Normal	0		0		0	060719
At3g20350	Col-0	SALK_093646	060623	060912	P14055	RL04497		F10131	57.5	3.3	061023	molpercent	5.587	1.0923	5.308	8.8263	0.0279	0.6944	2.474	33.5069	3.1281	0.1215	0.1274	1.2826	2.1065	2.1355	1.3646	0.7397	2.3585	4.8313	3.8323	2.7526	13.8664	0.8824	2.954	060918	AAS1016	060913	Normal	Homogeneous	Homogeneous	Normal	Normal	0		0		0	060719
At4g27060	Col-0	SALK_094291	060623	060912	P14056	RL04498		F10131	56.8	3.29	061023	molpercent	6.1114	1.4294	6.2942	7.1188	0.0266	0.4503	5.1857	31.5357	2.7703	0.1063	0.0622	1.6427	3.9042	4.6311	2.0198	0.6833	2.6442	2.7601	3.7799	3.1755	7.8865	0.9072	4.8748	060918	AAS1016	060913	Normal	Homogeneous	Homogeneous	Normal	Normal	0		0		0	060719
At5g04970	Col-0	SALK_094562	060623	060912	P14057	RL04499		F10131	60.3	3.24	061023	molpercent	4.9135	0.9113	5.4949	8.7204	0.0367	0.5057	1.8928	34.2021	2.9453	0.1253	0.1085	1.2387	1.7064	2.0817	1.3819	0.7294	1.9677	10.1108	3.359	2.665	11.6792	0.835	2.3888	060918	AAS1016	060913	Normal	Homogeneous	Homogeneous	Normal	Normal	0		0		0	060719
At3g20040	Col-0	SALK_098180	060623	060912	P14058	RL04500		F10131	57	3.02	061023	molpercent	4.5368	0.91	5.8637	10.3149	0.0257	0.3195	1.5021	38.4499	3.063	0.1101	0.0724	1.5573	1.574	1.8932	1.2925	0.7469	2.0529	2.9466	3.6353	2.3025	13.4545	0.8464	2.5297	060918	AAS1016	060913	Normal	Homogeneous	Homogeneous	Normal	Normal	0		0		0	060719
At5g52020	Col-0	SALK_080153	060623	060912	P14059	RL04501		F10131	57.8	3.18	061023	molpercent	4.6067	0.7682	7.1366	9.5131	0.0278	0.4878	2.5788	34.2225	2.724	0.1257	0.0557	1.1258	1.8102	2.1115	1.344	0.7335	2.1094	2.6953	3.5071	2.1375	16.942	0.8491	2.3876	060918	AAS1016	060913	Normal	Homogeneous	Homogeneous	Normal	Normal	0		0		0	060719
At5g50390	Col-0	SALK_076606	060623	060912	P14060	RL04502		F10131	57.5	3.14	061023	molpercent	5.3778	0.8582	5.557	9.9041	0.0297	0.5273	2.3484	38.3349	3.1839	0.1204	0.1006	1.2458	1.8041	2.1256	1.4407	0.7325	1.9981	4.8256	3.5555	2.3802	10.1997	0.8082	2.5417	060918	AAS1016	060913	Normal	Homogeneous	Homogeneous	Normal	Normal	0		0		0	060719
At3g43700	Col-0	SALK_060136	060623	060912	P14197	RL04512		F10131	57.3	3.08	070507	molpercent	4.399	0.9237	5.4394	10.1912	0.0301	0.2342	1.2238	37.3907	3.1475	0.0933	0.0512	1.2956	1.5504	1.7158	1.3605	0.6818	1.9082	2.4194	3.5362	2.7428	16.4604	0.8662	2.3387	060918	AAS1016	060913	Normal	Homogeneous	Homogeneous	Normal	Normal	0		0		0	060719
At1g32190	Col-0	SALK_060122	060623	060912	P14198	RL04511		F10131	56.3	3.06	061023	molpercent	5.2506	0.8391	6.3322	10.7985	0.0326	0.2643	1.0598	39.288	2.869	0.0943	0.0598	1.0764	1.648	2.1808	1.4781	1.0122	2.3471	2.2871	3.6627	2.068	11.7839	0.9923	2.5753	060918	AAS1016	060913	Normal	Homogeneous	Homogeneous	Normal	Normal	0		0		0	060719
At3g13800	Col-0	SALK_057415	060623	060912	P14199	RL04510		F10131	57.3	3.12	061023	molpercent	4.0749	0.7829	6.381	11.382	0.0364	0.1222	1.0036	35.2433	2.618	0.0628	0.107	1.3997	1.6544	1.7797	1.4611	0.808	2.1368	1.623	3.3618	2.2995	18.284	0.9298	2.4479	060918	AAS1016	060913	Normal	Homogeneous	Homogeneous	Lighter than Normal	Normal	0		0		0	060719
At4g25970	Col-0	SALK_055283	060623	060912	P14200	RL04507		F10131	57.4	3.11	061023	molpercent	4.8066	0.8532	5.6217	10.6313	0.0437	0.253	0.983	32.7283	3.0186	0.0884	0.0896	1.1771	3.9855	4.5083	1.2976	0.6237	2.2333	2.2481	3.5438	1.8312	15.2015	0.7744	3.4581	060918	AAS1016	060913	Normal	Homogeneous	Homogeneous	Normal	Normal	0		0		0	060719
At5g15280	Col-0	SALK_053947	060623	060912	P14202	RL04509		F10131	56	3.06	061023	molpercent	6.1838	1.0022	6.1275	10.8509	0.0458	0.3723	2.0572	33.078	3.3481	0.1051	0.0629	1.6328	2.1218	2.3293	1.616	0.9018	2.3753	2.1951	4.0697	2.6237	12.8835	1.0654	2.9517	060918	AAS1016	060913	Normal	Homogeneous	Homogeneous	Normal	Normal	0		0		0	060719
At1g27690	Col-0	SALK_072667	060623	060912	P14203	RL04508		F10131	55.9	2.95	061023	molpercent	5.7661	0.9778	6.0735	11.3859	0.0404	0.3172	1.7397	37.8566	3.0988	0.0932	0.0648	1.4372	1.9322	2.0858	1.5065	0.807	2.2358	2.7269	3.7474	2.5222	9.9468	0.8737	2.7647	060918	AAS1016	060913	Normal	Homogeneous	Homogeneous	Normal	Normal	0		0		0	060719
At5g01760	Col-0	SALK_072718	060623	060912	P14204	RL04506		F10131	55.7	3.33	061023	molpercent	4.9601	0.8574	6.4853	12.2628	0.0522	0.1843	0.8952	42.3737	3.0771	0.068	0.1073	1.1658	1.6448	1.4473	1.3631	0.7297	2.0876	1.649	3.562	2.58	9.1848	0.853	2.4095	060918	AAS1016	060913	Normal	Homogeneous	Homogeneous	Normal	Normal	0		0		0	060719
At5g07780	Col-0	SALK_074606	060623	060912	P14205	RL04505		F10131	59.7	3.17	061023	molpercent	4.9395	0.8211	6.7765	10.6693	0.0506	0.2589	1.0434	40.2265	3.1741	0.0745	0.0556	1.0757	1.4664	1.576	1.2761	0.6883	1.8348	2.0606	3.7426	2.7442	12.3321	0.8207	2.2923	060918	AAS1016	060913	Normal	Homogeneous	Homogeneous	Normal	Normal	0		0		0	060719
At5g04610	Col-0	SALK_075496	060623	060912	P14206	RL04504		F10131	56.5	3.05	061023	molpercent	4.9119	0.7254	5.256	11.1949	0.0267	0.2804	2.1054	39.8505	3.6937	0.0976	0.0748	0.8798	1.6892	2.0587	1.1591	0.6668	2.0274	2.0634	3.8879	3.077	11.0102	0.8487	2.4146	060918	AAS1016	060913	Normal	Homogeneous	Homogeneous	Normal	Normal	0		0		0	060719
At3g12980	Col-0	SALK_075639	060623	060912	P14207	RL04503		F10131	55.9	2.83	061023	molpercent	4.4943	0.6486	5.2898	10.5041	0.0246	0.2767	1.5637	40.2194	3.3671	0.1032	0.0797	0.8493	1.6195	1.7895	1.2543	0.7229	1.7936	2.1025	3.5189	2.6982	13.8844	0.8253	2.3705	060918	AAS1016	060913	Normal	Homogeneous	Homogeneous	Normal	Normal	0		0		0	060719
At4g12620	Col-0	SALK_068008	060623	060912	P14315	RL04515		F10131	57.1	3.03	061023	molpercent	5.3396	0.7427	6.9797	12.3378	0.0167	0.2984	1.4883	38.8029	3.0327	0.1021	0.0884	1.134	1.738	2.1514	1.5625	0.7777	2.2051	2.7095	3.8485	2.2259	8.925	0.9063	2.5868	060918	AAS1016	060913	Normal	Homogeneous	Homogeneous	Normal	Normal	0		0		0	060719
At5g22270	Col-0	SALK_067396	060623	060912	P14316	RL04514		F10131	56.8	3.01	061023	molpercent	4.8117	0.8008	6.0331	11.1176	0.0412	0.1639	1.0218	40.0982	2.582	0.0783	0.0531	1.2127	1.4216	1.5454	1.3564	0.7998	2.0258	1.8662	3.3671	1.7976	14.7575	0.8065	2.2416	060918	AAS1016	060913	Normal	Homogeneous	Homogeneous	Normal	Normal	0		0		0	060719
At5g35220	Col-0	SALK_061494	060623	060912	P14317	RL04513		F10131	56.4	2.98	061023	molpercent	4.9069	0.7222	6.4567	12.1779	0.0215	0.2423	1.2216	40.9117	2.6356	0.0979	0.0774	0.9295	1.5295	1.5887	1.2362	0.7771	2.0737	2.4509	3.7625	2.5063	10.4769	0.8739	2.3233	060918	AAS1016	060913	Normal	Homogeneous	Homogeneous	Normal	Normal	0		0		0	060719
At4g23650	Col-0	SALK_107620	060623	060912	P13818	RL04468		F10132	58.5	3.29	061023	molpercent	4.5131	0.8783	6.2674	14.4603	0.0319	0.2119	0.843	40.3835	2.7496	0.0745	0.0874	1.086	1.7426	1.2589	1.2762	0.8106	1.9792	1.9111	4.1876	2.404	9.4794	0.7956	2.568	060918	AAS1016	060913	Normal	Homogeneous	Homogeneous	Normal	Normal	0		0		0	060719
At1g22510	Col-0	SALK_107859	060623	060912	P13819	RL04461		F10132	58.9	3.13	061023	molpercent	4.3002	0.9007	5.7815	13.0272	0.0372	0.3333	2.0382	42.4514	3.3696	0.1274	0.0787	0.9527	1.9973	1.7012	1.3815	0.7105	2.0436	2.6966	4.0027	3.4838	5.1087	0.7675	2.7083	060918	AAS1016	060913	Normal	Homogeneous	Homogeneous	Normal	Normal	0		0		0	060719
At1g05805	Col-0	SALK_106364	060623	060912	P13878	RL04460		F10132	60.7	3.28	061023	molpercent	3.9512	0.9348	6.214	12.8646	0.0288	0.1839	1.1134	38.0675	2.9011	0.0738	0.0906	1.1073	1.7766	1.4849	1.3737	0.7396	1.9698	2.0878	3.9619	2.5693	12.9751	0.8483	2.6821	060918	AAS1016	060913	Normal	Homogeneous	Homogeneous	Normal	Normal	0		0		0	060719
At1g14270	Col-0	SALK_147856	060623	060912	P14045	RL04482		F10132	55.4	3.25	061023	molpercent	5.0719	1.2568	6.6313	13.3094	0.03	0.2851	1.1381	34.1626	3.2573	0.0872	0.0616	1.8968	2.0086	1.6378	1.4526	0.8126	2.3453	2.4509	4.175	2.4241	11.9835	0.8845	2.637	060918	AAS1016	060913	Normal	Homogeneous	Homogeneous	Normal	Normal	0		0		0	060719
At3g55030	Col-0	SALK_148773	060623	060912	P14047	RL04483		F10132	57.4	3.14	061023	molpercent	4.926	0.9524	5.7653	12.6453	0.0323	0.4391	1.8317	36.8011	2.5074	0.1068	0.0775	1.0394	1.8563	1.8323	1.3824	0.7073	1.9547	3.0419	3.9039	2.5064	12.1898	0.7707	2.73	060918	AAS1016	060913	Normal	Homogeneous	Homogeneous	Normal	Normal	0		0		0	060719
At4g25450	Col-0	SALK_151551	060623	060912	P14048	RL04484		F10132	58.5	3.24	061023	molpercent	4.5069	0.9775	6.4952	11.8005	0.0195	0.3041	1.5679	37.8929	2.6357	0.0943	0.0797	1.0295	1.7174	1.6565	1.269	0.7805	1.9748	3.046	3.8617	2.3343	12.6717	0.8198	2.4647	060918	AAS1016	060913	Normal	Homogeneous	Homogeneous	Normal	Normal	0		0		0	060719
At1g32240	Col-0	SALK_116307	060623	060912	P14185	RL04466		F10132	59.6	3.17	061023	molpercent	3.9632	0.8821	5.7698	12.6169	0.0271	0.449	1.3101	37.3304	3.704	0.0953	0.0866	1.2098	2.0744	1.7339	1.4465	0.6998	2.0421	2.8426	4.2683	2.5575	11.2785	0.8568	2.7554	060918	AAS1016	060913	Normal	Homogeneous	Homogeneous	Normal	Normal	0		0		0	060719
At3g15840	Col-0	SALK_127399	060623	060912	P14186	RL04474		F10132	58	3.06	061023	molpercent	5.4667	0.9818	5.4246	12.5211	0.0144	0.3933	1.562	31.4898	2.2987	0.1326	0.0625	1.9154	1.7607	1.789	1.3888	0.6053	1.832	3.9563	3.8876	2.6093	16.5153	0.8087	2.5841	060918	AAS1016	060913	Normal	Homogeneous	Homogeneous	Normal	Normal	0		0		0	060719
At3g17690	Col-0	SALK_129200	060623	060912	P14187	RL04475		F10132	58.6	3.29	061023	molpercent	4.6117	1.1104	5.7449	11.7143	0.0409	0.286	1.926	38.3213	3.6878	0.1118	0.3486	3.1794	2.0169	1.8109	1.369	1.206	2.6031	2.2175	5.0696	2.9172	5.7265	0.929	3.0514	060918	AAS1016	060913	Normal	Homogeneous	Homogeneous	Normal	Normal	0		0		0	060719
At2g32650	Col-0	SALK_136551	060623	060912	P14189	RL04477		F10132	56.9	3.18	061023	molpercent	5.8987	1.0063	5.8246	15.1549	0.0329	0.2793	1.321	39.2201	3.6375	0.1165	0.0742	1.053	1.8665	1.7067	1.3401	0.8814	2.1228	2.2362	4.462	2.5196	5.4997	0.8486	2.8974	060918	AAS1016	060913	Normal	Homogeneous	Homogeneous	Normal	Normal	0		0		0	060719
At1g75400	Col-0	SALK_137120	060623	060912	P14190	RL04478		F10132	57.3	3.29	061023	molpercent	4.6488	1.0441	6.0986	14.9044	0.0217	0.2824	1.1141	39.8347	3.5554	0.0844	0.0858	1.0003	1.7408	1.5903	1.4662	0.7983	2.2045	2.1013	4.605	2.9234	6.1449	0.8032	2.9473	060918	AAS1016	060913	Normal	Homogeneous	Homogeneous	Normal	Normal	0		0		0	060719
At2g28200	Col-0	SALK_137213	060623	060912	P14191	RL04479		F10132	58.6	3.21	061023	molpercent	5.1027	1.061	6.2624	11.2954	0.018	0.4743	1.9224	36.479	3.1021	0.1422	0.1465	1.1767	1.8736	1.8352	1.3505	0.7401	2.0944	3.5196	4.2312	2.4356	11.1358	0.8331	2.7681	060918	AAS1016	060913	Normal	Homogeneous	Homogeneous	Normal	Normal	0		0		0	060719
At5g46070	Col-0	SALK_139144	060623	060912	P14192	RL04480		F10132	57.4	3.32	061023	molpercent	4.9948	0.9535	6.2498	12.344	0.0305	0.4197	2.1915	39.5487	3.2131	0.1337	0.0645	1.1034	2.0949	2.0382	1.4159	0.7321	2.1929	3.1061	4.426	2.5822	6.4946	0.8089	2.861	060918	AAS1016	060913	Normal	Homogeneous	Homogeneous	Normal	Normal	0		0		0	060719
At3g01345	Col-0	SALK_141810	060623	060912	P14193	RL04481		F10132	57.8	3.34	061023	molpercent	5.3958	0.976	7.1826	13.1532	0.02	0.4485	2.0134	35.2648	3.1803	0.1162	0.0646	1.1092	1.9034	1.8019	1.3457	0.7782	2.2932	2.7393	4.085	2.5476	9.9197	0.8517	2.8098	060918	AAS1016	060913	Normal	Homogeneous	Homogeneous	Normal	Normal	0		0		0	060719
At4g30210	Col-0	SALK_152766	060623	060912	P14195	RL04485		F10132	56.3	3.51	061023	molpercent	4.1831	1.1435	6.7284	11.7067	0.0202	0.2927	1.2849	36.443	3.3315	0.0959	0.0831	1.4764	2.0425	1.8511	1.6357	0.8309	2.1061	2.7277	3.8649	2.3437	11.8552	1.0092	2.9434	060918	AAS1016	060913	Normal	Homogeneous	Homogeneous	Normal	Normal	0		0		0	060719
At1g15690	Col-0	SALK_106153	060623	060912	P14245	RL04459		F10132	58.4	3.17	061023	molpercent	5.3456	0.9655	5.3713	12.5562	0.0307	0.3926	2.2313	39.4075	3.1839	0.149	0.0866	1.0076	1.9195	1.7684	1.2865	0.614	2.0242	2.9343	3.849	2.6703	8.9113	0.7137	2.581	060918	AAS1016	060913	Normal	Homogeneous	Homogeneous	Normal	Normal	0		0		0	060719
At5g36210	Col-0	SALK_109588	060623	060912	P14294	RL04462		F10132	59.3	3.12	061023	molpercent	5.3338	0.7915	5.9488	13.7534	0.0192	0.3392	1.8119	39.2988	3.2578	0.1335	0.0689	0.9789	1.8031	1.7033	1.2918	0.731	1.8284	2.4309	4.429	2.4892	8.1153	0.8062	2.6358	060918	AAS1016	060913	Normal	Homogeneous	Homogeneous	Normal	Normal	0		0		0	060719
At4g13050	Col-0	SALK_111046	060623	060912	P14296	RL04463		F10132	58.4	3.09	061023	molpercent	4.86	0.9005	5.8524	13.2567	0.0248	0.3761	1.6532	37.7145	3.4803	0.1291	0.0745	0.9501	1.7965	1.5654	1.2489	0.6373	1.8055	3.2225	4.0715	2.7066	10.3063	0.7959	2.5712	060918	AAS1016	060913	Normal	Homogeneous	Homogeneous	Normal	Normal	0		0		0	060719
At5g35170	Col-0	SALK_111774	060623	060912	P14297	RL04464		F10132	58.7	3.38	061023	molpercent	5.2255	0.9422	6.1726	11.812	0.0237	0.4511	1.5714	39.3651	3.0755	0.1171	0.0707	1.3232	1.7646	1.6277	1.1334	0.5973	1.9895	3.4212	3.9995	2.7462	9.2336	0.7875	2.5495	060918	AAS1016	060913	Normal	Homogeneous	Homogeneous	Normal	Normal	0		0		0	060719
At4g37670	Col-0	SALK_112320	060623	060912	P14298	RL04465		F10132	58.2	3.46	061023	molpercent	4.908	1.0399	5.5959	12.9663	0.0329	0.4652	1.9272	39.1581	3.2948	0.1038	0.0984	1.2638	1.9119	1.8876	1.467	0.6721	2.1562	3.7918	4.71	2.8234	6.062	0.8314	2.8322	060918	AAS1016	060913	Normal	Homogeneous	Homogeneous	Normal	Normal	0		0		0	060719
At5g19020	Col-0	SALK_126644	060623	060912	P14299	RL04473		F10132	57.9	3.41	061023	molpercent	5.2794	1.0286	5.8021	12.3805	0.0362	0.2954	1.2156	41.1746	3.118	0.0914	0.1082	1.0645	1.7391	1.687	1.2776	0.8742	2.2711	2.3774	3.6926	2.6857	8.2685	0.8522	2.6799	060918	AAS1016	060913	Normal	Homogeneous	Homogeneous	Normal	Normal	0		0		0	060719
At3g15850	Col-0	SALK_126600	060623	060912	P14300	RL04472		F10132	56.4	3.17	061023	molpercent	4.3665	0.9596	6.414	12.5132	0.0199	0.3055	1.2943	38.4303	3.2497	0.0979	0.1248	1.538	1.8156	1.6728	1.2236	0.747	2.1956	2.2312	3.8876	2.3964	11.141	0.8066	2.5688	060918	AAS1016	060913	Normal	Homogeneous	Homogeneous	Normal	Normal	0		0		0	060719
At5g13860	Col-0	SALK_122115	060623	060912	P14301	RL04471		F10132	56.7	3.04	061023	molpercent	4.691	1.0656	6.7219	12.9994	0.0225	0.2296	1.0509	38.0907	2.372	0.0985	0.082	1.5487	1.688	1.5585	1.2232	0.7545	2.1991	2.5421	3.6257	1.9739	12.1949	0.9154	2.3519	060918	AAS1016	060913	Normal	Homogeneous	Homogeneous	Normal	Normal	0		0		0	060719
At1g35460	Col-0	SALK_121760	060623	060912	P14302	RL04470		F10132	57.7	3.1	061023	molpercent	4.3689	0.9875	5.7197	12.4121	0.0253	0.3153	1.237	36.3591	3.0915	0.1095	0.0826	1.5412	1.7483	1.3687	1.1791	0.5929	1.7358	2.7255	3.8999	2.6953	14.6224	0.7304	2.452	060918	AAS1016	060913	Normal	Homogeneous	Homogeneous	Normal	Normal	0		0		0	060719
At3g57330	Col-0	SALK_121482	060623	060912	P14303	RL04469		F10132	58.2	3.12	061023	molpercent	4.8021	1	5.8176	13.0151	0.0404	0.2563	1.0907	37.4665	3.0958	0.095	0.0827	1.2901	1.7134	1.5087	1.1639	0.7882	2.2737	2.2669	3.9374	2.7847	12.2905	0.8496	2.3709	060918	AAS1016	060913	Normal	Homogeneous	Homogeneous	Normal	Normal	0		0		0	060719
At5g12930	Col-0	SALK_120789	060623	060912	P14304	RL04476		F10132	57.8	3.22	061023	molpercent	5.6352	1.056	6.594	15.0467	0.0202	0.2722	1.1991	38.417	3.1171	0.0952	0.062	1.3338	1.956	1.5726	1.4771	0.7945	2.0231	2.4288	4.5116	2.2726	6.3249	0.9532	2.8368	060918	AAS1016	060913	Normal	Homogeneous	Homogeneous	Normal	Normal	0		0		0	060719
At4g35130	Col-0	SALK_118555	060623	060912	P14305	RL04467		F10132	59.4	3.21	061023	molpercent	4.5896	0.973	5.8529	13.4925	0.0229	0.2398	0.8451	40.0431	2.7989	0.0917	0.0952	1.1045	1.6895	1.3913	1.273	0.6728	2.0764	2.031	4.3597	2.6055	10.2679	0.8259	2.6578	060918	AAS1016	060913	Normal	Homogeneous	Homogeneous	Normal	Normal	0		0		0	060719
At5g39830	Col-0	SALK_036409	060731	061025	P14673	RL04699		F10145	54.5	3.84	061113	molpercent	6.1417	1.2298	5.7402	9.7291	0.0279	0.4017	1.1355	37.2022	3.6537	0.0806	0.0879	1.1217	1.7887	1.7744	1.3876	0.8401	2.7671	5.6292	3.4308	2.6686	9.983	0.8752	2.3034	061109	AAS1017	061109	Normal	Homogeneous	Homogeneous	Normal	Normal	0		0		0	060829
At3g24810	Col-0	SALK_036204	060731	061024	P14674	RL04694		F10145	58.2	3.55	061113	molpercent	6.3425	1.0483	5.6192	9.3008	0.0252	0.4392	1.7188	39.5268	3.3736	0.071	0.0627	0.8329	1.6446	1.6206	1.0115	0.7035	2.2252	4.6326	3.2791	2.19	11.0418	0.8584	2.4318	061109	AAS1017	061109	Normal	Homogeneous	Homogeneous	Normal	Normal	0		0		0	060829
At3g20970	Col-0	SALK_035493	060731	061024	P14675	RL04691		F10145	58.8	3.66	061113	molpercent	5.8992	1.1398	6.7017	9.8992	0.0382	0.0964	1.0997	41.5382	3.4557	0.0706	0.0967	0.9096	1.5686	1.4987	1.1377	0.8793	2.4738	1.9119	3.5988	1.9706	10.5002	0.9558	2.5597	061109	AAS1017	061109	Normal	Homogeneous	Homogeneous	Normal	Normal	0		0		0	060829
At3g04240	Col-0	SALK_034290	060731	061024	P14676	RL04688		F10145	59	3.74	061113	molpercent	7.4066	1.6145	6.3541	6.5895	0.0418	0.5648	1.2653	38.2118	4.3276	0.0829	0.1148	1.1212	1.8196	2.1797	1.4881	0.9651	3.2155	3.9647	3.1344	3.0413	9.2441	0.9751	2.2777	061109	AAS1017	061109	Normal	Homogeneous	Homogeneous	Normal	Normal	0		0		0	060829
At5g54180	Col-0	SALK_021988	060731	061024	P14677	RL04685		F10145	58.5	3.49	061113	molpercent	6.1325	1.0013	6.2651	10.5438	0.0288	0.1525	0.9175	43.9723	3.6556	0.0791	0.07	0.9217	1.4395	1.3014	1.2171	0.7892	2.3492	1.7477	3.5789	2.6076	8.1141	0.8864	2.2286	061109	AAS1017	061109	Normal	Homogeneous	Homogeneous	Normal	Normal	0		0		0	060829
At4g10340	Col-0	SALK_014869	060731	061024	P14711	RL04690		F10145	57.8	3.53	061113	molpercent	4.8126	1.0422	6.4378	10.4677	0.0386	0.0845	0.7856	45.6556	4.2388	0.0687	0.0743	0.772	1.3883	1.2797	1.21	0.7732	2.3855	1.4316	3.5615	2.7043	7.4981	0.8519	2.4374	061109	AAS1017	061109	Normal	Homogeneous	Homogeneous	Normal	Normal	0		0		0	060829
At5g66130	Col-0	SALK_009384	060731	061024	P14719	RL04696		F10145	57.9	3.6	061113	molpercent	8.8175	1.2172	5.6407	9.3109	0.0188	0.2933	1.1738	40.0118	3.4121	0.1155	0.1352	1.012	1.8072	1.8727	1.3074	0.9492	2.7009	3.4987	3.7005	2.694	6.7037	1.0404	2.5666	061109	AAS1017	061109	Normal	Homogeneous	Homogeneous	Normal	Normal	0		0		0	060829
At2g05310	Col-0	SALK_015982	060731	061024	P14721	RL04697		F10145	59.1	3.96	061113	molpercent	7.6972	1.2537	5.392	8.4518	0.0291	0.3769	1.1873	34.8513	3.0313	0.1165	0.0988	1.3277	1.8899	2.2458	1.6333	0.9425	2.7752	9.6765	3.5557	2.8623	6.4478	1.2403	2.9173	061109	AAS1017	061109	Normal	Homogeneous	Homogeneous	Normal	Normal	0		0		0	060829
At5g22620	Col-0	SALK_012577	060731	061024	P14723	RL04681		F10145	58.2	3.62	061113	molpercent	8.3122	1.2488	5.5244	8.4441	0.0465	0.293	1.8864	46.7392	3.5039	0.0848	0.1352	0.9511	1.5905	1.5929	1.1862	0.8088	2.7358	1.8745	3.3265	2.3872	4.1092	0.7867	2.4324	061109	AAS1017	061109	Normal	Homogeneous	Homogeneous	Normal	Normal	0		0		0	060829
At5g48590	Col-0	SALK_005571	060731	061024	P14724	RL04693		F10145	59.1	3.61	061113	molpercent	6.0859	1.0927	5.7834	11.6754	0.0476	0.1509	0.9043	46.4826	2.4414	0.0866	0.1076	0.8629	1.4537	1.3142	1.2012	0.8646	2.7702	1.8082	3.664	2.6562	5.4126	0.8442	2.2895	061109	AAS1017	061109	Normal	Homogeneous	Homogeneous	Normal	Normal	0		0		0	060829
At5g57030	Col-0	SALK_019364	060731	061025	P14726	RL04701		F10145	57.7	3.88	061113	molpercent	5.9099	1.2536	5.9894	8.8996	0.0292	0.5306	1.5924	37.5987	3.1516	0.0855	0.1187	1.218	2.2585	2.1669	1.4966	0.9461	2.9936	7.578	3.9655	2.955	5.2187	0.9723	3.0719	061109	AAS1017	061109	Normal	Homogeneous	Homogeneous	Normal	Normal	0		0		0	060829
At1g36675	Col-0	SALK_000314	060731	061024	P14728	RL04680		F10145	57.6	3.43	061113	molpercent	12.5675	1.161	6.2836	7.4086	0.0373	0.3088	1.6788	39.9935	3.7273	0.1081	0.1571	0.9777	1.6164	1.559	1.2717	0.7406	2.5972	3.0136	3.4092	2.1497	5.814	0.8911	2.5284	061109	AAS1017	061109	Normal	Homogeneous	Homogeneous	Normal	Normal	0		0		0	060829
At1g48550	Col-0	SALK_036953	060731	061025	P14731	RL04700		F10145	59.5	3.68	061113	molpercent	5.4561	1.076	6.1508	8.6334	0.0116	0.4806	1.5298	33.023	3.816	0.104	0.1287	1.1854	1.6724	1.6204	1.2137	1.1183	2.2419	10.9852	4.4706	2.3781	9.4556	0.847	2.4013	061109	AAS1017	061109	Normal	Homogeneous	Homogeneous	Normal	Normal	0		0		0	060829
At2g39710	Col-0	SALK_039613	060731	061024	P14732	RL04684		F10145	58.4	3.62	061113	molpercent	3.9506	1.103	5.4785	6.8802	0.0448	0.2859	1.6082	39.2589	4.1097	0.1027	0.0846	1.3701	1.9903	1.8848	1.2573	0.6773	2.6906	8.2986	4.2864	3.1024	7.5637	0.9745	2.997	061109	AAS1017	061109	Normal	Homogeneous	Homogeneous	Normal	Normal	0		0		0	060829
At5g57850	Col-0	SALK_011686	060731	061024	P14733	RL04682		F10145	58.5	3.63	061113	molpercent	4.8013	1.0105	5.7228	10.4792	0.0229	0.2844	1.8181	40.7641	5.3306	0.1007	0.074	1.1111	1.9366	1.927	1.1512	0.7329	2.8521	5.3597	3.2372	2.7393	4.8913	0.8211	2.8319	061109	AAS1017	061109	Normal	Homogeneous	Homogeneous	Normal	Normal	0		0		0	060829
At5g58330	Col-0	SALK_012655	060731	061024	P14734	RL04687		F10145	58.3	3.58	061113	molpercent	7.5238	1.4312	5.5669	7.3244	0.0366	0.4114	2.1097	37.5387	5.4182	0.0997	0.1171	1.3545	1.944	1.8568	1.3805	0.764	3.1466	4.8368	3.3069	2.8461	7.6802	0.8789	2.427	061109	AAS1017	061109	Normal	Homogeneous	Homogeneous	Normal	Normal	0		0		0	060829
At5g42380	Col-0	SALK_011488	060731	061025	P14735	RL04702		F10145	58.8	3.88	061113	molpercent	5.6018	1.1333	5.1822	9.5319	0.0296	0.2485	1.1288	33.1685	5.204	0.0858	0.0861	1.4241	2.362	2.4056	1.3549	0.8556	3.1649	8.7889	3.4729	2.9195	7.7855	1.088	2.9777	061109	AAS1017	061109	Normal	Homogeneous	Homogeneous	Normal	Normal	0		0		0	060829
At2g19450	Col-0	SALK_039456	060731	061024	P14737	RL04679		F10145	56	3.58	061113	molpercent	5.0646	1.4507	6.5168	6.9221	0.0666	0.3321	1.7347	35.6096	4.929	0.0724	0.1806	1.4183	2.3917	2.085	1.4461	0.9271	2.5451	8.1734	4.4877	3.2683	5.8406	0.9107	3.6267	061109	AAS1017	061109	Normal	Homogeneous	Homogeneous	Normal	Normal	0		0		0	060829
At4g26670	Col-0	SALK_020671	060731	061024	P14738	RL04683		F10145	58.8	3.57	061113	molpercent	6.2463	1.2112	5.6917	10.4829	0.0401	0.4137	1.5478	41.4306	2.9471	0.1098	0.1134	0.9928	1.816	1.924	1.3645	0.8446	2.6335	3.8807	3.6103	2.1708	6.8088	1.0117	2.7077	061109	AAS1017	061109	Normal	Homogeneous	Homogeneous	Normal	Normal	0		0		0	060829
At5g06410	Col-0	SALK_020271	060731	061024	P14742	RL04678		F10145	56.8	3.43	061113	molpercent	4.8408	1.0923	5.8601	10.0548	0.0529	0.185	1.8437	44.5393	4.4113	0.0887	0.0617	1.2324	1.7	1.77	1.213	0.8081	2.4552	3.0344	3.2787	2.674	5.4689	0.8736	2.461	061109	AAS1017	061109	Normal	Homogeneous	Homogeneous	Normal	Normal	0		0		0	060829
At5g56850	Col-0	SALK_011566	060731	061024	P14747	RL04677		F10145	58	3.42	061113	molpercent	5.6532	1.1263	5.7953	8.2661	0.0287	0.3319	1.528	44.7006	3.9041	0.0916	0.1005	0.9467	1.8025	1.6784	1.072	0.6633	2.7733	4.8462	3.2509	2.9681	5.3406	0.7364	2.3953	061109	AAS1017	061109	Normal	Homogeneous	Homogeneous	Normal	Normal	0		0		0	060829
At4g21540	Col-0	SALK_000250	060731	061024	P14752	RL04676		F10145	60.1	3.68	061113	molpercent	5.258	1.1037	4.2541	6.449	0.0242	0.4452	7.1077	37.8316	4.5719	0.124	0.1277	1.3975	2.4848	3.4816	1.1222	0.5616	3.3979	6.6174	2.5351	3.5184	3.687	0.8681	3.0313	061109	AAS1017	061109	Normal	Homogeneous	Homogeneous	Normal	Normal	0		0		0	060829
At1g67560	Col-0	SALK_047440	060731	061024	P14793	RL04695		F10145	58.4	3.69	061113	molpercent	4.3511	1.2839	5.8332	8.2205	0.0378	0.2847	1.2803	31.3931	4.4984	0.113	0.1467	1.1379	2.0907	1.9086	1.2389	0.7924	2.4023	16.7346	3.2417	2.4574	6.474	0.8691	3.2098	061109	AAS1017	061109	Normal	Homogeneous	Homogeneous	Normal	Normal	0		0		0	060829
At5g57180	Col-0	SALK_045340	060731	061024	P14794	RL04692		F10145	59.1	3.65	061113	molpercent	4.9195	1.6266	5.3975	9.1807	0.0345	0.4081	1.1834	34.1124	3.495	0.0909	0.1384	1.6909	1.9123	1.6823	1.2344	0.7723	2.6092	13.4016	3.0992	2.6687	6.648	0.913	2.7812	061109	AAS1017	061109	Normal	Homogeneous	Homogeneous	Normal	Normal	0		0		0	060829
At5g67480	Col-0	SALK_045370	060731	061025	P14795	RL04698		F10145	57.7	3.41	061113	molpercent	4.7475	1.1825	5.1654	7.9059	0.0217	0.3218	2.2075	29.4128	3.8813	0.09	0.1447	1.5514	2.0281	1.8312	1.2741	0.6239	2.6013	15.2267	2.9607	2.7237	10.4496	1.0354	2.613	061109	AAS1017	061109	Normal	Homogeneous	Homogeneous	Normal	Normal	0		0		0	060829
At1g76370	Col-0	SALK_045159	060731	061024	P14796	RL04689		F10145	58.2	3.55	061113	molpercent	5.8263	1.1129	5.9422	9.7314	0.0514	0.2408	1.2074	41.696	3.2168	0.0772	0.0689	1.0606	1.786	1.6781	1.3333	0.8852	2.626	3.6851	3.5356	2.4281	8.2776	0.9606	2.5726	061109	AAS1017	061109	Normal	Homogeneous	Homogeneous	Normal	Normal	0		0		0	060829
At5g59750	Col-0	SALK_039631	060731	061024	P14797	RL04686		F10145	58.7	3.32	061113	molpercent	4.8628	1.0931	5.2991	7.7802	0.0331	0.5188	1.8412	30.9899	4.5285	0.1214	0.1136	1.3723	2.4045	2.1427	1.2883	0.6644	2.5314	13.7666	3.1439	3.1357	8.5525	0.8402	2.9758	061109	AAS1017	061109	Normal	Homogeneous	Homogeneous	Normal	Normal	0		0		0	060829
At4g39730	Col-0	SALK_112728	060731	061025	P14828	RL04703		F10146	57.7	3.66	061113	molpercent	6.4038	1.2298	5.739	8.9879	0.0294	0.3397	1.3968	33.5101	3.8933	0.0846	0.1407	1.3871	2.0739	2.1038	1.3472	0.8424	2.5986	9.6278	3.9734	2.6971	8.069	0.9131	2.6113	061109	AAS1017	061109	Normal	Homogeneous	Homogeneous	Normal	Normal	0		0		0	060829
At5g61460	Col-0	SALK_124719	060731	061025	P14833	RL04704		F10146	56.4	3.98	061113	molpercent	3.1182	1.4307	5.8834	8.2916	0.0264	0.5724	1.0502	27.0805	4.4949	0.1022	0.1365	1.6626	2.5207	2.045	1.2845	0.6232	2.3203	23.519	3.789	2.5209	3.3659	0.8463	3.3157	061109	AAS1017	061109	Normal	Homogeneous	Homogeneous	Normal	Normal	0		0		0	060829
At3g54290	Col-0	SALK_131609	060731	061025	P14837	RL04705		F10146	58.2	4.05	061113	molpercent	3.1893	1.2342	5.1078	7.332	0.0238	0.916	2.0227	26.5728	4.1786	0.092	0.1622	1.3437	2.9081	2.7312	1.3854	0.6232	2.8799	22.5965	3.135	3.5468	3.595	0.8047	3.6193	061109	AAS1017	061109	Normal	Homogeneous	Homogeneous	Normal	Normal	0		0		0	060829
At5g58140	Col-0	SALK_142275	060731	061025	P14841	RL04711		F10146	57.4	3.69	061113	molpercent	5.0041	1.3221	6.7319	11.175	0.0291	0.4469	1.5382	29.254	3.2033	0.097	0.107	1.4645	2.2683	1.9336	1.5717	0.791	2.3207	11.8885	4.4347	2.6568	7.6513	0.9348	3.1755	061109	AAS1017	061109	Normal	Homogeneous	Homogeneous	Normal	Normal	0		0		0	060829
At5g59220	Col-0	SALK_142672	060731	061025	P14842	RL04713		F10146	56.2	3.79	061113	molpercent	3.9116	0.9896	5.0424	7.0372	0.0272	0.602	1.5426	24.4269	4.4565	0.1095	0.1655	1.6364	2.1858	2.2923	1.2298	0.6557	2.4546	27.1718	2.9499	2.7304	4.3336	0.8237	3.2249	061109	AAS1017	061109	Normal	Homogeneous	Homogeneous	Normal	Normal	0		0		0	060829
At5g62610	Col-0	SALK_142716	060731	061025	P14843	RL04715		F10146	52.7	3.5	061113	molpercent	4.1589	0.9666	5.7493	8.4178	0.0247	0.8588	1.6776	27.0363	3.4501	0.1107	0.144	1.3413	2.3913	2.1569	1.264	0.6585	2.4497	23.0963	3.7117	2.4095	3.8509	0.7927	3.2825	061109	AAS1017	061109	Normal	Homogeneous	Homogeneous	Normal	Normal	0		0		0	060829
At3g44890	Col-0	SALK_095165	060731	061025	P14844	RL04706		F10146	58.1	3.8	061113	molpercent	6.3814	1.8814	7.1887	9.8877	0.0259	0.2179	1.4135	32.2692	4.0054	0.0903	0.1357	1.5317	2.2897	2.1373	1.4943	0.988	2.8564	5.9829	4.4576	2.2981	8.2693	1.0703	3.1272	061109	AAS1017	061109	Normal	Homogeneous	Homogeneous	Normal	Normal	0		0		0	060829
At1g64080	Col-0	SALK_070770	060731	061025	P14845	RL04717		F10146	56.2	3.61	061113	molpercent	3.4685	0.5885	3.1404	6.4834	0.0204	0.9112	5.5854	22.556	3.5271	0.0654	0.1327	1.4372	4.5479	4.5355	0.9127	0.6251	2.0267	22.12	4.102	4.1733	3.1696	0.7991	5.0721	061109	AAS1017	061109	Normal	Homogeneous	Homogeneous	Normal	Normal	0		0		0	060829
At3g21215	Col-0	SALK_055957	060731	061025	P14846	RL04718		F10146	57.1	3.36	061113	molpercent	3.7955	0.8201	4.533	7.0271	0.0191	0.4666	1.7899	22.818	3.712	0.1942	0.1466	1.8564	2.4393	2.182	1.1513	0.6919	2.1177	23.7708	3.7596	3.2064	9.1755	0.8734	3.4534	061109	AAS1017	061109	Normal	Homogeneous	Homogeneous	Normal	Normal	0		0		0	060829
At4g17560	Col-0	SALK_056045	060731	061025	P14847	RL04720		F10146	55.8	3.55	061113	molpercent	3.8569	1.1739	6.0443	8.2843	0.0224	0.3758	1.9447	27.1901	2.9807	0.1153	0.1303	1.6356	2.1968	1.9855	1.3705	0.75	2.2926	21.058	3.0107	2.8452	6.9972	0.877	2.8621	061109	AAS1017	061109	Normal	Homogeneous	Homogeneous	Normal	Normal	0		0		0	060829
[truncated: 11,610 more rows]
[truncated: 14 more columns]
