# Supplementary material for: MIPHENO: data normalization for high throughput metabolite analysis
Source: BMC Bioinformatics. 2012 Jan 13;13:10. doi: 10.1186/1471-2105-13-10 (PMC3278354; doi:10.1186/1471-2105-13-10)
Supplement: Additional file 1 — This file contains two folders (Code and Data) along with a README file with a brief description of the contents in each folder as well as instructions for execution of code. The 'Data' folder contains six files representing all the data used in the biological analyses presented, including the Aracyc and Gene Ontology files. The 'Code' folder contains three files representing all the code used to carry out the analyses as well as a Sweave file (MIPHENO.pdf) which illustrates how to carry out the analysis on the Chloroplast 2010 dataset presented in the manuscript. [file 1471-2105-13-10-S1.ZIP › Additional Files/README.txt]

MIPHENO README 
This document describes the functions and data used to generate the results in the accompanying paper. Please read the descriptions of the files. Note that the structure of the of the Supplementary Files folder must be maintained for the code in MIPHENO.pdf to execute properly.
______________________________

Code:
This folder contains two files, MIPHENO_Functions.R and Synthetic_Functions.R, with R code for functions used to process the data. It also contains MIPHENO.pdf, a Sweave document that goes through the process of how the biological data presented in the paper was analyzed.

MIPHENO.pdf:
Open this file and follow the executable code in R to perform the analysis of biological data presented in the paper. It will allow the user to carry out the experiment from data input to the output of putative mutants using the Aracyc and GeneOntology generated true positives. It illustrates the normalization process as well. Code (indicated by >) and be copy and pasted into the R gui.

MIPHENO_Functions.R:
Contains all the functions to carry out the MIPHENO data processing through generation of empirical p-values using the Chloroplast 2010 dataset (can be modified for use on other data structures). Also includes the functions for calculating the Z-scores and for identifying the putative hits described in the accompanying paper for the biological validation. 
Synthetic_Functions.R:
Contains all the code (exclusive of files in MIPHENO_Functions) for carrying out the synthetic data-based comparisons of MIPHENO vs zscores or unprocessed (raw) analysis. Also includes the functions for calculating the scoring metrics of Accuracy, AUC, and FNDR/FDR. 
To carry out the analysis presented, in the R window use the following code (after setting the working directory to the folder

source(“MIPHENO_FUNCTIONS.R”)
source(“Synthetic_Functions.R”)
#will need to rename output of each run to ensure that files come out unique
#may be broken up to facilitate parallel use of processors 
#this is highly recommended, as code is processor intensive 
#for p(WT)=0.4, equal SD, 500*20 reps (in samp_gen2 s (#attributes)=20)
synthetic_analysis(wt.specs=c(25, 5,0.4), high.specs=c(35, 5,0.3),low.specs=c(15, 5,0.3), reps=500)
#for p(WT)=0.93, equal SD, 500*20 reps (in samp_gen2 s (#attributes)=20)
synthetic_analysis(wt.specs=c(25, 5,0.93), high.specs=c(35, 5,0.04),low.specs=c(15, 5,0.03), reps=500)
#for p(WT)=0.4, RSD, 500*20 reps (in samp_gen2 s (#attributes)=20)
synthetic_analysis(wt.specs=c(20, 3,0.4), high.specs=c(26, 3.9,0.3),low.specs=c(14, 2.1,0.3), reps=500)
#for p(WT)=0.93, RSD, 500*20 reps (in samp_gen2 s (#attributes)=20)
synthetic_analysis(wt.specs=c(20, 3,0.93), high.specs=c(26, 3.9,0.04),low.specs=c(14, 2.1,0.03), reps=500)
____________________________________

Data:
This folder contains 6  files containing data used in the accompanying sweave file (MIPHENO.pdf). This is the data used to generate the values presented in the accompany paper.

ATH_GO_GOSLIM100811edt.txt
Modified file from TAIR containing the Gene Ontology information used in the analysis. The file was modified to include only the necessary columns and to remove annotations not tied to a genomic locus via an ATG number.

Aracyc_pathways.20100621edt.txt
Modified file from TAIR containing the aracyc pathway information used in the analysis. The file was modified to include only the necessary columns and to remove annotations not tied to a genomic locus via an ATG number.
leafabsolute100811.txt
Chloroplast 2010 database dump for leaf assay data from all COL ecotypes run through 8-11-2010. Includes measurement of leaf fatty acids and free amino acids given in nmol/gFW as well as genotyping information (where available) and leaf morphology data (not used).

leafmolper100811.txt
Chloroplast 2010 database dump for leaf assay data from all COL ecotypes run through 8-11-2010. Includes measurement of leaf fatty acids and free amino acids given in mol percent (mol%) as well as genotyping information (where available) and leaf morphology data (not used).

seedabsolute100811.txt
Chloroplast 2010 database dump for seed assay data from all COL ecotypes run through 8-11-2010. Includes measurement of seed free amino acids given in nmol/gFW as well as percent of Carbon and Nitrogen (C and N), genotyping information (where available), and seed and leaf morphology data (not used).

seedmolper100811.txt
Chloroplast 2010 database dump for seed assay data from all COL ecotypes run through 8-11-2010. Includes measurement of seed free amino acids given in mol percent (mol%) as well as percent of Carbon and Nitrogen (C and N), genotyping information (where available), and seed and leaf morphology data (not used).
